# Supplementary material for: RNA-Seq transcriptome profiling in three liver regeneration models in rats: comparative analysis of partial hepatectomy, ALLPS, and PVL
Source: Sci Rep. 2020 Mar 23;10:5213. doi: 10.1038/s41598-020-61826-1 (PMC7089998; doi:10.1038/s41598-020-61826-1)
Supplement: Supplementary file 2 — Supp Table S1. [file 41598_2020_61826_MOESM2_ESM.xlsx]

## Sheet: Sheet1
Samples	Reads	Number of Reads	%Total Aligned	%Abundant	%Unaligned
Dhar-7	43/43	17704735	0.8904	0.0697	0.1096
Dhar-3	43/43	17445924	0.8892	0.075	0.1108
Dhar-19	43/43	19056875	0.8831	0.0686	0.1169
Dhar-1	43/43	15229455	0.8905	0.0527	0.1095
Dhar-33	43/43	27886687	0.8753	0.0717	0.1247
Dhar-23	43/43	21507819	0.889	0.0623	0.111
Dhar-8	43/43	17303314	0.8875	0.0667	0.1125
Dhar-9	43/43	15352286	0.8738	0.0807	0.1262
Dhar-30	43/43	26323180	0.868	0.0702	0.132
Dhar-24	43/43	21531046	0.8853	0.0652	0.1147
Dhar-10	43/43	14989372	0.8839	0.0862	0.1161
Dhar-25	43/43	21053124	0.8818	0.0774	0.1182
Dhar-6	43/43	19150591	0.8909	0.0883	0.1091
Dhar-22	43/43	17773464	0.881	0.0779	0.119
Dhar-35	43/43	28197698	0.8603	0.0713	0.1397
Dhar-21	43/43	15784802	0.8921	0.078	0.1079
Dhar-34	43/43	39585619	0.8675	0.0644	0.1325
Dhar-27	43/43	120655689	0.8823	0.0717	0.1177
Dhar-12	43/43	17730729	0.8978	0.0765	0.1022
Dhar-31	43/43	30658663	0.9166	0.0708	0.0834
Dhar-13	43/43	17381444	0.8761	0.0634	0.1239
Dhar-4	43/43	16660033	0.8745	0.0697	0.1255
Dhar-17	43/43	18372563	0.8854	0.0602	0.1146
Dhar-15	43/43	21490555	0.8768	0.0681	0.1232
Dhar-5	43/43	19712262	0.8897	0.0594	0.1103
Dhar-26	43/43	20555979	0.888	0.0682	0.112
Dhar-20	43/43	16277642	0.8845	0.0605	0.1155
Dhar-29	43/43	29302254	0.9203	0.0597	0.0797
Dhar-28	43/43	19268546	0.8848	0.0657	0.1152
Dhar-14	43/43	18299379	0.8912	0.0683	0.1088
		722241729	0.885253		0.114747
