# Supplementary material for: RNA-Seq transcriptome profiling in three liver regeneration models in rats: comparative analysis of partial hepatectomy, ALLPS, and PVL
Source: Sci Rep. 2020 Mar 23;10:5213. doi: 10.1038/s41598-020-61826-1 (PMC7089998; doi:10.1038/s41598-020-61826-1)
Supplement: Supplementary file 3 — Supp Table S2. [file 41598_2020_61826_MOESM3_ESM.xlsx]

## Sheet: ALPPSvsSham
Gene Symbol	Description	Aliases	Entrez ID	Ensembl ID	GO Accession	Chromosome	DBXrefs	End	Gene Type	Paralogs	Start	p-value(Type)	p-value(Time)	p-value(Type * Time)	p-value(ALPPS * 24hr vs. Sham * 24hr)	Fold-Change(ALPPS * 24hr vs. Sham * 24hr)	Fold-Change(ALPPS * 24hr vs. Sham * 24hr) (Description)	p-value(PH * 24hr vs. Sham * 24hr)	Fold-Change(PH * 24hr vs. Sham * 24hr)	Fold-Change(PH * 24hr vs. Sham * 24hr) (Description)	p-value(PVL * 24hr vs. Sham * 24hr)	Fold-Change(PVL * 24hr vs. Sham * 24hr)	Fold-Change(PVL * 24hr vs. Sham * 24hr) (Description)	p-value(ALPPS * 96hr vs. Sham * 96hr)	Fold-Change(ALPPS * 96hr vs. Sham * 96hr)	Fold-Change(ALPPS * 96hr vs. Sham * 96hr) (Description)	p-value(PH * 96hr vs. Sham * 96hr)	Fold-Change(PH * 96hr vs. Sham * 96hr)	Fold-Change(PH * 96hr vs. Sham * 96hr) (Description)	p-value(PVL * 96hr vs. Sham * 96hr)	Fold-Change(PVL * 96hr vs. Sham * 96hr)	Fold-Change(PVL * 96hr vs. Sham * 96hr) (Description)
Lcn2	lipocalin 2	Sip24	170496	ENSRNOG00000013973	GO:0002020|GO:0005215|GO:0005506|GO:0005576|GO:0005615|GO:0005737|GO:0005829|GO:0006811|GO:0006915|GO:0006979|GO:0009615|GO:0009617|GO:0009635|GO:0009636|GO:0010628|GO:0015891|GO:0031346|GO:0031667|GO:0031669|GO:0036094|GO:0042493|GO:0042803|GO:0042981|GO:0045087|GO:0070207|GO:0070301|GO:0071222|GO:0071347|GO:0071356	chr3	RGD:69408	16766404	protein-coding		16763059	3.2065e-08	9.94297e-07	0.000606754	2.94121e-07	209.31	ALPPS * 24hr up vs Sham * 24hr	2.64645e-08	331.985	PH * 24hr up vs Sham * 24hr	4.53256e-06	43.8859	PVL * 24hr up vs Sham * 24hr	0.0975078	2.53974	ALPPS * 96hr up vs Sham * 96hr	2.30511e-06	55.3694	PH * 96hr up vs Sham * 96hr	0.0577924	3.3627	PVL * 96hr up vs Sham * 96hr
Ska1	spindle and kinetochore associated complex subunit 1	RGD1310784	291441	ENSRNOG00000015275	GO:0000090|GO:0000940|GO:0005737|GO:0005813|GO:0005876|GO:0007059|GO:0007067|GO:0008017|GO:0015630|GO:0031110|GO:0051301	chr18	RGD:1310784	69327048	protein-coding		69317015	1.47075e-10	8.44713e-07	2.75263e-06	3.11015e-10	194.098	ALPPS * 24hr up vs Sham * 24hr	5.54447e-11	212.976	PH * 24hr up vs Sham * 24hr	1.79894e-10	135.643	PVL * 24hr up vs Sham * 24hr	1.887e-06	10.5426	ALPPS * 96hr up vs Sham * 96hr	9.47215e-05	5.11684	PH * 96hr up vs Sham * 96hr	6.82958e-05	6.59994	PVL * 96hr up vs Sham * 96hr
Pbk	PDZ binding kinase		290326	ENSRNOG00000015308	GO:0004674|GO:0005524	chr15	RGD:1309565	49103281	protein-coding		49092280	1.45285e-10	1.43665e-08	1.16622e-05	7.56777e-10	170.194	ALPPS * 24hr up vs Sham * 24hr	8.51568e-11	224.707	PH * 24hr up vs Sham * 24hr	6.3426e-10	105.269	PVL * 24hr up vs Sham * 24hr	1.58097e-07	20.5849	ALPPS * 96hr up vs Sham * 96hr	6.43008e-05	5.87565	PH * 96hr up vs Sham * 96hr	1.59185e-05	9.64829	PVL * 96hr up vs Sham * 96hr
Fam83d	family with sequence similarity 83, member D	RGD1565583	311598	ENSRNOG00000015794		chr3	RGD:1565583	160342099	protein-coding	315145|315829|362937|500873	160322831	9.91631e-07	1.73693e-05	0.0141112	4.93321e-06	158.547	ALPPS * 24hr up vs Sham * 24hr	7.41905e-07	208.815	PH * 24hr up vs Sham * 24hr	2.10278e-06	132.319	PVL * 24hr up vs Sham * 24hr	0.000210051	23.1583	ALPPS * 96hr up vs Sham * 96hr	0.00696369	7.4039	PH * 96hr up vs Sham * 96hr	0.00627739	9.73065	PVL * 96hr up vs Sham * 96hr
Rrm2	ribonucleotide reductase M2		362720		GO:0000278|GO:0003674|GO:0004748|GO:0005635|GO:0005971|GO:0006206|GO:0006260|GO:0008284|GO:0009186|GO:0009262|GO:0009263|GO:0046914|GO:0051259|GO:0051290|GO:0055114	chr6	RGD:1598310	60762351	protein-coding		60756160	7.61272e-09	1.03602e-07	2.8105e-05	1.96668e-08	147.538	ALPPS * 24hr up vs Sham * 24hr	9.21201e-10	286.549	PH * 24hr up vs Sham * 24hr	1.08414e-08	107.8	PVL * 24hr up vs Sham * 24hr	0.000152737	7.57136	ALPPS * 96hr up vs Sham * 96hr	0.00144544	4.75552	PH * 96hr up vs Sham * 96hr	0.00155581	5.62289	PVL * 96hr up vs Sham * 96hr
Akr1b7	aldo-keto reductase family 1, member B7	Akr1b14|Avdp|MVDP	116463	ENSRNOG00000009875	GO:0004032|GO:0004033|GO:0005739	chr4	RGD:620257	61600050	protein-coding	100910708|171516|191574|24192|286921|291283|307091|307092|307096|361267|364773|498789|78959	61588010	0.00104589	0.00311318	0.134458	0.00132376	128.826	ALPPS * 24hr up vs Sham * 24hr	0.000459054	139.778	PH * 24hr up vs Sham * 24hr	0.016261	19.4606	PVL * 24hr up vs Sham * 24hr	0.0209561	16.8993	ALPPS * 96hr up vs Sham * 96hr	0.153067	5.1685	PH * 96hr up vs Sham * 96hr	0.0226481	22.4756	PVL * 96hr up vs Sham * 96hr
Sapcd2	suppressor APC domain containing 2		680531	ENSRNOG00000013069	GO:0005634|GO:0005730|GO:0005737	chr3	RGD:1590629	2577997	protein-coding		2572744	2.15916e-06	1.43492e-05	0.00323225	7.59517e-06	126.23	ALPPS * 24hr up vs Sham * 24hr	1.03816e-06	173.213	PH * 24hr up vs Sham * 24hr	3.05472e-06	109.359	PVL * 24hr up vs Sham * 24hr	0.000186742	23.5699	ALPPS * 96hr up vs Sham * 96hr	0.0122029	6.109	PH * 96hr up vs Sham * 96hr	0.312266	2.09063	PVL * 96hr up vs Sham * 96hr
Ccnb1	cyclin B1		25203	ENSRNOG00000018635	GO:0000079|GO:0000236|GO:0000278|GO:0000922|GO:0000942|GO:0001556|GO:0001701|GO:0001933|GO:0005113|GO:0005634|GO:0005737|GO:0005813|GO:0006461|GO:0006468|GO:0007049|GO:0007080|GO:0007283|GO:0009612|GO:0009636|GO:0010629|GO:0016020|GO:0016301|GO:0019901|GO:0031442|GO:0032403|GO:0033129|GO:0035173|GO:0042246|GO:0042493|GO:0043148|GO:0045931|GO:0046680|GO:0048565|GO:0051301|GO:0051726|GO:0051987|GO:…	chr2	RGD:2291	49948770	protein-coding	114494|25729|295052|317389|362485|499528|58919	49941586	9.78071e-08	2.15032e-06	4.73382e-05	9.84922e-08	123.542	ALPPS * 24hr up vs Sham * 24hr	1.0594e-08	171.001	PH * 24hr up vs Sham * 24hr	3.65434e-08	106.081	PVL * 24hr up vs Sham * 24hr	0.000594719	6.73597	ALPPS * 96hr up vs Sham * 96hr	0.0443281	2.60081	PH * 96hr up vs Sham * 96hr	0.0304764	3.20324	PVL * 96hr up vs Sham * 96hr
Nek2	NIMA (never in mitosis gene a)-related expressed kinase 2		114482			chr13	RGD:619792	115084946	protein-coding		115071742	6.11293e-08	1.50811e-06	0.000389735	1.63867e-07	119.165	ALPPS * 24hr up vs Sham * 24hr	1.65404e-08	170.086	PH * 24hr up vs Sham * 24hr	8.67693e-08	90.2067	PVL * 24hr up vs Sham * 24hr	0.000123722	10.4629	ALPPS * 96hr up vs Sham * 96hr	0.00393671	4.67471	PH * 96hr up vs Sham * 96hr	0.00461428	5.38838	PVL * 96hr up vs Sham * 96hr
Cep55	centrosomal protein 55	RGD1305340	294074	ENSRNOG00000016377	GO:0000910|GO:0005813|GO:0005814|GO:0007067|GO:0030496|GO:0032154|GO:0045171	chr1	RGD:1305340	264241499	protein-coding		264226027	1.44558e-08	5.76279e-06	0.000174366	5.0856e-08	117.558	ALPPS * 24hr up vs Sham * 24hr	4.77703e-09	169.583	PH * 24hr up vs Sham * 24hr	2.55946e-08	90.2574	PVL * 24hr up vs Sham * 24hr	2.00244e-05	12.8374	ALPPS * 96hr up vs Sham * 96hr	0.00148275	4.95074	PH * 96hr up vs Sham * 96hr	0.00230889	5.40011	PVL * 96hr up vs Sham * 96hr
Prr11	proline rich 11	RGD1561541	360591	ENSRNOG00000006198		chr10	RGD:1561541	75706849	protein-coding		75687241	7.61505e-06	1.31142e-05	0.00035376	3.57815e-06	114.557	ALPPS * 24hr up vs Sham * 24hr	2.95151e-07	189.953	PH * 24hr up vs Sham * 24hr	2.21841e-06	83.2924	PVL * 24hr up vs Sham * 24hr	0.0256292	4.21641	ALPPS * 96hr up vs Sham * 96hr	0.162385	2.33973	PH * 96hr up vs Sham * 96hr	0.694732	1.29455	PVL * 96hr up vs Sham * 96hr
Nusap1	nucleolar and spindle associated protein 1		311336	ENSRNOG00000004921	GO:0000070|GO:0000281|GO:0005634|GO:0005730|GO:0005737|GO:0005876|GO:0007076|GO:0008017|GO:0040001|GO:0045840	chr3	RGD:1305764	118001101	protein-coding		117970749	4.31421e-11	7.18648e-09	1.05764e-06	1.44023e-10	113.268	ALPPS * 24hr up vs Sham * 24hr	1.58758e-11	146.089	PH * 24hr up vs Sham * 24hr	5.56346e-11	93.8456	PVL * 24hr up vs Sham * 24hr	3.99811e-07	9.74588	ALPPS * 96hr up vs Sham * 96hr	5.58299e-05	4.30336	PH * 96hr up vs Sham * 96hr	1.0481e-05	6.78577	PVL * 96hr up vs Sham * 96hr
Spag5	sperm associated antigen 5	Deepest	252918	ENSRNOG00000011777	GO:0000070|GO:0000090|GO:0000776|GO:0005634|GO:0005730|GO:0005737|GO:0005876|GO:0007051|GO:0007059|GO:0035371|GO:0051988|GO:0072686	chr10	RGD:620152	66071009	protein-coding		66053385	1.58543e-06	8.27153e-05	0.0325219	8.68548e-06	104.393	ALPPS * 24hr up vs Sham * 24hr	1.18135e-06	142.32	PH * 24hr up vs Sham * 24hr	5.85302e-06	74.3668	PVL * 24hr up vs Sham * 24hr	0.000415632	16.6524	ALPPS * 96hr up vs Sham * 96hr	0.00435232	7.98738	PH * 96hr up vs Sham * 96hr	0.00478254	9.88188	PVL * 96hr up vs Sham * 96hr
Traip	TRAF-interacting protein		367167	ENSRNOG00000030101	GO:0005057|GO:0005737|GO:0005886|GO:0007165|GO:0008270	chr8	RGD:1309761	116104852	protein-coding		116085076	2.70489e-06	0.000102394	0.0049686	6.24368e-06	96.7916	ALPPS * 24hr up vs Sham * 24hr	7.20672e-07	139.267	PH * 24hr up vs Sham * 24hr	4.11304e-06	69.8015	PVL * 24hr up vs Sham * 24hr	0.00640823	6.48883	ALPPS * 96hr up vs Sham * 96hr	0.0339644	3.94685	PH * 96hr up vs Sham * 96hr	0.00274522	10.6904	PVL * 96hr up vs Sham * 96hr
Cenpf	centromere protein F	Lek1	257649	ENSRNOG00000003388	GO:0000085|GO:0000087|GO:0000278|GO:0000775|GO:0000776|GO:0000922|GO:0000940|GO:0005634|GO:0005635|GO:0005737|GO:0005819|GO:0007059|GO:0008022|GO:0008134|GO:0010389|GO:0015031|GO:0016202|GO:0016363|GO:0030496|GO:0042803|GO:0045120|GO:0045502|GO:0045892|GO:0051310	chr13	RGD:628667	112804965	protein-coding	192243|246150|305628|308870|309692|309798|311573|311886|313663|314393|314764|501069	112758855	9.68516e-09	6.34439e-07	2.41049e-05	2.92564e-08	96.1892	ALPPS * 24hr up vs Sham * 24hr	1.39457e-09	176.298	PH * 24hr up vs Sham * 24hr	7.58757e-09	93.7	PVL * 24hr up vs Sham * 24hr	7.1845e-05	7.88558	ALPPS * 96hr up vs Sham * 96hr	0.00663267	3.27089	PH * 96hr up vs Sham * 96hr	0.000890591	5.74252	PVL * 96hr up vs Sham * 96hr
Aurkb	aurora kinase B	ARK-2|Aim1|STK-1|Stk12	114592	ENSRNOG00000005659	GO:0000122|GO:0000779|GO:0000780|GO:0000910|GO:0002903|GO:0004672|GO:0004674|GO:0005524|GO:0005634|GO:0005737|GO:0005819|GO:0007049|GO:0007568|GO:0008283|GO:0010369|GO:0030496|GO:0032133|GO:0034501|GO:0034644|GO:0036089|GO:0046872|GO:0051256|GO:0071777	chr10	RGD:621625	55375203	protein-coding	261730|292554	55369546	3.60432e-08	1.2713e-06	0.000122022	7.82019e-08	95.7516	ALPPS * 24hr up vs Sham * 24hr	6.90259e-09	140.04	PH * 24hr up vs Sham * 24hr	2.88216e-08	82.9646	PVL * 24hr up vs Sham * 24hr	0.000343784	6.61135	ALPPS * 96hr up vs Sham * 96hr	0.00495699	3.81668	PH * 96hr up vs Sham * 96hr	0.00245903	5.2392	PVL * 96hr up vs Sham * 96hr
Cdca3	cell division cycle associated 3		297594	ENSRNOG00000015529	GO:0005829|GO:0007067|GO:0016567|GO:0051301	chr4	RGD:1359093	224369284	protein-coding		224365696	6.24471e-07	9.82859e-06	0.00460871	1.86117e-06	93.5905	ALPPS * 24hr up vs Sham * 24hr	2.41442e-07	124.317	PH * 24hr up vs Sham * 24hr	9.56597e-07	73.5871	PVL * 24hr up vs Sham * 24hr	0.000701648	9.51272	ALPPS * 96hr up vs Sham * 96hr	0.00615381	5.35792	PH * 96hr up vs Sham * 96hr	0.00784967	6.08223	PVL * 96hr up vs Sham * 96hr
Ns5atp9	NS5A (hepatitis C virus) transactivated protein 9	PAF15|Paf	300795		GO:0003682|GO:0005634|GO:0006260|GO:0006974|GO:0009411|GO:0019985|GO:0048471|GO:0051297|GO:0051726	chr8	RGD:1303041	71198728	protein-coding		71186712	6.36783e-09	1.67465e-07	9.46829e-05	1.79419e-08	93.17	ALPPS * 24hr up vs Sham * 24hr	2.22784e-09	117.673	PH * 24hr up vs Sham * 24hr	2.51638e-08	51.886	PVL * 24hr up vs Sham * 24hr	8.40143e-06	11.2853	ALPPS * 96hr up vs Sham * 96hr	0.00177254	3.93039	PH * 96hr up vs Sham * 96hr	0.00045632	6.09826	PVL * 96hr up vs Sham * 96hr
Top2a	topoisomerase (DNA) II alpha		360243	ENSRNOG00000032404	GO:0000228|GO:0000287|GO:0000712|GO:0000793|GO:0000795|GO:0000819|GO:0003677|GO:0003682|GO:0003916|GO:0003918|GO:0005080|GO:0005524|GO:0005634|GO:0005654|GO:0005730|GO:0005814|GO:0006200|GO:0006261|GO:0006265|GO:0006266|GO:0006312|GO:0006974|GO:0007059|GO:0007420|GO:0007568|GO:0008022|GO:0008094|GO:0008144|GO:0008301|GO:0009295|GO:0009330|GO:0019899|GO:0021702|GO:0021707|GO:0030261|GO:0030263|GO:…	chr10	RGD:62048	86728312	protein-coding		86699277	2.51791e-07	4.09206e-07	0.000416762	5.53136e-07	90.3267	ALPPS * 24hr up vs Sham * 24hr	3.52968e-08	154.459	PH * 24hr up vs Sham * 24hr	3.19775e-07	67.7723	PVL * 24hr up vs Sham * 24hr	0.000435502	8.42586	ALPPS * 96hr up vs Sham * 96hr	0.0163554	3.56639	PH * 96hr up vs Sham * 96hr	0.0179459	4.04282	PVL * 96hr up vs Sham * 96hr
Ckap2	cytoskeleton associated protein 2		306575	ENSRNOG00000024650	GO:0000281|GO:0005737|GO:0005813|GO:0005881|GO:0007026|GO:0015630|GO:0045944	chr16	RGD:1311631	74410206	protein-coding	680515	74383677	5.6325e-07	9.11687e-07	0.00157157	1.63087e-06	87.7581	ALPPS * 24hr up vs Sham * 24hr	1.3444e-07	138.515	PH * 24hr up vs Sham * 24hr	9.32334e-07	66.5894	PVL * 24hr up vs Sham * 24hr	0.000295145	11.313	ALPPS * 96hr up vs Sham * 96hr	0.0200345	3.7902	PH * 96hr up vs Sham * 96hr	0.0122041	5.11958	PVL * 96hr up vs Sham * 96hr
Mastl	microtubule associated serine/threonine kinase-like		307169	ENSRNOG00000017569	GO:0000086|GO:0003674|GO:0004674|GO:0005524|GO:0005575|GO:0005634|GO:0005813|GO:0007067|GO:0008150|GO:0016301|GO:0032154|GO:0034048|GO:0051726	chr17	RGD:1309186	91539143	protein-coding		91504401	1.26077e-08	2.45455e-07	0.000146679	3.96193e-08	86.5077	ALPPS * 24hr up vs Sham * 24hr	3.53951e-09	123.79	PH * 24hr up vs Sham * 24hr	3.93481e-08	54.1379	PVL * 24hr up vs Sham * 24hr	2.18688e-05	10.1919	ALPPS * 96hr up vs Sham * 96hr	0.00189885	4.13863	PH * 96hr up vs Sham * 96hr	0.000875965	5.76853	PVL * 96hr up vs Sham * 96hr
Ercc6l	excision repair cross-complementing rodent repair deficiency complementation group 6 - like	RGD1565734	317252	ENSRNOG00000003208	GO:0003677|GO:0004386|GO:0005524	chrX	RGD:1565734	72878439	protein-coding	306274|361197	72862788	1.2216e-05	1.01036e-05	0.000227022	2.91923e-06	84.9783	ALPPS * 24hr up vs Sham * 24hr	3.51239e-07	116.712	PH * 24hr up vs Sham * 24hr	2.37436e-06	57.1672	PVL * 24hr up vs Sham * 24hr	0.0406608	3.30748	ALPPS * 96hr up vs Sham * 96hr	0.574888	1.35611	PH * 96hr up vs Sham * 96hr	0.403318	1.6671	PVL * 96hr up vs Sham * 96hr
Cdk1	cyclin-dependent kinase 1	Cdc2|Cdc2a	54237	ENSRNOG00000000632	GO:0000080|GO:0000278|GO:0004693|GO:0005515|GO:0005524|GO:0005634|GO:0005737|GO:0005739|GO:0005815|GO:0005876|GO:0006461|GO:0006468|GO:0006915|GO:0007067|GO:0007095|GO:0007569|GO:0008353|GO:0009636|GO:0010243|GO:0010628|GO:0014070|GO:0014075|GO:0014823|GO:0016301|GO:0016572|GO:0030261|GO:0030332|GO:0030496|GO:0030544|GO:0031100|GO:0033160|GO:0034501|GO:0035173|GO:0042493|GO:0042542|GO:0043066|GO:…	chr20	RGD:2319	22709859	protein-coding	140908|289019|301440|314743|362316|362817|81741	22694921	1.05122e-08	8.83368e-07	0.000584829	6.64802e-08	84.6439	ALPPS * 24hr up vs Sham * 24hr	6.24018e-09	119.498	PH * 24hr up vs Sham * 24hr	2.88467e-08	69.6136	PVL * 24hr up vs Sham * 24hr	1.20137e-05	12.7687	ALPPS * 96hr up vs Sham * 96hr	0.000500477	5.68416	PH * 96hr up vs Sham * 96hr	0.000255414	8.13505	PVL * 96hr up vs Sham * 96hr
Nuf2	NUF2, NDC80 kinetochore complex component, homolog (S. cerevisiae)	Cdca1	304951	ENSRNOG00000002711	GO:0000777|GO:0005634|GO:0007067|GO:0031262|GO:0051301	chr13	RGD:1307952	92478789	protein-coding		92450022	5.53384e-09	2.44846e-07	3.43452e-05	1.27447e-08	84.4698	ALPPS * 24hr up vs Sham * 24hr	1.25167e-09	115.113	PH * 24hr up vs Sham * 24hr	7.18114e-09	63.3989	PVL * 24hr up vs Sham * 24hr	3.20787e-05	7.65514	ALPPS * 96hr up vs Sham * 96hr	0.002	3.6074	PH * 96hr up vs Sham * 96hr	0.000859144	4.94161	PVL * 96hr up vs Sham * 96hr
Knstrn	kinetochore-localized astrin/SPAG5 binding protein	C15orf23|SKAP|Traf4af1	311325	ENSRNOG00000009334	GO:0000070|GO:0000090|GO:0000776|GO:0000777|GO:0000922|GO:0005634|GO:0005737|GO:0007051|GO:0007059|GO:0035371|GO:0051301|GO:0051988|GO:0072686	chr3	RGD:1303240	117177433	protein-coding		117157780	1.23546e-09	4.50358e-06	0.000179618	9.39067e-09	83.1998	ALPPS * 24hr up vs Sham * 24hr	1.41109e-09	97.1514	PH * 24hr up vs Sham * 24hr	2.01697e-09	85.8883	PVL * 24hr up vs Sham * 24hr	1.38795e-06	13.9308	ALPPS * 96hr up vs Sham * 96hr	0.000123163	5.64155	PH * 96hr up vs Sham * 96hr	4.60177e-05	8.47962	PVL * 96hr up vs Sham * 96hr
Hmmr	hyaluronan mediated motility receptor (RHAMM)	RHAMM	25460		GO:0005540|GO:0005737|GO:0007010|GO:0007267|GO:0009986	chr10	RGD:2805	25740811	protein-coding		25712357	1.12305e-08	3.35252e-08	1.40298e-05	1.99796e-08	81.6725	ALPPS * 24hr up vs Sham * 24hr	1.52011e-09	122.395	PH * 24hr up vs Sham * 24hr	1.08826e-08	62.1762	PVL * 24hr up vs Sham * 24hr	2.16315e-05	8.7853	ALPPS * 96hr up vs Sham * 96hr	0.00777158	2.94748	PH * 96hr up vs Sham * 96hr	0.0417526	2.39305	PVL * 96hr up vs Sham * 96hr
Cenpw	centromere protein W	CENP-W	689399	ENSRNOG00000042944	GO:0000278|GO:0000775|GO:0000776|GO:0000777|GO:0003677|GO:0005634|GO:0007059|GO:0007067|GO:0046982|GO:0051276|GO:0051301|GO:0051382	chr1	RGD:1593465	31352722	protein-coding	681382	31347827	7.33239e-10	1.50389e-07	1.76787e-05	2.64315e-09	76.3183	ALPPS * 24hr up vs Sham * 24hr	3.02698e-10	96.6526	PH * 24hr up vs Sham * 24hr	1.5752e-09	56.4853	PVL * 24hr up vs Sham * 24hr	1.38183e-06	10.4065	ALPPS * 96hr up vs Sham * 96hr	0.00038503	3.89054	PH * 96hr up vs Sham * 96hr	0.000129901	5.52875	PVL * 96hr up vs Sham * 96hr
Ube2t	ubiquitin-conjugating enzyme E2T (putative)	RGD1310816	360847	ENSRNOG00000005038	GO:0003682|GO:0004842|GO:0006281|GO:0006513|GO:0006974|GO:0031625|GO:0035519|GO:0044314|GO:0051865|GO:0070534|GO:0070936|GO:0070979|GO:0085020	chr13	RGD:1310816	56852747	protein-coding		56842245	1.88608e-09	3.66093e-08	5.15794e-06	2.64536e-09	75.8063	ALPPS * 24hr up vs Sham * 24hr	3.39406e-10	92.3095	PH * 24hr up vs Sham * 24hr	3.1501e-09	45.5882	PVL * 24hr up vs Sham * 24hr	9.55107e-06	7.17469	ALPPS * 96hr up vs Sham * 96hr	0.0069249	2.5223	PH * 96hr up vs Sham * 96hr	0.000532682	4.31025	PVL * 96hr up vs Sham * 96hr
Ttk	Ttk protein kinase		315852	ENSRNOG00000029055	GO:0004674|GO:0005524|GO:0042802	chr8	RGD:1305558	90924325	protein-coding	303592|311118	90886762	3.2742e-09	1.8994e-08	1.3028e-05	1.21819e-08	69.6375	ALPPS * 24hr up vs Sham * 24hr	1.04212e-09	98.1872	PH * 24hr up vs Sham * 24hr	6.57567e-09	53.6229	PVL * 24hr up vs Sham * 24hr	8.67643e-07	14.6661	ALPPS * 96hr up vs Sham * 96hr	0.00759378	2.7344	PH * 96hr up vs Sham * 96hr	0.00288263	3.67116	PVL * 96hr up vs Sham * 96hr
Depdc1b	DEP domain containing 1B		310074	ENSRNOG00000010701	GO:0005622|GO:0035556	chr2	RGD:1305799	59147310	protein-coding	295971	59075286	4.9071e-06	4.65186e-06	0.012565	1.25995e-05	69.4345	ALPPS * 24hr up vs Sham * 24hr	1.50391e-06	97.9805	PH * 24hr up vs Sham * 24hr	1.01746e-05	47.8643	PVL * 24hr up vs Sham * 24hr	0.0013245	10.0648	ALPPS * 96hr up vs Sham * 96hr	0.0157838	4.88497	PH * 96hr up vs Sham * 96hr	0.0745041	3.47219	PVL * 96hr up vs Sham * 96hr
Ndc80	NDC80 kinetochore complex component	Kntc2	301701		GO:0000132|GO:0000776|GO:0000777|GO:0000942|GO:0007052|GO:0007059|GO:0008608|GO:0031262	chr9	RGD:1310154	119309561	protein-coding		119293740	4.41006e-07	1.14806e-05	0.000772492	7.14419e-07	68.502	ALPPS * 24hr up vs Sham * 24hr	1.21109e-07	79.6883	PH * 24hr up vs Sham * 24hr	4.73736e-07	50.0645	PVL * 24hr up vs Sham * 24hr	0.000331676	8.23261	ALPPS * 96hr up vs Sham * 96hr	0.0500959	2.60777	PH * 96hr up vs Sham * 96hr	0.01017	4.40976	PVL * 96hr up vs Sham * 96hr
Ccna2	cyclin A2		114494	ENSRNOG00000015423	GO:0001939|GO:0001940|GO:0003674|GO:0005575|GO:0005634|GO:0005737|GO:0007265|GO:0019901|GO:0031100|GO:0032355|GO:0033762|GO:0045893|GO:0048146	chr2	RGD:621059	142897317	protein-coding	25203|25729|295052|317389|362485|499528|58919	142890984	3.98064e-08	2.32686e-07	0.000360048	1.69465e-07	66.8463	ALPPS * 24hr up vs Sham * 24hr	1.30461e-08	100.742	PH * 24hr up vs Sham * 24hr	5.55355e-08	61.1488	PVL * 24hr up vs Sham * 24hr	3.68506e-05	10.3665	ALPPS * 96hr up vs Sham * 96hr	0.00264771	4.21306	PH * 96hr up vs Sham * 96hr	0.0041157	4.52667	PVL * 96hr up vs Sham * 96hr
Cdca2	cell division cycle associated 2		305984	ENSRNOG00000025302	GO:0005634|GO:0005730|GO:0005737|GO:0051301	chr15	RGD:1311003	47231339	protein-coding		47186191	7.49269e-10	7.55987e-08	6.19084e-06	2.39707e-09	66.7142	ALPPS * 24hr up vs Sham * 24hr	1.7698e-10	97.2296	PH * 24hr up vs Sham * 24hr	1.05301e-09	54.6277	PVL * 24hr up vs Sham * 24hr	5.28612e-06	7.40847	ALPPS * 96hr up vs Sham * 96hr	0.00107345	3.17915	PH * 96hr up vs Sham * 96hr	6.36799e-05	5.86714	PVL * 96hr up vs Sham * 96hr
Mxd3	Max dimerization protein 3	Mad3|Myx	252915	ENSRNOG00000016188	GO:0003677|GO:0005634|GO:0006351|GO:0006355|GO:0045892|GO:0046983	chr17	RGD:628624	11943732	protein-coding	25701|360961|362391	11940006	2.13345e-09	1.25781e-07	8.52346e-05	5.35765e-09	64.68	ALPPS * 24hr up vs Sham * 24hr	1.945e-09	56.3513	PH * 24hr up vs Sham * 24hr	1.7125e-08	30.1557	PVL * 24hr up vs Sham * 24hr	2.49055e-06	9.58935	ALPPS * 96hr up vs Sham * 96hr	0.00141045	3.25423	PH * 96hr up vs Sham * 96hr	1.86704e-05	8.21094	PVL * 96hr up vs Sham * 96hr
Kif23	kinesin family member 23		315740	ENSRNOG00000014080	GO:0003777|GO:0005524|GO:0005634|GO:0005813|GO:0005819|GO:0005874|GO:0005875|GO:0007018|GO:0008017|GO:0030496|GO:0033205|GO:0045171|GO:0051256|GO:0071777|GO:0072686|GO:0097149	chr8	RGD:1308596	66625560	protein-coding	309523|361308	66598467	2.11928e-09	2.67335e-06	0.000238043	1.99528e-08	64.0545	ALPPS * 24hr up vs Sham * 24hr	1.50547e-09	94.1433	PH * 24hr up vs Sham * 24hr	7.17869e-09	56.2648	PVL * 24hr up vs Sham * 24hr	1.80998e-06	13.0583	ALPPS * 96hr up vs Sham * 96hr	0.000167757	5.31918	PH * 96hr up vs Sham * 96hr	4.74612e-05	8.38956	PVL * 96hr up vs Sham * 96hr
Bard1	BRCA1 associated RING domain 1		64557	ENSRNOG00000014960	GO:0003674|GO:0003723|GO:0004842|GO:0005634|GO:0005737|GO:0006281|GO:0007283|GO:0008270|GO:0031436|GO:0042325|GO:0042803|GO:0043065|GO:0043066|GO:0046826|GO:0046982|GO:0070531|GO:0085020	chr9	RGD:621072	78145962	protein-coding	294601|316775|365023|366953	78074908	0.000128366	6.42981e-05	0.0148484	0.000103289	63.7207	ALPPS * 24hr up vs Sham * 24hr	9.53263e-06	108.039	PH * 24hr up vs Sham * 24hr	0.000115604	39.359	PVL * 24hr up vs Sham * 24hr	0.110998	3.26281	ALPPS * 96hr up vs Sham * 96hr	0.0767166	3.77475	PH * 96hr up vs Sham * 96hr	0.436629	1.86335	PVL * 96hr up vs Sham * 96hr
Kif18b	kinesin family member 18B	RGD1310360	303575	ENSRNOG00000021713	GO:0000278|GO:0003777|GO:0005524|GO:0005634|GO:0005730|GO:0005737|GO:0005874|GO:0005875|GO:0005886|GO:0007018|GO:0007067|GO:0051301|GO:0051302	chr10	RGD:1310360	90800011	protein-coding	100534597|117548|25305|113886|171529|287624|303659|305967|308173|311478|313170|313254|362186|363288|691920.chr3.1|691920.chr3.2	90780841	7.91508e-06	9.99359e-05	0.00116266	6.07532e-06	63.1694	ALPPS * 24hr up vs Sham * 24hr	5.50409e-07	96.2615	PH * 24hr up vs Sham * 24hr	2.17442e-06	58.0592	PVL * 24hr up vs Sham * 24hr	0.0474013	3.15321	ALPPS * 96hr up vs Sham * 96hr	0.108136	2.47663	PH * 96hr up vs Sham * 96hr	0.0867646	2.96879	PVL * 96hr up vs Sham * 96hr
Ect2	epithelial cell transforming sequence 2 oncogene		361921	ENSRNOG00000024365	GO:0000902|GO:0000910|GO:0005089|GO:0005096|GO:0005634|GO:0005737|GO:0035023|GO:0035556|GO:0045666	chr2	RGD:1308524	132552138	protein-coding	302983|308862|360600	132490047	1.13267e-08	4.47725e-08	8.70841e-05	3.71554e-08	62.6366	ALPPS * 24hr up vs Sham * 24hr	2.62439e-09	94.6756	PH * 24hr up vs Sham * 24hr	2.42504e-08	45.9588	PVL * 24hr up vs Sham * 24hr	1.69541e-05	8.97782	ALPPS * 96hr up vs Sham * 96hr	0.0014651	3.88099	PH * 96hr up vs Sham * 96hr	0.00529374	3.5502	PVL * 96hr up vs Sham * 96hr
Uhrf1	ubiquitin-like with PHD and ring finger domains 1	Np95	316129	ENSRNOG00000048411	GO:0000122|GO:0000790|GO:0000791|GO:0000792|GO:0000987|GO:0004842|GO:0005634|GO:0005657|GO:0006281|GO:0006351|GO:0007049|GO:0008270|GO:0008283|GO:0008327|GO:0010216|GO:0010390|GO:0016363|GO:0016574|GO:0031493|GO:0032270|GO:0035064|GO:0042393|GO:0042787|GO:0042802|GO:0044729|GO:0051865	chr9	RGD:1595855	9750175	protein-coding		9731078	0.000364056	7.75834e-05	0.00388378	0.000136907	62.3717	ALPPS * 24hr up vs Sham * 24hr	8.89132e-06	124.97	PH * 24hr up vs Sham * 24hr	0.000106468	44.4842	PVL * 24hr up vs Sham * 24hr	0.109159	3.38207	ALPPS * 96hr up vs Sham * 96hr	0.690759	1.33546	PH * 96hr up vs Sham * 96hr	0.420388	1.93675	PVL * 96hr up vs Sham * 96hr
Melk	maternal embryonic leucine zipper kinase		362510	ENSRNOG00000013598	GO:0004672|GO:0004674|GO:0004715|GO:0005509|GO:0005524|GO:0005737|GO:0005886|GO:0005938|GO:0006468|GO:0006915|GO:0008283|GO:0043065|GO:0046777|GO:0061351	chr5	RGD:1308974	64367854	protein-coding	117016|170577|170837|288275|310376|59329|60328|65248|680407|78975	64307464	7.54282e-06	3.73874e-05	0.0480431	3.67999e-05	62.3226	ALPPS * 24hr up vs Sham * 24hr	4.64571e-06	88.3689	PH * 24hr up vs Sham * 24hr	2.13455e-05	49.1544	PVL * 24hr up vs Sham * 24hr	0.000997834	13.2221	ALPPS * 96hr up vs Sham * 96hr	0.0159811	5.51585	PH * 96hr up vs Sham * 96hr	0.0100596	7.94663	PVL * 96hr up vs Sham * 96hr
Prc1	protein regulator of cytokinesis 1		308761	ENSRNOG00000013057	GO:0000226|GO:0000910|GO:0005634|GO:0005730|GO:0005737|GO:0005819|GO:0005886|GO:0008017|GO:0015630|GO:0019901|GO:0042802	chr1	RGD:1311754	143061006	protein-coding		143039960	7.52742e-09	1.67127e-07	6.3461e-05	2.54596e-08	61.5466	ALPPS * 24hr up vs Sham * 24hr	1.70211e-09	94.2273	PH * 24hr up vs Sham * 24hr	1.05095e-08	51.9297	PVL * 24hr up vs Sham * 24hr	3.24418e-05	7.34194	ALPPS * 96hr up vs Sham * 96hr	0.00119409	3.83871	PH * 96hr up vs Sham * 96hr	0.00121338	4.48559	PVL * 96hr up vs Sham * 96hr
Cenpq	centromere protein Q		363198		GO:0000775|GO:0005634	chr9	RGD:1359451	22226466	protein-coding		22211293	2.54027e-07	1.79714e-05	0.00390325	9.76049e-07	59.5299	ALPPS * 24hr up vs Sham * 24hr	1.42071e-07	72.9758	PH * 24hr up vs Sham * 24hr	5.78412e-07	45.6186	PVL * 24hr up vs Sham * 24hr	0.000127578	10.1856	ALPPS * 96hr up vs Sham * 96hr	0.00458933	4.46025	PH * 96hr up vs Sham * 96hr	0.00366176	5.62955	PVL * 96hr up vs Sham * 96hr
Ube2c	ubiquitin-conjugating enzyme E2C		296368	ENSRNOG00000015131	GO:0004842|GO:0005680|GO:0006511|GO:0008054|GO:0010458|GO:0010994|GO:0016567|GO:0031145|GO:0031536|GO:0070936|GO:0070979	chr3	RGD:1305382	167424969	protein-coding		167422569	4.22112e-09	2.06477e-08	0.000122844	2.43058e-08	58.6374	ALPPS * 24hr up vs Sham * 24hr	1.63999e-09	88.9959	PH * 24hr up vs Sham * 24hr	1.13588e-08	47.7355	PVL * 24hr up vs Sham * 24hr	5.65851e-06	10.0738	ALPPS * 96hr up vs Sham * 96hr	0.000543406	4.29425	PH * 96hr up vs Sham * 96hr	0.000240294	5.97029	PVL * 96hr up vs Sham * 96hr
Cenpt	centromere protein T	RGD1309383	307805	ENSRNOG00000024178	GO:0000278|GO:0000775|GO:0000776|GO:0000777|GO:0005634|GO:0007059|GO:0007067|GO:0043565|GO:0046982|GO:0051276|GO:0051301|GO:0051382	chr19	RGD:1309383	48686495	protein-coding		48680055	2.7399e-07	1.4208e-06	0.00525085	3.26461e-06	57.5982	ALPPS * 24hr up vs Sham * 24hr	2.46786e-07	91.4519	PH * 24hr up vs Sham * 24hr	6.96065e-07	62.9373	PVL * 24hr up vs Sham * 24hr	9.58536e-05	13.9161	ALPPS * 96hr up vs Sham * 96hr	0.0104582	4.23757	PH * 96hr up vs Sham * 96hr	0.000207904	15.0717	PVL * 96hr up vs Sham * 96hr
Kifc1	kinesin family member C1		294286	ENSRNOG00000000479	GO:0003777|GO:0005524|GO:0005634|GO:0005769|GO:0005815|GO:0005819|GO:0005874|GO:0005875|GO:0007018|GO:0007067|GO:0051301	chr20	RGD:1359118	7585191	protein-coding	300053|307644	7567671	5.61833e-08	4.65458e-07	2.64347e-05	6.42858e-08	54.4862	ALPPS * 24hr up vs Sham * 24hr	5.18049e-09	78.206	PH * 24hr up vs Sham * 24hr	3.25606e-08	43.6056	PVL * 24hr up vs Sham * 24hr	0.000300577	5.22879	ALPPS * 96hr up vs Sham * 96hr	0.0689618	1.98089	PH * 96hr up vs Sham * 96hr	0.00950586	3.20527	PVL * 96hr up vs Sham * 96hr
Plk1	polo-like kinase 1	Plk	25515	ENSRNOG00000018815	GO:0000086|GO:0000122|GO:0000236|GO:0000776|GO:0000777|GO:0000910|GO:0000922|GO:0000942|GO:0001578|GO:0004672|GO:0004674|GO:0005524|GO:0005634|GO:0005737|GO:0005813|GO:0005819|GO:0005876|GO:0006468|GO:0007067|GO:0007092|GO:0007346|GO:0008017|GO:0010800|GO:0010997|GO:0016567|GO:0018105|GO:0019901|GO:0030496|GO:0031572|GO:0031648|GO:0032436|GO:0040038|GO:0043066|GO:0043393|GO:0045736|GO:0045862|GO:…	chr1	RGD:3352	199188238	protein-coding	310344|314627|58936|83722	199178262	4.06257e-06	1.07823e-06	0.00140336	6.14549e-06	54.3874	ALPPS * 24hr up vs Sham * 24hr	4.14616e-07	91.1316	PH * 24hr up vs Sham * 24hr	2.83307e-06	46.0272	PVL * 24hr up vs Sham * 24hr	0.00262359	6.43056	ALPPS * 96hr up vs Sham * 96hr	0.0984847	2.46563	PH * 96hr up vs Sham * 96hr	0.0822257	2.90712	PVL * 96hr up vs Sham * 96hr
Pttg1	pituitary tumor-transforming 1	Pttg	64193	ENSRNOG00000003802	GO:0001558|GO:0004869|GO:0005634|GO:0005737|GO:0006281|GO:0007059|GO:0007067|GO:0008285|GO:0010951|GO:0017124|GO:0031072|GO:0043022|GO:0045143|GO:0051276|GO:0051301	chr10	RGD:68359	28867675	protein-coding		28861943	2.2183e-09	6.56861e-06	0.00164189	2.46124e-08	52.7877	ALPPS * 24hr up vs Sham * 24hr	3.1104e-09	64.5562	PH * 24hr up vs Sham * 24hr	9.16705e-09	46.209	PVL * 24hr up vs Sham * 24hr	5.02839e-06	9.74287	ALPPS * 96hr up vs Sham * 96hr	2.27487e-05	7.2471	PH * 96hr up vs Sham * 96hr	1.95974e-05	9.44939	PVL * 96hr up vs Sham * 96hr
Cenpi	centromere protein I	Fshprh1|LRPR1|RNALRP	25448	ENSRNOG00000033335	GO:0000775|GO:0000776|GO:0005634|GO:0042699	chrX	RGD:2631	105090804	protein-coding		105040385	1.67702e-06	2.51948e-06	0.0198398	6.68057e-06	51.7177	ALPPS * 24hr up vs Sham * 24hr	8.27463e-07	69.1367	PH * 24hr up vs Sham * 24hr	8.02341e-06	32.1694	PVL * 24hr up vs Sham * 24hr	0.000484126	9.88173	ALPPS * 96hr up vs Sham * 96hr	0.0058228	5.19696	PH * 96hr up vs Sham * 96hr	0.0102741	5.36795	PVL * 96hr up vs Sham * 96hr
Gucy2c	guanylate cyclase 2C	GCC	25711	ENSRNOG00000009031	GO:0004383|GO:0004672|GO:0005524|GO:0005525|GO:0006182|GO:0009636|GO:0015643|GO:0016021|GO:0035556|GO:0042127	chr4	RGD:2771	234998564	protein-coding	113911|116556|116564|245708|24603|25202|25206|25289|29241|305509|54223|64508|64532|79222|84420	234917956	3.19709e-06	0.00868334	0.808464	0.000548539	50.4832	ALPPS * 24hr up vs Sham * 24hr	1.1771e-05	182.43	PH * 24hr up vs Sham * 24hr	0.00128856	23.5901	PVL * 24hr up vs Sham * 24hr	8.90947e-05	72.0467	ALPPS * 96hr up vs Sham * 96hr	6.0492e-05	85.4919	PH * 96hr up vs Sham * 96hr	0.00550955	17.9451	PVL * 96hr up vs Sham * 96hr
Spc25	SPC25, NDC80 kinetochore complex component, homolog (S. cerevisiae)	RGD1307811|Spbc25	295661	ENSRNOG00000006731	GO:0000777|GO:0005634|GO:0007052|GO:0007059|GO:0007067|GO:0031262|GO:0051301	chr3	RGD:1307811	62063264	protein-coding		62050000	6.38122e-09	1.22034e-08	5.64403e-05	2.23638e-08	49.448	ALPPS * 24hr up vs Sham * 24hr	2.05462e-09	66.6529	PH * 24hr up vs Sham * 24hr	1.24746e-08	38.58	PVL * 24hr up vs Sham * 24hr	1.02913e-05	8.02292	ALPPS * 96hr up vs Sham * 96hr	0.00420403	2.8935	PH * 96hr up vs Sham * 96hr	0.00022489	5.54632	PVL * 96hr up vs Sham * 96hr
Kif2c	kinesin family member 2C	KRP2	171529	ENSRNOG00000019100	GO:0000775|GO:0000776|GO:0000777|GO:0003777|GO:0005524|GO:0005634|GO:0005874|GO:0005875|GO:0005881|GO:0007018|GO:0007019|GO:0007059|GO:0007067|GO:0015630|GO:0030951|GO:0051010|GO:0051301|GO:0051983	chr5	RGD:620239	139846566	protein-coding	100534597|117548|25305|113886|287624|303575|303659|305967|308173|311478|313170|313254|362186|363288|691920.chr3.1|691920.chr3.2	139821001	1.48901e-08	6.86072e-08	0.000315567	1.0848e-07	48.6296	ALPPS * 24hr up vs Sham * 24hr	5.1582e-09	83.0286	PH * 24hr up vs Sham * 24hr	2.27487e-08	51.2016	PVL * 24hr up vs Sham * 24hr	2.41667e-05	8.76857	ALPPS * 96hr up vs Sham * 96hr	0.000585933	4.72572	PH * 96hr up vs Sham * 96hr	0.00126011	4.86127	PVL * 96hr up vs Sham * 96hr
Rad51	RAD51 homolog (S. cerevisiae)	RGD1563603	499870	ENSRNOG00000037302	GO:0000724|GO:0000793|GO:0000794|GO:0000800|GO:0003674|GO:0003684|GO:0003690|GO:0003697|GO:0005524|GO:0005634|GO:0005737|GO:0005739|GO:0006268|GO:0006281|GO:0007126|GO:0008022|GO:0008094|GO:0016605|GO:0042493|GO:0042802|GO:0043142|GO:0048471|GO:0051106|GO:0051260	chr3	RGD:1563603	117493555	protein-coding	303375|497976	117468881	1.3252e-08	9.11793e-06	7.67129e-06	2.81061e-08	45.6731	ALPPS * 24hr up vs Sham * 24hr	8.80559e-10	87.2236	PH * 24hr up vs Sham * 24hr	1.0548e-08	40.1094	PVL * 24hr up vs Sham * 24hr	9.64191e-05	5.32162	ALPPS * 96hr up vs Sham * 96hr	0.0295047	2.1225	PH * 96hr up vs Sham * 96hr	0.00297558	3.47387	PVL * 96hr up vs Sham * 96hr
Cdca5	cell division cycle associated 5	RGD1560863	684771	ENSRNOG00000046635	GO:0000082|GO:0000790|GO:0005634|GO:0005730|GO:0005737|GO:0005886|GO:0006302|GO:0007064|GO:0007067|GO:0007076|GO:0007080|GO:0008278|GO:0051329|GO:0071922	chr1	RGD:1560863	228394986	protein-coding		228384097	5.37248e-05	2.32419e-05	0.0167219	7.68689e-05	43.0899	ALPPS * 24hr up vs Sham * 24hr	6.25521e-06	71.945	PH * 24hr up vs Sham * 24hr	9.5196e-05	26.9292	PVL * 24hr up vs Sham * 24hr	0.225287	2.17053	ALPPS * 96hr up vs Sham * 96hr	0.0303294	4.35707	PH * 96hr up vs Sham * 96hr	0.0403301	4.67965	PVL * 96hr up vs Sham * 96hr
Kntc1	kinetochore associated 1		304477	ENSRNOG00000033658	GO:0000922|GO:0005828|GO:0007093	chr12	RGD:1307905	40146547	protein-coding		40072618	1.32555e-05	1.11127e-05	0.000440921	1.22429e-05	42.7759	ALPPS * 24hr up vs Sham * 24hr	3.65033e-07	96.0684	PH * 24hr up vs Sham * 24hr	4.22079e-06	40.465	PVL * 24hr up vs Sham * 24hr	0.0151877	4.101	ALPPS * 96hr up vs Sham * 96hr	0.45278	1.48314	PH * 96hr up vs Sham * 96hr	0.161256	2.32566	PVL * 96hr up vs Sham * 96hr
Xkr5	XK, Kell blood group complex subunit-related family, member 5		497083	ENSRNOG00000028636		chr16	RGD:1359335	75367306	protein-coding	311549|497099	75349398	1.59281e-05	0.000246147	0.00290907	2.78312e-05	42.4226	ALPPS * 24hr up vs Sham * 24hr	3.18284e-06	59.7917	PH * 24hr up vs Sham * 24hr	9.23211e-06	41.1676	PVL * 24hr up vs Sham * 24hr	0.0036001	6.82762	ALPPS * 96hr up vs Sham * 96hr	0.508032	1.45325	PH * 96hr up vs Sham * 96hr	0.0165207	5.33793	PVL * 96hr up vs Sham * 96hr
Casc5	cancer susceptibility candidate 5	Rad51	311327	ENSRNOG00000037304	GO:0001669|GO:0005634|GO:0005730|GO:0008608|GO:0010923|GO:0034501|GO:0071173	chr3	RGD:1307498	117453522	protein-coding	100911204	117392643	5.78018e-07	1.93278e-05	0.00145702	1.4907e-06	40.1525	ALPPS * 24hr up vs Sham * 24hr	1.15717e-07	59.583	PH * 24hr up vs Sham * 24hr	1.59804e-06	26.6583	PVL * 24hr up vs Sham * 24hr	0.00025704	7.51725	ALPPS * 96hr up vs Sham * 96hr	0.0167756	3.09217	PH * 96hr up vs Sham * 96hr	0.0306775	3.05698	PVL * 96hr up vs Sham * 96hr
Mki67	antigen identified by monoclonal antibody Ki-67		291234	ENSRNOG00000028137	GO:0000775|GO:0000793|GO:0003674|GO:0005575|GO:0005622|GO:0005634|GO:0005730|GO:0005737|GO:0006259|GO:0007126|GO:0008022|GO:0008283|GO:0014070|GO:0031100|GO:0034605|GO:0044428	chr1	RGD:1305476	214952481	protein-coding		214925922	9.15893e-08	2.52387e-06	0.00093207	7.4281e-07	39.4351	ALPPS * 24hr up vs Sham * 24hr	2.38166e-08	77.409	PH * 24hr up vs Sham * 24hr	1.18329e-07	45.8742	PVL * 24hr up vs Sham * 24hr	0.000210687	6.91109	ALPPS * 96hr up vs Sham * 96hr	0.00256798	4.16925	PH * 96hr up vs Sham * 96hr	0.00143323	5.61303	PVL * 96hr up vs Sham * 96hr
Tcf19	transcription factor 19		406195			chr20	RGD:1302974	5833706	protein-coding		5831137	2.93233e-07	0.000659604	0.000168592	2.62444e-07	39.4343	ALPPS * 24hr up vs Sham * 24hr	4.05331e-08	45.7412	PH * 24hr up vs Sham * 24hr	2.84576e-07	26.1753	PVL * 24hr up vs Sham * 24hr	0.00195984	3.88795	ALPPS * 96hr up vs Sham * 96hr	0.0965099	1.89085	PH * 96hr up vs Sham * 96hr	0.00294841	4.20259	PVL * 96hr up vs Sham * 96hr
Espl1	extra spindle pole bodies homolog 1 (S. cerevisiae)		315330	ENSRNOG00000012835	GO:0000070|GO:0000090|GO:0000212|GO:0005634|GO:0005813|GO:0006508|GO:0007059|GO:0007127|GO:0008152|GO:0008233|GO:0045143	chr7	RGD:1306266	141719909	protein-coding		141693056	4.43149e-05	8.29725e-05	0.102726	0.00032208	39.0874	ALPPS * 24hr up vs Sham * 24hr	1.54939e-05	86.7756	PH * 24hr up vs Sham * 24hr	9.875e-05	41.3593	PVL * 24hr up vs Sham * 24hr	0.00592809	9.44779	ALPPS * 96hr up vs Sham * 96hr	0.018795	6.3038	PH * 96hr up vs Sham * 96hr	0.0283004	6.65191	PVL * 96hr up vs Sham * 96hr
Efcab11	EF-hand calcium binding domain 11		500705	ENSRNOG00000003823	GO:0005509	chr6	RGD:1565006	133119919	protein-coding		132968486	2.24574e-06	3.29299e-08	2.80858e-06	1.41751e-07	38.9348	ALPPS * 24hr up vs Sham * 24hr	2.65869e-08	42.3314	PH * 24hr up vs Sham * 24hr	4.36474e-08	36.6365	PVL * 24hr up vs Sham * 24hr	0.291687	1.44951	ALPPS * 96hr up vs Sham * 96hr	0.184858	-1.60399	PH * 96hr down vs Sham * 96hr	0.295432	1.50938	PVL * 96hr up vs Sham * 96hr
Dlgap5	discs, large (Drosophila) homolog-associated protein 5	Dlg7	289997	ENSRNOG00000010721	GO:0000087|GO:0004721|GO:0005634|GO:0007267|GO:0031616	chr15	RGD:1311247	28138753	protein-coding	116681|286923|286930	28108228	5.77223e-08	4.04769e-07	0.00023886	1.58035e-07	37.3854	ALPPS * 24hr up vs Sham * 24hr	1.28166e-08	52.3333	PH * 24hr up vs Sham * 24hr	5.36073e-08	34.2726	PVL * 24hr up vs Sham * 24hr	0.00016881	5.56207	ALPPS * 96hr up vs Sham * 96hr	0.00509616	3.0676	PH * 96hr up vs Sham * 96hr	0.00513749	3.49615	PVL * 96hr up vs Sham * 96hr
Eme1	essential meiotic endonuclease 1 homolog 1 (S. pombe)		287634	ENSRNOG00000024420	GO:0003677|GO:0004518|GO:0006259	chr10	RGD:1309067	82191905	protein-coding		82185900	3.47301e-05	0.000270064	0.00277813	1.75499e-05	37.3558	ALPPS * 24hr up vs Sham * 24hr	2.29857e-06	49.0038	PH * 24hr up vs Sham * 24hr	1.02991e-05	30.0527	PVL * 24hr up vs Sham * 24hr	0.0658174	2.76027	ALPPS * 96hr up vs Sham * 96hr	0.135601	2.23834	PH * 96hr up vs Sham * 96hr	0.319544	1.79874	PVL * 96hr up vs Sham * 96hr
Iqgap3	IQ motif containing GTPase activating protein 3		310621	ENSRNOG00000027894	GO:0000082|GO:0000187|GO:0001934|GO:0005099|GO:0005737|GO:0005911|GO:0007265|GO:0008361|GO:0010628|GO:0010629|GO:0016328|GO:0017016|GO:0017048|GO:0033601|GO:0070371|GO:0071310	chr2	RGD:1305951	206892647	protein-coding	361598	206850518	2.27879e-05	1.07773e-05	0.00675302	3.7489e-05	37.3209	ALPPS * 24hr up vs Sham * 24hr	2.17535e-06	66.9956	PH * 24hr up vs Sham * 24hr	1.55052e-05	33.8668	PVL * 24hr up vs Sham * 24hr	0.0147094	4.57923	ALPPS * 96hr up vs Sham * 96hr	0.0722639	2.89644	PH * 96hr up vs Sham * 96hr	0.145541	2.56683	PVL * 96hr up vs Sham * 96hr
Cdc20	cell division cycle 20	p55cdc	64515	ENSRNOG00000028415	GO:0000922|GO:0005515|GO:0005680|GO:0005813|GO:0007067|GO:0008022|GO:0008284|GO:0016567|GO:0019899|GO:0031145|GO:0031915|GO:0040020|GO:0043234|GO:0048471|GO:0050773|GO:0051301|GO:0051488|GO:0090129	chr5	RGD:620477	141054395	protein-coding		141050192	5.2378e-07	3.13987e-07	0.000227527	7.25324e-07	37.0937	ALPPS * 24hr up vs Sham * 24hr	5.18374e-08	55.2839	PH * 24hr up vs Sham * 24hr	2.44182e-07	34.4285	PVL * 24hr up vs Sham * 24hr	0.00167412	4.41051	ALPPS * 96hr up vs Sham * 96hr	0.0807599	2.05514	PH * 96hr up vs Sham * 96hr	0.0206888	3.05124	PVL * 96hr up vs Sham * 96hr
Cdkn3	cyclin-dependent kinase inhibitor 3		289993		GO:0003674|GO:0004722|GO:0004725|GO:0007050|GO:0008150|GO:0048471	chr15	RGD:1307781	27504199	protein-coding		27496686	8.91903e-10	0.0346559	0.0100542	3.12735e-08	36.567	ALPPS * 24hr up vs Sham * 24hr	4.75313e-09	41.6865	PH * 24hr up vs Sham * 24hr	7.34571e-09	36.8367	PVL * 24hr up vs Sham * 24hr	3.25066e-07	14.3486	ALPPS * 96hr up vs Sham * 96hr	7.5079e-06	7.61825	PH * 96hr up vs Sham * 96hr	1.10926e-06	14.6746	PVL * 96hr up vs Sham * 96hr
Asf1b	ASF1 anti-silencing function 1 homolog B (S. cerevisiae)		304648	ENSRNOG00000005115	GO:0000785|GO:0005634|GO:0006334|GO:0042393	chr19	RGD:1304918	36070506	protein-coding	294408	36055967	1.22321e-07	3.17613e-07	0.0048029	8.0487e-07	36.5201	ALPPS * 24hr up vs Sham * 24hr	6.2726e-08	52.9554	PH * 24hr up vs Sham * 24hr	9.22271e-07	24.0727	PVL * 24hr up vs Sham * 24hr	5.2967e-05	9.01518	ALPPS * 96hr up vs Sham * 96hr	0.00128844	4.67335	PH * 96hr up vs Sham * 96hr	0.00136896	5.5322	PVL * 96hr up vs Sham * 96hr
Lrr1	leucine rich repeat protein 1	Ppil5	685860	ENSRNOG00000004216		chr6	RGD:1589026	100931215	protein-coding	303919|500415.chr5.1|500415.chr5.2	100922215	4.99079e-06	3.60261e-06	0.00264854	6.45279e-06	35.0266	ALPPS * 24hr up vs Sham * 24hr	5.69106e-07	50.7945	PH * 24hr up vs Sham * 24hr	6.81343e-06	23.6903	PVL * 24hr up vs Sham * 24hr	0.00669564	4.25737	ALPPS * 96hr up vs Sham * 96hr	0.0740043	2.4107	PH * 96hr up vs Sham * 96hr	0.0242182	3.62186	PVL * 96hr up vs Sham * 96hr
Plk4	polo-like kinase 4		310344	ENSRNOG00000011654	GO:0004674|GO:0004713|GO:0005524|GO:0005730|GO:0005813|GO:0005814|GO:0006468|GO:0007099|GO:0046601|GO:0060707	chr2	RGD:1305390	147308583	protein-coding	25515|314627|58936|83722	147289992	1.33125e-07	4.26485e-07	8.2533e-06	6.74235e-08	34.1888	ALPPS * 24hr up vs Sham * 24hr	4.44827e-09	49.9842	PH * 24hr up vs Sham * 24hr	5.26482e-08	25.084	PVL * 24hr up vs Sham * 24hr	0.00190245	3.23247	ALPPS * 96hr up vs Sham * 96hr	0.390641	1.31338	PH * 96hr up vs Sham * 96hr	0.0298252	2.29762	PVL * 96hr up vs Sham * 96hr
Trip13	thyroid hormone receptor interactor 13		292206	ENSRNOG00000015810	GO:0000239|GO:0001556|GO:0001673|GO:0005524|GO:0006302|GO:0007130|GO:0007131|GO:0007141|GO:0007144|GO:0007283|GO:0007286|GO:0017111|GO:0042802|GO:0048477	chr1	RGD:1308516	33437368	protein-coding		33392427	0.00017012	0.0002242	0.0527955	0.00034843	33.9405	ALPPS * 24hr up vs Sham * 24hr	4.11196e-05	51.5773	PH * 24hr up vs Sham * 24hr	0.00048815	20.7669	PVL * 24hr up vs Sham * 24hr	0.00820278	7.91367	ALPPS * 96hr up vs Sham * 96hr	0.17098	2.63867	PH * 96hr up vs Sham * 96hr	0.035106	5.77429	PVL * 96hr up vs Sham * 96hr
Bub1	BUB1 mitotic checkpoint serine/threonine kinase		296137	ENSRNOG00000032778	GO:0000775|GO:0000776|GO:0000777|GO:0000780|GO:0003674|GO:0004674|GO:0005524|GO:0005575|GO:0006915|GO:0007063|GO:0008283|GO:0009790|GO:0051983|GO:0071173	chr3	RGD:1311707	126960429	protein-coding	171576	126929123	5.80621e-09	9.1542e-09	4.4109e-06	7.71444e-09	33.0561	ALPPS * 24hr up vs Sham * 24hr	5.73925e-10	45.5167	PH * 24hr up vs Sham * 24hr	6.05235e-09	24.2487	PVL * 24hr up vs Sham * 24hr	2.2889e-05	4.92443	ALPPS * 96hr up vs Sham * 96hr	0.0311465	1.85015	PH * 96hr up vs Sham * 96hr	0.00409599	2.67477	PVL * 96hr up vs Sham * 96hr
Troap	trophinin associated protein		300219	ENSRNOG00000031040		chrX	RGD:1306870	115271364	protein-coding		115263556	2.26383e-06	2.98158e-06	0.11074	3.23615e-05	33.0475	ALPPS * 24hr up vs Sham * 24hr	3.44166e-06	46.8813	PH * 24hr up vs Sham * 24hr	8.96522e-06	34.1336	PVL * 24hr up vs Sham * 24hr	0.000341782	11.5761	ALPPS * 96hr up vs Sham * 96hr	0.00284835	6.55831	PH * 96hr up vs Sham * 96hr	0.00131992	10.2758	PVL * 96hr up vs Sham * 96hr
Cdc7	cell division cycle 7		360908	ENSRNOG00000002105	GO:0004674|GO:0005524|GO:0005634|GO:0005737|GO:0008284|GO:0016301|GO:0033261	chr14	RGD:1308351	3843969	protein-coding		3823737	9.13074e-05	0.000575007	0.17087	0.000315637	32.2411	ALPPS * 24hr up vs Sham * 24hr	3.77961e-05	48.1623	PH * 24hr up vs Sham * 24hr	0.000288499	23.0539	PVL * 24hr up vs Sham * 24hr	0.0245827	5.20717	ALPPS * 96hr up vs Sham * 96hr	0.0101177	7.00504	PH * 96hr up vs Sham * 96hr	0.0864956	3.85982	PVL * 96hr up vs Sham * 96hr
Polq	polymerase (DNA directed), theta		288079	ENSRNOG00000002471	GO:0003677|GO:0003887|GO:0005524|GO:0006260|GO:0006281|GO:0008026|GO:0043142	chr11	RGD:1309795	69786646	protein-coding	296126|360912	69681013	4.14931e-05	0.00115465	0.0249905	0.000126031	31.9444	ALPPS * 24hr up vs Sham * 24hr	6.67424e-06	61.4055	PH * 24hr up vs Sham * 24hr	3.20901e-05	34.9975	PVL * 24hr up vs Sham * 24hr	0.0441189	3.70156	ALPPS * 96hr up vs Sham * 96hr	0.016122	5.04407	PH * 96hr up vs Sham * 96hr	0.2105	2.38273	PVL * 96hr up vs Sham * 96hr
RGD1559690	similar to hypothetical protein FLJ25416	noxin	499204	ENSRNOG00000022521	GO:0005634|GO:0005737|GO:0006974|GO:0007286|GO:0030097|GO:0033554|GO:0034644|GO:0071345|GO:0071447|GO:0071480|GO:0071850|GO:2000270	chr1	RGD:1559690	163943710	protein-coding		163919401	0.00017246	3.7107e-05	0.00428043	7.29076e-05	31.8325	ALPPS * 24hr up vs Sham * 24hr	8.26307e-06	45.2976	PH * 24hr up vs Sham * 24hr	7.20848e-05	22.1694	PVL * 24hr up vs Sham * 24hr	0.0544843	3.23015	ALPPS * 96hr up vs Sham * 96hr	0.646143	1.29975	PH * 96hr up vs Sham * 96hr	0.174859	2.44211	PVL * 96hr up vs Sham * 96hr
Tubb6	tubulin, beta 6 class V	RGD1305887	307351	ENSRNOG00000018371	GO:0003924|GO:0005200|GO:0005525|GO:0005737|GO:0005874|GO:0005886|GO:0007017|GO:0015630|GO:0051258	chr18	RGD:1305887	62324460	protein-coding	246118|291081|29214|296554|361856|498736.chr17.1|498736.chr17.2	62314821	1.53927e-08	1.61855e-07	0.000586279	9.3315e-08	30.5945	ALPPS * 24hr up vs Sham * 24hr	5.58863e-09	45.654	PH * 24hr up vs Sham * 24hr	9.15879e-08	21.4193	PVL * 24hr up vs Sham * 24hr	1.33382e-05	7.37319	ALPPS * 96hr up vs Sham * 96hr	0.000351449	4.19182	PH * 96hr up vs Sham * 96hr	0.00236798	3.54762	PVL * 96hr up vs Sham * 96hr
Reg3b	regenerating islet-derived 3 beta	Pap|Pap1	24618	ENSRNOG00000006151	GO:0005576|GO:0006953|GO:0030246	chr4	RGD:3254	174176337	protein-coding	171162|24620|445583	174173099	2.1414e-05	3.01237e-07	0.00030465	2.52021e-05	30.4435	ALPPS * 24hr up vs Sham * 24hr	1.7638e-07	111.963	PH * 24hr up vs Sham * 24hr	0.00103067	7.7628	PVL * 24hr up vs Sham * 24hr	0.505496	1.40429	ALPPS * 96hr up vs Sham * 96hr	0.269395	1.77067	PH * 96hr up vs Sham * 96hr	1	1	No change between PVL * 96hr and Sham * 96hr
Fancd2	Fanconi anemia, complementation group D2		312641	ENSRNOG00000024475	GO:0000793|GO:0003674|GO:0005575|GO:0005634|GO:0006281|GO:0006974|GO:0007129|GO:0007276|GO:0008150|GO:0010332	chr4	RGD:1303172	208847877	protein-coding		208787164	1.25483e-06	4.60482e-07	1.56649e-05	4.7034e-07	29.937	ALPPS * 24hr up vs Sham * 24hr	2.26779e-08	48.7377	PH * 24hr up vs Sham * 24hr	2.32832e-07	25.094	PVL * 24hr up vs Sham * 24hr	0.0178588	2.53761	ALPPS * 96hr up vs Sham * 96hr	0.94315	-1.02552	PH * 96hr down vs Sham * 96hr	0.0485372	2.3132	PVL * 96hr up vs Sham * 96hr
Rad54l	RAD54 like (S. cerevisiae)		298429	ENSRNOG00000013148	GO:0000724|GO:0000733|GO:0003674|GO:0003677|GO:0004386|GO:0005524|GO:0005575|GO:0006302|GO:0006974|GO:0008150|GO:0010212|GO:0036310|GO:0042493|GO:0051276	chr5	RGD:1310600	138762035	protein-coding	246284.chrX.1|246284.chrX.2|313063|363135.chr8.1|363135.chr8.2	138732242	8.17226e-05	7.98635e-05	0.00512164	7.80472e-05	28.6061	ALPPS * 24hr up vs Sham * 24hr	3.61983e-06	55.0127	PH * 24hr up vs Sham * 24hr	3.80995e-05	25.0711	PVL * 24hr up vs Sham * 24hr	0.0856733	2.74066	ALPPS * 96hr up vs Sham * 96hr	0.243968	1.941	PH * 96hr up vs Sham * 96hr	0.116317	2.77451	PVL * 96hr up vs Sham * 96hr
Fancb	Fanconi anemia, complementation group B	RGD1561555	501552	ENSRNOG00000003346	GO:0043240	chrX	RGD:1561555	31518179	protein-coding		31503522	0.000114441	2.17153e-05	8.33424e-05	7.5094e-06	26.9251	ALPPS * 24hr up vs Sham * 24hr	6.81118e-07	37.7988	PH * 24hr up vs Sham * 24hr	8.98476e-06	18.1306	PVL * 24hr up vs Sham * 24hr	0.24494	1.6808	ALPPS * 96hr up vs Sham * 96hr	0.309092	-1.57077	PH * 96hr down vs Sham * 96hr	0.772362	1.15152	PVL * 96hr up vs Sham * 96hr
Aqp7	aquaporin 7		29171	ENSRNOG00000009686	GO:0005737|GO:0005886|GO:0005911|GO:0006833|GO:0007283|GO:0015250|GO:0015254|GO:0015265|GO:0015793|GO:0015840|GO:0016021|GO:0030529|GO:0031526|GO:0042493|GO:0070295	chr5	RGD:2145	61902549	protein-coding	65054|65133	61888637	1.19107e-08	2.65651e-05	0.208091	2.40324e-06	26.3234	ALPPS * 24hr up vs Sham * 24hr	2.66468e-07	33.9348	PH * 24hr up vs Sham * 24hr	7.15397e-07	25.682	PVL * 24hr up vs Sham * 24hr	2.91861e-07	33.0513	ALPPS * 96hr up vs Sham * 96hr	7.66947e-06	13.9832	PH * 96hr up vs Sham * 96hr	1.44665e-06	30.4955	PVL * 96hr up vs Sham * 96hr
Pole2	polymerase (DNA directed), epsilon 2, accessory subunit		299112	ENSRNOG00000004242	GO:0003677|GO:0003887|GO:0005634|GO:0005730|GO:0006261|GO:0008622|GO:0043231	chr6	RGD:1311962	100977903	protein-coding		100953300	4.75893e-05	0.000128496	0.0117257	3.55626e-05	25.3853	ALPPS * 24hr up vs Sham * 24hr	7.45654e-06	28.501	PH * 24hr up vs Sham * 24hr	5.24185e-05	16.1904	PVL * 24hr up vs Sham * 24hr	0.0198193	3.59134	ALPPS * 96hr up vs Sham * 96hr	0.179372	1.98843	PH * 96hr up vs Sham * 96hr	0.0511481	3.1882	PVL * 96hr up vs Sham * 96hr
Psrc1	proline/serine-rich coiled-coil 1		691380	ENSRNOG00000020013	GO:0000922|GO:0001578|GO:0005737|GO:0005819|GO:0005829|GO:0005876|GO:0007049|GO:0007080|GO:0008017|GO:0009987|GO:0015630|GO:0030308|GO:0030496|GO:0031116|GO:0045893|GO:0051301|GO:0060236	chr2	RGD:1585037	230651000	protein-coding		230646557	8.30656e-06	0.000278237	0.010384	8.87799e-06	25.3424	ALPPS * 24hr up vs Sham * 24hr	4.44218e-06	21.7099	PH * 24hr up vs Sham * 24hr	4.93596e-06	21.0926	PVL * 24hr up vs Sham * 24hr	0.00535623	4.06912	ALPPS * 96hr up vs Sham * 96hr	0.0812052	2.22848	PH * 96hr up vs Sham * 96hr	0.0210232	3.45233	PVL * 96hr up vs Sham * 96hr
Chaf1b	chromatin assembly factor 1, subunit B (p60)		288242	ENSRNOG00000001692	GO:0005634|GO:0005654|GO:0005730|GO:0005829|GO:0031497|GO:0033186	chr11	RGD:1307634	37710591	protein-coding		37690511	4.04623e-06	7.48768e-06	0.000842673	4.48294e-06	24.9697	ALPPS * 24hr up vs Sham * 24hr	3.03002e-07	37.5262	PH * 24hr up vs Sham * 24hr	3.94945e-06	18.3678	PVL * 24hr up vs Sham * 24hr	0.00391867	3.95934	ALPPS * 96hr up vs Sham * 96hr	0.189555	1.73375	PH * 96hr up vs Sham * 96hr	0.0381507	2.77656	PVL * 96hr up vs Sham * 96hr
E2f7	E2F transcription factor 7	E2F-7	314818	ENSRNOG00000026252	GO:0000122|GO:0001047|GO:0001890|GO:0002040|GO:0003700|GO:0003714|GO:0005634|GO:0005667|GO:0006351|GO:0006355|GO:0008285|GO:0030330|GO:0032466|GO:0032877|GO:0042802|GO:0045944|GO:0060707|GO:0060718|GO:0070365|GO:0071930|GO:2000134	chr7	RGD:1310258	53326929	protein-coding	308607	53286862	0.000114018	5.28072e-06	0.00696807	9.42914e-05	24.794	ALPPS * 24hr up vs Sham * 24hr	1.05689e-05	34.8456	PH * 24hr up vs Sham * 24hr	0.000211628	13.9678	PVL * 24hr up vs Sham * 24hr	0.00600427	5.58966	ALPPS * 96hr up vs Sham * 96hr	0.48225	1.4684	PH * 96hr up vs Sham * 96hr	0.391818	1.69174	PVL * 96hr up vs Sham * 96hr
Kif20b	kinesin family member 20B	Mphosph1	309523	ENSRNOG00000018929	GO:0003777|GO:0005524|GO:0005654|GO:0005730|GO:0005813|GO:0005874|GO:0005875|GO:0006200|GO:0007018|GO:0016887|GO:0050699	chr1	RGD:1308497	260494019	protein-coding	315740|361308	260438627	0.000146445	6.04733e-06	0.00448482	0.00015362	24.4434	ALPPS * 24hr up vs Sham * 24hr	9.64915e-06	42.5772	PH * 24hr up vs Sham * 24hr	0.000101709	19.787	PVL * 24hr up vs Sham * 24hr	0.00741104	5.71934	ALPPS * 96hr up vs Sham * 96hr	0.668087	1.27658	PH * 96hr up vs Sham * 96hr	0.248788	2.11722	PVL * 96hr up vs Sham * 96hr
Mcm6	minichromosome maintenance complex component 6	Mcmd6	29685	ENSRNOG00000003703	GO:0003677|GO:0003678|GO:0003697|GO:0004003|GO:0005524|GO:0005634|GO:0005730|GO:0006268|GO:0006270|GO:0007049|GO:0042555|GO:0042802	chr13	RGD:61967	50152683	protein-coding		50127492	1.3896e-05	0.000138064	0.000684655	8.47638e-06	24.0937	ALPPS * 24hr up vs Sham * 24hr	4.40182e-07	39.6847	PH * 24hr up vs Sham * 24hr	7.39995e-06	17.8401	PVL * 24hr up vs Sham * 24hr	0.056752	2.38196	ALPPS * 96hr up vs Sham * 96hr	0.307624	1.55669	PH * 96hr up vs Sham * 96hr	0.0676978	2.52276	PVL * 96hr up vs Sham * 96hr
Birc5	baculoviral IAP repeat-containing 5	AP14	64041	ENSRNOG00000050819	GO:0000086|GO:0000226|GO:0000228|GO:0000775|GO:0000777|GO:0000910|GO:0003674|GO:0005634|GO:0005737|GO:0005814|GO:0005829|GO:0005876|GO:0005881|GO:0006351|GO:0006468|GO:0007059|GO:0007067|GO:0008017|GO:0008270|GO:0008536|GO:0009790|GO:0015631|GO:0016324|GO:0019899|GO:0030496|GO:0031021|GO:0031503|GO:0031536|GO:0031577|GO:0032133|GO:0042493|GO:0042802|GO:0042803|GO:0042981|GO:0043027|GO:0043066|GO:…	chr10	RGD:70499	106503096	protein-coding		106494775	9.24568e-09	5.19575e-07	0.000205753	5.19126e-08	24.0829	ALPPS * 24hr up vs Sham * 24hr	3.65114e-09	33.2343	PH * 24hr up vs Sham * 24hr	1.49063e-08	23.1243	PVL * 24hr up vs Sham * 24hr	1.76974e-05	5.61983	ALPPS * 96hr up vs Sham * 96hr	0.000901555	3.12167	PH * 96hr up vs Sham * 96hr	0.000387813	4.07914	PVL * 96hr up vs Sham * 96hr
Ropn1	rhophilin associated tail protein 1		288053	ENSRNOG00000002187	GO:0007165|GO:0008603	chr11	RGD:1310675	72446282	protein-coding	685646	72417279	1.80895e-06	0.863983	0.107723	7.93524e-06	24.0242	ALPPS * 24hr up vs Sham * 24hr	4.97308e-05	10.9058	PH * 24hr up vs Sham * 24hr	1.12357e-05	15.708	PVL * 24hr up vs Sham * 24hr	2.05407e-05	13.5043	ALPPS * 96hr up vs Sham * 96hr	0.00861636	3.54979	PH * 96hr up vs Sham * 96hr	0.023237	3.26164	PVL * 96hr up vs Sham * 96hr
Neil3	nei endonuclease VIII-like 3 (E. coli)	RGD1310562	290729	ENSRNOG00000011688	GO:0000405|GO:0003684|GO:0003690|GO:0003697|GO:0003906|GO:0005622|GO:0005634|GO:0006284|GO:0006289|GO:0008270|GO:0016799|GO:0019104	chr16	RGD:1310562	40908352	protein-coding		40849291	6.16251e-08	1.49388e-06	6.00266e-05	3.58762e-07	23.5627	ALPPS * 24hr up vs Sham * 24hr	7.3102e-09	47.4323	PH * 24hr up vs Sham * 24hr	3.37886e-06	10.31	PVL * 24hr up vs Sham * 24hr	5.35528e-06	9.38747	ALPPS * 96hr up vs Sham * 96hr	0.0333882	2.10487	PH * 96hr up vs Sham * 96hr	0.0097752	2.86941	PVL * 96hr up vs Sham * 96hr
Mybl2	myeloblastosis oncogene-like 2		296344	ENSRNOG00000007805	GO:0003677|GO:0003682|GO:0005634|GO:0031523|GO:0090307	chr3	RGD:1308474	165645609	protein-coding	297783|362088	165617194	1.93488e-05	0.000293684	0.0589047	0.000236511	23.4214	ALPPS * 24hr up vs Sham * 24hr	1.52889e-05	41.0742	PH * 24hr up vs Sham * 24hr	0.000205161	17.5438	PVL * 24hr up vs Sham * 24hr	0.000401476	14.2809	ALPPS * 96hr up vs Sham * 96hr	0.0323831	3.92973	PH * 96hr up vs Sham * 96hr	0.00295031	10.1108	PVL * 96hr up vs Sham * 96hr
A2m	alpha-2-macroglobulin	A2MAC1|A2m1|A2maa|Mam	24153	ENSRNOG00000028896	GO:0001869|GO:0004866|GO:0004867|GO:0005102|GO:0005615|GO:0006953|GO:0006954|GO:0007584|GO:0009611|GO:0010037|GO:0010951|GO:0019838|GO:0019899|GO:0019959|GO:0019966|GO:0030414|GO:0042221|GO:0043120|GO:0048863|GO:0051384|GO:0070062	chr4	RGD:2004	221442945	protein-coding	100909666|252922|362442|363104|406161|408236|497794	221393233	2.08496e-06	3.56864e-10	0.000101086	5.20413e-06	22.9911	ALPPS * 24hr up vs Sham * 24hr	8.25284e-08	53.5233	PH * 24hr up vs Sham * 24hr	2.50046e-05	11.3037	PVL * 24hr up vs Sham * 24hr	0.286835	-1.54702	ALPPS * 96hr down vs Sham * 96hr	0.0060204	3.57414	PH * 96hr up vs Sham * 96hr	0.166453	-1.90234	PVL * 96hr down vs Sham * 96hr
Arhgap11a	Rho GTPase activating protein 11A	RGD1309107	296060	ENSRNOG00000008115		chr3	RGD:1309107	111874846	protein-coding	246249|300067|300115|303222|305156|306279|311193|314903|360840|500246|500287|63994	111858565	6.5245e-07	6.43351e-07	0.00129677	2.46906e-06	22.7869	ALPPS * 24hr up vs Sham * 24hr	8.44e-08	40.7957	PH * 24hr up vs Sham * 24hr	1.37024e-06	18.9639	PVL * 24hr up vs Sham * 24hr	0.000600191	5.05279	ALPPS * 96hr up vs Sham * 96hr	0.0128504	2.85286	PH * 96hr up vs Sham * 96hr	0.024819	2.8112	PVL * 96hr up vs Sham * 96hr
Kif20a	kinesin family member 20A		361308	ENSRNOG00000024428	GO:0000910|GO:0001578|GO:0003777|GO:0005524|GO:0005794|GO:0005819|GO:0005874|GO:0005875|GO:0007018|GO:0019901	chr18	RGD:1307695	27146171	protein-coding	309523|315740	27137685	1.89206e-07	4.22745e-07	0.000126278	3.86777e-07	22.4275	ALPPS * 24hr up vs Sham * 24hr	1.5333e-08	36.8955	PH * 24hr up vs Sham * 24hr	1.30142e-07	20.9548	PVL * 24hr up vs Sham * 24hr	0.00105084	3.61835	ALPPS * 96hr up vs Sham * 96hr	0.0324099	2.10031	PH * 96hr up vs Sham * 96hr	0.0117735	2.74914	PVL * 96hr up vs Sham * 96hr
Mcm5	minichromosome maintenance complex component 5		291885	ENSRNOG00000014336	GO:0003677|GO:0003678|GO:0005524|GO:0005634|GO:0006270|GO:0042555	chr19	RGD:1306616	25681915	protein-coding		25637492	9.61748e-06	1.22234e-05	0.0023151	1.59586e-05	21.5484	ALPPS * 24hr up vs Sham * 24hr	5.43969e-07	40.4407	PH * 24hr up vs Sham * 24hr	1.0486e-05	17.382	PVL * 24hr up vs Sham * 24hr	0.0163755	3.20932	ALPPS * 96hr up vs Sham * 96hr	0.0878813	2.19153	PH * 96hr up vs Sham * 96hr	0.0612681	2.64547	PVL * 96hr up vs Sham * 96hr
Ccne1	cyclin E1	CYCLE|Ccne	25729	ENSRNOG00000014786	GO:0000079|GO:0000307|GO:0001547|GO:0001889|GO:0005634|GO:0005730|GO:0005737|GO:0005813|GO:0006270|GO:0006468|GO:0007049|GO:0010243|GO:0014070|GO:0014074|GO:0016055|GO:0016301|GO:0016538|GO:0019901|GO:0031100|GO:0031670|GO:0032355|GO:0032403|GO:0032570|GO:0033197|GO:0034097|GO:0042493|GO:0045471|GO:0045597|GO:0048545|GO:0051301|GO:0051412|GO:0051597|GO:0051726	chr1	RGD:2294	95584373	protein-coding	114494|25203|295052|317389|362485|499528|58919	95575136	9.84109e-06	0.000400348	3.74501e-05	8.67104e-07	21.1275	ALPPS * 24hr up vs Sham * 24hr	8.31894e-08	27.4116	PH * 24hr up vs Sham * 24hr	1.60066e-06	13.318	PVL * 24hr up vs Sham * 24hr	0.481975	1.26737	ALPPS * 96hr up vs Sham * 96hr	0.609305	1.18706	PH * 96hr up vs Sham * 96hr	0.753144	1.12482	PVL * 96hr up vs Sham * 96hr
Cdc45	cell division cycle 45	Cdc45l	287961	ENSRNOG00000050071	GO:0005634|GO:0005813	chr11	RGD:1590928	89456065	protein-coding		89431161	1.51988e-06	5.55034e-06	0.000116336	1.29545e-06	20.1908	ALPPS * 24hr up vs Sham * 24hr	4.96924e-08	33.7091	PH * 24hr up vs Sham * 24hr	8.3405e-07	16.2936	PVL * 24hr up vs Sham * 24hr	0.00427761	3.12154	ALPPS * 96hr up vs Sham * 96hr	0.209852	1.55196	PH * 96hr up vs Sham * 96hr	0.182815	1.68878	PVL * 96hr up vs Sham * 96hr
Spsb4	splA/ryanodine receptor domain and SOCS box containing 4	RGD1562307	300950	ENSRNOG00000012862	GO:0016567|GO:0035556	chr8	RGD:1562307	104359356	protein-coding	297592|313722	104287498	1.17676e-07	0.00247316	0.211609	1.21274e-05	20.0858	ALPPS * 24hr up vs Sham * 24hr	1.19162e-06	27.043	PH * 24hr up vs Sham * 24hr	2.94336e-05	11.7945	PVL * 24hr up vs Sham * 24hr	4.16437e-05	10.8667	ALPPS * 96hr up vs Sham * 96hr	1.19353e-06	27.0308	PH * 96hr up vs Sham * 96hr	0.0136877	3.60818	PVL * 96hr up vs Sham * 96hr
Hjurp	Holliday junction recognition protein	RGD1305846	316602	ENSRNOG00000022911	GO:0000777|GO:0005730|GO:0005737|GO:0007059|GO:0034080|GO:0042393|GO:0043254|GO:0051101	chr9	RGD:1305846	95049229	protein-coding		95036301	0.0010755	0.00107722	0.0157183	0.0004414	20.0431	ALPPS * 24hr up vs Sham * 24hr	3.43684e-05	33.3202	PH * 24hr up vs Sham * 24hr	0.000377758	15.3248	PVL * 24hr up vs Sham * 24hr	0.523475	1.46876	ALPPS * 96hr up vs Sham * 96hr	0.287651	1.91426	PH * 96hr up vs Sham * 96hr	0.528792	1.5284	PVL * 96hr up vs Sham * 96hr
Rad54b	RAD54 homolog B (S. cerevisiae)	Fsbp|RGD1306507	313063	ENSRNOG00000039949	GO:0000724|GO:0003677|GO:0004386|GO:0005524|GO:0005634|GO:0015616	chr5	RGD:1306507	29928796	protein-coding	246284.chrX.1|246284.chrX.2|298429|363135.chr8.1|363135.chr8.2	29863341	0.0143277	0.000989358	0.0105319	0.00222626	19.674	ALPPS * 24hr up vs Sham * 24hr	0.000203948	34.8421	PH * 24hr up vs Sham * 24hr	0.000762819	21.2199	PVL * 24hr up vs Sham * 24hr	0.45223	1.73665	ALPPS * 96hr up vs Sham * 96hr	0.684197	-1.34509	PH * 96hr down vs Sham * 96hr	0.831518	-1.18886	PVL * 96hr down vs Sham * 96hr
Slc6a1	solute carrier family 6 (neurotransmitter transporter, GABA), member 1	Gabt1	79212	ENSRNOG00000006527	GO:0005328|GO:0005332|GO:0005515|GO:0005886|GO:0005887|GO:0007612|GO:0009636|GO:0009744|GO:0009986|GO:0010033|GO:0010243|GO:0010288|GO:0014054|GO:0014070|GO:0014074|GO:0030424|GO:0032229|GO:0032355|GO:0042220|GO:0043005|GO:0051260|GO:0051592|GO:0051939	chr4	RGD:620533	209585792	protein-coding	116509|117100|171148|171163|24898|25553|29464|50676|50690|79213|83511	209570473	0.00102929	1.39056e-06	0.00618966	4.82537e-05	19.5563	ALPPS * 24hr up vs Sham * 24hr	0.000218529	9.72238	PH * 24hr up vs Sham * 24hr	0.0811707	2.37678	PVL * 24hr up vs Sham * 24hr	0.364544	1.53991	ALPPS * 96hr up vs Sham * 96hr	0.395342	1.49773	PH * 96hr up vs Sham * 96hr	0.257874	1.83575	PVL * 96hr up vs Sham * 96hr
Exo1	exonuclease 1		305000	ENSRNOG00000003876	GO:0002455|GO:0003674|GO:0003677|GO:0004518|GO:0005575|GO:0005634|GO:0006281|GO:0006298|GO:0006310|GO:0008150|GO:0016446|GO:0035312|GO:0043566|GO:0045145|GO:0045190|GO:0048256|GO:0051908	chr13	RGD:1309465	98427400	protein-coding		98401025	1.40353e-05	2.7254e-05	0.216186	0.000151497	19.4936	ALPPS * 24hr up vs Sham * 24hr	1.00941e-05	32.0159	PH * 24hr up vs Sham * 24hr	0.00015214	14.2298	PVL * 24hr up vs Sham * 24hr	0.013245	4.33338	ALPPS * 96hr up vs Sham * 96hr	0.0013332	7.89135	PH * 96hr up vs Sham * 96hr	0.00839162	5.88737	PVL * 96hr up vs Sham * 96hr
Mns1	meiosis-specific nuclear structural 1		363093	ENSRNOG00000006009	GO:0005635|GO:0005882|GO:0007126	chr8	RGD:1549718	74033156	protein-coding	304547|304984|311113|364899	74012277	0.000198453	0.000652721	0.011691	0.00018868	19.2925	ALPPS * 24hr up vs Sham * 24hr	2.70842e-05	25.1018	PH * 24hr up vs Sham * 24hr	0.000212025	13.6548	PVL * 24hr up vs Sham * 24hr	0.0268844	3.68575	ALPPS * 96hr up vs Sham * 96hr	0.61026	1.31671	PH * 96hr up vs Sham * 96hr	0.0266298	4.31181	PVL * 96hr up vs Sham * 96hr
Dsn1	DSN1, MIND kinetochore complex component, homolog (S. cerevisiae)		499933	ENSRNOG00000006236	GO:0000444|GO:0005634|GO:0005737	chr3	RGD:1565179	158611011	protein-coding		158598784	3.05023e-06	9.66598e-06	0.000422311	1.84453e-06	19.0681	ALPPS * 24hr up vs Sham * 24hr	1.46821e-07	26.0504	PH * 24hr up vs Sham * 24hr	7.05841e-06	10.3943	PVL * 24hr up vs Sham * 24hr	0.00631584	2.95933	ALPPS * 96hr up vs Sham * 96hr	0.179472	1.61265	PH * 96hr up vs Sham * 96hr	0.0795253	2.044	PVL * 96hr up vs Sham * 96hr
Cdca7	cell division cycle associated 7		311742	ENSRNOG00000001514	GO:0005634|GO:0006351|GO:0006355|GO:0042127	chr3	RGD:1309363	65641461	protein-coding	619566	65630826	9.45865e-07	0.00475077	0.00151018	1.82666e-06	18.9724	ALPPS * 24hr up vs Sham * 24hr	1.90632e-07	24.122	PH * 24hr up vs Sham * 24hr	7.66571e-07	17.0356	PVL * 24hr up vs Sham * 24hr	0.00191011	3.61611	ALPPS * 96hr up vs Sham * 96hr	0.0299988	2.25824	PH * 96hr up vs Sham * 96hr	0.0102723	3.05732	PVL * 96hr up vs Sham * 96hr
Fam19a4	family with sequence similarity 19 (chemokine (C-C motif)-like), member A4		689043	ENSRNOG00000005830		chr4	RGD:1597443	193933576	protein-coding		193702284	0.00158965	0.000983699	0.0143536	0.000356416	18.8982	ALPPS * 24hr up vs Sham * 24hr	0.000526241	12.3523	PH * 24hr up vs Sham * 24hr	0.70555	1.24205	PVL * 24hr up vs Sham * 24hr	0.219321	2.0602	ALPPS * 96hr up vs Sham * 96hr	1	1	No change between PH * 96hr and Sham * 96hr	1	1	No change between PVL * 96hr and Sham * 96hr
Akr1b10	aldo-keto reductase family 1, member B10 (aldose reductase)		296972		GO:0001758|GO:0004032|GO:0005829|GO:0016488|GO:0016918|GO:0019751|GO:0042572|GO:0042574|GO:0044597|GO:0044598|GO:0045550|GO:0047718|GO:0052650|GO:0070401|GO:0070402	chr4	RGD:1308277	61566177	protein-coding		61550785	0.00138671	0.002917	0.272442	0.00177508	18.6614	ALPPS * 24hr up vs Sham * 24hr	0.000554175	20.5745	PH * 24hr up vs Sham * 24hr	0.0614261	3.98763	PVL * 24hr up vs Sham * 24hr	0.0412374	4.61336	ALPPS * 96hr up vs Sham * 96hr	0.0655165	3.89307	PH * 96hr up vs Sham * 96hr	0.129394	3.40609	PVL * 96hr up vs Sham * 96hr
Gtse1	G-2 and S-phase expressed 1	RGD1563164	300126	ENSRNOG00000016148		chr7	RGD:1563164	126464332	protein-coding		126447844	1.95762e-08	0.000386891	0.0262355	8.16704e-07	18.6073	ALPPS * 24hr up vs Sham * 24hr	2.45905e-08	32.4343	PH * 24hr up vs Sham * 24hr	6.58951e-07	14.3355	PVL * 24hr up vs Sham * 24hr	1.83877e-05	7.25655	ALPPS * 96hr up vs Sham * 96hr	2.01711e-05	7.1323	PH * 96hr up vs Sham * 96hr	2.38926e-05	8.6836	PVL * 96hr up vs Sham * 96hr
Gins1	GINS complex subunit 1 (Psf1 homolog)	RGD1562246	499914	ENSRNOG00000008091	GO:0001833|GO:0005634|GO:0005737|GO:0006260	chr3	RGD:1562246	153077645	protein-coding		153056224	2.09894e-07	3.70011e-06	2.38316e-05	1.45289e-07	17.9579	ALPPS * 24hr up vs Sham * 24hr	1.16454e-08	23.5305	PH * 24hr up vs Sham * 24hr	2.91188e-07	11.4729	PVL * 24hr up vs Sham * 24hr	0.00119926	2.95537	ALPPS * 96hr up vs Sham * 96hr	0.376895	1.27677	PH * 96hr up vs Sham * 96hr	0.00319625	2.89461	PVL * 96hr up vs Sham * 96hr
Rad51ap1	RAD51 associated protein 1		689055	ENSRNOG00000042647	GO:0003690|GO:0003697|GO:0003723|GO:0005634|GO:0006281|GO:0006310	chr4	RGD:1597431	232143990	protein-coding		232130924	1.31226e-05	8.26954e-06	0.000224072	3.76117e-06	17.8983	ALPPS * 24hr up vs Sham * 24hr	4.70766e-07	21.8576	PH * 24hr up vs Sham * 24hr	4.40274e-06	12.7341	PVL * 24hr up vs Sham * 24hr	0.0123954	2.74642	ALPPS * 96hr up vs Sham * 96hr	0.995505	-1.00202	PH * 96hr down vs Sham * 96hr	0.23324	1.63339	PVL * 96hr up vs Sham * 96hr
Haus4	HAUS augmin-like complex, subunit 4	RGD1305288	305882	ENSRNOG00000039284	GO:0005813|GO:0051225|GO:0051297|GO:0070652	chr15	RGD:1305288	37078759	protein-coding		37067371	2.95641e-07	0.00335423	0.000138241	3.80476e-07	17.895	ALPPS * 24hr up vs Sham * 24hr	2.92351e-08	23.95	PH * 24hr up vs Sham * 24hr	1.74542e-07	15.6598	PVL * 24hr up vs Sham * 24hr	0.00110262	3.26714	ALPPS * 96hr up vs Sham * 96hr	0.0851016	1.70964	PH * 96hr up vs Sham * 96hr	0.0118382	2.54901	PVL * 96hr up vs Sham * 96hr
Fignl1	fidgetin-like 1		289777	ENSRNOG00000004440	GO:0000287|GO:0001649|GO:0005524|GO:0005634|GO:0005737|GO:0016787|GO:0017111|GO:0033687|GO:0043066|GO:0046034|GO:0051726	chr14	RGD:1307112	91688408	protein-coding	295649|316616|362700	91679886	3.94586e-05	0.00115272	0.00832193	5.54964e-05	17.8444	ALPPS * 24hr up vs Sham * 24hr	4.8683e-06	25.5544	PH * 24hr up vs Sham * 24hr	4.9443e-05	13.5612	PVL * 24hr up vs Sham * 24hr	0.00622634	4.2873	ALPPS * 96hr up vs Sham * 96hr	0.227719	1.77025	PH * 96hr up vs Sham * 96hr	0.0603718	2.81215	PVL * 96hr up vs Sham * 96hr
Cdca8	cell division cycle associated 8		500545	ENSRNOG00000031431	GO:0000089|GO:0000775|GO:0005634|GO:0005730|GO:0005737|GO:0005819|GO:0005825|GO:0007067|GO:0010369|GO:0032133|GO:0043234|GO:0051276|GO:0051301	chr5	RGD:1566306	146700067	protein-coding		146680981	5.37099e-06	2.40318e-06	0.000420203	3.35792e-06	17.7556	ALPPS * 24hr up vs Sham * 24hr	3.59586e-07	22.5191	PH * 24hr up vs Sham * 24hr	1.8588e-06	15.0236	PVL * 24hr up vs Sham * 24hr	0.00587196	3.09076	ALPPS * 96hr up vs Sham * 96hr	0.431018	1.32575	PH * 96hr up vs Sham * 96hr	0.0996758	1.98479	PVL * 96hr up vs Sham * 96hr
Abcb1b	ATP-binding cassette, subfamily B (MDR/TAP), member 1B	Abcb1|Mdr1|Pgy1	24646	ENSRNOG00000022719	GO:0000139|GO:0001666|GO:0005215|GO:0005515|GO:0005524|GO:0005739|GO:0006810|GO:0006855|GO:0007595|GO:0008559|GO:0010212|GO:0014045|GO:0014070|GO:0015238|GO:0015893|GO:0016020|GO:0016021|GO:0016324|GO:0042493|GO:0042626|GO:0046581|GO:0046685|GO:0048545|GO:0071356	chr4	RGD:3318	22244635	protein-coding	170913|24891|314537	22161935	0.000174296	0.00961941	0.0289074	0.000521147	17.6432	ALPPS * 24hr up vs Sham * 24hr	2.96126e-05	32.1966	PH * 24hr up vs Sham * 24hr	0.000387039	14.2497	PVL * 24hr up vs Sham * 24hr	0.00321143	7.6488	ALPPS * 96hr up vs Sham * 96hr	0.158073	2.35154	PH * 96hr up vs Sham * 96hr	0.333177	1.90137	PVL * 96hr up vs Sham * 96hr
Parpbp	PARP1 binding protein	AROM|PARI	100310874	ENSRNOG00000004682	GO:0000785|GO:0003677|GO:0005524|GO:0005634|GO:0005730|GO:0005737|GO:0006281|GO:0016787|GO:2000042	chr7	RGD:2314264	28825206	protein-coding		28764494	4.32616e-07	2.92402e-06	0.001036	2.7328e-06	17.6278	ALPPS * 24hr up vs Sham * 24hr	6.92643e-08	32.7688	PH * 24hr up vs Sham * 24hr	1.1092e-06	16.0354	PVL * 24hr up vs Sham * 24hr	0.000140097	5.83504	ALPPS * 96hr up vs Sham * 96hr	0.0148388	2.57524	PH * 96hr up vs Sham * 96hr	0.010234	3.09346	PVL * 96hr up vs Sham * 96hr
E2f1	E2F transcription factor 1		399489	ENSRNOG00000016708	GO:0000077|GO:0000082|GO:0000122|GO:0001047|GO:0003677|GO:0003700|GO:0005515|GO:0005634|GO:0005667|GO:0005737|GO:0006351|GO:0006355|GO:0006915|GO:0007283|GO:0008134|GO:0010628|GO:0030900|GO:0035189|GO:0043565|GO:0045892|GO:0045893|GO:0045944|GO:0048146|GO:0048255|GO:0051726|GO:0071363|GO:0071398|GO:0071456|GO:0071930|GO:2000045	chr3	RGD:728892	156446390	protein-coding	100360427|116651|291105|313978	156435530	1.48061e-05	1.35433e-05	0.00285285	1.8176e-05	17.1981	ALPPS * 24hr up vs Sham * 24hr	9.5233e-07	27.3862	PH * 24hr up vs Sham * 24hr	2.11981e-05	12.2767	PVL * 24hr up vs Sham * 24hr	0.0126574	3.14629	ALPPS * 96hr up vs Sham * 96hr	0.145138	1.85687	PH * 96hr up vs Sham * 96hr	0.0527413	2.58299	PVL * 96hr up vs Sham * 96hr
Cdt1	chromatin licensing and DNA replication factor 1	Ris2	292071	ENSRNOG00000013970	GO:0000076|GO:0003677|GO:0005634|GO:0007090|GO:0030174	chr19	RGD:1309211	66095027	protein-coding		66090081	0.000431135	0.000717248	0.0106366	0.0001592	16.732	ALPPS * 24hr up vs Sham * 24hr	2.47526e-05	20.8788	PH * 24hr up vs Sham * 24hr	9.68809e-05	14.2153	PVL * 24hr up vs Sham * 24hr	0.225537	1.86899	ALPPS * 96hr up vs Sham * 96hr	0.433029	1.48913	PH * 96hr up vs Sham * 96hr	0.198592	2.10488	PVL * 96hr up vs Sham * 96hr
Kif15	kinesin family member 15	Knsl7	353302	ENSRNOG00000025407	GO:0003777|GO:0005524|GO:0005737|GO:0005819|GO:0005874|GO:0005875|GO:0007018	chr8	RGD:727790	131258348	protein-coding	117550|171291|171304|246209|289397|293047|296284|362044|500571|84392	131187617	0.000154343	0.000430302	0.00381396	7.56508e-05	16.4906	ALPPS * 24hr up vs Sham * 24hr	6.73616e-06	23.528	PH * 24hr up vs Sham * 24hr	4.87435e-05	13.7327	PVL * 24hr up vs Sham * 24hr	0.0396613	2.80209	ALPPS * 96hr up vs Sham * 96hr	0.488441	1.38156	PH * 96hr up vs Sham * 96hr	0.479501	1.44624	PVL * 96hr up vs Sham * 96hr
Nsl1	NSL1, MIND kinetochore complex component, homolog (S. cerevisiae)	RGD1562052	498310	ENSRNOG00000042286	GO:0000444|GO:0005634|GO:0005730|GO:0005737|GO:0005886	chr13	RGD:1562052	114292134	protein-coding		114264896	1.17638e-07	1.8286e-08	4.8979e-06	5.6599e-08	16.4016	ALPPS * 24hr up vs Sham * 24hr	3.49507e-09	22.4746	PH * 24hr up vs Sham * 24hr	8.83223e-08	11.1807	PVL * 24hr up vs Sham * 24hr	0.00215122	2.46295	ALPPS * 96hr up vs Sham * 96hr	0.0872832	1.55561	PH * 96hr up vs Sham * 96hr	0.363593	-1.28703	PVL * 96hr down vs Sham * 96hr
Dctd	dCMP deaminase		290741	ENSRNOG00000013215	GO:0004132|GO:0008270|GO:0009165|GO:0016810	chr16	RGD:1359671	46933233	protein-coding		46903566	1.15101e-05	0.0401278	0.00020951	1.8634e-06	16.2567	ALPPS * 24hr up vs Sham * 24hr	2.72682e-07	18.7966	PH * 24hr up vs Sham * 24hr	1.25647e-05	8.18533	PVL * 24hr up vs Sham * 24hr	0.0444466	2.02759	ALPPS * 96hr up vs Sham * 96hr	0.53702	1.22461	PH * 96hr up vs Sham * 96hr	0.751434	1.12259	PVL * 96hr up vs Sham * 96hr
Zfp367	zinc finger protein 367	Znf367	306695	ENSRNOG00000027234	GO:0003677|GO:0003700|GO:0005634|GO:0005730|GO:0005737|GO:0006351|GO:0006357|GO:0008270	chr17	RGD:1307136	1661577	protein-coding		1642449	4.5862e-07	1.20628e-06	3.0843e-05	2.31943e-07	16.1978	ALPPS * 24hr up vs Sham * 24hr	1.38225e-08	22.695	PH * 24hr up vs Sham * 24hr	2.27594e-07	12.1186	PVL * 24hr up vs Sham * 24hr	0.00480943	2.45301	ALPPS * 96hr up vs Sham * 96hr	0.231966	1.39817	PH * 96hr up vs Sham * 96hr	0.117127	1.65007	PVL * 96hr up vs Sham * 96hr
Ccdc68	coiled-coil domain containing 68	RGD1561424	291530	ENSRNOG00000021381		chr18	RGD:1561424	67626014	protein-coding	363091|365864	67564700	1.78851e-06	0.301503	0.165051	5.80072e-05	15.8139	ALPPS * 24hr up vs Sham * 24hr	0.000153829	9.33365	PH * 24hr up vs Sham * 24hr	0.000488437	7.13768	PVL * 24hr up vs Sham * 24hr	3.67782e-06	24.4721	ALPPS * 96hr up vs Sham * 96hr	0.00582982	4.1174	PH * 96hr up vs Sham * 96hr	0.000114233	13.1523	PVL * 96hr up vs Sham * 96hr
Mlf1ip	MLF1 interacting protein		306464	ENSRNOG00000022261	GO:0000777|GO:0005634|GO:0005737|GO:0005813|GO:0006351|GO:0006355	chr16	RGD:1562566	48636501	protein-coding		48613429	1.67065e-06	9.88932e-06	0.000905831	1.84651e-06	15.7333	ALPPS * 24hr up vs Sham * 24hr	1.28488e-07	21.7796	PH * 24hr up vs Sham * 24hr	3.73155e-06	10.1501	PVL * 24hr up vs Sham * 24hr	0.00468437	2.89156	ALPPS * 96hr up vs Sham * 96hr	0.0354018	2.08773	PH * 96hr up vs Sham * 96hr	0.0887206	1.90909	PVL * 96hr up vs Sham * 96hr
Foxn4	forkhead box N4		288736	ENSRNOG00000000691	GO:0003690|GO:0003705|GO:0005667|GO:0007389|GO:0008016|GO:0008134|GO:0008301|GO:0009790|GO:0009888|GO:0030154|GO:0043565|GO:0048513|GO:0048663|GO:0048675|GO:0051090	chr12	RGD:1306389	49907292	protein-coding	287469|297480|303753|304298|313554|314374|317382|363185|502886	49887751	0.00747342	0.00821042	0.0792742	0.00225161	15.6515	ALPPS * 24hr up vs Sham * 24hr	0.000620803	18.0859	PH * 24hr up vs Sham * 24hr	0.00763161	7.80437	PVL * 24hr up vs Sham * 24hr	0.153264	2.70925	ALPPS * 96hr up vs Sham * 96hr	0.722862	1.26977	PH * 96hr up vs Sham * 96hr	0.322655	2.13085	PVL * 96hr up vs Sham * 96hr
Mcm3	minichromosome maintenance complex component 3		316273	ENSRNOG00000012543	GO:0003677|GO:0003678|GO:0005524|GO:0005634|GO:0005730|GO:0005737|GO:0005813|GO:0006270|GO:0042555|GO:0043231|GO:0048471	chr9	RGD:1305168	25788415	protein-coding		25770288	4.10984e-05	5.69435e-05	0.00918275	9.28699e-05	15.434	ALPPS * 24hr up vs Sham * 24hr	3.32024e-06	28.6269	PH * 24hr up vs Sham * 24hr	3.00383e-05	15.465	PVL * 24hr up vs Sham * 24hr	0.0350397	2.87743	ALPPS * 96hr up vs Sham * 96hr	0.121903	2.10798	PH * 96hr up vs Sham * 96hr	0.0409851	3.12601	PVL * 96hr up vs Sham * 96hr
Clspn	claspin		298534	ENSRNOG00000011332	GO:0000077|GO:0010997|GO:0018105|GO:0031572|GO:0032147|GO:0033314	chr5	RGD:1309083	148387685	protein-coding		148352777	1.55265e-06	1.41626e-06	0.0358298	3.11948e-05	15.2673	ALPPS * 24hr up vs Sham * 24hr	6.73019e-07	31.1539	PH * 24hr up vs Sham * 24hr	1.47686e-05	13.7016	PVL * 24hr up vs Sham * 24hr	0.000252487	7.14664	ALPPS * 96hr up vs Sham * 96hr	0.00191418	4.672	PH * 96hr up vs Sham * 96hr	0.00496135	4.51038	PVL * 96hr up vs Sham * 96hr
Recql4	RecQ protein-like 4		300057	ENSRNOG00000032446	GO:0000405|GO:0000733|GO:0001501|GO:0003674|GO:0003676|GO:0005524|GO:0005575|GO:0006260|GO:0006310|GO:0008026|GO:0008150|GO:0008270|GO:0008284|GO:0032508|GO:0043140|GO:0043473|GO:0045875|GO:0048705	chr7	RGD:1307732	117761035	protein-coding	287834|290805|308755|312824	117753871	0.000240118	3.99752e-05	0.00152792	7.97317e-05	15.1159	ALPPS * 24hr up vs Sham * 24hr	4.23657e-06	24.7112	PH * 24hr up vs Sham * 24hr	5.05414e-05	12.7161	PVL * 24hr up vs Sham * 24hr	0.0838167	2.27883	ALPPS * 96hr up vs Sham * 96hr	0.817235	1.10983	PH * 96hr up vs Sham * 96hr	0.73062	1.18979	PVL * 96hr up vs Sham * 96hr
Wnt7a	wingless-type MMTV integration site family, member 7A		114850	ENSRNOG00000048782	GO:0000578|GO:0005102|GO:0005109|GO:0005125|GO:0005515|GO:0005575|GO:0007269|GO:0008105|GO:0008284|GO:0009953|GO:0009986|GO:0014719|GO:0014834|GO:0021707|GO:0021846|GO:0022009|GO:0030010|GO:0030326|GO:0031012|GO:0031133|GO:0032355|GO:0035019|GO:0035115|GO:0035116|GO:0035136|GO:0035137|GO:0035567|GO:0035659|GO:0042060|GO:0042127|GO:0042733|GO:0043066|GO:0043589|GO:0043627|GO:0045893|GO:0045944|GO:…	chr4	RGD:69079	187551604	protein-coding		187505391	6.25039e-06	0.0368483	0.446857	1.01098e-05	14.8919	ALPPS * 24hr up vs Sham * 24hr	0.000168055	6.2422	PH * 24hr up vs Sham * 24hr	0.00130743	4.23536	PVL * 24hr up vs Sham * 24hr	0.000135488	6.51183	ALPPS * 96hr up vs Sham * 96hr	0.00561876	3.24783	PH * 96hr up vs Sham * 96hr	0.0159327	3.01877	PVL * 96hr up vs Sham * 96hr
Trim59	tripartite motif-containing 59	RGD1311956	365813		GO:0004842|GO:0005783|GO:0008270|GO:0043124	chr2	RGD:1311956	185001866	protein-coding		184991026	1.92103e-09	1.53682e-07	3.47436e-05	1.33932e-08	14.7283	ALPPS * 24hr up vs Sham * 24hr	5.81349e-10	21.3661	PH * 24hr up vs Sham * 24hr	3.94584e-09	14.0882	PVL * 24hr up vs Sham * 24hr	2.41271e-06	4.80905	ALPPS * 96hr up vs Sham * 96hr	9.61914e-05	3.03522	PH * 96hr up vs Sham * 96hr	0.00605469	2.10532	PVL * 96hr up vs Sham * 96hr
Pkmyt1	protein kinase, membrane associated tyrosine/threonine 1	RGD1305434	287101	ENSRNOG00000003657	GO:0004674|GO:0005524|GO:0005634|GO:0005737|GO:0010923|GO:0016301	chr10	RGD:1305434	12891739	protein-coding	308937|502750	12880557	1.32717e-05	2.86299e-05	0.0140741	4.83832e-05	14.7222	ALPPS * 24hr up vs Sham * 24hr	2.10441e-06	24.8448	PH * 24hr up vs Sham * 24hr	1.05127e-05	16.1555	PVL * 24hr up vs Sham * 24hr	0.0223691	2.91493	ALPPS * 96hr up vs Sham * 96hr	0.0261106	2.81947	PH * 96hr up vs Sham * 96hr	0.0288142	3.11136	PVL * 96hr up vs Sham * 96hr
Orc1	origin recognition complex, subunit 1	Orc1l	313479	ENSRNOG00000008841	GO:0000808|GO:0003677|GO:0005524|GO:0005634|GO:0005664|GO:0005730|GO:0005737|GO:0005886|GO:0006260|GO:0017111	chr5	RGD:631435	132050961	protein-coding	360621	132031219	0.000827884	0.00078512	0.195025	0.00215119	14.6417	ALPPS * 24hr up vs Sham * 24hr	0.000190432	24.7195	PH * 24hr up vs Sham * 24hr	0.00111909	13.6428	PVL * 24hr up vs Sham * 24hr	0.0335967	4.51664	ALPPS * 96hr up vs Sham * 96hr	0.0845636	3.28115	PH * 96hr up vs Sham * 96hr	0.156807	2.91732	PVL * 96hr up vs Sham * 96hr
Stmn1	stathmin 1	Lap18|OP18|PP17|PP19|PR22|SMN|prosolin	29332	ENSRNOG00000016810	GO:0005622|GO:0005737|GO:0005829|GO:0005874|GO:0007019|GO:0007052|GO:0007409|GO:0007420|GO:0009615|GO:0015631|GO:0016020|GO:0030154|GO:0031110|GO:0031115|GO:0035556|GO:0051272	chr5	RGD:2992	156472404	protein-coding	79423|84510	156466743	2.7426e-08	2.37968e-05	0.00068653	1.33846e-07	14.6332	ALPPS * 24hr up vs Sham * 24hr	1.44615e-08	17.5649	PH * 24hr up vs Sham * 24hr	1.42543e-07	10.889	PVL * 24hr up vs Sham * 24hr	2.10803e-05	4.69103	ALPPS * 96hr up vs Sham * 96hr	0.00249897	2.47943	PH * 96hr up vs Sham * 96hr	0.000171036	4.0573	PVL * 96hr up vs Sham * 96hr
Kif11	kinesin family member 11	Knsl1	171304	ENSRNOG00000016715	GO:0000922|GO:0005737|GO:0005819|GO:0005874|GO:0005876|GO:0007051|GO:0007100|GO:0019901|GO:0090307	chr1	RGD:621258	263570293	protein-coding	117550|171291|246209|289397|293047|296284|353302|362044|500571|84392	263519576	1.29582e-07	2.9783e-07	0.00060548	8.04105e-07	14.6025	ALPPS * 24hr up vs Sham * 24hr	1.98637e-08	25.5508	PH * 24hr up vs Sham * 24hr	5.0608e-07	12.1027	PVL * 24hr up vs Sham * 24hr	9.00917e-05	4.72555	ALPPS * 96hr up vs Sham * 96hr	0.00436667	2.6437	PH * 96hr up vs Sham * 96hr	0.00879117	2.64909	PVL * 96hr up vs Sham * 96hr
Foxm1	forkhead box M1		58921	ENSRNOG00000005936	GO:0000086|GO:0000122|GO:0001570|GO:0001889|GO:0003677|GO:0003690|GO:0003700|GO:0003705|GO:0005575|GO:0005634|GO:0005667|GO:0005730|GO:0005737|GO:0006281|GO:0006351|GO:0006355|GO:0006366|GO:0006978|GO:0007389|GO:0008134|GO:0008284|GO:0008301|GO:0009790|GO:0009888|GO:0019901|GO:0019904|GO:0032873|GO:0034698|GO:0042127|GO:0043565|GO:0044212|GO:0045892|GO:0045893|GO:0045944|GO:0046578|GO:0051090|GO:…	chr4	RGD:61807	226902365	protein-coding	294515|302415|84482	226891344	0.000125324	1.49674e-06	0.00210784	4.29591e-05	14.4379	ALPPS * 24hr up vs Sham * 24hr	3.03307e-06	21.1773	PH * 24hr up vs Sham * 24hr	4.11793e-05	11.0004	PVL * 24hr up vs Sham * 24hr	0.1465	1.8751	ALPPS * 96hr up vs Sham * 96hr	0.476712	1.34853	PH * 96hr up vs Sham * 96hr	0.330094	1.58616	PVL * 96hr up vs Sham * 96hr
Cenpk	centromere protein K	Solt	294712	ENSRNOG00000039740	GO:0005634|GO:0045944	chr2	RGD:1310461	53464775	protein-coding		53441765	4.39573e-10	2.09653e-09	6.18327e-08	1.07644e-10	14.2783	ALPPS * 24hr up vs Sham * 24hr	2.96229e-11	13.7046	PH * 24hr up vs Sham * 24hr	3.99721e-10	8.62812	PVL * 24hr up vs Sham * 24hr	1.15515e-05	2.54363	ALPPS * 96hr up vs Sham * 96hr	0.216242	1.20045	PH * 96hr up vs Sham * 96hr	0.0303152	1.46232	PVL * 96hr up vs Sham * 96hr
Trem1	triggering receptor expressed on myeloid cells 1		301229	ENSRNOG00000022859		chr9	RGD:1309467	13660307	protein-coding	367215	13649246	5.02529e-06	0.227085	0.432747	6.22166e-05	14.0313	ALPPS * 24hr up vs Sham * 24hr	4.15952e-05	11.6901	PH * 24hr up vs Sham * 24hr	1.27205e-05	15.6881	PVL * 24hr up vs Sham * 24hr	0.000712974	6.11618	ALPPS * 96hr up vs Sham * 96hr	0.000961015	5.73374	PH * 96hr up vs Sham * 96hr	0.00181934	6.04815	PVL * 96hr up vs Sham * 96hr
Tpx2	TPX2, microtubule-associated, homolog (Xenopus laevis)		311546	ENSRNOG00000008165	GO:0000922|GO:0005634|GO:0005730|GO:0005819|GO:0005874|GO:0007067|GO:0015630|GO:0019901|GO:0032147|GO:0060236	chr3	RGD:1311894	154773179	protein-coding		154730957	0.00010893	4.34362e-06	0.00581058	8.11515e-05	14.0181	ALPPS * 24hr up vs Sham * 24hr	5.65402e-06	20.9929	PH * 24hr up vs Sham * 24hr	3.56325e-05	12.9782	PVL * 24hr up vs Sham * 24hr	0.0606771	2.40906	ALPPS * 96hr up vs Sham * 96hr	0.26976	1.64092	PH * 96hr up vs Sham * 96hr	0.245191	1.7941	PVL * 96hr up vs Sham * 96hr
Cenpa	centromere protein A	RGD1563607	298850	ENSRNOG00000032178	GO:0000132|GO:0000775|GO:0000778|GO:0000780|GO:0000786|GO:0000939|GO:0003677|GO:0006334|GO:0046982|GO:0051382|GO:0071459	chr6	RGD:1563607	36896307	protein-coding		36888831	1.28346e-06	3.43712e-06	0.000138845	1.10943e-06	13.8768	ALPPS * 24hr up vs Sham * 24hr	6.53227e-08	19.5398	PH * 24hr up vs Sham * 24hr	4.50011e-07	12.6629	PVL * 24hr up vs Sham * 24hr	0.0123815	2.28999	ALPPS * 96hr up vs Sham * 96hr	0.268755	1.3946	PH * 96hr up vs Sham * 96hr	0.0159633	2.42217	PVL * 96hr up vs Sham * 96hr
Fst	follistatin	FOL1|Fst-288|RATFOL1	24373	ENSRNOG00000011631	GO:0000122|GO:0002244|GO:0005575|GO:0005576|GO:0005634|GO:0005737|GO:0007276|GO:0007389|GO:0008585|GO:0030509|GO:0031069|GO:0032926|GO:0042475|GO:0043395|GO:0043616|GO:0045596|GO:0046882|GO:0048185|GO:0051798	chr2	RGD:2633	65583544	protein-coding		65577888	0.000766154	0.859844	0.0302308	0.000162547	13.8474	ALPPS * 24hr up vs Sham * 24hr	0.00371126	4.967	PH * 24hr up vs Sham * 24hr	0.238542	1.76434	PVL * 24hr up vs Sham * 24hr	0.0735726	2.4399	ALPPS * 96hr up vs Sham * 96hr	0.0178248	3.44707	PH * 96hr up vs Sham * 96hr	0.027357	3.56038	PVL * 96hr up vs Sham * 96hr
Kif18a	kinesin family member 18A	RGD1561740	362186	ENSRNOG00000005037	GO:0001726|GO:0003779|GO:0005524|GO:0005634|GO:0005737|GO:0005828|GO:0005875|GO:0005901|GO:0007018|GO:0007019|GO:0007080|GO:0008017|GO:0008574|GO:0015630|GO:0043130|GO:0051010|GO:0070463	chr3	RGD:1561740	107028416	protein-coding	100534597|117548|25305|113886|171529|287624|303575|303659|305967|308173|311478|313170|313254|363288|691920.chr3.1|691920.chr3.2	106967785	1.13617e-05	1.40713e-06	0.000478883	8.41421e-06	13.6116	ALPPS * 24hr up vs Sham * 24hr	7.10142e-07	18.1678	PH * 24hr up vs Sham * 24hr	9.40202e-06	10.0914	PVL * 24hr up vs Sham * 24hr	0.00223342	3.59299	ALPPS * 96hr up vs Sham * 96hr	0.793304	1.09586	PH * 96hr up vs Sham * 96hr	0.132308	1.84495	PVL * 96hr up vs Sham * 96hr
Tacc3	transforming, acidic coiled-coil containing protein 3		360962	ENSRNOG00000017259	GO:0000226|GO:0005737|GO:0005813|GO:0006950|GO:0008283|GO:0019904|GO:0021987|GO:0022008|GO:0022027|GO:0030097|GO:0030953|GO:0032886|GO:0042994|GO:0051726	chr14	RGD:1302948	83039430	protein-coding	306562|309025	83025669	1.01209e-08	2.25482e-09	5.5706e-06	1.53143e-08	13.3099	ALPPS * 24hr up vs Sham * 24hr	5.63624e-10	19.7791	PH * 24hr up vs Sham * 24hr	7.92902e-09	11.4424	PVL * 24hr up vs Sham * 24hr	0.000193363	2.72706	ALPPS * 96hr up vs Sham * 96hr	0.0131956	1.7661	PH * 96hr up vs Sham * 96hr	0.0106539	1.93516	PVL * 96hr up vs Sham * 96hr
Incenp	inner centromere protein		293733	ENSRNOG00000032929	GO:0000775|GO:0000776|GO:0000795|GO:0000800|GO:0000801|GO:0000910|GO:0005721|GO:0005819|GO:0007059|GO:0010369|GO:0030496|GO:0043234	chr1	RGD:1305292	232900880	protein-coding	290912	232874537	0.000172731	1.24027e-05	0.00232796	7.31478e-05	13.1721	ALPPS * 24hr up vs Sham * 24hr	3.28157e-06	21.9174	PH * 24hr up vs Sham * 24hr	8.19407e-05	9.77158	PVL * 24hr up vs Sham * 24hr	0.143461	1.90677	ALPPS * 96hr up vs Sham * 96hr	0.547737	1.29245	PH * 96hr up vs Sham * 96hr	0.284604	1.67867	PVL * 96hr up vs Sham * 96hr
Mad2l1	MAD2 mitotic arrest deficient-like 1 (yeast)		297176	ENSRNOG00000005376	GO:0000070|GO:0000775|GO:0000776|GO:0000922|GO:0005634|GO:0005643|GO:0005829|GO:0007093|GO:0007094|GO:0042177|GO:0042803|GO:0043066|GO:0048471|GO:0060564|GO:0072686|GO:0090267	chr4	RGD:1310889	162322429	protein-coding		162316426	6.30013e-08	1.12342e-07	4.81838e-05	9.66234e-08	12.9769	ALPPS * 24hr up vs Sham * 24hr	6.42793e-09	17.1191	PH * 24hr up vs Sham * 24hr	2.70665e-07	8.22958	PVL * 24hr up vs Sham * 24hr	4.88037e-05	3.76459	ALPPS * 96hr up vs Sham * 96hr	0.0560008	1.61445	PH * 96hr up vs Sham * 96hr	0.0148302	2.04172	PVL * 96hr up vs Sham * 96hr
Gmnn	geminin		291137	ENSRNOG00000018782	GO:0003714|GO:0005634|GO:0005737|GO:0006461|GO:0008156|GO:0009887|GO:0042826|GO:0044212|GO:0045786|GO:0045892|GO:0070491	chr17	RGD:1308137	44178377	protein-coding	688802	44170134	4.55942e-09	8.90188e-08	2.05033e-05	1.66809e-08	12.8372	ALPPS * 24hr up vs Sham * 24hr	7.99068e-10	17.911	PH * 24hr up vs Sham * 24hr	1.74824e-08	9.72297	PVL * 24hr up vs Sham * 24hr	3.18982e-06	4.39043	ALPPS * 96hr up vs Sham * 96hr	0.00189661	2.1366	PH * 96hr up vs Sham * 96hr	0.0120925	1.89855	PVL * 96hr up vs Sham * 96hr
Ccdc34	coiled-coil domain containing 34	RGD1560583	362187	ENSRNOG00000005902		chr3	RGD:1560583	107791987	protein-coding	310544	107756836	2.02995e-06	0.000511298	0.000162848	2.14722e-06	12.6442	ALPPS * 24hr up vs Sham * 24hr	8.41427e-08	19.5728	PH * 24hr up vs Sham * 24hr	1.00102e-06	11.2845	PVL * 24hr up vs Sham * 24hr	0.00265632	2.92904	ALPPS * 96hr up vs Sham * 96hr	0.306281	1.36774	PH * 96hr up vs Sham * 96hr	0.0920712	1.81534	PVL * 96hr up vs Sham * 96hr
Mybl1	myeloblastosis oncogene-like 1		297783	ENSRNOG00000021669	GO:0003677|GO:0003682|GO:0006355	chr5	RGD:1306940	14113762	protein-coding	296344|362088	14079943	0.00178229	0.000372865	0.142396	0.00385186	12.2018	ALPPS * 24hr up vs Sham * 24hr	0.000400684	19.8313	PH * 24hr up vs Sham * 24hr	0.0285935	4.85135	PVL * 24hr up vs Sham * 24hr	0.013115	6.2839	ALPPS * 96hr up vs Sham * 96hr	0.26787	2.11036	PH * 96hr up vs Sham * 96hr	0.669464	1.37099	PVL * 96hr up vs Sham * 96hr
Rnft2	ring finger protein, transmembrane 2	RGD1560195|Tmem118	304521	ENSRNOG00000001124	GO:0008270	chr12	RGD:1560195	45839516	protein-coding		45773943	0.00313755	0.00458022	0.156727	0.00224631	11.9064	ALPPS * 24hr up vs Sham * 24hr	0.000699221	13.0631	PH * 24hr up vs Sham * 24hr	0.0037536	7.86	PVL * 24hr up vs Sham * 24hr	0.0421425	3.77613	ALPPS * 96hr up vs Sham * 96hr	0.394142	1.68609	PH * 96hr up vs Sham * 96hr	0.278218	2.11589	PVL * 96hr up vs Sham * 96hr
Dpf1	D4, zinc and double PHD fingers family 1	Neud4	50545	ENSRNOG00000020687	GO:0003676|GO:0005737|GO:0006351|GO:0006355|GO:0007399|GO:0008270|GO:0071565	chr1	RGD:61868	88437120	protein-coding	292404|299186|361711	88427539	0.0094786	0.497784	0.100689	0.00261838	11.896	ALPPS * 24hr up vs Sham * 24hr	0.00257412	9.20733	PH * 24hr up vs Sham * 24hr	0.0316882	4.25246	PVL * 24hr up vs Sham * 24hr	0.82479	1.14663	ALPPS * 96hr up vs Sham * 96hr	0.115784	2.765	PH * 96hr up vs Sham * 96hr	0.589574	-1.45417	PVL * 96hr down vs Sham * 96hr
Mlf1	myeloid leukemia factor 1		310483	ENSRNOG00000012827	GO:0002318|GO:0003674|GO:0003677|GO:0005575|GO:0005634|GO:0005737|GO:0006351|GO:0007050|GO:0008150|GO:0019904	chr2	RGD:1306854	183931970	protein-coding	312709	183898782	1.04124e-06	0.00386252	0.00604655	2.36831e-05	11.536	ALPPS * 24hr up vs Sham * 24hr	2.89829e-06	14.157	PH * 24hr up vs Sham * 24hr	3.25027e-06	13.7852	PVL * 24hr up vs Sham * 24hr	3.22785e-05	8.35725	ALPPS * 96hr up vs Sham * 96hr	0.11086	1.82531	PH * 96hr up vs Sham * 96hr	0.000271951	6.72287	PVL * 96hr up vs Sham * 96hr
Cdkn1a	cyclin-dependent kinase inhibitor 1A	Cip1|UV96|Waf1	114851	ENSRNOG00000000521	GO:0000079|GO:0000082|GO:0000086|GO:0000307|GO:0004861|GO:0005515|GO:0005634|GO:0005737|GO:0005829|GO:0006974|GO:0006977|GO:0007050|GO:0007265|GO:0007346|GO:0008285|GO:0009411|GO:0009636|GO:0010033|GO:0010243|GO:0010629|GO:0014070|GO:0019912|GO:0030308|GO:0030332|GO:0030890|GO:0031100|GO:0031668|GO:0032403|GO:0033158|GO:0042326|GO:0042493|GO:0043066|GO:0043068|GO:0045736|GO:0046685|GO:0048146|GO:…	chr20	RGD:69328	8602879	protein-coding	83571	8592437	2.11324e-05	0.00368034	0.0907977	0.000286468	11.5182	ALPPS * 24hr up vs Sham * 24hr	3.30786e-05	15.3677	PH * 24hr up vs Sham * 24hr	0.00163531	5.89415	PVL * 24hr up vs Sham * 24hr	0.000222981	9.45893	ALPPS * 96hr up vs Sham * 96hr	0.0136932	3.61524	PH * 96hr up vs Sham * 96hr	0.0013185	7.68467	PVL * 96hr up vs Sham * 96hr
Tk1	thymidine kinase 1, soluble	Tk	24834		GO:0001889|GO:0003674|GO:0004797|GO:0005524|GO:0005737|GO:0006260|GO:0008270|GO:0009165|GO:0009636|GO:0014856|GO:0016310|GO:0019206|GO:0031667|GO:0046104|GO:0046688|GO:0048565|GO:0051289|GO:0051414|GO:0060138	chr10	RGD:621014	106468109	protein-coding		106456782	4.0947e-09	1.61592e-05	0.000180859	2.74138e-08	11.4711	ALPPS * 24hr up vs Sham * 24hr	2.45926e-09	13.9103	PH * 24hr up vs Sham * 24hr	1.37544e-08	10.0137	PVL * 24hr up vs Sham * 24hr	1.12073e-05	3.71776	ALPPS * 96hr up vs Sham * 96hr	0.000738966	2.33982	PH * 96hr up vs Sham * 96hr	1.6299e-05	4.12808	PVL * 96hr up vs Sham * 96hr
Wee1	wee 1 homolog (S. pombe)		308937	ENSRNOG00000010017	GO:0000226|GO:0000287|GO:0004672|GO:0004674|GO:0004715|GO:0005524|GO:0005634|GO:0005737|GO:0006468|GO:0007067|GO:0018108|GO:0030010|GO:0048812|GO:0051301	chr1	RGD:1307895	181786293	protein-coding	287101|502750	181767890	0.00214046	0.00664851	0.00110497	0.00017364	11.463	ALPPS * 24hr up vs Sham * 24hr	1.72022e-05	15.6199	PH * 24hr up vs Sham * 24hr	9.40666e-05	10.2413	PVL * 24hr up vs Sham * 24hr	0.713531	1.17526	ALPPS * 96hr up vs Sham * 96hr	0.940933	-1.03305	PH * 96hr down vs Sham * 96hr	0.249989	-1.78314	PVL * 96hr down vs Sham * 96hr
Fam72a	family with sequence similarity 72, member A		681249	ENSRNOG00000042747	GO:0005739|GO:0005829|GO:0016020|GO:0031552|GO:0043065	chr13	RGD:1598023	53374272	protein-coding		53363989	3.13261e-05	1.22389e-06	0.00143414	1.17521e-05	11.3026	ALPPS * 24hr up vs Sham * 24hr	3.16164e-06	11.4942	PH * 24hr up vs Sham * 24hr	1.13323e-05	8.81387	PVL * 24hr up vs Sham * 24hr	0.0195882	2.37514	ALPPS * 96hr up vs Sham * 96hr	0.826317	1.07615	PH * 96hr up vs Sham * 96hr	0.0741943	2.03024	PVL * 96hr up vs Sham * 96hr
Rad18	RAD18 homolog (S. cerevisiae)		362412		GO:0000403|GO:0000785|GO:0001741|GO:0003674|GO:0003677|GO:0005575|GO:0005634|GO:0005657|GO:0006281|GO:0006974|GO:0007283|GO:0008150|GO:0008270|GO:0009411|GO:0031593|GO:0031625|GO:0045910	chr4	RGD:1306993	207920060	protein-coding		207837222	1.62642e-07	3.71382e-07	3.58641e-06	8.09909e-08	10.9739	ALPPS * 24hr up vs Sham * 24hr	3.74734e-09	15.3079	PH * 24hr up vs Sham * 24hr	1.06454e-07	8.13239	PVL * 24hr up vs Sham * 24hr	0.000687829	2.50387	ALPPS * 96hr up vs Sham * 96hr	0.962216	-1.01027	PH * 96hr down vs Sham * 96hr	0.0288602	1.78007	PVL * 96hr up vs Sham * 96hr
Hmx2	H6 family homeobox 2	RGD1565366	293538	ENSRNOG00000020638	GO:0003700|GO:0005634|GO:0007420|GO:0008284|GO:0042472|GO:0043565	chr1	RGD:1565366	210534531	protein-coding	25628|293537|299061|305999|309389|360960|364418|366214|499361|499362|500224	210526870	3.92374e-05	3.43278e-09	6.47235e-06	9.99668e-07	10.4438	ALPPS * 24hr up vs Sham * 24hr	9.32408e-08	12.8538	PH * 24hr up vs Sham * 24hr	3.06325e-07	10.1473	PVL * 24hr up vs Sham * 24hr	0.462699	-1.21264	ALPPS * 96hr down vs Sham * 96hr	0.462699	-1.21264	PH * 96hr down vs Sham * 96hr	0.510431	-1.21264	PVL * 96hr down vs Sham * 96hr
Serpine1	serpin peptidase inhibitor, clade E (nexin, plasminogen activator inhibitor type 1), member 1	PAI1A|Pai1|Pai1aa|Planh|RATPAI1A	24617	ENSRNOG00000001414	GO:0000302|GO:0001300|GO:0001525|GO:0002020|GO:0004867|GO:0005102|GO:0005576|GO:0005615|GO:0010469|GO:0010757|GO:0010951|GO:0014912|GO:0030162|GO:0030194|GO:0030336|GO:0031012|GO:0032757|GO:0033629|GO:0034097|GO:0035491|GO:0042060|GO:0042127|GO:0042246|GO:0042593|GO:0043066|GO:0043627|GO:0045765|GO:0045766|GO:0045861|GO:0048260|GO:0050729|GO:0050820|GO:0050829|GO:0051384|GO:0051918|GO:0055093|GO:…	chr12	RGD:3249	24663763	protein-coding	116459|117092|171149|266775|288937|291085|291091|29366|304689|304690|304692.chr13.1|304692.chr13.2|304917|306890|306891|361241|364705|60325|691375	24653385	0.00131182	0.627344	0.300112	0.00263632	10.3067	ALPPS * 24hr up vs Sham * 24hr	0.00079348	11.4315	PH * 24hr up vs Sham * 24hr	0.00172987	9.10136	PVL * 24hr up vs Sham * 24hr	0.0156755	4.81826	ALPPS * 96hr up vs Sham * 96hr	0.160751	2.33296	PH * 96hr up vs Sham * 96hr	0.100654	3.07709	PVL * 96hr up vs Sham * 96hr
Ctnna2	catenin (cadherin associated protein), alpha 2	Catna2	297357		GO:0005198|GO:0005737|GO:0005912|GO:0005913|GO:0007155|GO:0007409|GO:0015629|GO:0016323|GO:0021942|GO:0030027|GO:0030424|GO:0045296|GO:0048813|GO:0048854|GO:0051823|GO:0060134	chr4	RGD:1305060	173745983	protein-coding		172586790	1.29641e-05	0.0242117	0.889201	7.35099e-05	10.187	ALPPS * 24hr up vs Sham * 24hr	0.00115715	4.59515	PH * 24hr up vs Sham * 24hr	0.00327466	3.77072	PVL * 24hr up vs Sham * 24hr	7.75037e-05	7.8849	ALPPS * 96hr up vs Sham * 96hr	0.00129929	4.4943	PH * 96hr up vs Sham * 96hr	0.00252874	4.65792	PVL * 96hr up vs Sham * 96hr
Ccsap	centriole, cilia and spindle-associated protein	RGD1563235	307926		GO:0005813|GO:0005814|GO:0005819|GO:0005929|GO:0030424|GO:0035085|GO:0035869|GO:0036064	chr19	RGD:1563235	67343472	protein-coding		67327713	0.0113098	0.00226774	0.0227607	0.00166474	10.0403	ALPPS * 24hr up vs Sham * 24hr	0.000233571	13.5455	PH * 24hr up vs Sham * 24hr	0.00191642	7.57709	PVL * 24hr up vs Sham * 24hr	0.847133	1.11006	ALPPS * 96hr up vs Sham * 96hr	0.709486	1.22404	PH * 96hr up vs Sham * 96hr	0.882507	-1.09359	PVL * 96hr down vs Sham * 96hr
Syt15	synaptotagmin XV	sytXV	306285	ENSRNOG00000020287	GO:0016021|GO:0019898	chr16	RGD:727964	8883556	protein-coding	191595|192189|25716|25731|54309|59267|60564|60565|60566|60567|64440|80977	8872758	0.00546929	0.0754837	0.0660637	0.00159679	10.0396	ALPPS * 24hr up vs Sham * 24hr	0.0133813	4.46433	PH * 24hr up vs Sham * 24hr	0.0541199	3.03902	PVL * 24hr up vs Sham * 24hr	0.0633841	2.90405	ALPPS * 96hr up vs Sham * 96hr	0.185032	-2.08993	PH * 96hr down vs Sham * 96hr	0.726016	-1.23537	PVL * 96hr down vs Sham * 96hr
Cenpn	centromere protein N	Da2-27|Da2-4|RGD1310953	361416		GO:0000777|GO:0005634	chr19	RGD:1310953	60271294	protein-coding		60248982	2.80943e-07	8.79694e-08	5.09602e-05	3.3424e-07	10.0136	ALPPS * 24hr up vs Sham * 24hr	1.83993e-08	13.5038	PH * 24hr up vs Sham * 24hr	2.16073e-07	8.46718	PVL * 24hr up vs Sham * 24hr	0.000422739	2.85509	ALPPS * 96hr up vs Sham * 96hr	0.246186	1.31892	PH * 96hr up vs Sham * 96hr	0.0194931	1.96297	PVL * 96hr up vs Sham * 96hr
Pmch	pro-melanin-concentrating hormone		24659	ENSRNOG00000004632	GO:0002027|GO:0005615|GO:0005634|GO:0007204|GO:0007218|GO:0007268|GO:0007595|GO:0007611|GO:0007631|GO:0009409|GO:0030354|GO:0031777|GO:0032227|GO:0042593|GO:0042756|GO:0045776|GO:0046005|GO:0048168	chr7	RGD:3358	28766309	protein-coding		28764993	0.000120401	2.97285e-05	0.0124703	0.000348415	9.86448	ALPPS * 24hr up vs Sham * 24hr	1.60842e-05	16.4742	PH * 24hr up vs Sham * 24hr	0.000126594	9.8264	PVL * 24hr up vs Sham * 24hr	0.00314622	4.72941	ALPPS * 96hr up vs Sham * 96hr	0.163194	1.90146	PH * 96hr up vs Sham * 96hr	0.512348	1.38844	PVL * 96hr up vs Sham * 96hr
Spdl1	spindle apparatus coiled-coil protein 1	Ccdc99|RGD1306908	303037	ENSRNOG00000007292	GO:0000132|GO:0000922|GO:0000940|GO:0005634|GO:0005737|GO:0005815|GO:0007080|GO:0034501|GO:0043515|GO:0051301	chr10	RGD:1306908	19529472	protein-coding		19504866	9.05265e-09	1.8934e-09	1.23393e-08	1.96133e-09	9.71775	ALPPS * 24hr up vs Sham * 24hr	3.12636e-11	16.0662	PH * 24hr up vs Sham * 24hr	5.6503e-10	9.35435	PVL * 24hr up vs Sham * 24hr	0.00182	1.77925	ALPPS * 96hr up vs Sham * 96hr	0.278496	-1.18458	PH * 96hr down vs Sham * 96hr	0.949679	-1.01085	PVL * 96hr down vs Sham * 96hr
Mms22l	MMS22-like, DNA repair protein	RGD1304693	313108	ENSRNOG00000006996	GO:0000724|GO:0031297|GO:0035101|GO:0042555|GO:0043596	chr5	RGD:1304693	43590298	protein-coding		43473598	1.72865e-06	1.81983e-08	1.93017e-05	5.24652e-07	9.6796	ALPPS * 24hr up vs Sham * 24hr	1.95042e-08	14.1628	PH * 24hr up vs Sham * 24hr	2.00764e-06	6.11585	PVL * 24hr up vs Sham * 24hr	0.0142351	1.92446	ALPPS * 96hr up vs Sham * 96hr	0.625214	1.12396	PH * 96hr up vs Sham * 96hr	0.827047	-1.05996	PVL * 96hr down vs Sham * 96hr
Hmgb2	high mobility group box 2	Hmg2	29395	ENSRNOG00000013167	GO:0000793|GO:0001938|GO:0003677|GO:0003684|GO:0003690|GO:0003700|GO:0005615|GO:0005634|GO:0005737|GO:0006288|GO:0006357|GO:0007049|GO:0007283|GO:0007289|GO:0007399|GO:0008289|GO:0008301|GO:0008584|GO:0019904|GO:0031100|GO:0031493|GO:0032075|GO:0042056|GO:0043066|GO:0043234|GO:0043388|GO:0044212|GO:0045648|GO:0045654|GO:0045892|GO:0045893|GO:0045944|GO:0048471|GO:0048545|GO:0050786|GO:0050918|GO:…	chr16	RGD:69291	35889338	protein-coding	286990|291908|305373|311615|362481|500154	35886764	1.22084e-07	1.21778e-06	0.00214821	1.01729e-06	9.56309	ALPPS * 24hr up vs Sham * 24hr	3.28979e-08	14.5171	PH * 24hr up vs Sham * 24hr	8.79763e-07	7.72632	PVL * 24hr up vs Sham * 24hr	0.000102502	3.73068	ALPPS * 96hr up vs Sham * 96hr	0.00170199	2.59145	PH * 96hr up vs Sham * 96hr	0.0011169	3.07612	PVL * 96hr up vs Sham * 96hr
Cdr2	cerebellar degeneration-related 2	RGD1310578	308958	ENSRNOG00000017260	GO:0005737	chr1	RGD:1310578	197840738	protein-coding		197815830	2.01438e-05	0.000118306	0.00107749	1.11234e-05	9.23407	ALPPS * 24hr up vs Sham * 24hr	1.02023e-06	11.6601	PH * 24hr up vs Sham * 24hr	1.24095e-05	7.15774	PVL * 24hr up vs Sham * 24hr	0.0339512	2.02104	ALPPS * 96hr up vs Sham * 96hr	0.11207	1.66138	PH * 96hr up vs Sham * 96hr	0.852473	-1.06546	PVL * 96hr down vs Sham * 96hr
Pmf1	polyamine-modulated factor 1		681050	ENSRNOG00000019620	GO:0000444|GO:0003713|GO:0007059|GO:0043522	chr2	RGD:1584694	207174337	protein-coding		207154781	3.28945e-05	0.000119964	0.000609992	1.15237e-05	9.07869	ALPPS * 24hr up vs Sham * 24hr	8.17182e-07	12.0847	PH * 24hr up vs Sham * 24hr	9.80161e-06	7.409	PVL * 24hr up vs Sham * 24hr	0.0702961	1.79324	ALPPS * 96hr up vs Sham * 96hr	0.614002	1.16622	PH * 96hr up vs Sham * 96hr	0.172198	1.61523	PVL * 96hr up vs Sham * 96hr
Tnnc2	troponin C type 2 (fast)		296369		GO:0003009|GO:0003779|GO:0005861	chr3	RGD:1311973	167430429	protein-coding		167429345	0.00556994	0.0238129	0.160864	0.0022845	8.87976	ALPPS * 24hr up vs Sham * 24hr	0.0455735	3.16506	PH * 24hr up vs Sham * 24hr	0.202425	2.01814	PVL * 24hr up vs Sham * 24hr	0.0410604	3.25862	ALPPS * 96hr up vs Sham * 96hr	0.321724	1.7149	PH * 96hr up vs Sham * 96hr	0.0176711	4.84443	PVL * 96hr up vs Sham * 96hr
Tigd3	tigger transposable element derived 3		309174	ENSRNOG00000023318	GO:0003677	chr1	RGD:1305393	228184306	protein-coding	315073	228181887	0.000232193	0.0140801	0.403855	0.000515348	8.72975	ALPPS * 24hr up vs Sham * 24hr	0.000206492	8.56254	PH * 24hr up vs Sham * 24hr	0.0154974	3.28973	PVL * 24hr up vs Sham * 24hr	0.0141846	3.35438	ALPPS * 96hr up vs Sham * 96hr	0.0149918	3.31383	PH * 96hr up vs Sham * 96hr	0.295019	1.69174	PVL * 96hr up vs Sham * 96hr
Tyms	thymidylate synthetase		29261	ENSRNOG00000037225	GO:0000166|GO:0003729|GO:0004799|GO:0005542|GO:0005634|GO:0005730|GO:0005737|GO:0005739|GO:0005743|GO:0005759|GO:0005976|GO:0006206|GO:0006231|GO:0006235|GO:0007568|GO:0007623|GO:0008144|GO:0009636|GO:0014070|GO:0019088|GO:0019860|GO:0031100|GO:0032570|GO:0033189|GO:0034097|GO:0042493|GO:0042803|GO:0045471|GO:0046078|GO:0046653|GO:0046683|GO:0048037|GO:0048589|GO:0051216|GO:0051384|GO:0051593|GO:…	chr9	RGD:3921	121381493	protein-coding		121368426	1.28296e-06	6.94826e-05	0.000678624	2.07646e-06	8.62815	ALPPS * 24hr up vs Sham * 24hr	1.09749e-07	11.7673	PH * 24hr up vs Sham * 24hr	3.21365e-06	6.39291	PVL * 24hr up vs Sham * 24hr	0.00133248	2.71145	ALPPS * 96hr up vs Sham * 96hr	0.0718234	1.62646	PH * 96hr up vs Sham * 96hr	0.0200168	2.08082	PVL * 96hr up vs Sham * 96hr
Ankef1	ankyrin repeat and EF-hand domain containing 1	Ankrd5	296184	ENSRNOG00000005792	GO:0005509	chr3	RGD:1304809	136021352	protein-coding		135984715	0.00107527	0.0348089	0.366582	0.00270665	8.48422	ALPPS * 24hr up vs Sham * 24hr	0.0523947	3.05058	PH * 24hr up vs Sham * 24hr	0.020492	3.95285	PVL * 24hr up vs Sham * 24hr	0.00387188	6.1571	ALPPS * 96hr up vs Sham * 96hr	0.00295121	6.61623	PH * 96hr up vs Sham * 96hr	0.197212	2.21782	PVL * 96hr up vs Sham * 96hr
Fjx1	four jointed box 1 (Drosophila)		366140		GO:0005615	chr3	RGD:1306113	98941580	protein-coding		98939479	0.000991363	0.719411	0.291858	0.00250304	8.4221	ALPPS * 24hr up vs Sham * 24hr	0.000953361	8.67635	PH * 24hr up vs Sham * 24hr	0.0325287	3.424	PVL * 24hr up vs Sham * 24hr	0.101909	2.47953	ALPPS * 96hr up vs Sham * 96hr	0.0205316	3.87477	PH * 96hr up vs Sham * 96hr	0.725822	-1.23063	PVL * 96hr down vs Sham * 96hr
LOC100363294	stem-loop binding protein-like	SLBP2	100363294			chr18	RGD:2323347	27270893	protein-coding		27263789	0.0217856	0.00027435	0.0699671	0.00271383	8.31946	ALPPS * 24hr up vs Sham * 24hr	0.00815872	4.98344	PH * 24hr up vs Sham * 24hr	0.00113559	8.37737	PVL * 24hr up vs Sham * 24hr	0.333751	1.68566	ALPPS * 96hr up vs Sham * 96hr	1	1	No change between PH * 96hr and Sham * 96hr	1	1	No change between PVL * 96hr and Sham * 96hr
Aurka	aurora kinase A	ARK-1|Stk6	261730	ENSRNOG00000004479	GO:0000278|GO:0000922|GO:0004672|GO:0004674|GO:0005524|GO:0005634|GO:0005737|GO:0005813|GO:0005819|GO:0005874|GO:0005876|GO:0006468|GO:0007049|GO:0007067|GO:0019901|GO:0030030|GO:0031616|GO:0031625|GO:0031647|GO:0032355|GO:0048471|GO:0051301	chr3	RGD:628895	176453986	protein-coding	114592|292554	176439961	6.33882e-05	3.6471e-07	0.000913559	1.80429e-05	8.28641	ALPPS * 24hr up vs Sham * 24hr	1.17871e-06	11.1833	PH * 24hr up vs Sham * 24hr	2.7123e-05	6.16823	PVL * 24hr up vs Sham * 24hr	0.135262	1.60365	ALPPS * 96hr up vs Sham * 96hr	0.49846	1.23005	PH * 96hr up vs Sham * 96hr	0.372126	1.35954	PVL * 96hr up vs Sham * 96hr
Cgref1	cell growth regulator with EF hand domain 1	Cgr11	245918	ENSRNOG00000007923	GO:0005509|GO:0005576|GO:0007050|GO:0007155|GO:0030308	chr6	RGD:620801	36624747	protein-coding		36612741	8.66237e-08	0.000203937	0.0874477	2.6533e-06	8.10502	ALPPS * 24hr up vs Sham * 24hr	4.21278e-07	8.93408	PH * 24hr up vs Sham * 24hr	0.000371957	3.16829	PVL * 24hr up vs Sham * 24hr	1.20956e-06	7.41361	ALPPS * 96hr up vs Sham * 96hr	7.11177e-05	3.95875	PH * 96hr up vs Sham * 96hr	0.000502864	3.47457	PVL * 96hr up vs Sham * 96hr
Fbxo5	F-box protein 5		292263	ENSRNOG00000024077	GO:0000089|GO:0001556|GO:0005634|GO:0005730|GO:0005737|GO:0005819|GO:0007057|GO:0007346|GO:0008270|GO:0016050|GO:0019901|GO:0040020|GO:0046785|GO:0051225|GO:0051436|GO:0060565	chr1	RGD:1309405	43797556	protein-coding	315034	43791187	2.51992e-08	8.99497e-09	5.461e-05	8.03679e-08	8.06273	ALPPS * 24hr up vs Sham * 24hr	3.98093e-09	10.6413	PH * 24hr up vs Sham * 24hr	1.60005e-07	5.84496	PVL * 24hr up vs Sham * 24hr	9.30425e-06	3.47345	ALPPS * 96hr up vs Sham * 96hr	0.0185704	1.63406	PH * 96hr up vs Sham * 96hr	0.00320031	2.07936	PVL * 96hr up vs Sham * 96hr
Nme4	non-metastatic cells 4, protein expressed in		685679	ENSRNOG00000049152	GO:0003735|GO:0004550|GO:0005509|GO:0005524|GO:0005739|GO:0005840|GO:0006183|GO:0006228|GO:0006241|GO:0006412|GO:0016491|GO:0032403	chr10	RGD:1591334	15279122	protein-coding		15275267	0.000408961	0.00121261	0.360313	0.002225	8.03355	ALPPS * 24hr up vs Sham * 24hr	0.00488401	5.29094	PH * 24hr up vs Sham * 24hr	0.00246388	6.28355	PVL * 24hr up vs Sham * 24hr	0.00130352	7.38269	ALPPS * 96hr up vs Sham * 96hr	0.353097	1.6152	PH * 96hr up vs Sham * 96hr	0.0152818	4.67129	PVL * 96hr up vs Sham * 96hr
Smc4	structural maintenance of chromosomes 4	Smc4l1	295107	ENSRNOG00000010274	GO:0000796|GO:0005634|GO:0005730|GO:0005737|GO:0007076|GO:0010032|GO:0045132|GO:0046982|GO:0051383	chr2	RGD:1306680	184990525	protein-coding		184962125	3.39036e-07	1.49789e-07	3.18817e-05	2.55939e-07	8.03085	ALPPS * 24hr up vs Sham * 24hr	1.34565e-08	10.5861	PH * 24hr up vs Sham * 24hr	2.563e-07	6.44391	PVL * 24hr up vs Sham * 24hr	0.0008379	2.35368	ALPPS * 96hr up vs Sham * 96hr	0.173998	1.3361	PH * 96hr up vs Sham * 96hr	0.332272	1.25501	PVL * 96hr up vs Sham * 96hr
Foxq1	forkhead box Q1	Hfh-1|Hfh1	64826		GO:0003690|GO:0003705|GO:0005667|GO:0006309|GO:0007389|GO:0008134|GO:0008301|GO:0009790|GO:0030331|GO:0031069|GO:0031624|GO:0043028|GO:0043280|GO:0043565|GO:0045944|GO:0051090	chr17	RGD:621572	36111310	protein-coding		36108677	0.0019278	0.165971	0.0376887	0.00329226	8.00186	ALPPS * 24hr up vs Sham * 24hr	0.00970369	4.82607	PH * 24hr up vs Sham * 24hr	0.00575373	5.54248	PVL * 24hr up vs Sham * 24hr	0.260043	1.85434	ALPPS * 96hr up vs Sham * 96hr	0.0018704	7.46561	PH * 96hr up vs Sham * 96hr	0.960181	-1.03035	PVL * 96hr down vs Sham * 96hr
Aspm	asp (abnormal spindle) homolog, microcephaly associated (Drosophila)	Calmbp1	289054	ENSRNOG00000012318	GO:0000922|GO:0001764|GO:0002052|GO:0003674|GO:0005575|GO:0007283|GO:0007420|GO:0008150|GO:0021873|GO:0030496|GO:0045665|GO:0045769|GO:0048477|GO:0048589|GO:0051661|GO:0090263	chr13	RGD:1307111	61609831	protein-coding		61564059	0.000498787	1.01071e-05	0.00789391	0.000613229	7.85771	ALPPS * 24hr up vs Sham * 24hr	1.23803e-05	15.8004	PH * 24hr up vs Sham * 24hr	0.000138809	8.80725	PVL * 24hr up vs Sham * 24hr	0.10144	2.08728	ALPPS * 96hr up vs Sham * 96hr	0.462135	1.3735	PH * 96hr up vs Sham * 96hr	0.3648	1.55204	PVL * 96hr up vs Sham * 96hr
Prim1	DNA primase, p49 subunit		246327	ENSRNOG00000031993	GO:0003896|GO:0006260|GO:0030894	chr7	RGD:621380	2430938	protein-coding		2415106	2.46681e-07	7.51852e-08	0.000151637	7.71318e-08	7.83318	ALPPS * 24hr up vs Sham * 24hr	3.16864e-08	7.21807	PH * 24hr up vs Sham * 24hr	1.47337e-06	4.22575	PVL * 24hr up vs Sham * 24hr	0.00212333	1.97607	ALPPS * 96hr up vs Sham * 96hr	0.0280544	1.55911	PH * 96hr up vs Sham * 96hr	0.149851	1.36183	PVL * 96hr up vs Sham * 96hr
Chtf18	CTF18, chromosome transmission fidelity factor 18 homolog (S. cerevisiae)		287146	ENSRNOG00000019174	GO:0003677|GO:0003887|GO:0005524|GO:0005634|GO:0005737|GO:0006260|GO:0009360|GO:0017111	chr10	RGD:1310473	14911519	protein-coding		14903483	4.18973e-06	4.591e-07	0.00525151	1.65576e-05	7.66671	ALPPS * 24hr up vs Sham * 24hr	1.04126e-06	10.2934	PH * 24hr up vs Sham * 24hr	1.28946e-05	6.45525	PVL * 24hr up vs Sham * 24hr	0.000310227	3.86654	ALPPS * 96hr up vs Sham * 96hr	0.0629789	1.7771	PH * 96hr up vs Sham * 96hr	0.0266234	2.19986	PVL * 96hr up vs Sham * 96hr
Lctl	lactase-like		315750			chr8	RGD:1305177	68796624	protein-coding		68780084	0.000216608	0.000126234	0.00164804	0.000217807	7.4609	ALPPS * 24hr up vs Sham * 24hr	4.87291e-06	13.5321	PH * 24hr up vs Sham * 24hr	0.000100206	7.03925	PVL * 24hr up vs Sham * 24hr	0.0253922	2.48527	ALPPS * 96hr up vs Sham * 96hr	0.549535	1.25005	PH * 96hr up vs Sham * 96hr	0.613189	-1.23415	PVL * 96hr down vs Sham * 96hr
Tubb5	tubulin, beta 5 class I	Tubb	29214	ENSRNOG00000000821	GO:0003924|GO:0005200|GO:0005515|GO:0005525|GO:0005634|GO:0005641|GO:0005737|GO:0005874|GO:0005886|GO:0007017|GO:0008150|GO:0009987|GO:0015630|GO:0019904|GO:0032403|GO:0032794|GO:0042288|GO:0043234|GO:0044297|GO:0051225|GO:0051258|GO:0070062	chr20	RGD:628596	5523476	protein-coding	246118|291081|296554|307351|361856|498736.chr17.1|498736.chr17.2	5519551	1.07376e-05	5.49402e-08	0.000181198	3.52979e-06	7.36962	ALPPS * 24hr up vs Sham * 24hr	1.74464e-07	10.0264	PH * 24hr up vs Sham * 24hr	6.0566e-06	5.48714	PVL * 24hr up vs Sham * 24hr	0.0696797	1.61019	ALPPS * 96hr up vs Sham * 96hr	0.547773	1.16113	PH * 96hr up vs Sham * 96hr	0.129541	1.54767	PVL * 96hr up vs Sham * 96hr
Orc6	origin recognition complex, subunit 6	Orc6l	291927	ENSRNOG00000024043	GO:0000808|GO:0003677|GO:0005664|GO:0006261	chr19	RGD:1311437	38430600	protein-coding		38423340	4.56637e-06	2.11813e-06	0.00127565	5.20013e-06	7.36445	ALPPS * 24hr up vs Sham * 24hr	3.18383e-07	9.68123	PH * 24hr up vs Sham * 24hr	2.09455e-05	4.80996	PVL * 24hr up vs Sham * 24hr	0.00295302	2.46218	ALPPS * 96hr up vs Sham * 96hr	0.122932	1.50977	PH * 96hr up vs Sham * 96hr	0.050389	1.82319	PVL * 96hr up vs Sham * 96hr
Mis18bp1	MIS18 binding protein 1	RGD1305497	689296	ENSRNOG00000023093	GO:0003677|GO:0003682	chr6	RGD:1594757	96413264	protein-coding		96368090	1.42206e-06	1.45612e-08	4.67192e-06	2.59654e-07	7.22116	ALPPS * 24hr up vs Sham * 24hr	1.4723e-08	9.26365	PH * 24hr up vs Sham * 24hr	4.22095e-07	5.46587	PVL * 24hr up vs Sham * 24hr	0.0122718	1.73718	ALPPS * 96hr up vs Sham * 96hr	0.320651	-1.21883	PH * 96hr down vs Sham * 96hr	0.0987196	1.46239	PVL * 96hr up vs Sham * 96hr
Rfc4	replication factor C (activator 1) 4		288003	ENSRNOG00000001816	GO:0003674|GO:0003677|GO:0005524|GO:0005575|GO:0005663|GO:0006260|GO:0008150|GO:0017111	chr11	RGD:1310142	84411362	protein-coding		84396767	8.26301e-09	1.6454e-08	6.41362e-07	1.9508e-09	7.19678	ALPPS * 24hr up vs Sham * 24hr	5.30504e-10	7.02185	PH * 24hr up vs Sham * 24hr	2.64601e-08	4.22733	PVL * 24hr up vs Sham * 24hr	6.13618e-05	2.08482	ALPPS * 96hr up vs Sham * 96hr	0.845203	1.02626	PH * 96hr up vs Sham * 96hr	0.00838084	1.56329	PVL * 96hr up vs Sham * 96hr
Ggt7	gamma-glutamyltransferase 7	Ggtl3	156275	ENSRNOG00000018441	GO:0003840|GO:0006749|GO:0006750|GO:0016021|GO:0016787	chr3	RGD:619870	157397348	protein-coding	408206	157373960	0.000148694	0.159583	0.0247844	0.000460797	7.12595	ALPPS * 24hr up vs Sham * 24hr	3.32116e-05	10.1328	PH * 24hr up vs Sham * 24hr	5.10902e-05	9.20685	PVL * 24hr up vs Sham * 24hr	0.0066125	3.4273	ALPPS * 96hr up vs Sham * 96hr	0.202511	1.67713	PH * 96hr up vs Sham * 96hr	0.125759	2.02182	PVL * 96hr up vs Sham * 96hr
Osm	oncostatin M		289747	ENSRNOG00000024390	GO:0005125|GO:0005147|GO:0005615|GO:0005900|GO:0006915|GO:0006955|GO:0007422|GO:0008083|GO:0008284|GO:0009408|GO:0033138|GO:0040008|GO:0042503|GO:0042506|GO:0042508|GO:0043410|GO:0045835|GO:0045944|GO:0046888|GO:0048266|GO:0050731	chr14	RGD:1585012	85150705	protein-coding		85147855	0.00754931	0.262137	0.569596	0.00441441	7.02863	ALPPS * 24hr up vs Sham * 24hr	0.183038	2.05665	PH * 24hr up vs Sham * 24hr	0.726099	1.202	PVL * 24hr up vs Sham * 24hr	0.0922451	2.53529	ALPPS * 96hr up vs Sham * 96hr	0.233725	1.89769	PH * 96hr up vs Sham * 96hr	0.742586	-1.21264	PVL * 96hr down vs Sham * 96hr
Pla1a	phospholipase A1 member A	Ps-pla1|Pspla1	85311	ENSRNOG00000027252	GO:0005576|GO:0016042|GO:0016787	chr11	RGD:621261	67203665	protein-coding	117554|24538|24539|25702|288322|291437|84028	67166383	7.80354e-07	0.0106005	0.96883	3.69686e-05	6.98233	ALPPS * 24hr up vs Sham * 24hr	1.45124e-05	6.68845	PH * 24hr up vs Sham * 24hr	0.000148994	4.52196	PVL * 24hr up vs Sham * 24hr	1.22166e-05	6.89689	ALPPS * 96hr up vs Sham * 96hr	3.68015e-05	5.69155	PH * 96hr up vs Sham * 96hr	0.000341527	4.66981	PVL * 96hr up vs Sham * 96hr
Rasl10b	RAS-like, family 10, member B		303382	ENSRNOG00000045705	GO:0003050|GO:0003924|GO:0005525|GO:0007264|GO:0016020|GO:0090277	chr10	RGD:1310873	71099354	protein-coding		71089431	4.43302e-05	0.10721	0.960919	0.000559689	6.98069	ALPPS * 24hr up vs Sham * 24hr	0.000285057	6.53357	PH * 24hr up vs Sham * 24hr	0.0148945	2.96293	PVL * 24hr up vs Sham * 24hr	0.000919878	5.14185	ALPPS * 96hr up vs Sham * 96hr	0.000694535	5.44196	PH * 96hr up vs Sham * 96hr	0.0615188	2.43383	PVL * 96hr up vs Sham * 96hr
Cks2	CDC28 protein kinase regulatory subunit 2	RGD1562047	498709	ENSRNOG00000014130	GO:0003674|GO:0005575|GO:0007049|GO:0007127|GO:0008150|GO:0016301|GO:0016538	chr17	RGD:1562047	15667466	protein-coding	499655	15662365	2.96557e-08	1.91799e-07	3.63228e-05	3.67948e-08	6.94743	ALPPS * 24hr up vs Sham * 24hr	4.7296e-09	7.65843	PH * 24hr up vs Sham * 24hr	7.08734e-08	5.18246	PVL * 24hr up vs Sham * 24hr	6.22569e-05	2.47355	ALPPS * 96hr up vs Sham * 96hr	0.0504566	1.41105	PH * 96hr up vs Sham * 96hr	0.00149277	2.03006	PVL * 96hr up vs Sham * 96hr
Mcm8	minichromosome maintenance complex component 8		296178	ENSRNOG00000021272	GO:0000724|GO:0003677|GO:0004386|GO:0005524|GO:0005634|GO:0006260|GO:0006974|GO:0007049|GO:0007292|GO:0017111|GO:0048232|GO:0097362	chr3	RGD:1305218	131984573	protein-coding	29728	131954329	6.93163e-05	1.20188e-06	2.59568e-05	1.23545e-05	6.91584	ALPPS * 24hr up vs Sham * 24hr	2.8697e-07	11.0199	PH * 24hr up vs Sham * 24hr	2.16227e-05	5.16099	PVL * 24hr up vs Sham * 24hr	0.0235583	1.95047	ALPPS * 96hr up vs Sham * 96hr	0.1064	-1.57434	PH * 96hr down vs Sham * 96hr	0.919641	1.03066	PVL * 96hr up vs Sham * 96hr
Ska3	spindle and kinetochore associated complex subunit 3	RGD1307201	361047		GO:0000940|GO:0005737|GO:0005876|GO:0007059|GO:0007067|GO:0031110|GO:0051301	chr15	RGD:1307201	41937891	protein-coding		41919558	3.82936e-08	2.17146e-09	4.51368e-07	6.25776e-09	6.84315	ALPPS * 24hr up vs Sham * 24hr	4.89851e-10	8.08629	PH * 24hr up vs Sham * 24hr	3.26512e-08	4.53267	PVL * 24hr up vs Sham * 24hr	0.00197361	1.69412	ALPPS * 96hr up vs Sham * 96hr	0.956859	-1.00768	PH * 96hr down vs Sham * 96hr	0.140539	1.27467	PVL * 96hr up vs Sham * 96hr
Dctpp1	dCTP pyrophosphatase 1	RS21-C6|Rs21c6|Xtp3tpa	192252	ENSRNOG00000017850	GO:0000287|GO:0005829|GO:0009143|GO:0016462|GO:0032556|GO:0047429|GO:0047840|GO:0051289	chr1	RGD:620933	205699698	protein-coding		205696305	1.38121e-06	0.0146296	0.000334674	1.1996e-06	6.73783	ALPPS * 24hr up vs Sham * 24hr	3.64934e-07	6.59496	PH * 24hr up vs Sham * 24hr	2.90396e-06	4.857	PVL * 24hr up vs Sham * 24hr	0.00143698	2.30271	ALPPS * 96hr up vs Sham * 96hr	0.579118	1.12722	PH * 96hr up vs Sham * 96hr	0.00146972	2.53409	PVL * 96hr up vs Sham * 96hr
Scn3b	sodium channel, voltage-gated, type III, beta	Scnb3	245956	ENSRNOG00000006937	GO:0001518|GO:0003674|GO:0005886|GO:0006814|GO:0007399|GO:0010460|GO:0010765|GO:0016021|GO:0017080|GO:0019233|GO:0030018|GO:0034765|GO:0035725|GO:0044325|GO:0051899|GO:0060048|GO:0060371|GO:0060373|GO:0061337|GO:0072659|GO:0086002|GO:0086005|GO:0086006|GO:0086010|GO:0086012|GO:0086014|GO:0086070|GO:0086091|GO:2000649	chr8	RGD:621657	61402266	protein-coding	29686	61379751	1.24995e-05	0.000109763	0.00800713	0.00345686	6.7339	ALPPS * 24hr up vs Sham * 24hr	0.0342053	3.12627	PH * 24hr up vs Sham * 24hr	0.18821	1.95827	PVL * 24hr up vs Sham * 24hr	1.62187e-05	22.5332	ALPPS * 96hr up vs Sham * 96hr	1.92456e-06	43.5521	PH * 96hr up vs Sham * 96hr	6.91165e-05	20.595	PVL * 96hr up vs Sham * 96hr
Smc2	structural maintenance of chromosomes 2	CAP-E|CAPE|Smc2l1	362519	ENSRNOG00000022325	GO:0000228|GO:0000793|GO:0000796|GO:0005524|GO:0005634|GO:0005737|GO:0006281|GO:0006310|GO:0007062|GO:0007076|GO:0010032|GO:0045132|GO:0046982|GO:0051383	chr5	RGD:1305227	73198317	protein-coding		73152087	0.000134247	1.15083e-06	0.00225258	0.000132781	6.70447	ALPPS * 24hr up vs Sham * 24hr	3.31216e-06	11.2581	PH * 24hr up vs Sham * 24hr	0.000227797	4.98463	PVL * 24hr up vs Sham * 24hr	0.0544959	1.98536	ALPPS * 96hr up vs Sham * 96hr	0.34475	1.37655	PH * 96hr up vs Sham * 96hr	0.478031	-1.30522	PVL * 96hr down vs Sham * 96hr
Isg15	ISG15 ubiquitin-like modifier	G1p2	298693	ENSRNOG00000021802	GO:0019941|GO:0031386|GO:0032020	chr5	RGD:1310312	177099967	protein-coding	29168	177098680	2.44255e-05	8.06968e-06	0.000542599	0.00039797	6.69872	ALPPS * 24hr up vs Sham * 24hr	0.584826	-1.22872	PH * 24hr down vs Sham * 24hr	1.30222e-06	19.2824	PVL * 24hr up vs Sham * 24hr	0.33569	1.44368	ALPPS * 96hr up vs Sham * 96hr	0.590846	1.22464	PH * 96hr up vs Sham * 96hr	0.177698	1.79396	PVL * 96hr up vs Sham * 96hr
Olr1	oxidized low density lipoprotein (lectin-like) receptor 1	LOX-1|Oldlr1|Oldr1	140914	ENSRNOG00000008375	GO:0004872|GO:0005041|GO:0005575|GO:0005576|GO:0005886|GO:0006954|GO:0007159|GO:0008219|GO:0016021|GO:0030246|GO:0042157|GO:0042542	chr4	RGD:620515	211905489	protein-coding	100910089|24934|25110|297645|500336|500337|500338|502900|502901|502902|503650|503651	211883405	0.000202639	0.00223736	0.750254	0.00369659	6.64885	ALPPS * 24hr up vs Sham * 24hr	0.00454706	5.17433	PH * 24hr up vs Sham * 24hr	0.0237186	3.44196	PVL * 24hr up vs Sham * 24hr	0.00156485	6.72653	ALPPS * 96hr up vs Sham * 96hr	0.000354937	9.7759	PH * 96hr up vs Sham * 96hr	0.040032	3.43151	PVL * 96hr up vs Sham * 96hr
Fabp2	fatty acid binding protein 2, intestinal	FABP	25598	ENSRNOG00000024947	GO:0005324|GO:0005504|GO:0005622|GO:0005737|GO:0005886|GO:0005902|GO:0006631|GO:0015908|GO:0015909|GO:0045179|GO:0050892	chr2	RGD:2591	246445034	protein-coding	100911902|24710|25056|25061|362662|64822|688790|79131|79451|80841	246442292	1.81881e-05	0.969408	0.0284336	1.96194e-05	6.54441	ALPPS * 24hr up vs Sham * 24hr	6.24114e-05	4.48728	PH * 24hr up vs Sham * 24hr	0.000550208	3.27736	PVL * 24hr up vs Sham * 24hr	0.00041131	3.41322	ALPPS * 96hr up vs Sham * 96hr	0.428158	1.24323	PH * 96hr up vs Sham * 96hr	0.0165472	2.25188	PVL * 96hr up vs Sham * 96hr
Chek1	checkpoint kinase 1		140583	ENSRNOG00000008181	GO:0000077|GO:0000086|GO:0000781|GO:0000785|GO:0000794|GO:0004672|GO:0004674|GO:0005515|GO:0005524|GO:0005575|GO:0005634|GO:0005657|GO:0005737|GO:0005813|GO:0006281|GO:0006468|GO:0006974|GO:0006975|GO:0010468|GO:0010569|GO:0010767|GO:0018107|GO:0031572|GO:0033261|GO:0035402|GO:0035407|GO:0042127|GO:0045839|GO:0046602|GO:0048096|GO:0071260|GO:0071310|GO:0071313|GO:2000615	chr8	RGD:620545	39204446	protein-coding	113907.chr1.1|113907.chr1.2|691408|691411	39184020	1.73352e-06	0.00116259	0.000133962	7.18646e-07	6.53893	ALPPS * 24hr up vs Sham * 24hr	7.91557e-08	7.49302	PH * 24hr up vs Sham * 24hr	2.08909e-06	4.63122	PVL * 24hr up vs Sham * 24hr	0.00318036	2.02612	ALPPS * 96hr up vs Sham * 96hr	0.328978	1.22262	PH * 96hr up vs Sham * 96hr	0.259622	1.29829	PVL * 96hr up vs Sham * 96hr
RGD1561849	similar to RIKEN cDNA 3110035E14		500393	ENSRNOG00000021663		chr5	RGD:1561849	14181247	protein-coding		14155561	0.000165822	0.000472364	0.00549168	0.000161999	6.44472	ALPPS * 24hr up vs Sham * 24hr	6.66455e-05	6.21531	PH * 24hr up vs Sham * 24hr	0.120844	1.71572	PVL * 24hr up vs Sham * 24hr	0.00229238	3.37136	ALPPS * 96hr up vs Sham * 96hr	0.582648	1.20185	PH * 96hr up vs Sham * 96hr	0.036296	2.33025	PVL * 96hr up vs Sham * 96hr
Tubb3	tubulin, beta 3 class III		246118	ENSRNOG00000017209	GO:0003924|GO:0005200|GO:0005525|GO:0005622|GO:0005737|GO:0005874|GO:0005886|GO:0007017|GO:0007067|GO:0007411|GO:0015630|GO:0030182|GO:0030424|GO:0042277|GO:0051258	chr19	RGD:628595	66940930	protein-coding	291081|29214|296554|307351|361856|498736.chr17.1|498736.chr17.2	66931880	8.87199e-06	1.31272e-05	0.00724368	1.17637e-05	6.38736	ALPPS * 24hr up vs Sham * 24hr	1.22028e-06	7.60106	PH * 24hr up vs Sham * 24hr	3.67233e-05	4.43119	PVL * 24hr up vs Sham * 24hr	0.00517545	2.29454	ALPPS * 96hr up vs Sham * 96hr	0.0475763	1.72481	PH * 96hr up vs Sham * 96hr	0.0484125	1.83463	PVL * 96hr up vs Sham * 96hr
Aloxe3	arachidonate lipoxygenase 3		287424	ENSRNOG00000007454	GO:0003674|GO:0005506|GO:0005575|GO:0006691|GO:0008150|GO:0016165	chr10	RGD:1306252	55478970	protein-coding	25290|266604|287425|287454|303252|81639	55455906	0.077062	0.281088	0.00313894	0.000833474	6.38116	ALPPS * 24hr up vs Sham * 24hr	0.00169048	4.55473	PH * 24hr up vs Sham * 24hr	0.164202	1.77668	PVL * 24hr up vs Sham * 24hr	0.658481	-1.19339	ALPPS * 96hr down vs Sham * 96hr	0.201054	-1.69094	PH * 96hr down vs Sham * 96hr	0.394093	1.46943	PVL * 96hr up vs Sham * 96hr
Cdc6	cell division cycle 6		360621	ENSRNOG00000027787	GO:0000922|GO:0003682|GO:0005524|GO:0005634|GO:0005737|GO:0005819|GO:0017111|GO:0019900|GO:0051233|GO:0051301|GO:0051984|GO:0071777|GO:0090007	chr10	RGD:1309157	86628265	protein-coding	313479	86614893	1.5203e-06	7.58672e-06	0.000501186	9.88894e-06	6.3502	ALPPS * 24hr up vs Sham * 24hr	8.17371e-08	12.0543	PH * 24hr up vs Sham * 24hr	1.13721e-06	7.4026	PVL * 24hr up vs Sham * 24hr	0.00182215	2.57118	ALPPS * 96hr up vs Sham * 96hr	0.0617302	1.64889	PH * 96hr up vs Sham * 96hr	0.0224347	2.02665	PVL * 96hr up vs Sham * 96hr
Arc	activity-regulated cytoskeleton-associated protein	rg3.1	54323	ENSRNOG00000043465	GO:0001669|GO:0005515|GO:0005737|GO:0005768|GO:0005886|GO:0005938|GO:0006897|GO:0007010|GO:0007492|GO:0007612|GO:0009952|GO:0014069|GO:0015629|GO:0016477|GO:0022604|GO:0030054|GO:0045211|GO:0048168	chr7	RGD:62037	115815943	protein-coding		115812499	0.021515	0.00896651	0.332494	0.00382592	6.32106	ALPPS * 24hr up vs Sham * 24hr	0.0556941	2.70344	PH * 24hr up vs Sham * 24hr	0.0247129	3.31666	PVL * 24hr up vs Sham * 24hr	0.206997	1.87879	ALPPS * 96hr up vs Sham * 96hr	0.126393	2.16982	PH * 96hr up vs Sham * 96hr	0.551575	1.38418	PVL * 96hr up vs Sham * 96hr
Bora	bora, aurora kinase A activator	RGD1309522	306102	ENSRNOG00000024798	GO:0007067|GO:0007088|GO:0019901|GO:0032880|GO:0051301|GO:0060236	chr15	RGD:1309522	86975023	protein-coding		86953494	8.05664e-06	1.2374e-08	3.47263e-06	8.7328e-07	6.25515	ALPPS * 24hr up vs Sham * 24hr	2.1778e-08	9.16527	PH * 24hr up vs Sham * 24hr	4.33543e-07	5.69343	PVL * 24hr up vs Sham * 24hr	0.0737013	1.46423	ALPPS * 96hr up vs Sham * 96hr	0.251218	-1.2663	PH * 96hr down vs Sham * 96hr	0.417909	-1.20212	PVL * 96hr down vs Sham * 96hr
Aldh1a1	aldehyde dehydrogenase 1 family, member A1	Ahd2|Aldh1|Aldh2	24188	ENSRNOG00000017619	GO:0001758|GO:0001822|GO:0001889|GO:0002072|GO:0002138|GO:0004028|GO:0004029|GO:0005634|GO:0005737|GO:0006979|GO:0007494|GO:0014070|GO:0018479|GO:0032355|GO:0032526|GO:0042493|GO:0042572|GO:0042573|GO:0042802|GO:0042904|GO:0042905|GO:0043065|GO:0045471|GO:0048048|GO:0051289|GO:0055114|GO:0060206	chr1	RGD:2087	245562970	protein-coding	116676|266603|291450|29539|298079|299699|361571|64040|685750|81708	245521322	0.000110754	0.00389532	0.0231905	0.000306246	6.23582	ALPPS * 24hr up vs Sham * 24hr	0.000285577	5.20622	PH * 24hr up vs Sham * 24hr	3.17953e-05	7.9203	PVL * 24hr up vs Sham * 24hr	0.0376937	2.20301	ALPPS * 96hr up vs Sham * 96hr	0.780186	-1.10286	PH * 96hr down vs Sham * 96hr	0.0105424	3.11134	PVL * 96hr up vs Sham * 96hr
LOC361016	similar to RIKEN cDNA 4933406L09		361016			chr15	RGD:1359720	21899251	protein-coding		21650745	0.00242038	0.000355821	0.0135463	0.00264273	6.22571	ALPPS * 24hr up vs Sham * 24hr	0.000137578	10.2472	PH * 24hr up vs Sham * 24hr	0.00403104	4.66585	PVL * 24hr up vs Sham * 24hr	0.0148713	3.47313	ALPPS * 96hr up vs Sham * 96hr	1	1	No change between PH * 96hr and Sham * 96hr	1	1	No change between PVL * 96hr and Sham * 96hr
Prim2	primase, DNA, polypeptide 2	Pola3	301323	ENSRNOG00000012486	GO:0003674|GO:0003677|GO:0003896|GO:0005575|GO:0006260|GO:0030894|GO:0046872|GO:0051539	chr9	RGD:631433	38424415	protein-coding		38215963	1.11776e-06	0.000264446	2.66301e-05	8.04412e-07	6.1688	ALPPS * 24hr up vs Sham * 24hr	1.68415e-08	9.28102	PH * 24hr up vs Sham * 24hr	2.76236e-07	5.92654	PVL * 24hr up vs Sham * 24hr	0.0405623	1.55061	ALPPS * 96hr up vs Sham * 96hr	0.451597	1.16246	PH * 96hr up vs Sham * 96hr	0.0428039	1.62291	PVL * 96hr up vs Sham * 96hr
Akr1b8	aldo-keto reductase family 1, member B8		286921	ENSRNOG00000009734		chr4	RGD:708475	61503814	protein-coding	100910708|116463|171516|191574|24192|291283|307091|307092|307096|361267|364773|498789|78959	61491240	0.0044806	0.00919159	0.0322584	0.00200577	6.13354	ALPPS * 24hr up vs Sham * 24hr	0.000165987	8.8399	PH * 24hr up vs Sham * 24hr	0.0393018	2.6486	PVL * 24hr up vs Sham * 24hr	0.627691	1.23674	ALPPS * 96hr up vs Sham * 96hr	0.298466	1.58838	PH * 96hr up vs Sham * 96hr	0.186946	1.94406	PVL * 96hr up vs Sham * 96hr
Gins3	GINS complex subunit 3 (Psf3 homolog)	RGD1308153	307639	ENSRNOG00000011863	GO:0005634|GO:0006260	chr19	RGD:1308153	9828727	protein-coding		9820191	3.81712e-05	6.18039e-05	0.00731371	2.31382e-05	6.1229	ALPPS * 24hr up vs Sham * 24hr	7.67292e-06	6.02602	PH * 24hr up vs Sham * 24hr	3.04229e-05	4.84871	PVL * 24hr up vs Sham * 24hr	0.00920248	2.20147	ALPPS * 96hr up vs Sham * 96hr	0.342809	1.29263	PH * 96hr up vs Sham * 96hr	0.0764798	1.74888	PVL * 96hr up vs Sham * 96hr
Pcyox1l	prenylcysteine oxidase 1 like	RGD1563290	307396	ENSRNOG00000019643	GO:0001735|GO:0030328	chr18	RGD:1563290	56259794	protein-coding	246302	56249994	6.57327e-05	0.532895	0.629258	0.00201702	6.10686	ALPPS * 24hr up vs Sham * 24hr	0.000128564	9.34879	PH * 24hr up vs Sham * 24hr	0.000594665	6.59332	PVL * 24hr up vs Sham * 24hr	0.00155026	5.34147	ALPPS * 96hr up vs Sham * 96hr	0.00167619	5.25157	PH * 96hr up vs Sham * 96hr	0.029736	3.18108	PVL * 96hr up vs Sham * 96hr
Xrcc2	X-ray repair complementing defective repair in Chinese hamster cells 2	RGD1564823	499966	ENSRNOG00000007493	GO:0000724|GO:0001701|GO:0003674|GO:0003677|GO:0005524|GO:0005575|GO:0006281|GO:0006974|GO:0008094|GO:0008150|GO:0010165|GO:0010332|GO:0043524|GO:0050769	chr4	RGD:1564823	5884492	protein-coding		5865989	0.000509759	1.58901e-07	6.21436e-05	2.18985e-05	6.07277	ALPPS * 24hr up vs Sham * 24hr	6.61812e-07	9.05205	PH * 24hr up vs Sham * 24hr	7.0776e-05	4.2133	PVL * 24hr up vs Sham * 24hr	0.808312	1.06609	ALPPS * 96hr up vs Sham * 96hr	0.22671	-1.38724	PH * 96hr down vs Sham * 96hr	0.305359	-1.36059	PVL * 96hr down vs Sham * 96hr
H2afx	H2A histone family, member X	RGD1566119	500987	ENSRNOG00000010386	GO:0000077|GO:0000724|GO:0000781|GO:0000785|GO:0000786|GO:0000790|GO:0000794|GO:0001673|GO:0001741|GO:0003684|GO:0005634|GO:0005657|GO:0005694|GO:0006281|GO:0006334|GO:0006974|GO:0007283|GO:0019899|GO:0042393|GO:0046982	chr8	RGD:1566119	47285952	protein-coding	498753|64646	47284623	2.35386e-06	4.69425e-07	0.000310662	2.14516e-06	6.00285	ALPPS * 24hr up vs Sham * 24hr	8.06577e-08	8.23075	PH * 24hr up vs Sham * 24hr	4.2253e-06	4.52755	PVL * 24hr up vs Sham * 24hr	0.0157686	1.77182	ALPPS * 96hr up vs Sham * 96hr	0.118193	1.41448	PH * 96hr up vs Sham * 96hr	0.0348894	1.72291	PVL * 96hr up vs Sham * 96hr
Atad2	ATPase family, AAA domain containing 2		314993	ENSRNOG00000025604	GO:0005524|GO:0005634|GO:0005730|GO:0017111	chr7	RGD:1304849	98631755	protein-coding		98589668	0.00152622	2.12077e-05	0.00720233	0.000778214	5.90008	ALPPS * 24hr up vs Sham * 24hr	2.36452e-05	9.9812	PH * 24hr up vs Sham * 24hr	0.00104243	4.62595	PVL * 24hr up vs Sham * 24hr	0.305838	1.48471	ALPPS * 96hr up vs Sham * 96hr	0.578139	1.23579	PH * 96hr up vs Sham * 96hr	0.52053	-1.31523	PVL * 96hr down vs Sham * 96hr
Cyp2c24	cytochrome P450, family 2, subfamily c, polypeptide 24	RGD1563697	499353			chr1	RGD:1563697	265590930	protein-coding		265526375	5.66679e-07	0.00894959	0.0083818	0.000425392	5.89147	ALPPS * 24hr up vs Sham * 24hr	8.27702e-05	6.63549	PH * 24hr up vs Sham * 24hr	0.00361237	3.34496	PVL * 24hr up vs Sham * 24hr	6.56539e-08	35.1712	ALPPS * 96hr up vs Sham * 96hr	0.000250721	5.38252	PH * 96hr up vs Sham * 96hr	0.000267978	6.47586	PVL * 96hr up vs Sham * 96hr
Ccnd1	cyclin D1		58919	ENSRNOG00000020918	GO:0000082|GO:0000307|GO:0000320|GO:0001889|GO:0001934|GO:0004672|GO:0005622|GO:0005634|GO:0005737|GO:0005923|GO:0006468|GO:0006974|GO:0007049|GO:0007595|GO:0008284|GO:0010033|GO:0010039|GO:0010165|GO:0010243|GO:0014070|GO:0016020|GO:0016055|GO:0016301|GO:0016538|GO:0019899|GO:0019901|GO:0030178|GO:0030857|GO:0030968|GO:0031100|GO:0031571|GO:0032026|GO:0032355|GO:0032403|GO:0033197|GO:0033327|GO:…	chr1	RGD:68384	224969658	protein-coding	114494|25203|25729|295052|317389|362485|499528	224960136	7.44067e-06	0.0426794	0.00110456	1.79697e-06	5.87003	ALPPS * 24hr up vs Sham * 24hr	3.81938e-06	4.4009	PH * 24hr up vs Sham * 24hr	2.18039e-06	4.74288	PVL * 24hr up vs Sham * 24hr	0.011921	1.79502	ALPPS * 96hr up vs Sham * 96hr	0.779377	1.05956	PH * 96hr up vs Sham * 96hr	0.0488156	1.63013	PVL * 96hr up vs Sham * 96hr
Ccne2	cyclin E2		362485	ENSRNOG00000008055	GO:0000079|GO:0005634|GO:0006270|GO:0007049|GO:0016538|GO:0019901|GO:0051301|GO:0051726	chr5	RGD:1307783	29171995	protein-coding	114494|25203|25729|295052|317389|499528|58919	29160461	8.39217e-06	4.02155e-06	0.000460142	6.715e-06	5.83667	ALPPS * 24hr up vs Sham * 24hr	2.39771e-07	8.17567	PH * 24hr up vs Sham * 24hr	3.93132e-05	3.8058	PVL * 24hr up vs Sham * 24hr	0.00711913	2.04268	ALPPS * 96hr up vs Sham * 96hr	0.335765	1.25379	PH * 96hr up vs Sham * 96hr	0.0894852	1.58855	PVL * 96hr up vs Sham * 96hr
Cdkn2c	cyclin-dependent kinase inhibitor 2C (p18, inhibits CDK4)	p18	54238	ENSRNOG00000008956	GO:0000079|GO:0000082|GO:0004861|GO:0005634|GO:0005737|GO:0006917|GO:0007050|GO:0008285|GO:0016301|GO:0019901|GO:0030308|GO:0042326|GO:0048709	chr5	RGD:2325	133186731	protein-coding	25164	133181577	1.0948e-07	1.84371e-06	0.00185763	7.59994e-07	5.82776	ALPPS * 24hr up vs Sham * 24hr	5.61801e-08	7.0457	PH * 24hr up vs Sham * 24hr	9.63235e-07	4.68881	PVL * 24hr up vs Sham * 24hr	0.000149658	2.6215	ALPPS * 96hr up vs Sham * 96hr	0.0030431	1.95449	PH * 96hr up vs Sham * 96hr	7.29122e-05	3.19239	PVL * 96hr up vs Sham * 96hr
Mthfd2	methylenetetrahydrofolate dehydrogenase (NADP+ dependent) 2, methenyltetrahydrofolate cyclohydrolase		680308	ENSRNOG00000010833	GO:0000166|GO:0000287|GO:0003674|GO:0004487|GO:0004488|GO:0005575|GO:0005739|GO:0009396|GO:0009408|GO:0042301|GO:0046653	chr4	RGD:1311313	179604331	protein-coding	305248	179592814	8.9237e-06	0.254831	0.0433301	0.00010881	5.70239	ALPPS * 24hr up vs Sham * 24hr	5.96035e-06	7.83647	PH * 24hr up vs Sham * 24hr	7.7171e-05	5.0178	PVL * 24hr up vs Sham * 24hr	0.00021243	4.26497	ALPPS * 96hr up vs Sham * 96hr	0.00587882	2.58609	PH * 96hr up vs Sham * 96hr	0.150897	1.64466	PVL * 96hr up vs Sham * 96hr
Mcm4	minichromosome maintenance complex component 4	Mcmd4	29728	ENSRNOG00000001833	GO:0003678|GO:0003697|GO:0004003|GO:0005634|GO:0005730|GO:0006268|GO:0042555	chr11	RGD:3060	92579215	protein-coding	296178	92565514	0.000937337	1.75479e-05	0.0183614	0.000666713	5.66202	ALPPS * 24hr up vs Sham * 24hr	2.5917e-05	8.906	PH * 24hr up vs Sham * 24hr	0.000867902	4.49149	PVL * 24hr up vs Sham * 24hr	0.19859	1.61794	ALPPS * 96hr up vs Sham * 96hr	0.345477	1.41637	PH * 96hr up vs Sham * 96hr	0.493415	1.32358	PVL * 96hr up vs Sham * 96hr
Epb42	erythrocyte membrane protein band 4.2	Epb4.2	362202	ENSRNOG00000011649	GO:0000902|GO:0003674|GO:0003810|GO:0005575|GO:0008150|GO:0016020|GO:0018149|GO:0020027|GO:0030863|GO:0048536|GO:0050801|GO:0055072	chr3	RGD:1305306	119528195	protein-coding	366189|56083|60327|60335|64679|691932.chr3.1|691932.chr3.2	119509973	0.0001008	0.883313	0.111614	9.43371e-05	5.61589	ALPPS * 24hr up vs Sham * 24hr	0.000131597	4.44133	PH * 24hr up vs Sham * 24hr	0.00228751	2.89775	PVL * 24hr up vs Sham * 24hr	0.0240143	2.06225	ALPPS * 96hr up vs Sham * 96hr	0.00861086	2.3943	PH * 96hr up vs Sham * 96hr	0.732392	1.11803	PVL * 96hr up vs Sham * 96hr
Exnef	exonuclease NEF-sp	2610020h08rik|RGD1305412	309036	ENSRNOG00000014513	GO:0000166|GO:0003676|GO:0003723|GO:0004527|GO:0005622|GO:0005730	chr1	RGD:1305412	196554087	protein-coding	314630	196484323	0.000270659	0.00154405	0.0324745	0.000761462	5.59506	ALPPS * 24hr up vs Sham * 24hr	3.18409e-05	8.69947	PH * 24hr up vs Sham * 24hr	0.0010147	4.42358	PVL * 24hr up vs Sham * 24hr	0.00539712	3.26314	ALPPS * 96hr up vs Sham * 96hr	0.219607	1.58781	PH * 96hr up vs Sham * 96hr	0.158534	1.82056	PVL * 96hr up vs Sham * 96hr
Rrm1	ribonucleotide reductase M1		685579	ENSRNOG00000045752	GO:0000278|GO:0003674|GO:0005635|GO:0005737|GO:0006206|GO:0008584|GO:0010212|GO:0021846|GO:0042995|GO:0043025|GO:0060041	chr1	RGD:1592569	173751295	protein-coding		173726994	1.34904e-09	4.04468e-11	2.27891e-08	6.32255e-10	5.53285	ALPPS * 24hr up vs Sham * 24hr	1.16119e-11	7.86304	PH * 24hr up vs Sham * 24hr	1.29165e-09	4.26006	PVL * 24hr up vs Sham * 24hr	0.000143302	1.70857	ALPPS * 96hr up vs Sham * 96hr	0.56354	1.06327	PH * 96hr up vs Sham * 96hr	0.0361201	1.30825	PVL * 96hr up vs Sham * 96hr
Col8a1	collagen, type VIII, alpha 1		304021	ENSRNOG00000039668	GO:0005581|GO:0010811|GO:0031012|GO:0048593|GO:0050673	chr11	RGD:1309361	48201270	protein-coding	290905|301562|315071|362584|363265|363458	48073158	1.09638e-06	0.000335783	0.35191	0.000397705	5.51711	ALPPS * 24hr up vs Sham * 24hr	6.15416e-05	6.44591	PH * 24hr up vs Sham * 24hr	0.00487394	3.01635	PVL * 24hr up vs Sham * 24hr	5.82472e-06	10.2736	ALPPS * 96hr up vs Sham * 96hr	4.93581e-06	10.6383	PH * 96hr up vs Sham * 96hr	9.02885e-05	7.41852	PVL * 96hr up vs Sham * 96hr
PVR	poliovirus receptor	Taa1|Tage4	25066	ENSRNOG00000019202	GO:0001618|GO:0002860|GO:0005634|GO:0005730|GO:0005886|GO:0009986|GO:0016021|GO:0016337|GO:0016477|GO:0030054|GO:0042271|GO:0043231|GO:0045954|GO:0050839|GO:0060370	chr1	RGD:3813	82100961	protein-coding	288124|300649.chr8.1|300649.chr8.2|308417|363058|365216|498281	82085560	0.000153073	0.0031661	0.00119806	7.21842e-05	5.49805	ALPPS * 24hr up vs Sham * 24hr	6.12343e-06	6.87541	PH * 24hr up vs Sham * 24hr	4.47263e-05	4.94847	PVL * 24hr up vs Sham * 24hr	0.150486	1.51922	ALPPS * 96hr up vs Sham * 96hr	0.191826	1.45795	PH * 96hr up vs Sham * 96hr	0.179973	-1.54313	PVL * 96hr down vs Sham * 96hr
Plek2	pleckstrin 2		314260	ENSRNOG00000010098	GO:0005543|GO:0035556	chr6	RGD:1305786	111468929	protein-coding	364206	111450714	0.000147241	0.00902999	0.0007499	0.000179242	5.448	ALPPS * 24hr up vs Sham * 24hr	4.81136e-06	8.62079	PH * 24hr up vs Sham * 24hr	0.000236176	4.35644	PVL * 24hr up vs Sham * 24hr	0.00314104	2.91535	ALPPS * 96hr up vs Sham * 96hr	0.631942	-1.15858	PH * 96hr down vs Sham * 96hr	0.192452	1.58442	PVL * 96hr up vs Sham * 96hr
Fen1	flap structure-specific endonuclease 1	FEN-1	84490	ENSRNOG00000020531	GO:0000287|GO:0003677|GO:0004523|GO:0004527|GO:0005634|GO:0005654|GO:0005730|GO:0005739|GO:0006260|GO:0006281|GO:0006284|GO:0007613|GO:0008409|GO:0017108|GO:0030145|GO:0043137|GO:0048256	chr1	RGD:621821	233200570	protein-coding	298884	233196202	6.3301e-05	9.68863e-07	0.00120297	6.21066e-05	5.44488	ALPPS * 24hr up vs Sham * 24hr	8.31669e-07	9.46475	PH * 24hr up vs Sham * 24hr	4.61304e-05	4.76495	PVL * 24hr up vs Sham * 24hr	0.446476	1.2348	ALPPS * 96hr up vs Sham * 96hr	0.271765	1.36076	PH * 96hr up vs Sham * 96hr	0.172346	1.54179	PVL * 96hr up vs Sham * 96hr
Msh5	mutS homolog 5 (E. coli)		294252	ENSRNOG00000000857	GO:0000710|GO:0000795|GO:0003674|GO:0003684|GO:0005524|GO:0005575|GO:0007127|GO:0007129|GO:0007131|GO:0007292|GO:0008094|GO:0008150|GO:0030983|GO:0032300|GO:0045143|GO:0051026	chr20	RGD:1303008	7110018	protein-coding		7093710	0.00907513	0.00507866	0.175999	0.00163271	5.3699	ALPPS * 24hr up vs Sham * 24hr	0.280865	1.5426	PH * 24hr up vs Sham * 24hr	0.00624086	3.46297	PVL * 24hr up vs Sham * 24hr	0.151262	1.79792	ALPPS * 96hr up vs Sham * 96hr	0.609106	1.22401	PH * 96hr up vs Sham * 96hr	0.684623	1.19624	PVL * 96hr up vs Sham * 96hr
Poc1a	POC1 centriolar protein homolog A (Chlamydomonas)	RGD1565004|Wdr51a	501048	ENSRNOG00000037295	GO:0005737|GO:0005813|GO:0005814|GO:0005932	chr8	RGD:1565004	114399621	protein-coding	100362836|288924|291852|298095|308865|313056|362093|363267|363278|366035|83572	114351523	0.00348107	5.37744e-05	0.0112967	0.000529264	5.35745	ALPPS * 24hr up vs Sham * 24hr	8.5225e-05	6.24252	PH * 24hr up vs Sham * 24hr	0.00108829	3.95986	PVL * 24hr up vs Sham * 24hr	0.406557	1.33301	ALPPS * 96hr up vs Sham * 96hr	0.980677	-1.00832	PH * 96hr down vs Sham * 96hr	0.342391	1.44641	PVL * 96hr up vs Sham * 96hr
Olfml2a	olfactomedin-like 2A		296708	ENSRNOG00000014034	GO:0030198|GO:0031012|GO:0042803|GO:0050840	chr3	RGD:1311651	28481133	protein-coding	252920|290409|293288|304960|310743|313783|315675|361621|81523|93667	28455740	0.000185925	0.0112589	0.637542	0.000281657	5.34052	ALPPS * 24hr up vs Sham * 24hr	0.00553496	2.77846	PH * 24hr up vs Sham * 24hr	0.00379296	2.94817	PVL * 24hr up vs Sham * 24hr	0.00283457	3.08622	ALPPS * 96hr up vs Sham * 96hr	0.00585081	2.75438	PH * 96hr up vs Sham * 96hr	0.0222562	2.45107	PVL * 96hr up vs Sham * 96hr
Susd4	sushi domain containing 4	RGD1564043	289335			chr13	RGD:1564043	106236774	protein-coding		106115569	0.0334943	0.0375398	0.124242	0.00302412	5.34014	ALPPS * 24hr up vs Sham * 24hr	0.0571451	2.38176	PH * 24hr up vs Sham * 24hr	0.0250011	2.85983	PVL * 24hr up vs Sham * 24hr	0.473554	1.36125	ALPPS * 96hr up vs Sham * 96hr	0.260998	-1.63307	PH * 96hr down vs Sham * 96hr	0.868405	1.0822	PVL * 96hr up vs Sham * 96hr
Mcm2	minichromosome maintenance complex component 2		312538	ENSRNOG00000016316	GO:0000785|GO:0003678|GO:0003688|GO:0005524|GO:0005634|GO:0005664|GO:0006268|GO:0006270|GO:0006334|GO:0042393|GO:0042555|GO:0071353	chr4	RGD:1305577	186080792	protein-coding	499437	186066380	8.25687e-05	3.45252e-05	0.00168291	6.81222e-05	5.3131	ALPPS * 24hr up vs Sham * 24hr	1.83811e-06	8.07622	PH * 24hr up vs Sham * 24hr	5.41947e-05	4.61118	PVL * 24hr up vs Sham * 24hr	0.0292395	1.91624	ALPPS * 96hr up vs Sham * 96hr	0.512469	1.19722	PH * 96hr up vs Sham * 96hr	0.334091	1.34927	PVL * 96hr up vs Sham * 96hr
Nrm	nurim (nuclear envelope membrane protein)		361791	ENSRNOG00000000818	GO:0005635|GO:0005637|GO:0016021	chr20	RGD:1302966	5498418	protein-coding		5494939	0.00352577	0.000545277	0.0565458	0.00227656	5.27496	ALPPS * 24hr up vs Sham * 24hr	0.000180533	7.49541	PH * 24hr up vs Sham * 24hr	0.00300171	4.18561	PVL * 24hr up vs Sham * 24hr	0.126188	1.91537	ALPPS * 96hr up vs Sham * 96hr	0.428398	1.38533	PH * 96hr up vs Sham * 96hr	0.7212	1.17668	PVL * 96hr up vs Sham * 96hr
RGD1311946	similar to RIKEN cDNA 1810055G02		309145	ENSRNOG00000025245	GO:0016021	chr1	RGD:1311946	225828033	protein-coding	65182	225819324	9.40232e-06	0.152055	0.000252461	3.08877e-06	5.24868	ALPPS * 24hr up vs Sham * 24hr	4.0944e-07	5.82784	PH * 24hr up vs Sham * 24hr	7.68047e-06	3.92302	PVL * 24hr up vs Sham * 24hr	0.0192616	1.69213	ALPPS * 96hr up vs Sham * 96hr	0.852294	1.03846	PH * 96hr up vs Sham * 96hr	0.0289159	1.71846	PVL * 96hr up vs Sham * 96hr
Hltf	helicase-like transcription factor	Smarca3|Snf2l3	295568	ENSRNOG00000000082	GO:0003677|GO:0004386|GO:0005524|GO:0005634|GO:0005730|GO:0006200|GO:0006357|GO:0008270|GO:0016887	chr2	RGD:1309031	124634236	protein-coding		124574548	8.24138e-06	0.00211984	0.000276796	4.40802e-06	5.24285	ALPPS * 24hr up vs Sham * 24hr	2.03677e-07	6.86056	PH * 24hr up vs Sham * 24hr	6.49581e-06	4.18395	PVL * 24hr up vs Sham * 24hr	0.0123968	1.8013	ALPPS * 96hr up vs Sham * 96hr	0.438323	1.17785	PH * 96hr up vs Sham * 96hr	0.263961	1.30601	PVL * 96hr up vs Sham * 96hr
Slc23a3	solute carrier family 23 (nucleobase transporters), member 3		367298	ENSRNOG00000018266	GO:0005215|GO:0016020|GO:0055085	chr9	RGD:1307402	82106015	protein-coding	312226|50621|50622	82097449	0.00172352	0.644433	0.0609134	0.00101047	5.2085	ALPPS * 24hr up vs Sham * 24hr	0.000286948	5.53162	PH * 24hr up vs Sham * 24hr	0.0112109	2.83487	PVL * 24hr up vs Sham * 24hr	0.335063	1.42813	ALPPS * 96hr up vs Sham * 96hr	0.111626	1.83326	PH * 96hr up vs Sham * 96hr	0.0358564	2.52564	PVL * 96hr up vs Sham * 96hr
Gins4	GINS complex subunit 4 (Sld5 homolog)	2810037c03rik|RGD1307397	290842	ENSRNOG00000018040	GO:0005634|GO:0005737|GO:0006260	chr16	RGD:1307397	73230596	protein-coding		73218779	9.94295e-07	7.38505e-08	1.96822e-05	4.87395e-07	5.19261	ALPPS * 24hr up vs Sham * 24hr	2.14899e-08	6.66625	PH * 24hr up vs Sham * 24hr	1.13443e-06	3.94252	PVL * 24hr up vs Sham * 24hr	0.00128814	1.96753	ALPPS * 96hr up vs Sham * 96hr	0.921687	1.01703	PH * 96hr up vs Sham * 96hr	0.163568	1.31968	PVL * 96hr up vs Sham * 96hr
Cntln	centlein, centrosomal protein	RGD1308101	679640	ENSRNOG00000043151	GO:0005739|GO:0005813|GO:0005814	chr5	RGD:1308101	107366591	protein-coding		107251787	5.17496e-05	0.011043	0.00155086	9.75254e-05	5.1887	ALPPS * 24hr up vs Sham * 24hr	6.18211e-06	6.81345	PH * 24hr up vs Sham * 24hr	0.000150299	4.08614	PVL * 24hr up vs Sham * 24hr	0.006292	2.40887	ALPPS * 96hr up vs Sham * 96hr	0.924008	1.02695	PH * 96hr up vs Sham * 96hr	0.00414467	2.8496	PVL * 96hr up vs Sham * 96hr
Apitd1	apoptosis-inducing, TAF9-like domain 1		100534597	ENSRNOG00000030317		chr5	RGD:5128728	169605817	protein-coding	113886|171529|287624|303575|303659|305967|308173|311478|313170|313254|362186|363288|691920.chr3.1|691920.chr3.2	169596287	0.000125673	0.304827	0.00614967	0.000109566	5.13607	ALPPS * 24hr up vs Sham * 24hr	6.22539e-06	6.88192	PH * 24hr up vs Sham * 24hr	0.000240335	3.84216	PVL * 24hr up vs Sham * 24hr	0.0473692	1.81994	ALPPS * 96hr up vs Sham * 96hr	0.353629	1.3025	PH * 96hr up vs Sham * 96hr	0.0432003	1.98302	PVL * 96hr up vs Sham * 96hr
Pask	PAS domain containing serine/threonine kinase		301617	ENSRNOG00000016888	GO:0004674|GO:0004871|GO:0005524|GO:0005634|GO:0005737|GO:0005794|GO:0006468|GO:0035091|GO:0043576|GO:0045719|GO:0046777|GO:0070092|GO:2000505	chr9	RGD:1306146	100136087	protein-coding	24649|317366	100106950	9.47422e-05	9.76268e-06	0.00241986	0.000166478	5.08175	ALPPS * 24hr up vs Sham * 24hr	2.19356e-06	8.99409	PH * 24hr up vs Sham * 24hr	8.56474e-05	4.75166	PVL * 24hr up vs Sham * 24hr	0.0392764	1.9159	ALPPS * 96hr up vs Sham * 96hr	0.227192	1.43509	PH * 96hr up vs Sham * 96hr	0.916987	-1.03452	PVL * 96hr down vs Sham * 96hr
Bex2	brain expressed X-linked 2	EG2RVC	363498	ENSRNOG00000032729	GO:0005634|GO:0005737|GO:0006915|GO:0007049|GO:0042981|GO:0051726	chrX	RGD:1564466	106565438	protein-coding		106563910	5.40193e-06	0.839695	0.0706907	0.000218938	5.04701	ALPPS * 24hr up vs Sham * 24hr	9.83081e-05	4.83522	PH * 24hr up vs Sham * 24hr	0.000908127	3.41768	PVL * 24hr up vs Sham * 24hr	8.9768e-06	7.29113	ALPPS * 96hr up vs Sham * 96hr	0.0128427	2.30717	PH * 96hr up vs Sham * 96hr	0.00025423	4.91627	PVL * 96hr up vs Sham * 96hr
Cdc25c	cell division cycle 25C		307511	ENSRNOG00000024008	GO:0000086|GO:0000087|GO:0004725|GO:0005515|GO:0005634|GO:0005737|GO:0007283|GO:0019901|GO:0048471|GO:0050699	chr18	RGD:1311875	27263496	protein-coding	171102|171103	27243054	0.000196595	2.14787e-06	0.027788	0.000322521	5.04546	ALPPS * 24hr up vs Sham * 24hr	2.72535e-05	6.47613	PH * 24hr up vs Sham * 24hr	0.00202778	3.18053	PVL * 24hr up vs Sham * 24hr	0.011103	2.44716	ALPPS * 96hr up vs Sham * 96hr	0.172575	1.55261	PH * 96hr up vs Sham * 96hr	0.952878	-1.0208	PVL * 96hr down vs Sham * 96hr
G2e3	G2/M-phase specific E3 ubiquitin protein ligase	RGD1310263	299002		GO:0000209|GO:0001824|GO:0004842|GO:0005737|GO:0005794|GO:0008270|GO:0043066|GO:0043231	chr6	RGD:1310263	81686320	protein-coding		81656017	0.0594338	3.02306e-05	0.011246	0.00359509	5.03888	ALPPS * 24hr up vs Sham * 24hr	0.000497051	6.45694	PH * 24hr up vs Sham * 24hr	0.0128152	3.25843	PVL * 24hr up vs Sham * 24hr	0.764215	1.13509	ALPPS * 96hr up vs Sham * 96hr	0.281867	-1.58991	PH * 96hr down vs Sham * 96hr	0.893236	-1.06535	PVL * 96hr down vs Sham * 96hr
Chek2	checkpoint kinase 2	Chk2|Rad53	114212	ENSRNOG00000037509	GO:0000077|GO:0000086|GO:0000781|GO:0004672|GO:0004674|GO:0005524|GO:0005575|GO:0006302|GO:0006355|GO:0006468|GO:0006915|GO:0006974|GO:0006975|GO:0008630|GO:0010332|GO:0016301|GO:0016605|GO:0019901|GO:0031625|GO:0042176|GO:0042770|GO:0042803|GO:0044257|GO:0045893|GO:0046777|GO:0072428|GO:0090307	chr12	RGD:621543	53615983	protein-coding		53584455	1.39065e-06	1.02571e-07	6.45085e-06	6.05648e-07	5.01172	ALPPS * 24hr up vs Sham * 24hr	1.12347e-08	7.30814	PH * 24hr up vs Sham * 24hr	4.41849e-07	4.39376	PVL * 24hr up vs Sham * 24hr	0.00419997	1.77518	ALPPS * 96hr up vs Sham * 96hr	0.756282	-1.05466	PH * 96hr down vs Sham * 96hr	0.474479	1.14816	PVL * 96hr up vs Sham * 96hr
Tuba1a	tubulin, alpha 1A	Tuba1	64158	ENSRNOG00000004559	GO:0003924|GO:0005200|GO:0005515|GO:0005525|GO:0005737|GO:0005874|GO:0005881|GO:0007017|GO:0015630|GO:0019904|GO:0046982|GO:0051258	chrX	RGD:619717	115147520	protein-coding	100909441|291287|316531|500319|500363	115143854	2.22791e-06	2.03515e-08	0.000116219	9.29193e-07	4.98901	ALPPS * 24hr up vs Sham * 24hr	6.07707e-08	6.04681	PH * 24hr up vs Sham * 24hr	1.12359e-06	4.11433	PVL * 24hr up vs Sham * 24hr	0.0242469	1.55116	ALPPS * 96hr up vs Sham * 96hr	0.228332	1.24484	PH * 96hr up vs Sham * 96hr	0.168982	1.32564	PVL * 96hr up vs Sham * 96hr
Chst9	carbohydrate (N-acetylgalactosamine 4-0) sulfotransferase 9		291770	ENSRNOG00000015867	GO:0001537|GO:0006790|GO:0008152|GO:0016021|GO:0016051	chr18	RGD:1307302	7035778	protein-coding	140568|308511|500257	6791050	0.00380591	0.266897	0.446229	0.00136304	4.97685	ALPPS * 24hr up vs Sham * 24hr	0.0109035	2.8785	PH * 24hr up vs Sham * 24hr	0.0270219	2.43529	PVL * 24hr up vs Sham * 24hr	0.0294859	2.39578	ALPPS * 96hr up vs Sham * 96hr	0.438752	1.33281	PH * 96hr up vs Sham * 96hr	0.260745	1.60373	PVL * 96hr up vs Sham * 96hr
Skp2	S-phase kinase-associated protein 2, E3 ubiquitin protein ligase	RGD1562456	294790	ENSRNOG00000016823	GO:0000082|GO:0000086|GO:0000209|GO:0004842|GO:0005515|GO:0006511|GO:0016301|GO:0019005|GO:0033148|GO:0042802|GO:0048661|GO:0051726|GO:0071460	chr2	RGD:1562456	77621639	protein-coding		77593574	0.000146054	0.00065483	0.00269167	7.21109e-05	4.89937	ALPPS * 24hr up vs Sham * 24hr	4.17136e-06	6.42527	PH * 24hr up vs Sham * 24hr	5.27103e-05	4.335	PVL * 24hr up vs Sham * 24hr	0.0898532	1.59524	ALPPS * 96hr up vs Sham * 96hr	0.599555	1.14762	PH * 96hr up vs Sham * 96hr	0.175989	1.50443	PVL * 96hr up vs Sham * 96hr
Suv39h2	suppressor of variegation 3-9 homolog 2 (Drosophila)		364785	ENSRNOG00000015585	GO:0000785|GO:0003674|GO:0003682|GO:0005575|GO:0005634|GO:0005694|GO:0005720|GO:0006333|GO:0006338|GO:0006479|GO:0008150|GO:0008168|GO:0008270|GO:0008276|GO:0018022|GO:0018024|GO:0032259|GO:0034968|GO:0046974|GO:0051567	chr17	RGD:1306969	80425965	protein-coding	290831|291423|302553|306764|310638|316013|361798|500281|680537|689883	80406940	0.00741354	2.19432e-05	0.00145092	0.000400119	4.89141	ALPPS * 24hr up vs Sham * 24hr	2.55053e-05	6.61599	PH * 24hr up vs Sham * 24hr	0.000303316	4.32714	PVL * 24hr up vs Sham * 24hr	0.70988	-1.12388	ALPPS * 96hr down vs Sham * 96hr	0.600956	-1.17893	PH * 96hr down vs Sham * 96hr	0.426549	-1.3253	PVL * 96hr down vs Sham * 96hr
Tusc3	tumor suppressor candidate 3		290783	ENSRNOG00000013061	GO:0004579|GO:0005739|GO:0008250|GO:0015095|GO:0015693|GO:0018279|GO:0045454|GO:0050890	chr16	RGD:1303318	56097482	protein-coding	116967	55949792	1.97764e-08	7.51356e-05	0.00323047	1.12843e-07	4.83882	ALPPS * 24hr up vs Sham * 24hr	4.50849e-08	4.56354	PH * 24hr up vs Sham * 24hr	4.35806e-07	3.53268	PVL * 24hr up vs Sham * 24hr	1.44575e-06	3.12745	ALPPS * 96hr up vs Sham * 96hr	0.00151804	1.75481	PH * 96hr up vs Sham * 96hr	0.000189133	2.232	PVL * 96hr up vs Sham * 96hr
Lig1	ligase I, DNA, ATP-dependent		81513	ENSRNOG00000014193	GO:0003677|GO:0003909|GO:0003910|GO:0005524|GO:0005634|GO:0005694|GO:0005739|GO:0006260|GO:0006273|GO:0006281|GO:0006289|GO:0006303|GO:0006310|GO:0007049|GO:0033151|GO:0042542|GO:0046872|GO:0051103|GO:0051301	chr1	RGD:621424	76762378	protein-coding		76723841	0.000121804	2.3094e-06	0.000608708	5.8933e-05	4.82818	ALPPS * 24hr up vs Sham * 24hr	1.2228e-06	7.46415	PH * 24hr up vs Sham * 24hr	3.23151e-05	4.45509	PVL * 24hr up vs Sham * 24hr	0.191067	1.40759	ALPPS * 96hr up vs Sham * 96hr	0.931191	1.02212	PH * 96hr up vs Sham * 96hr	0.16732	1.4996	PVL * 96hr up vs Sham * 96hr
Pcna	proliferating cell nuclear antigen	PCNAR|Pcna/cyclin	25737	ENSRNOG00000021264	GO:0000122|GO:0000307|GO:0000701|GO:0005515|GO:0005622|GO:0005634|GO:0005652|GO:0005657|GO:0005730|GO:0005737|GO:0006260|GO:0006275|GO:0006287|GO:0006298|GO:0007507|GO:0008134|GO:0015630|GO:0019985|GO:0030337|GO:0030971|GO:0032077|GO:0032139|GO:0032405|GO:0033993|GO:0042802|GO:0043596|GO:0043626|GO:0046686|GO:0070557	chr3	RGD:3269	131380108	protein-coding		131376235	4.24722e-06	1.16412e-05	0.000110811	3.03516e-06	4.75839	ALPPS * 24hr up vs Sham * 24hr	9.76206e-08	6.43875	PH * 24hr up vs Sham * 24hr	6.02143e-06	3.71599	PVL * 24hr up vs Sham * 24hr	0.00358788	1.92081	ALPPS * 96hr up vs Sham * 96hr	0.680862	1.08166	PH * 96hr up vs Sham * 96hr	0.0903225	1.4625	PVL * 96hr up vs Sham * 96hr
Dut	deoxyuridine triphosphatase	Dutp|PIP4	497778	ENSRNOG00000007221	GO:0001889|GO:0004170|GO:0005634|GO:0005737|GO:0005739|GO:0005829|GO:0006226|GO:0014070|GO:0030547|GO:0032556|GO:0042975|GO:0043497|GO:0046081|GO:0046872|GO:0070207|GO:2000272	chr3	RGD:620849	124049162	protein-coding		124038162	5.26564e-07	4.3037e-06	5.69814e-06	1.22521e-07	4.72922	ALPPS * 24hr up vs Sham * 24hr	5.35954e-09	5.92984	PH * 24hr up vs Sham * 24hr	3.15742e-07	3.61833	PVL * 24hr up vs Sham * 24hr	0.022898	1.43756	ALPPS * 96hr up vs Sham * 96hr	0.754224	1.0464	PH * 96hr up vs Sham * 96hr	0.105595	1.31623	PVL * 96hr up vs Sham * 96hr
Itgb3bp	integrin beta 3 binding protein (beta3-endonexin)		362548	ENSRNOG00000009116	GO:0000777|GO:0005634|GO:0005730|GO:0006351|GO:0006355|GO:0006915|GO:0007067|GO:0051301	chr5	RGD:1310044	122470214	protein-coding		122404715	1.03244e-05	0.0846245	0.00791793	7.7985e-06	4.68286	ALPPS * 24hr up vs Sham * 24hr	2.84457e-05	3.39902	PH * 24hr up vs Sham * 24hr	0.000127227	2.86578	PVL * 24hr up vs Sham * 24hr	0.000699975	2.38779	ALPPS * 96hr up vs Sham * 96hr	0.775423	1.06029	PH * 96hr up vs Sham * 96hr	0.00846166	1.99143	PVL * 96hr up vs Sham * 96hr
Clec12a	C-type lectin domain family 12, member A		680338	ENSRNOG00000048220		chr4	RGD:1592991	211774947	protein-coding		211756068	0.00164061	0.32636	0.284714	0.000896741	4.66809	ALPPS * 24hr up vs Sham * 24hr	0.0162078	2.45266	PH * 24hr up vs Sham * 24hr	0.00435933	3.04888	PVL * 24hr up vs Sham * 24hr	0.0373128	2.12864	ALPPS * 96hr up vs Sham * 96hr	0.0140566	2.51172	PH * 96hr up vs Sham * 96hr	0.177811	1.68363	PVL * 96hr up vs Sham * 96hr
Lmnb1	lamin B1		116685	ENSRNOG00000013774	GO:0005198|GO:0005634|GO:0005635|GO:0005637|GO:0005638|GO:0005654|GO:0005882|GO:0016363|GO:0043274	chr18	RGD:620522	51017524	protein-coding	24387|24503|24587|24688|25491|299625|60374|64362|81818|83613	50979875	0.000747709	2.66068e-05	0.0165387	0.00041559	4.63921	ALPPS * 24hr up vs Sham * 24hr	2.60496e-05	6.23824	PH * 24hr up vs Sham * 24hr	0.000683976	3.65078	PVL * 24hr up vs Sham * 24hr	0.259308	1.42065	ALPPS * 96hr up vs Sham * 96hr	0.237648	1.44543	PH * 96hr up vs Sham * 96hr	0.934617	1.02828	PVL * 96hr up vs Sham * 96hr
LOC501738	hypothetical LOC501738	CD300b	501738	ENSRNOG00000036728		chr10	RGD:1583718	103137523	protein-coding	690076	103127534	0.000164401	0.235067	0.0130103	0.000102786	4.62469	ALPPS * 24hr up vs Sham * 24hr	0.26435	1.3469	PH * 24hr up vs Sham * 24hr	0.362086	1.2729	PVL * 24hr up vs Sham * 24hr	0.013189	2.0679	ALPPS * 96hr up vs Sham * 96hr	0.00191975	2.65197	PH * 96hr up vs Sham * 96hr	1	1	No change between PVL * 96hr and Sham * 96hr
Clhc1	clathrin heavy chain linker domain containing 1	RGD1307937	289865	ENSRNOG00000004456		chr14	RGD:1307937	113673627	protein-coding		113634942	0.019695	0.0145943	0.254471	0.00249939	4.59105	ALPPS * 24hr up vs Sham * 24hr	0.243848	1.57042	PH * 24hr up vs Sham * 24hr	0.0363436	2.35978	PVL * 24hr up vs Sham * 24hr	0.228575	1.59535	ALPPS * 96hr up vs Sham * 96hr	0.99728	-1.00129	PH * 96hr down vs Sham * 96hr	0.889357	-1.06052	PVL * 96hr down vs Sham * 96hr
Hsp90aa1	heat shock protein 90, alpha (cytosolic), class A member 1	Hsp86|Hsp90|Hspca	299331	ENSRNOG00000007219	GO:0001764|GO:0002134|GO:0002135|GO:0003009|GO:0003729|GO:0005515|GO:0005524|GO:0005525|GO:0005622|GO:0005737|GO:0005829|GO:0006200|GO:0006457|GO:0009408|GO:0009651|GO:0009986|GO:0010592|GO:0010659|GO:0016323|GO:0016324|GO:0016887|GO:0017098|GO:0019901|GO:0019903|GO:0030235|GO:0030911|GO:0031012|GO:0031526|GO:0032564|GO:0033160|GO:0042470|GO:0042802|GO:0042803|GO:0043005|GO:0043025|GO:0043234|GO:…	chr6	RGD:631409	144187540	protein-coding	287069|301252|362862	144182012	8.05998e-05	2.29745e-05	1.80834e-05	2.00944e-06	4.56114	ALPPS * 24hr up vs Sham * 24hr	1.11479e-06	4.17043	PH * 24hr up vs Sham * 24hr	3.39108e-05	2.85229	PVL * 24hr up vs Sham * 24hr	0.571229	1.10705	ALPPS * 96hr up vs Sham * 96hr	0.178359	-1.28212	PH * 96hr down vs Sham * 96hr	0.00269414	-2.04038	PVL * 96hr down vs Sham * 96hr
Rpa2	replication protein A2		59102	ENSRNOG00000013005	GO:0003677|GO:0003697|GO:0005634|GO:0005662|GO:0005730|GO:0006260|GO:0006284|GO:0006310|GO:0010569|GO:0016605|GO:0019903|GO:0047485	chr5	RGD:619714	154634565	protein-coding		154624085	1.64098e-05	3.11737e-06	0.000343866	8.35239e-06	4.53442	ALPPS * 24hr up vs Sham * 24hr	2.88245e-07	6.10357	PH * 24hr up vs Sham * 24hr	3.71817e-05	3.23679	PVL * 24hr up vs Sham * 24hr	0.0512455	1.52611	ALPPS * 96hr up vs Sham * 96hr	0.453955	1.16504	PH * 96hr up vs Sham * 96hr	0.0506376	1.60647	PVL * 96hr up vs Sham * 96hr
Ska2	spindle and kinetochore associated complex subunit 2	Fam33a|RGD1307084	287598	ENSRNOG00000025981	GO:0000090|GO:0000940|GO:0005737|GO:0005876|GO:0007059|GO:0007067|GO:0008017|GO:0031110|GO:0051301	chr10	RGD:1307084	75686674	protein-coding		75668741	7.00224e-10	1.04949e-08	7.56891e-06	3.92655e-09	4.52782	ALPPS * 24hr up vs Sham * 24hr	1.69426e-10	5.55616	PH * 24hr up vs Sham * 24hr	1.7546e-09	4.20787	PVL * 24hr up vs Sham * 24hr	7.85184e-07	2.41776	ALPPS * 96hr up vs Sham * 96hr	0.00070028	1.5763	PH * 96hr up vs Sham * 96hr	0.000145727	1.83448	PVL * 96hr up vs Sham * 96hr
Lrrcc1	leucine rich repeat and coiled-coil centrosomal protein 1	Sap2	266808	ENSRNOG00000010891	GO:0005634|GO:0005730|GO:0005737|GO:0005813	chr2	RGD:628722	108184411	protein-coding		108155195	8.97165e-07	0.00489588	0.320394	4.67764e-05	4.5185	ALPPS * 24hr up vs Sham * 24hr	2.52795e-05	4.18761	PH * 24hr up vs Sham * 24hr	4.88872e-05	3.83084	PVL * 24hr up vs Sham * 24hr	6.39916e-06	5.08917	ALPPS * 96hr up vs Sham * 96hr	0.000859724	2.6714	PH * 96hr up vs Sham * 96hr	6.12342e-05	4.34185	PVL * 96hr up vs Sham * 96hr
Maff	v-maf musculoaponeurotic fibrosarcoma oncogene homolog F (avian)		366960	ENSRNOG00000012886	GO:0001701|GO:0003700|GO:0005634|GO:0035914|GO:0043565|GO:0045604	chr7	RGD:1309531	120584925	protein-coding	246760|290221|366949|64188	120573573	0.00560678	0.000727766	0.0143804	0.000584093	4.50831	ALPPS * 24hr up vs Sham * 24hr	0.000588715	3.84083	PH * 24hr up vs Sham * 24hr	0.000415145	4.06067	PVL * 24hr up vs Sham * 24hr	0.485153	1.24433	ALPPS * 96hr up vs Sham * 96hr	0.360102	1.33437	PH * 96hr up vs Sham * 96hr	0.47353	-1.2854	PVL * 96hr down vs Sham * 96hr
Spp1	secreted phosphoprotein 1	OSP	25353	ENSRNOG00000043451	GO:0001649|GO:0005125|GO:0005615|GO:0005737|GO:0006954|GO:0007155|GO:0010033|GO:0010811|GO:0030154|GO:0030593|GO:0031214|GO:0031988|GO:0033280|GO:0042995|GO:0045177|GO:0045780|GO:0048471|GO:0048545|GO:0048685|GO:0050840	chr14	RGD:3752	6658937	protein-coding		6653086	0.00152768	0.736818	0.0617327	0.00400429	4.50264	ALPPS * 24hr up vs Sham * 24hr	0.175516	-1.74838	PH * 24hr down vs Sham * 24hr	0.0726128	2.13852	PVL * 24hr up vs Sham * 24hr	0.0193387	2.81317	ALPPS * 96hr up vs Sham * 96hr	0.114255	1.93382	PH * 96hr up vs Sham * 96hr	0.0531988	2.51997	PVL * 96hr up vs Sham * 96hr
Pold1	polymerase (DNA directed), delta 1, catalytic subunit		59294	ENSRNOG00000019681	GO:0000084|GO:0000109|GO:0000166|GO:0000731|GO:0003677|GO:0003682|GO:0003887|GO:0005575|GO:0005634|GO:0006260|GO:0006261|GO:0006287|GO:0006297|GO:0007346|GO:0008408|GO:0019985|GO:0043137|GO:0043625|GO:0045004|GO:0046872|GO:0051539	chr1	RGD:621839	101614451	protein-coding		101603485	0.00253958	3.12155e-05	0.00226702	0.000665982	4.47732	ALPPS * 24hr up vs Sham * 24hr	1.56945e-05	7.26019	PH * 24hr up vs Sham * 24hr	0.000453014	4.06597	PVL * 24hr up vs Sham * 24hr	0.354268	1.34354	ALPPS * 96hr up vs Sham * 96hr	0.612513	-1.17313	PH * 96hr down vs Sham * 96hr	0.507968	1.2638	PVL * 96hr up vs Sham * 96hr
Elavl2	ELAV (embryonic lethal, abnormal vision, Drosophila)-like 2 (Hu antigen B)	Elav2|Hub	286973		GO:0000166|GO:0003723	chr5	RGD:628611	113577382	protein-coding		113450848	0.0012484	0.00154367	0.00139907	0.000755578	4.40225	ALPPS * 24hr up vs Sham * 24hr	3.90093e-05	6.1959	PH * 24hr up vs Sham * 24hr	0.795793	1.08503	PVL * 24hr up vs Sham * 24hr	0.458162	1.26623	ALPPS * 96hr up vs Sham * 96hr	0.364784	-1.33617	PH * 96hr down vs Sham * 96hr	0.416205	-1.33617	PVL * 96hr down vs Sham * 96hr
Wbp5	WW domain binding protein 5	RGD1560111	680354	ENSRNOG00000034198	GO:0050699	chrX	RGD:1592975	106338637	protein-coding	302593|367909|680319	106336502	1.12696e-06	0.805102	0.0790287	1.5857e-05	4.3206	ALPPS * 24hr up vs Sham * 24hr	3.09655e-06	4.5631	PH * 24hr up vs Sham * 24hr	3.50793e-05	3.36476	PVL * 24hr up vs Sham * 24hr	1.36832e-05	3.76992	ALPPS * 96hr up vs Sham * 96hr	0.00272061	2.09559	PH * 96hr up vs Sham * 96hr	0.0041078	2.18129	PVL * 96hr up vs Sham * 96hr
Cbx3	chromobox homolog 3	Hp1-gamma	297093	ENSRNOG00000011814	GO:0000785|GO:0005634|GO:0005719|GO:0005720|GO:0005819|GO:0010369|GO:0019899|GO:0019904|GO:0042802|GO:0045892	chr4	RGD:1549705	145924082	protein-coding	300266	145910682	9.34965e-10	2.10597e-05	0.000876329	1.83738e-08	4.29168	ALPPS * 24hr up vs Sham * 24hr	1.18105e-09	5.00665	PH * 24hr up vs Sham * 24hr	1.9408e-07	2.94052	PVL * 24hr up vs Sham * 24hr	6.37354e-08	3.2557	ALPPS * 96hr up vs Sham * 96hr	1.45638e-05	2.09883	PH * 96hr up vs Sham * 96hr	5.1438e-05	2.08371	PVL * 96hr up vs Sham * 96hr
Mei1	meiosis inhibitor 1		315162	ENSRNOG00000007003	GO:0007126|GO:0007141|GO:0007276|GO:0007286	chr7	RGD:1307210	123344883	protein-coding		123291487	7.51913e-05	1.58728e-06	0.00912749	0.000295852	4.27125	ALPPS * 24hr up vs Sham * 24hr	4.10655e-06	7.21705	PH * 24hr up vs Sham * 24hr	3.91045e-05	4.96634	PVL * 24hr up vs Sham * 24hr	0.750575	1.09216	ALPPS * 96hr up vs Sham * 96hr	0.0490768	1.79671	PH * 96hr up vs Sham * 96hr	0.159165	1.57163	PVL * 96hr up vs Sham * 96hr
Mcm7	minichromosome maintenance complex component 7		288532		GO:0003677|GO:0003678|GO:0003697|GO:0004003|GO:0005524|GO:0005634|GO:0005829|GO:0006260|GO:0006268|GO:0006270|GO:0006355|GO:0006974|GO:0008094|GO:0008283|GO:0042325|GO:0042493|GO:0042555|GO:0071310|GO:0071364	chr12	RGD:1303018	21371507	protein-coding		21364250	0.000109616	5.14513e-07	0.000335697	3.86762e-05	4.24666	ALPPS * 24hr up vs Sham * 24hr	7.5406e-07	6.32995	PH * 24hr up vs Sham * 24hr	6.43656e-05	3.42044	PVL * 24hr up vs Sham * 24hr	0.0937532	1.48319	ALPPS * 96hr up vs Sham * 96hr	0.900467	-1.02831	PH * 96hr down vs Sham * 96hr	0.381365	1.24799	PVL * 96hr up vs Sham * 96hr
Tube1	tubulin, epsilon 1		361856	ENSRNOG00000000598	GO:0000242|GO:0003924|GO:0005525|GO:0005874|GO:0051258|GO:0051297	chr20	RGD:1306048	45965854	protein-coding	246118|291081|29214|296554|307351|498736.chr17.1|498736.chr17.2	45947864	0.000379471	1.93532e-06	0.000396682	6.34257e-05	4.24226	ALPPS * 24hr up vs Sham * 24hr	2.37518e-06	5.78282	PH * 24hr up vs Sham * 24hr	0.000175852	3.19926	PVL * 24hr up vs Sham * 24hr	0.18977	1.37313	ALPPS * 96hr up vs Sham * 96hr	0.664367	-1.10736	PH * 96hr down vs Sham * 96hr	0.294381	-1.32343	PVL * 96hr down vs Sham * 96hr
Naa40	N(alpha)-acetyltransferase 40, NatD catalytic subunit, homolog (S. cerevisiae)	Nat11|RGD1565838	361718	ENSRNOG00000021179	GO:0008080	chr1	RGD:1565838	229485469	protein-coding		229468108	1.76665e-05	2.81801e-06	7.85785e-05	1.7626e-06	4.23602	ALPPS * 24hr up vs Sham * 24hr	1.37992e-07	4.94409	PH * 24hr up vs Sham * 24hr	3.84619e-05	2.64788	PVL * 24hr up vs Sham * 24hr	0.644065	1.081	ALPPS * 96hr up vs Sham * 96hr	0.479675	1.12726	PH * 96hr up vs Sham * 96hr	0.818582	-1.04405	PVL * 96hr down vs Sham * 96hr
Ca2	carbonic anhydrase 2	Car2	54231	ENSRNOG00000009629	GO:0001822|GO:0002009|GO:0004089|GO:0005515|GO:0005615|GO:0005737|GO:0005829|GO:0005902|GO:0006730|GO:0006950|GO:0008270|GO:0009268|GO:0010033|GO:0010043|GO:0015670|GO:0016323|GO:0030316|GO:0030424|GO:0030641|GO:0032849|GO:0042475|GO:0043627|GO:0045124|GO:0045177|GO:0045672|GO:0045780|GO:0046903|GO:0048545	chr2	RGD:2240	107886782	protein-coding	288360|291819|29242|297814|298657|302669|308588|310218|313495|363085|499566|54233|791259	107871656	9.95936e-07	0.000272015	0.00444867	4.09606e-06	4.20591	ALPPS * 24hr up vs Sham * 24hr	0.000137895	2.50096	PH * 24hr up vs Sham * 24hr	1.56874e-05	3.11667	PVL * 24hr up vs Sham * 24hr	4.03543e-05	2.82475	ALPPS * 96hr up vs Sham * 96hr	0.265523	-1.2275	PH * 96hr down vs Sham * 96hr	0.00542382	1.91375	PVL * 96hr up vs Sham * 96hr
Actc1	actin, alpha, cardiac muscle 1		29275	ENSRNOG00000008536	GO:0005515|GO:0005524|GO:0005737|GO:0005884|GO:0006200|GO:0006915|GO:0016887|GO:0017022|GO:0030017|GO:0030048|GO:0030240|GO:0031032|GO:0031674|GO:0033275|GO:0042493|GO:0042643|GO:0045471|GO:0055003|GO:0055008|GO:0060047|GO:0060048|GO:0070062	chr3	RGD:2026	112086389	protein-coding	25365|287876|292516|294010|29437|294732|298017|298671|302796|313183|316333|365763|81822	112080853	0.00281018	3.39864e-06	0.0460727	0.00116815	4.20007	ALPPS * 24hr up vs Sham * 24hr	0.000198223	4.84151	PH * 24hr up vs Sham * 24hr	0.0221759	2.25421	PVL * 24hr up vs Sham * 24hr	0.217685	1.50381	ALPPS * 96hr up vs Sham * 96hr	0.512315	1.23679	PH * 96hr up vs Sham * 96hr	0.57917	-1.2222	PVL * 96hr down vs Sham * 96hr
Ezh2	enhancer of zeste homolog 2 (Drosophila)		312299	ENSRNOG00000006048	GO:0000084|GO:0001047|GO:0001932|GO:0003682|GO:0003723|GO:0005634|GO:0010468|GO:0014013|GO:0016571|GO:0018024|GO:0021695|GO:0034244|GO:0035098|GO:0042054|GO:0042127|GO:0043565|GO:0045120|GO:0045605|GO:0045892|GO:0048387|GO:0050767|GO:0051154|GO:0070314|GO:0070734	chr4	RGD:1595860	142018471	protein-coding	100362634|303547	141955864	2.79269e-05	2.18737e-07	0.000168075	7.79984e-06	4.1947	ALPPS * 24hr up vs Sham * 24hr	2.70712e-07	5.55042	PH * 24hr up vs Sham * 24hr	1.86982e-05	3.26298	PVL * 24hr up vs Sham * 24hr	0.0586979	1.4692	ALPPS * 96hr up vs Sham * 96hr	0.940403	1.01433	PH * 96hr up vs Sham * 96hr	0.33655	1.23119	PVL * 96hr up vs Sham * 96hr
Fam122b	family with sequence similarity 122B	RGD1560129	501647			chrX	RGD:1560129	152505246	protein-coding		152479300	0.0102385	0.00132457	0.00716075	0.00199319	4.18572	ALPPS * 24hr up vs Sham * 24hr	0.000419156	4.71954	PH * 24hr up vs Sham * 24hr	0.0169986	2.49693	PVL * 24hr up vs Sham * 24hr	0.164531	1.64166	ALPPS * 96hr up vs Sham * 96hr	0.294711	-1.44469	PH * 96hr down vs Sham * 96hr	0.142335	1.79933	PVL * 96hr up vs Sham * 96hr
Tagln	transgelin	Sm22	25123		GO:0005737|GO:0007010|GO:0007517|GO:0030674|GO:0051015	chr8	RGD:3723	48852838	protein-coding		48847364	3.59416e-06	0.401383	0.240214	0.000199711	4.14896	ALPPS * 24hr up vs Sham * 24hr	0.0016965	2.68597	PH * 24hr up vs Sham * 24hr	0.00305058	2.49013	PVL * 24hr up vs Sham * 24hr	2.14731e-06	7.12871	ALPPS * 96hr up vs Sham * 96hr	0.00459676	2.36242	PH * 96hr up vs Sham * 96hr	0.000230335	4.05919	PVL * 96hr up vs Sham * 96hr
Mcm10	minichromosome maintenance complex component 10		307126	ENSRNOG00000017981	GO:0005634|GO:0005730|GO:0005737|GO:0006260	chr17	RGD:1311330	78911578	protein-coding		78890310	0.00704753	0.00975333	0.00104596	0.000610537	4.12559	ALPPS * 24hr up vs Sham * 24hr	2.04579e-05	6.10566	PH * 24hr up vs Sham * 24hr	0.000105788	4.65475	PVL * 24hr up vs Sham * 24hr	0.730675	-1.10659	ALPPS * 96hr down vs Sham * 96hr	0.506977	-1.21702	PH * 96hr down vs Sham * 96hr	0.478892	-1.26439	PVL * 96hr down vs Sham * 96hr
Rad51c	Rad51 homolog c (S. cerevisiae)	RGD1563765	497976	ENSRNOG00000006661	GO:0003677|GO:0005524|GO:0005634|GO:0005737|GO:0005739|GO:0006281|GO:0006310|GO:0007066|GO:0007131|GO:0007141|GO:0007283|GO:0008094|GO:0008821|GO:0048471	chr10	RGD:1563765	75403188	protein-coding	303375|499870	75376954	0.000658861	8.01452e-05	0.000947602	7.84601e-05	4.10872	ALPPS * 24hr up vs Sham * 24hr	1.32061e-05	4.49292	PH * 24hr up vs Sham * 24hr	0.000313485	2.97639	PVL * 24hr up vs Sham * 24hr	0.0756662	1.55429	ALPPS * 96hr up vs Sham * 96hr	0.408781	-1.21623	PH * 96hr down vs Sham * 96hr	0.419809	-1.23816	PVL * 96hr down vs Sham * 96hr
Aldh18a1	aldehyde dehydrogenase 18 family, member A1	Pycs	361755	ENSRNOG00000015267	GO:0004349|GO:0004350|GO:0005737|GO:0005739|GO:0006536|GO:0006561|GO:0006592|GO:0016310|GO:0019240	chr1	RGD:1311431	266537718	protein-coding		266505499	0.000185071	0.00427596	0.177536	0.000440953	4.10801	ALPPS * 24hr up vs Sham * 24hr	0.000100476	4.41098	PH * 24hr up vs Sham * 24hr	0.0016122	2.94107	PVL * 24hr up vs Sham * 24hr	0.00361317	2.62718	ALPPS * 96hr up vs Sham * 96hr	0.0581993	1.77014	PH * 96hr up vs Sham * 96hr	0.16334	1.57678	PVL * 96hr up vs Sham * 96hr
Aldh18a1	aldehyde dehydrogenase 18 family, member A1	Pycs	361755	ENSRNOG00000015267	GO:0004349|GO:0004350|GO:0005737|GO:0005739|GO:0006536|GO:0006561|GO:0006592|GO:0016310|GO:0019240	chr1	RGD:1311431	267117623	protein-coding		267085398	0.000185071	0.00427596	0.177536	0.000440953	4.10801	ALPPS * 24hr up vs Sham * 24hr	0.000100476	4.41098	PH * 24hr up vs Sham * 24hr	0.0016122	2.94107	PVL * 24hr up vs Sham * 24hr	0.00361317	2.62718	ALPPS * 96hr up vs Sham * 96hr	0.0581993	1.77014	PH * 96hr up vs Sham * 96hr	0.16334	1.57678	PVL * 96hr up vs Sham * 96hr
Ncapd3	non-SMC condensin II complex, subunit D3		315508	ENSRNOG00000008932	GO:0000793|GO:0000799|GO:0007076|GO:0031618|GO:0035064|GO:0042585	chr8	RGD:1562176	28164189	protein-coding		28095382	0.00149978	1.7486e-06	0.00481741	0.000664004	4.08397	ALPPS * 24hr up vs Sham * 24hr	1.35493e-05	6.59195	PH * 24hr up vs Sham * 24hr	0.000643998	3.5364	PVL * 24hr up vs Sham * 24hr	0.705353	1.11808	ALPPS * 96hr up vs Sham * 96hr	0.590392	1.17272	PH * 96hr up vs Sham * 96hr	0.729096	-1.12104	PVL * 96hr down vs Sham * 96hr
Dck	deoxycytidine kinase		79127		GO:0000287|GO:0004137|GO:0005524|GO:0005634|GO:0005829|GO:0006220|GO:0008144|GO:0009165|GO:0016773|GO:0017144|GO:0019206|GO:0032548|GO:0042803|GO:0046092	chr14	RGD:620667	20863008	protein-coding		20845712	0.000564449	4.25632e-05	0.0506824	0.00259062	4.04997	ALPPS * 24hr up vs Sham * 24hr	3.94776e-05	7.49733	PH * 24hr up vs Sham * 24hr	0.0353451	2.21852	PVL * 24hr up vs Sham * 24hr	0.0685528	1.9642	ALPPS * 96hr up vs Sham * 96hr	0.174103	1.63218	PH * 96hr up vs Sham * 96hr	0.905403	-1.04738	PVL * 96hr down vs Sham * 96hr
Cdc25b	cell division cycle 25B		171103	ENSRNOG00000021248	GO:0000087|GO:0000922|GO:0001556|GO:0004725|GO:0005634|GO:0005737|GO:0005813|GO:0006468|GO:0007067|GO:0007144|GO:0019901|GO:0045860|GO:0045931|GO:0051301|GO:0071777	chr3	RGD:621500	130239028	protein-coding	171102|307511	130229228	0.000100084	0.000247829	0.0943222	0.000565738	3.99843	ALPPS * 24hr up vs Sham * 24hr	2.16319e-05	5.72118	PH * 24hr up vs Sham * 24hr	0.000163658	4.1525	PVL * 24hr up vs Sham * 24hr	0.0215942	2.05974	ALPPS * 96hr up vs Sham * 96hr	0.0319316	1.94624	PH * 96hr up vs Sham * 96hr	0.0456513	1.98476	PVL * 96hr up vs Sham * 96hr
Mx2	myxovirus (influenza virus) resistance 2	Mx3	286918	ENSRNOG00000001963	GO:0003924|GO:0005525|GO:0005737|GO:0005829|GO:0009615|GO:0034340|GO:0045071|GO:0048471	chr11	RGD:628821	41570080	protein-coding	140694|171574|24575|25751	41546014	0.00165915	2.21618e-06	0.00126698	0.00456053	3.94819	ALPPS * 24hr up vs Sham * 24hr	0.761093	-1.11956	PH * 24hr down vs Sham * 24hr	2.01484e-05	9.85884	PVL * 24hr up vs Sham * 24hr	0.588569	1.22344	ALPPS * 96hr up vs Sham * 96hr	0.849775	-1.07281	PH * 96hr down vs Sham * 96hr	0.672038	-1.19256	PVL * 96hr down vs Sham * 96hr
Csrp2	cysteine and glycine-rich protein 2	SmLIM	29317	ENSRNOG00000003772	GO:0005634|GO:0007275|GO:0008270|GO:0045445	chr7	RGD:61950	53660495	protein-coding	117505|29276|338401|367749|501100|691657	53641861	1.8354e-08	0.691047	0.00272204	5.07793e-07	3.88645	ALPPS * 24hr up vs Sham * 24hr	1.5078e-07	3.82738	PH * 24hr up vs Sham * 24hr	1.69877e-06	2.99133	PVL * 24hr up vs Sham * 24hr	8.72804e-08	4.06733	ALPPS * 96hr up vs Sham * 96hr	0.00211152	1.68983	PH * 96hr up vs Sham * 96hr	8.59431e-05	2.33923	PVL * 96hr up vs Sham * 96hr
Rfc3	replication factor C (activator 1) 3		288414	ENSRNOG00000001088	GO:0003674|GO:0003677|GO:0005524|GO:0005575|GO:0005663|GO:0006200|GO:0006260|GO:0008150|GO:0016887|GO:0046683	chr12	RGD:1306832	1450361	protein-coding		1439597	2.59039e-05	2.74444e-05	5.18959e-05	1.18303e-05	3.87748	ALPPS * 24hr up vs Sham * 24hr	2.69481e-07	5.38516	PH * 24hr up vs Sham * 24hr	2.82592e-05	3.05418	PVL * 24hr up vs Sham * 24hr	0.0130426	1.685	ALPPS * 96hr up vs Sham * 96hr	0.352942	-1.19288	PH * 96hr down vs Sham * 96hr	0.0458053	1.56801	PVL * 96hr up vs Sham * 96hr
Slc16a6	solute carrier family 16, member 6 (monocarboxylic acid transporter 7)	Mct7B	303772	ENSRNOG00000000245	GO:0016021|GO:0055085	chr10	RGD:735117	97480918	protein-coding	259248|287450|287451|295356|309525|316578|65200|690212|80878	97459775	4.48777e-06	0.244821	0.193697	0.000196743	3.85645	ALPPS * 24hr up vs Sham * 24hr	6.15292e-06	5.44431	PH * 24hr up vs Sham * 24hr	0.00118251	2.66497	PVL * 24hr up vs Sham * 24hr	0.000104265	3.63644	ALPPS * 96hr up vs Sham * 96hr	0.000719769	2.83454	PH * 96hr up vs Sham * 96hr	0.00171921	2.84165	PVL * 96hr up vs Sham * 96hr
Mboat1	membrane bound O-acyltransferase domain containing 1	RGD1565521|RGD1565561	498741	ENSRNOG00000027125	GO:0016021	chr17	RGD:1565561	37486374	protein-coding	100909580|306515|313997|362434	37374238	0.00041126	0.00130758	0.0206653	0.000226625	3.84278	ALPPS * 24hr up vs Sham * 24hr	6.57948e-05	3.93692	PH * 24hr up vs Sham * 24hr	0.00104982	2.73913	PVL * 24hr up vs Sham * 24hr	0.0112586	2.04251	ALPPS * 96hr up vs Sham * 96hr	0.689918	1.10488	PH * 96hr up vs Sham * 96hr	0.277253	1.3627	PVL * 96hr up vs Sham * 96hr
Pole	polymerase (DNA directed), epsilon, catalytic subunit		304573	ENSRNOG00000037449	GO:0000082|GO:0000731|GO:0001701|GO:0003674|GO:0003677|GO:0003682|GO:0003887|GO:0005575|GO:0005634|GO:0006260|GO:0006287|GO:0006297|GO:0008622	chr12	RGD:1594540	54187417	protein-coding		54138907	0.0189924	1.23604e-05	0.00353966	0.00222861	3.81288	ALPPS * 24hr up vs Sham * 24hr	6.42026e-05	6.04653	PH * 24hr up vs Sham * 24hr	0.000795418	3.91821	PVL * 24hr up vs Sham * 24hr	0.662206	-1.15388	ALPPS * 96hr down vs Sham * 96hr	0.46178	-1.27466	PH * 96hr down vs Sham * 96hr	0.915848	-1.03933	PVL * 96hr down vs Sham * 96hr
Tpm4	tropomyosin 4		24852	ENSRNOG00000015496	GO:0001725|GO:0002102|GO:0003779|GO:0005737|GO:0006936|GO:0006979|GO:0030863|GO:0031941|GO:0046872	chr16	RGD:3899	19258182	protein-coding	117557|24851|500450	19244141	0.000726484	0.0168919	0.432785	0.00211487	3.81269	ALPPS * 24hr up vs Sham * 24hr	0.00102268	3.72403	PH * 24hr up vs Sham * 24hr	0.00640457	2.77152	PVL * 24hr up vs Sham * 24hr	0.00348928	3.05452	ALPPS * 96hr up vs Sham * 96hr	0.0602829	1.91699	PH * 96hr up vs Sham * 96hr	0.296241	1.47152	PVL * 96hr up vs Sham * 96hr
Ccdc146	coiled-coil domain containing 146		499980	ENSRNOG00000012932		chr4	RGD:1559535	10414946	protein-coding		10265819	9.38052e-05	0.0283994	0.0862925	0.00400929	3.77017	ALPPS * 24hr up vs Sham * 24hr	0.00479161	3.1774	PH * 24hr up vs Sham * 24hr	0.0156291	2.58573	PVL * 24hr up vs Sham * 24hr	6.24779e-05	6.98175	ALPPS * 96hr up vs Sham * 96hr	0.0817255	1.91134	PH * 96hr up vs Sham * 96hr	0.000475641	5.74014	PVL * 96hr up vs Sham * 96hr
Haus3	HAUS augmin-like complex, subunit 3		680477	ENSRNOG00000015255	GO:0005813|GO:0051225|GO:0051297|GO:0070652	chr14	RGD:1591723	82542098	protein-coding		82523103	0.000235062	6.38653e-07	2.91625e-05	1.81535e-05	3.76232	ALPPS * 24hr up vs Sham * 24hr	8.02958e-07	4.77804	PH * 24hr up vs Sham * 24hr	0.000116894	2.68	PVL * 24hr up vs Sham * 24hr	0.109488	1.37613	ALPPS * 96hr up vs Sham * 96hr	0.0479616	-1.49904	PH * 96hr down vs Sham * 96hr	0.0767252	-1.49045	PVL * 96hr down vs Sham * 96hr
Actg1	actin, gamma 1	Actg	287876	ENSRNOG00000036701	GO:0003674|GO:0005200|GO:0005524|GO:0005829|GO:0005856|GO:0015629|GO:0030016|GO:0031941|GO:0042802|GO:0045214|GO:0051592|GO:0070062	chr10	RGD:1304556	109116103	protein-coding	25365|292516|29275|294010|29437|294732|298017|298671|302796|313183|316333|365763|81822	109113705	0.0135052	0.00389988	0.117766	0.00398936	3.73674	ALPPS * 24hr up vs Sham * 24hr	0.000879439	4.22948	PH * 24hr up vs Sham * 24hr	0.0405332	2.16772	PVL * 24hr up vs Sham * 24hr	0.42685	1.32387	ALPPS * 96hr up vs Sham * 96hr	0.48019	1.28231	PH * 96hr up vs Sham * 96hr	0.985719	1.00701	PVL * 96hr up vs Sham * 96hr
Zfp955a	zinc finger protein 955A	Zfp967	314600	ENSRNOG00000048577		chr7	RGD:1598322	15961352	protein-coding		15947718	0.000143576	0.448227	0.078215	4.74385e-05	3.72375	ALPPS * 24hr up vs Sham * 24hr	0.000272565	2.66441	PH * 24hr up vs Sham * 24hr	0.00334861	2.04884	PVL * 24hr up vs Sham * 24hr	0.0057452	1.93883	ALPPS * 96hr up vs Sham * 96hr	0.357792	1.21332	PH * 96hr up vs Sham * 96hr	0.32616	1.26029	PVL * 96hr up vs Sham * 96hr
Tnfsf10	tumor necrosis factor (ligand) superfamily, member 10	Trail	246775	ENSRNOG00000013269	GO:0003674|GO:0005575|GO:0006917|GO:0008584|GO:0032868|GO:0043065|GO:0043123|GO:0043280|GO:0090200|GO:2001238	chr2	RGD:628734	132742550	protein-coding		132726333	2.56752e-05	0.230253	0.582347	0.00019511	3.71363	ALPPS * 24hr up vs Sham * 24hr	0.00447962	2.21171	PH * 24hr up vs Sham * 24hr	3.56684e-05	4.03976	PVL * 24hr up vs Sham * 24hr	0.00094535	2.66141	ALPPS * 96hr up vs Sham * 96hr	0.0144375	1.92559	PH * 96hr up vs Sham * 96hr	0.00310499	2.5494	PVL * 96hr up vs Sham * 96hr
H2afz	H2A histone family, member Z		58940		GO:0000786|GO:0001740|GO:0003677|GO:0005634|GO:0006334|GO:0046982	chr2	RGD:621464	261655573	protein-coding		261653470	2.6959e-06	0.000219761	0.00221206	1.11292e-05	3.66372	ALPPS * 24hr up vs Sham * 24hr	1.15488e-06	4.13593	PH * 24hr up vs Sham * 24hr	9.82497e-06	3.23751	PVL * 24hr up vs Sham * 24hr	0.000178952	2.41653	ALPPS * 96hr up vs Sham * 96hr	0.23318	1.2435	PH * 96hr up vs Sham * 96hr	0.0025029	2.05114	PVL * 96hr up vs Sham * 96hr
Cep70	centrosomal protein 70		367153	ENSRNOG00000022845	GO:0005634|GO:0005730|GO:0005737|GO:0005813|GO:0031965	chr8	RGD:1561486	106973353	protein-coding		106921077	0.0174947	0.303696	0.107169	0.00216499	3.65607	ALPPS * 24hr up vs Sham * 24hr	0.0159215	2.33538	PH * 24hr up vs Sham * 24hr	0.133805	1.63636	PVL * 24hr up vs Sham * 24hr	0.207333	1.50546	ALPPS * 96hr up vs Sham * 96hr	0.380013	-1.32379	PH * 96hr down vs Sham * 96hr	0.84116	-1.07319	PVL * 96hr down vs Sham * 96hr
Cyr61	cysteine-rich, angiogenic inducer, 61		83476	ENSRNOG00000014350	GO:0001558|GO:0001649|GO:0001934|GO:0002041|GO:0003181|GO:0003278|GO:0003281|GO:0005178|GO:0005520|GO:0005578|GO:0006935|GO:0007155|GO:0008201|GO:0010518|GO:0010811|GO:0016337|GO:0030198|GO:0030335|GO:0030513|GO:0033690|GO:0043065|GO:0043066|GO:0043280|GO:0044319|GO:0045597|GO:0045669|GO:0045766|GO:0045860|GO:0045944|GO:0050840|GO:0060413|GO:0060591|GO:0060710|GO:0060716|GO:0061036|GO:0070372|GO:…	chr2	RGD:620763	270058912	protein-coding	29576|499461|64032|65154|81526	270055954	0.00407908	0.391635	0.45945	0.0036304	3.64627	ALPPS * 24hr up vs Sham * 24hr	0.00651096	2.88541	PH * 24hr up vs Sham * 24hr	0.0145488	2.52167	PVL * 24hr up vs Sham * 24hr	0.0141515	2.53347	ALPPS * 96hr up vs Sham * 96hr	0.396591	1.33674	PH * 96hr up vs Sham * 96hr	0.244473	1.56958	PVL * 96hr up vs Sham * 96hr
Snrpd1	small nuclear ribonucleoprotein D1		291794	ENSRNOG00000013714	GO:0003676|GO:0005634|GO:0005689|GO:0005737|GO:0071013	chr18	RGD:1306345	1909374	protein-coding		1898841	4.28717e-06	0.00169007	0.0169068	6.85291e-06	3.6096	ALPPS * 24hr up vs Sham * 24hr	2.22395e-06	3.5564	PH * 24hr up vs Sham * 24hr	5.93263e-05	2.54816	PVL * 24hr up vs Sham * 24hr	0.000475031	2.11391	ALPPS * 96hr up vs Sham * 96hr	0.0339323	1.47512	PH * 96hr up vs Sham * 96hr	0.0309499	1.5582	PVL * 96hr up vs Sham * 96hr
Plp2	proteolipid protein 2 (colonic epithelium-enriched)	A4-LSB	302562	ENSRNOG00000039496	GO:0005886|GO:0016021|GO:0019956	chrX	RGD:1587363	16473879	protein-coding	290214|291813	16470480	1.07462e-05	1.63782e-05	0.00816396	5.02973e-05	3.55196	ALPPS * 24hr up vs Sham * 24hr	2.97964e-06	4.36848	PH * 24hr up vs Sham * 24hr	6.59467e-05	3.01445	PVL * 24hr up vs Sham * 24hr	0.000378527	2.49917	ALPPS * 96hr up vs Sham * 96hr	0.117883	1.38895	PH * 96hr up vs Sham * 96hr	0.011603	1.89592	PVL * 96hr up vs Sham * 96hr
Fopnl	FGFR1OP N-terminal like	RGD1305823	360461	ENSRNOG00000003146	GO:0005634|GO:0005813|GO:0005932|GO:0031514|GO:0034451|GO:0034453|GO:0042384	chr10	RGD:1305823	11433757	protein-coding		11412943	5.27538e-08	0.00199511	4.18315e-06	2.01632e-08	3.52122	ALPPS * 24hr up vs Sham * 24hr	4.42901e-09	3.55045	PH * 24hr up vs Sham * 24hr	3.92703e-07	2.42508	PVL * 24hr up vs Sham * 24hr	0.000144393	1.67249	ALPPS * 96hr up vs Sham * 96hr	0.81118	1.02456	PH * 96hr up vs Sham * 96hr	0.00116614	1.57223	PVL * 96hr up vs Sham * 96hr
Mthfd2l	methylenetetrahydrofolate dehydrogenase (NADP+ dependent) 2-like	RGD1310879	305248	ENSRNOG00000021347	GO:0000105|GO:0000166|GO:0004329|GO:0004477|GO:0004487|GO:0004488|GO:0005739|GO:0005743|GO:0005829|GO:0006164|GO:0006730|GO:0009086|GO:0009396|GO:0035999	chr14	RGD:1310879	18629209	protein-coding	680308	18548222	0.00127458	0.0362188	0.0757372	0.000113546	3.51033	ALPPS * 24hr up vs Sham * 24hr	0.0133591	1.8231	PH * 24hr up vs Sham * 24hr	0.00222378	2.20832	PVL * 24hr up vs Sham * 24hr	0.134845	1.40035	ALPPS * 96hr up vs Sham * 96hr	0.180939	1.34819	PH * 96hr up vs Sham * 96hr	0.13604	1.45532	PVL * 96hr up vs Sham * 96hr
Suv39h1	suppressor of variegation 3-9 homolog 1 (Drosophila)	RGD1565028	302553	ENSRNOG00000039576	GO:0000183|GO:0000792|GO:0005634|GO:0005677|GO:0008168|GO:0008270|GO:0008757|GO:0018022|GO:0018024|GO:0032259|GO:0033553|GO:0034968|GO:0042054|GO:0046974|GO:0047485|GO:0051567	chrX	RGD:1565028	15967467	protein-coding	290831|291423|306764|310638|316013|361798|364785|500281|680537|689883	15953775	0.00339283	2.31395e-07	0.0021683	0.000664774	3.50262	ALPPS * 24hr up vs Sham * 24hr	2.11624e-05	5.00929	PH * 24hr up vs Sham * 24hr	0.000403938	3.28111	PVL * 24hr up vs Sham * 24hr	0.978247	1.00718	ALPPS * 96hr up vs Sham * 96hr	0.917058	1.0277	PH * 96hr up vs Sham * 96hr	0.213282	-1.45597	PVL * 96hr down vs Sham * 96hr
Pold2	polymerase (DNA directed), delta 2, accessory subunit		289758	ENSRNOG00000014098	GO:0003677|GO:0003887|GO:0005634|GO:0005730|GO:0006261|GO:0043625	chr14	RGD:1304954	86809022	protein-coding		86802860	0.00380707	0.00258875	0.0126273	0.00158405	3.48425	ALPPS * 24hr up vs Sham * 24hr	5.29068e-05	5.13095	PH * 24hr up vs Sham * 24hr	0.000970732	3.28036	PVL * 24hr up vs Sham * 24hr	0.425719	1.26431	ALPPS * 96hr up vs Sham * 96hr	0.831256	1.06403	PH * 96hr up vs Sham * 96hr	0.529739	1.22869	PVL * 96hr up vs Sham * 96hr
A3galt2	alpha 1,3-galactosyltransferase 2		171553	ENSRNOG00000005935	GO:0005794|GO:0006486|GO:0006688|GO:0016020|GO:0016757|GO:0046872|GO:0047276	chr5	RGD:727913	150683392	protein-coding	296577|502618|65270|652927	150671102	8.77701e-06	0.655028	0.0681608	0.000822941	3.48279	ALPPS * 24hr up vs Sham * 24hr	0.0118644	2.13984	PH * 24hr up vs Sham * 24hr	0.00217155	2.68008	PVL * 24hr up vs Sham * 24hr	3.59906e-05	4.77687	ALPPS * 96hr up vs Sham * 96hr	6.16998e-06	6.32443	PH * 96hr up vs Sham * 96hr	0.000239906	4.21279	PVL * 96hr up vs Sham * 96hr
Btg2	BTG family, member 2	Agl|An|Pc3|Tis21|an-1	29619	ENSRNOG00000003300	GO:0001077|GO:0005515|GO:0005575|GO:0006479|GO:0006974|GO:0008306|GO:0009612|GO:0009952|GO:0010033|GO:0010243|GO:0014070|GO:0021542|GO:0021954|GO:0030182|GO:0031175|GO:0035914|GO:0043066|GO:0043434|GO:0043524|GO:0045944|GO:0051602|GO:0060213|GO:2000178	chr13	RGD:2225	55970058	protein-coding	29618|315650|54230	55966299	0.000286815	0.0227679	0.604906	0.00180417	3.47352	ALPPS * 24hr up vs Sham * 24hr	0.000390746	3.8287	PH * 24hr up vs Sham * 24hr	0.0311382	2.00336	PVL * 24hr up vs Sham * 24hr	0.00255271	2.89445	ALPPS * 96hr up vs Sham * 96hr	0.0154757	2.22392	PH * 96hr up vs Sham * 96hr	0.104744	1.75516	PVL * 96hr up vs Sham * 96hr
Mis18a	MIS18 kinetochore protein homolog A (S. pombe)	RGD1310778	288272	ENSRNOG00000021555	GO:0000775|GO:0005634|GO:0005737|GO:0007067|GO:0051301	chr11	RGD:1310778	34504737	protein-coding		34491728	0.000196438	1.03114e-06	0.0216089	0.000271429	3.46621	ALPPS * 24hr up vs Sham * 24hr	1.46733e-05	4.44838	PH * 24hr up vs Sham * 24hr	0.00327005	2.26179	PVL * 24hr up vs Sham * 24hr	0.0248891	1.78469	ALPPS * 96hr up vs Sham * 96hr	0.153614	1.4161	PH * 96hr up vs Sham * 96hr	0.0742729	1.64428	PVL * 96hr up vs Sham * 96hr
Hmgn2	high mobility group nucleosome binding domain 2	Hmg17	114637		GO:0000785|GO:0005634|GO:0005694|GO:0005737|GO:0031492	chr5	RGD:620649	155881364	protein-coding		155878876	1.04841e-06	0.00564525	0.000726304	1.692e-06	3.46577	ALPPS * 24hr up vs Sham * 24hr	7.43705e-08	4.22675	PH * 24hr up vs Sham * 24hr	2.28903e-06	2.95329	PVL * 24hr up vs Sham * 24hr	0.0042672	1.61919	ALPPS * 96hr up vs Sham * 96hr	0.0247472	1.42746	PH * 96hr up vs Sham * 96hr	0.0428007	1.42262	PVL * 96hr up vs Sham * 96hr
Hebp2	heme binding protein 2		308632		GO:0005737	chr1	RGD:1311553	15404431	protein-coding		15397245	2.0939e-06	0.00148557	0.0638436	0.00143108	3.45164	ALPPS * 24hr up vs Sham * 24hr	0.000607347	3.42605	PH * 24hr up vs Sham * 24hr	0.00535494	2.5132	PVL * 24hr up vs Sham * 24hr	6.17352e-07	10.9894	ALPPS * 96hr up vs Sham * 96hr	3.86385e-05	5.21843	PH * 96hr up vs Sham * 96hr	4.20224e-05	6.24684	PVL * 96hr up vs Sham * 96hr
Cmss1	cms1 ribosomal small subunit homolog (yeast)	RGD1309437	288176		GO:0003676|GO:0005524|GO:0008026	chr11	RGD:1309437	48526022	protein-coding		48227745	2.15733e-05	0.279974	0.000288199	1.97524e-06	3.43054	ALPPS * 24hr up vs Sham * 24hr	2.23758e-06	2.97629	PH * 24hr up vs Sham * 24hr	1.3522e-05	2.5288	PVL * 24hr up vs Sham * 24hr	0.0638575	1.3314	ALPPS * 96hr up vs Sham * 96hr	0.594303	-1.08062	PH * 96hr down vs Sham * 96hr	0.0431837	1.42415	PVL * 96hr up vs Sham * 96hr
Myc	myelocytomatosis oncogene	RNCMYC|c-myc|mMyc	24577	ENSRNOG00000004500	GO:0000122|GO:0000165|GO:0000987|GO:0001658|GO:0001783|GO:0001836|GO:0002053|GO:0002082|GO:0002904|GO:0003677|GO:0003690|GO:0003700|GO:0005634|GO:0005654|GO:0005730|GO:0005737|GO:0005819|GO:0006006|GO:0006309|GO:0006338|GO:0006351|GO:0006352|GO:0006355|GO:0006366|GO:0006848|GO:0006865|GO:0006879|GO:0006919|GO:0006974|GO:0007007|GO:0007050|GO:0007346|GO:0008134|GO:0008283|GO:0008284|GO:0009100|GO:…	chr7	RGD:3130	103162378	protein-coding	24581|298506|298894|311807	103157452	0.000588074	0.137616	0.501487	0.00403002	3.42024	ALPPS * 24hr up vs Sham * 24hr	0.00186306	3.40261	PH * 24hr up vs Sham * 24hr	0.00432294	2.97007	PVL * 24hr up vs Sham * 24hr	0.0979663	1.76452	ALPPS * 96hr up vs Sham * 96hr	0.00476934	2.92346	PH * 96hr up vs Sham * 96hr	0.00749089	3.05905	PVL * 96hr up vs Sham * 96hr
Nop56	NOP56 ribonucleoprotein	Nol5a	362214	ENSRNOG00000007128	GO:0005732|GO:0030515|GO:0070761	chr3	RGD:1308892	129308279	protein-coding		129303487	0.000144992	0.00055448	0.000197884	1.3312e-05	3.39464	ALPPS * 24hr up vs Sham * 24hr	7.80394e-07	4.0744	PH * 24hr up vs Sham * 24hr	5.52148e-05	2.59452	PVL * 24hr up vs Sham * 24hr	0.289249	1.20245	ALPPS * 96hr up vs Sham * 96hr	0.692529	-1.0699	PH * 96hr down vs Sham * 96hr	0.852422	1.0361	PVL * 96hr up vs Sham * 96hr
Mdm1	Mdm1 nuclear protein homolog (mouse)		314859	ENSRNOG00000007286	GO:0005634|GO:0060041	chr7	RGD:1561092	61197124	protein-coding		61171143	2.53302e-06	3.92027e-06	0.000292802	1.6831e-05	3.38376	ALPPS * 24hr up vs Sham * 24hr	3.42548e-07	4.63815	PH * 24hr up vs Sham * 24hr	5.14998e-06	3.37157	PVL * 24hr up vs Sham * 24hr	7.5494e-05	2.56481	ALPPS * 96hr up vs Sham * 96hr	0.469748	1.13517	PH * 96hr up vs Sham * 96hr	0.0106876	1.75329	PVL * 96hr up vs Sham * 96hr
Whsc1	Wolf-Hirschhorn syndrome candidate 1	RGD1565590	680537	ENSRNOG00000038140	GO:0000122|GO:0003149|GO:0003289|GO:0003290|GO:0003674|GO:0003682|GO:0005575|GO:0005634|GO:0005730|GO:0008150|GO:0016568|GO:0018022|GO:0018024|GO:0031965|GO:0034968|GO:0060348	chr14	RGD:1307955	82855797	protein-coding	290831|291423|302553|306764|310638|316013|361798|364785|500281|689883	82803450	0.00117335	5.90004e-05	0.0288764	0.00153783	3.38093	ALPPS * 24hr up vs Sham * 24hr	4.10088e-05	5.10503	PH * 24hr up vs Sham * 24hr	0.00177066	2.91436	PVL * 24hr up vs Sham * 24hr	0.119041	1.58636	ALPPS * 96hr up vs Sham * 96hr	0.278215	1.36822	PH * 96hr up vs Sham * 96hr	0.852653	1.06055	PVL * 96hr up vs Sham * 96hr
Snx12	sorting nexin 12	RGD1565585	363478	ENSRNOG00000004036	GO:0007154|GO:0035091	chrX	RGD:1565585	71979356	protein-coding	297096|303493	71845291	0.000529542	0.65475	0.455364	0.000865887	3.37891	ALPPS * 24hr up vs Sham * 24hr	0.000872109	2.96851	PH * 24hr up vs Sham * 24hr	0.0443782	1.76951	PVL * 24hr up vs Sham * 24hr	0.00525961	2.34617	ALPPS * 96hr up vs Sham * 96hr	0.080958	1.62581	PH * 96hr up vs Sham * 96hr	0.32188	1.34538	PVL * 96hr up vs Sham * 96hr
Ngfrap1	nerve growth factor receptor (TNFRSF16) associated protein 1	Bex3|Nade	117089		GO:0005123|GO:0005634|GO:0005737|GO:0005829|GO:0006917|GO:0008625|GO:0046872	chrX	RGD:3148	106310504	protein-coding		106309593	1.1386e-07	0.474333	0.0837422	0.000105452	3.37424	ALPPS * 24hr up vs Sham * 24hr	5.20558e-06	4.268	PH * 24hr up vs Sham * 24hr	2.66371e-05	3.4815	PVL * 24hr up vs Sham * 24hr	1.86124e-07	6.87707	ALPPS * 96hr up vs Sham * 96hr	1.12543e-05	3.86838	PH * 96hr up vs Sham * 96hr	1.25128e-05	4.4716	PVL * 96hr up vs Sham * 96hr
Vwa5b2	von Willebrand factor A domain containing 5B2	RGD1564491	303812	ENSRNOG00000001707		chr11	RGD:1564491	87081268	protein-coding	290270|313653	87064398	0.0233072	0.105644	0.130268	0.00339582	3.37151	ALPPS * 24hr up vs Sham * 24hr	0.0136915	2.38725	PH * 24hr up vs Sham * 24hr	0.0501546	1.93827	PVL * 24hr up vs Sham * 24hr	0.178367	1.54891	ALPPS * 96hr up vs Sham * 96hr	0.515832	-1.22858	PH * 96hr down vs Sham * 96hr	0.679203	-1.15697	PVL * 96hr down vs Sham * 96hr
Cdc42ep5	CDC42 effector protein (Rho GTPase binding) 5		361505	ENSRNOG00000018616	GO:0005737|GO:0005886|GO:0007254|GO:0007266|GO:0008360|GO:0016020|GO:0017049|GO:0030838|GO:0031274	chr1	RGD:1308382	74829132	protein-coding	303653|309175|313838|315121	74828608	0.000268883	0.623481	0.814491	0.00255654	3.34257	ALPPS * 24hr up vs Sham * 24hr	0.00789556	2.48974	PH * 24hr up vs Sham * 24hr	0.00803822	2.48313	PVL * 24hr up vs Sham * 24hr	0.0002445	4.20802	ALPPS * 96hr up vs Sham * 96hr	0.0248366	2.09679	PH * 96hr up vs Sham * 96hr	0.0316076	2.19574	PVL * 96hr up vs Sham * 96hr
Fam118a	family with sequence similarity 118, member A	RGD1560783	300120	ENSRNOG00000013764		chr7	RGD:1560783	125678578	protein-coding	315549	125652051	9.54212e-06	0.0163584	0.00161811	1.44392e-05	3.33791	ALPPS * 24hr up vs Sham * 24hr	1.56466e-06	3.72616	PH * 24hr up vs Sham * 24hr	8.46408e-05	2.47797	PVL * 24hr up vs Sham * 24hr	0.000674178	2.05944	ALPPS * 96hr up vs Sham * 96hr	0.432452	1.14389	PH * 96hr up vs Sham * 96hr	0.012231	1.70678	PVL * 96hr up vs Sham * 96hr
Lyz2	lysozyme 2	Lysz|Lyz|Lyz1	25211	ENSRNOG00000005825	GO:0000137|GO:0003796|GO:0005576|GO:0005737|GO:0005788|GO:0005795|GO:0005902|GO:0008152|GO:0016798|GO:0016998|GO:0019835|GO:0030140|GO:0030141|GO:0042742|GO:0048237|GO:0050829|GO:0050830	chr7	RGD:3026	60343246	protein-coding	287751|362881|363168|364745	60337950	0.00906714	0.129829	0.200108	0.00262568	3.3309	ALPPS * 24hr up vs Sham * 24hr	0.484553	1.2358	PH * 24hr up vs Sham * 24hr	0.046638	1.90299	PVL * 24hr up vs Sham * 24hr	0.0523139	1.8687	ALPPS * 96hr up vs Sham * 96hr	0.0911554	1.70728	PH * 96hr up vs Sham * 96hr	0.549338	1.22419	PVL * 96hr up vs Sham * 96hr
Ptpn20b	protein tyrosine phosphatase, non-receptor type 20B	Ptpn20	306281	ENSRNOG00000020203	GO:0004725|GO:0005634|GO:0005737|GO:0005815|GO:0005874	chr16	RGD:1309812	11922332	protein-coding	116660|116689|117255|25622|266611|295338|29714|301333|305064|362524|498331	11866189	0.00236107	0.300728	0.00362115	0.000194326	3.32778	ALPPS * 24hr up vs Sham * 24hr	1	1	No change between PH * 24hr and Sham * 24hr	1	1	No change between PVL * 24hr and Sham * 24hr	0.400875	1.20481	ALPPS * 96hr up vs Sham * 96hr	1	1	No change between PH * 96hr and Sham * 96hr	0.0462385	1.69174	PVL * 96hr up vs Sham * 96hr
Sgsm1	small G protein signaling modulator 1	Rutbc2	288743	ENSRNOG00000000708	GO:0005097|GO:0005622	chr12	RGD:1308178	51169362	protein-coding	292886|302552|303304|363072	51103675	0.156854	0.497952	0.00415441	0.00202288	3.32778	ALPPS * 24hr up vs Sham * 24hr	1	1	No change between PH * 24hr and Sham * 24hr	0.511912	1.21091	PVL * 24hr up vs Sham * 24hr	0.0427677	-1.88448	ALPPS * 96hr down vs Sham * 96hr	0.319766	-1.34091	PH * 96hr down vs Sham * 96hr	0.0661215	-1.88448	PVL * 96hr down vs Sham * 96hr
Id1	inhibitor of DNA binding 1	ID125A|Idb1	25261	ENSRNOG00000021750	GO:0000122|GO:0001886|GO:0003700|GO:0005634|GO:0005737|GO:0006351|GO:0006915|GO:0007507|GO:0030509|GO:0031648|GO:0032963|GO:0043392|GO:0043408|GO:0043433|GO:0045668|GO:0045765|GO:0045892|GO:0046677|GO:0046983|GO:0060425|GO:0060426	chr3	RGD:2858	154621190	protein-coding	25585|291023	154620063	0.000318272	0.97248	0.998888	0.00378973	3.32761	ALPPS * 24hr up vs Sham * 24hr	0.00532183	2.77975	PH * 24hr up vs Sham * 24hr	0.00211906	3.21006	PVL * 24hr up vs Sham * 24hr	0.00257779	3.11294	ALPPS * 96hr up vs Sham * 96hr	0.00705666	2.66003	PH * 96hr up vs Sham * 96hr	0.00499163	3.1715	PVL * 96hr up vs Sham * 96hr
Dynll1	dynein light chain LC8-type 1	8kDLC|Dlc8|Dnclc1|Pin	58945	ENSRNOG00000011222	GO:0000776|GO:0003774|GO:0004857|GO:0005515|GO:0005634|GO:0005737|GO:0005739|GO:0005813|GO:0005829|GO:0005856|GO:0005868|GO:0005874|GO:0006351|GO:0006355|GO:0006809|GO:0006810|GO:0006915|GO:0007017|GO:0008022|GO:0008180|GO:0016020|GO:0019899|GO:0019904|GO:0030235|GO:0042133|GO:0042326|GO:0042803|GO:0043086|GO:0072686	chr12	RGD:619866	48869889	protein-coding	140734|300078	48867516	0.000947173	0.00737943	0.0105395	0.000140432	3.32615	ALPPS * 24hr up vs Sham * 24hr	5.60426e-05	3.25784	PH * 24hr up vs Sham * 24hr	0.00019521	2.82309	PVL * 24hr up vs Sham * 24hr	0.205635	1.31734	ALPPS * 96hr up vs Sham * 96hr	0.629605	1.10781	PH * 96hr up vs Sham * 96hr	0.589681	1.13671	PVL * 96hr up vs Sham * 96hr
Cdca4	cell division cycle associated 4		500727		GO:0005634	chr6	RGD:1563593	146423446	protein-coding		146399232	5.33125e-05	1.8407e-06	0.000370872	1.55512e-05	3.31928	ALPPS * 24hr up vs Sham * 24hr	8.41758e-07	4.01539	PH * 24hr up vs Sham * 24hr	8.74357e-05	2.47564	PVL * 24hr up vs Sham * 24hr	0.23259	1.23121	ALPPS * 96hr up vs Sham * 96hr	0.462648	1.13416	PH * 96hr up vs Sham * 96hr	0.157674	-1.32078	PVL * 96hr down vs Sham * 96hr
Myef2	myelin expression factor 2		679712	ENSRNOG00000005258	GO:0000166|GO:0003676|GO:0005634|GO:0005730|GO:0005794|GO:0014902|GO:0030182	chr3	RGD:1306547	123913267	protein-coding	116655	123877348	1.89142e-05	8.50237e-07	0.00092671	9.39488e-05	3.29985	ALPPS * 24hr up vs Sham * 24hr	6.9906e-07	5.34297	PH * 24hr up vs Sham * 24hr	0.000229449	2.642	PVL * 24hr up vs Sham * 24hr	0.0132583	1.75181	ALPPS * 96hr up vs Sham * 96hr	0.147711	1.3541	PH * 96hr up vs Sham * 96hr	0.209542	-1.33764	PVL * 96hr down vs Sham * 96hr
Mtbp	Mdm2, transformed 3T3 cell double minute 2, p53 binding protein (mouse) binding protein, 104kDa	RGD1565672	500870	ENSRNOG00000004412	GO:0007089|GO:0008285	chr7	RGD:1565672	96009703	protein-coding		95931981	9.67165e-05	4.87489e-06	0.0158115	0.000170233	3.28694	ALPPS * 24hr up vs Sham * 24hr	7.58104e-06	4.23496	PH * 24hr up vs Sham * 24hr	0.000492659	2.57469	PVL * 24hr up vs Sham * 24hr	0.0107421	1.8535	ALPPS * 96hr up vs Sham * 96hr	0.163742	1.36126	PH * 96hr up vs Sham * 96hr	0.0995175	1.51266	PVL * 96hr up vs Sham * 96hr
Timeless	timeless circadian clock	Tim	83508	ENSRNOG00000031916	GO:0000122|GO:0000790|GO:0001658|GO:0001822|GO:0002009|GO:0005515|GO:0005634|GO:0006351|GO:0006974|GO:0007067|GO:0007623|GO:0009790|GO:0030324|GO:0033261|GO:0042127|GO:0042753|GO:0042803|GO:0045892|GO:0046982|GO:0048754|GO:0051301	chr7	RGD:620939	2646199	protein-coding		2622166	0.0620092	7.46602e-05	0.00505504	0.00355026	3.28626	ALPPS * 24hr up vs Sham * 24hr	0.000189887	4.59554	PH * 24hr up vs Sham * 24hr	0.0045942	2.78628	PVL * 24hr up vs Sham * 24hr	0.670548	-1.14132	ALPPS * 96hr down vs Sham * 96hr	0.263641	-1.42519	PH * 96hr down vs Sham * 96hr	0.902717	-1.04324	PVL * 96hr down vs Sham * 96hr
Tnfrsf11b	tumor necrosis factor receptor superfamily, member 11b	Opg	25341	ENSRNOG00000008336	GO:0003674|GO:0005125|GO:0005578|GO:0005615|GO:0006915|GO:0007165|GO:0007584|GO:0010035|GO:0030198|GO:0032026|GO:0042489|GO:0042493|GO:0043627|GO:0045779|GO:0046685	chr7	RGD:619802	94464618	protein-coding	171369|24596|246143|25572|297604|316256|366518|498206|500590	94436612	6.68016e-06	0.00527441	0.326431	7.40058e-05	3.28589	ALPPS * 24hr up vs Sham * 24hr	0.000100527	2.80451	PH * 24hr up vs Sham * 24hr	0.000142092	2.70377	PVL * 24hr up vs Sham * 24hr	9.83338e-05	2.81111	ALPPS * 96hr up vs Sham * 96hr	0.000309581	2.49445	PH * 96hr up vs Sham * 96hr	0.0525085	1.57718	PVL * 96hr up vs Sham * 96hr
Plekha4	pleckstrin homology domain containing, family A (phosphoinositide binding specific) member 4		308584	ENSRNOG00000020942	GO:0005543|GO:0005737|GO:0016020	chr1	RGD:735133	102619582	protein-coding	246237|499249	102596674	1.8985e-05	0.320077	0.53724	5.73857e-05	3.2845	ALPPS * 24hr up vs Sham * 24hr	0.00680548	1.81185	PH * 24hr up vs Sham * 24hr	0.000207211	2.53669	PVL * 24hr up vs Sham * 24hr	0.00089912	2.19539	ALPPS * 96hr up vs Sham * 96hr	0.0477704	1.50174	PH * 96hr up vs Sham * 96hr	0.00109095	2.35934	PVL * 96hr up vs Sham * 96hr
Mgme1	mitochondrial genome maintenance exonuclease 1	RGD1307465	296200	ENSRNOG00000028196	GO:0000002|GO:0005739|GO:0008297|GO:0043504	chr3	RGD:1307465	144840679	protein-coding		144832022	5.53676e-06	7.39539e-07	2.39508e-06	1.20855e-06	3.26065	ALPPS * 24hr up vs Sham * 24hr	1.19164e-08	4.66202	PH * 24hr up vs Sham * 24hr	2.14579e-06	2.73475	PVL * 24hr up vs Sham * 24hr	0.0165134	1.42749	ALPPS * 96hr up vs Sham * 96hr	0.133003	-1.23188	PH * 96hr down vs Sham * 96hr	0.743509	1.04999	PVL * 96hr up vs Sham * 96hr
Thbd	thrombomodulin		83580		GO:0003674|GO:0005615|GO:0005886|GO:0007565|GO:0007596|GO:0009790|GO:0009986|GO:0010165|GO:0032496|GO:0051591	chr3	RGD:621299	149163547	protein-coding		149159895	7.09496e-06	0.00249174	0.562222	0.000168942	3.25521	ALPPS * 24hr up vs Sham * 24hr	0.000766467	2.43395	PH * 24hr up vs Sham * 24hr	0.000116067	2.99901	PVL * 24hr up vs Sham * 24hr	0.000207514	2.80825	ALPPS * 96hr up vs Sham * 96hr	7.39039e-05	3.15949	PH * 96hr up vs Sham * 96hr	0.000730655	2.71898	PVL * 96hr up vs Sham * 96hr
Ift80	intraflagellar transport 80 homolog (Chlamydomonas)	RGD1312006|Wdr56	295106	ENSRNOG00000009808	GO:0001649|GO:0005813|GO:0005929|GO:0005932|GO:0007224|GO:0035085|GO:0060271|GO:0060349	chr2	RGD:1312006	184961866	protein-coding		184867651	0.00113897	0.00282303	0.00217753	0.000339721	3.2275	ALPPS * 24hr up vs Sham * 24hr	2.32684e-05	3.97922	PH * 24hr up vs Sham * 24hr	0.0103665	1.93364	PVL * 24hr up vs Sham * 24hr	0.120629	1.44534	ALPPS * 96hr up vs Sham * 96hr	0.472793	-1.17874	PH * 96hr down vs Sham * 96hr	0.230843	-1.36635	PVL * 96hr down vs Sham * 96hr
Ran	RAN, member RAS oncogene family		84509	ENSRNOG00000000938	GO:0000226|GO:0000785|GO:0003924|GO:0005525|GO:0005634|GO:0005737|GO:0006606|GO:0006611|GO:0006913|GO:0007286|GO:0019003|GO:0019904|GO:0030036|GO:0032092|GO:0034613|GO:0034629|GO:0043234	chr12	RGD:620367	33250190	protein-coding	313163	33247056	2.58178e-07	3.26039e-06	6.63605e-06	5.17587e-08	3.2215	ALPPS * 24hr up vs Sham * 24hr	9.07592e-09	3.32103	PH * 24hr up vs Sham * 24hr	7.83241e-07	2.31001	PVL * 24hr up vs Sham * 24hr	0.000727783	1.53649	ALPPS * 96hr up vs Sham * 96hr	0.869443	-1.01685	PH * 96hr down vs Sham * 96hr	0.266191	1.13793	PVL * 96hr up vs Sham * 96hr
B4galt5	UDP-Gal:betaGlcNAc beta 1,4-galactosyltransferase, polypeptide 5		362275	ENSRNOG00000008283	GO:0005975|GO:0016757	chr3	RGD:1310062	170211612	protein-coding	24390|303923|313536|364675|494342	170196325	0.00116314	0.925994	0.871094	0.00252703	3.21218	ALPPS * 24hr up vs Sham * 24hr	0.00998976	2.33254	PH * 24hr up vs Sham * 24hr	0.0244039	2.04917	PVL * 24hr up vs Sham * 24hr	0.0082605	2.39701	ALPPS * 96hr up vs Sham * 96hr	0.0113599	2.28984	PH * 96hr up vs Sham * 96hr	0.0317598	2.13523	PVL * 96hr up vs Sham * 96hr
Ube2s	ubiquitin-conjugating enzyme E2S	RGD1564746	292588	ENSRNOG00000016930	GO:0004842|GO:0005524|GO:0005680|GO:0010458|GO:0010994|GO:0031145|GO:0035519|GO:0044314|GO:0051301|GO:0051488|GO:0070534|GO:0070979|GO:0085020	chr1	RGD:1564746	75956026	protein-coding	298317|81816	75951966	0.000158495	0.000318054	0.0479378	0.00018968	3.21085	ALPPS * 24hr up vs Sham * 24hr	2.88217e-05	3.53751	PH * 24hr up vs Sham * 24hr	0.00035481	2.64803	PVL * 24hr up vs Sham * 24hr	0.0186364	1.73971	ALPPS * 96hr up vs Sham * 96hr	0.126323	1.40257	PH * 96hr up vs Sham * 96hr	0.0784936	1.55526	PVL * 96hr up vs Sham * 96hr
Paqr4	progestin and adipoQ receptor family member IV		302967	ENSRNOG00000003721	GO:0016021	chr10	RGD:1309533	12895328	protein-coding	289036|305203|313615|315741|316275|681021	12891714	0.00168652	0.00958293	0.264452	0.00208417	3.1888	ALPPS * 24hr up vs Sham * 24hr	0.00060236	3.36102	PH * 24hr up vs Sham * 24hr	0.00730524	2.37104	PVL * 24hr up vs Sham * 24hr	0.02147	2.03948	ALPPS * 96hr up vs Sham * 96hr	0.173972	1.48358	PH * 96hr up vs Sham * 96hr	0.162551	1.57442	PVL * 96hr up vs Sham * 96hr
Ica1	islet cell autoantigen 1	Ica69	81024	ENSRNOG00000008628	GO:0000139|GO:0005634|GO:0005730|GO:0005737|GO:0005795|GO:0005829|GO:0006836|GO:0019904|GO:0030054|GO:0030425|GO:0030658|GO:0030667|GO:0030672|GO:0043496|GO:0048471	chr4	RGD:621465	34639858	protein-coding	316432	34493594	5.36835e-09	1.62039e-07	0.00532335	1.37625e-05	3.17548	ALPPS * 24hr up vs Sham * 24hr	4.34343e-08	5.40733	PH * 24hr up vs Sham * 24hr	4.35086e-07	4.05166	PVL * 24hr up vs Sham * 24hr	2.8388e-08	5.72999	ALPPS * 96hr up vs Sham * 96hr	2.14916e-06	3.39144	PH * 96hr up vs Sham * 96hr	2.06562e-06	3.93583	PVL * 96hr up vs Sham * 96hr
Slc25a45	solute carrier family 25, member 45		689625		GO:0005739|GO:0016021|GO:0055085	chr1	RGD:1589953	228177541	protein-coding		228170602	0.000100865	0.00254393	0.746636	0.00126033	3.14857	ALPPS * 24hr up vs Sham * 24hr	0.000187594	3.59764	PH * 24hr up vs Sham * 24hr	0.00772454	2.20882	PVL * 24hr up vs Sham * 24hr	0.00301802	2.49182	ALPPS * 96hr up vs Sham * 96hr	0.00231617	2.57815	PH * 96hr up vs Sham * 96hr	0.014389	2.21741	PVL * 96hr up vs Sham * 96hr
Nop58	NOP58 ribonucleoprotein	Nap65|Nol5	60373	ENSRNOG00000016486	GO:0000154|GO:0005634|GO:0005730|GO:0005732|GO:0005737|GO:0006608|GO:0008649|GO:0015030|GO:0030515|GO:0030519|GO:0031167|GO:0051082|GO:0070761	chr9	RGD:620484	66323766	protein-coding		66300036	6.80024e-05	0.000550588	0.000538807	1.74329e-05	3.13807	ALPPS * 24hr up vs Sham * 24hr	1.19401e-06	3.66961	PH * 24hr up vs Sham * 24hr	8.45858e-05	2.40214	PVL * 24hr up vs Sham * 24hr	0.122793	1.30183	ALPPS * 96hr up vs Sham * 96hr	0.560893	1.1004	PH * 96hr up vs Sham * 96hr	0.322122	-1.20238	PVL * 96hr down vs Sham * 96hr
Nhp2	NHP2 ribonucleoprotein	Nola2	287273	ENSRNOG00000049622	GO:0003723|GO:0005730	chr10	RGD:1309435	36845050	protein-coding		36841676	2.09625e-05	0.00560008	0.0370529	8.70524e-05	3.13149	ALPPS * 24hr up vs Sham * 24hr	9.65719e-06	3.53474	PH * 24hr up vs Sham * 24hr	0.000279348	2.46443	PVL * 24hr up vs Sham * 24hr	0.00200206	2.03538	ALPPS * 96hr up vs Sham * 96hr	0.0382563	1.53613	PH * 96hr up vs Sham * 96hr	0.00296799	2.12305	PVL * 96hr up vs Sham * 96hr
Npy1r	neuropeptide Y receptor Y1	NPY-1	29358	ENSRNOG00000014149	GO:0001601|GO:0001602|GO:0003151|GO:0003674|GO:0004983|GO:0005829|GO:0005886|GO:0006006|GO:0007218|GO:0007268|GO:0007626|GO:0007631|GO:0008021|GO:0008217|GO:0016021|GO:0019233|GO:0030424|GO:0030432|GO:0032355|GO:0040014|GO:0045907|GO:0046888|GO:0051481	chr16	RGD:3198	24671859	protein-coding	140595|246075|24808|25340|25593|25605|29471|296866|296867|310327|500157|64107|78964	24663045	0.0595523	0.529428	0.0537476	0.00387341	3.13133	ALPPS * 24hr up vs Sham * 24hr	0.0445036	1.9201	PH * 24hr up vs Sham * 24hr	0.24868	1.42729	PVL * 24hr up vs Sham * 24hr	0.735735	1.10713	ALPPS * 96hr up vs Sham * 96hr	0.557086	1.1946	PH * 96hr up vs Sham * 96hr	0.0645283	1.94072	PVL * 96hr up vs Sham * 96hr
Dtymk	deoxythymidylate kinase (thymidylate kinase)		301622	ENSRNOG00000018904	GO:0004798|GO:0005524|GO:0005739|GO:0005758|GO:0005759|GO:0006233|GO:0006235|GO:0009165|GO:0043627|GO:0045445|GO:0046686|GO:0046939|GO:0046940|GO:0050145|GO:0071363	chr9	RGD:1309614	100583554	protein-coding		100574720	0.000127322	0.00407891	0.00918224	5.35465e-05	3.12705	ALPPS * 24hr up vs Sham * 24hr	9.94333e-06	3.3119	PH * 24hr up vs Sham * 24hr	0.000138905	2.52176	PVL * 24hr up vs Sham * 24hr	0.038477	1.50333	ALPPS * 96hr up vs Sham * 96hr	0.302444	1.21055	PH * 96hr up vs Sham * 96hr	0.240456	1.27712	PVL * 96hr up vs Sham * 96hr
Nup107	nucleoporin 107		116555	ENSRNOG00000006541	GO:0000776|GO:0000777|GO:0005487|GO:0005643|GO:0006406|GO:0015031|GO:0017056|GO:0031080|GO:0031965|GO:0034399|GO:0051292	chr7	RGD:621160	60825188	protein-coding		60781687	0.00207497	2.46756e-06	0.000361149	0.000682102	3.11705	ALPPS * 24hr up vs Sham * 24hr	3.93374e-06	5.53114	PH * 24hr up vs Sham * 24hr	0.000757531	2.72958	PVL * 24hr up vs Sham * 24hr	0.533275	1.16154	ALPPS * 96hr up vs Sham * 96hr	0.385273	-1.23381	PH * 96hr down vs Sham * 96hr	0.114528	-1.55445	PVL * 96hr down vs Sham * 96hr
Nasp	nuclear autoantigenic sperm protein (histone-binding)		298441	ENSRNOG00000016454	GO:0001824|GO:0005634|GO:0005737|GO:0006260|GO:0007049|GO:0008283|GO:0015031|GO:0042393|GO:0043486|GO:0051879	chr5	RGD:1359609	139268227	protein-coding		139243235	1.13037e-06	2.38742e-06	1.39649e-05	3.50921e-07	3.11704	ALPPS * 24hr up vs Sham * 24hr	2.38447e-08	3.53802	PH * 24hr up vs Sham * 24hr	3.09123e-07	2.79435	PVL * 24hr up vs Sham * 24hr	0.00283122	1.50572	ALPPS * 96hr up vs Sham * 96hr	0.956742	1.00628	PH * 96hr up vs Sham * 96hr	0.605092	1.06931	PVL * 96hr up vs Sham * 96hr
Btg3	BTG family, member 3		54230	ENSRNOG00000001555	GO:0005575|GO:0005737|GO:0006979|GO:0008285|GO:0045930	chr11	RGD:2226	20543935	protein-coding	29618|29619|315650	20528289	0.00014435	0.00379981	0.0257541	0.00042423	3.1117	ALPPS * 24hr up vs Sham * 24hr	0.000123856	3.19484	PH * 24hr up vs Sham * 24hr	0.00150319	2.38869	PVL * 24hr up vs Sham * 24hr	0.00174055	2.34962	ALPPS * 96hr up vs Sham * 96hr	0.129502	1.42863	PH * 96hr up vs Sham * 96hr	0.492182	-1.19079	PVL * 96hr down vs Sham * 96hr
Tubb4b	tubulin, beta 4B class IVb	Tubb2|Tubb2c	296554	ENSRNOG00000010170	GO:0003924|GO:0005200|GO:0005525|GO:0005634|GO:0005737|GO:0005874|GO:0005886|GO:0007017|GO:0015630|GO:0051225|GO:0051258	chr3	RGD:735101	2425631	protein-coding	246118|291081|29214|307351|361856|498736.chr17.1|498736.chr17.2	2422872	0.263401	2.39826e-07	0.00010834	0.000873417	3.08566	ALPPS * 24hr up vs Sham * 24hr	4.97408e-05	3.96631	PH * 24hr up vs Sham * 24hr	0.000557358	2.89641	PVL * 24hr up vs Sham * 24hr	0.0777695	-1.57715	ALPPS * 96hr down vs Sham * 96hr	0.00498612	-2.21767	PH * 96hr down vs Sham * 96hr	0.0409484	-1.82678	PVL * 96hr down vs Sham * 96hr
Impdh1	IMP (inosine 5'-monophosphate) dehydrogenase 1	IMPD 1|IMPDH 1	362329	ENSRNOG00000020032	GO:0000166|GO:0003674|GO:0003676|GO:0003677|GO:0003938|GO:0005575|GO:0005634|GO:0005737|GO:0006164|GO:0006177|GO:0009409|GO:0046651|GO:0046872|GO:0055114|GO:0060041	chr4	RGD:1311108	56261085	protein-coding	117533|192357|301005	56245546	3.76123e-06	0.58696	0.435675	8.61043e-05	3.08344	ALPPS * 24hr up vs Sham * 24hr	6.8902e-06	3.60759	PH * 24hr up vs Sham * 24hr	0.000167564	2.55874	PVL * 24hr up vs Sham * 24hr	0.000464853	2.31413	ALPPS * 96hr up vs Sham * 96hr	0.000393491	2.35188	PH * 96hr up vs Sham * 96hr	0.00185044	2.20598	PVL * 96hr up vs Sham * 96hr
Ctps	CTP synthase		313560	ENSRNOG00000009963	GO:0003674|GO:0003883|GO:0005575|GO:0006241|GO:0008150	chr5	RGD:1311060	143288320	protein-coding	619580	143259189	0.00143351	0.0170629	0.0034637	0.000826821	3.07012	ALPPS * 24hr up vs Sham * 24hr	9.0468e-06	4.96417	PH * 24hr up vs Sham * 24hr	0.00183864	2.47604	PVL * 24hr up vs Sham * 24hr	0.579612	1.14368	ALPPS * 96hr up vs Sham * 96hr	0.783149	1.06867	PH * 96hr up vs Sham * 96hr	0.665935	-1.12381	PVL * 96hr down vs Sham * 96hr
Donson	downstream neighbor of SON		288257	ENSRNOG00000002012		chr11	RGD:1306823	35456223	protein-coding		35446570	0.0107758	0.00482486	0.00878603	0.00360975	3.06582	ALPPS * 24hr up vs Sham * 24hr	9.83923e-05	4.67732	PH * 24hr up vs Sham * 24hr	0.00183936	3.00345	PVL * 24hr up vs Sham * 24hr	0.330719	1.33557	ALPPS * 96hr up vs Sham * 96hr	0.822229	-1.06795	PH * 96hr down vs Sham * 96hr	0.599142	-1.18847	PVL * 96hr down vs Sham * 96hr
Haus7	HAUS augmin-like complex, subunit 7	RGD1562991|Uchl5ip	293844		GO:0005730|GO:0005737|GO:0005813|GO:0005886|GO:0031996|GO:0051225|GO:0051297|GO:0070652	chr1	RGD:1562991	153120878	protein-coding		153101814	4.78789e-06	0.000789224	0.00970276	1.24579e-05	3.06496	ALPPS * 24hr up vs Sham * 24hr	2.93184e-06	3.13135	PH * 24hr up vs Sham * 24hr	9.77855e-06	2.78552	PVL * 24hr up vs Sham * 24hr	0.000840798	1.90552	ALPPS * 96hr up vs Sham * 96hr	0.112805	1.29421	PH * 96hr up vs Sham * 96hr	0.00392451	1.79959	PVL * 96hr up vs Sham * 96hr
Dnajc9	DnaJ (Hsp40) homolog, subfamily C, member 9	JDD1	364240		GO:0035176	chr15	RGD:1305009	8462286	protein-coding		8458010	2.34947e-06	1.74439e-08	0.000112303	1.50662e-06	3.05714	ALPPS * 24hr up vs Sham * 24hr	5.29591e-08	3.73757	PH * 24hr up vs Sham * 24hr	6.41677e-06	2.41008	PVL * 24hr up vs Sham * 24hr	0.00480005	1.52427	ALPPS * 96hr up vs Sham * 96hr	0.332455	1.13481	PH * 96hr up vs Sham * 96hr	0.265748	1.17735	PVL * 96hr up vs Sham * 96hr
Kdelr3	KDEL (Lys-Asp-Glu-Leu) endoplasmic reticulum protein retention receptor 3		315131	ENSRNOG00000013577	GO:0005783|GO:0006621|GO:0015031|GO:0016021|GO:0046923	chr7	RGD:1311536	120753160	protein-coding	304290|361577	120742981	1.63122e-08	0.0140175	0.0097794	1.20535e-05	3.04141	ALPPS * 24hr up vs Sham * 24hr	2.72742e-05	2.51216	PH * 24hr up vs Sham * 24hr	0.00675969	1.61456	PVL * 24hr up vs Sham * 24hr	5.47376e-09	6.6065	ALPPS * 96hr up vs Sham * 96hr	5.13393e-07	3.71409	PH * 96hr up vs Sham * 96hr	2.81944e-06	3.55332	PVL * 96hr up vs Sham * 96hr
Cmpk2	cytidine monophosphate (UMP-CMP) kinase 2, mitochondrial	Tyki	314004	ENSRNOG00000007690	GO:0004127|GO:0004798|GO:0005634|GO:0005730|GO:0005739|GO:0006227|GO:0006233|GO:0009041|GO:0033862|GO:0071222	chr6	RGD:1305881	54414584	protein-coding		54403782	5.12396e-06	0.000457026	0.0313005	0.000331835	3.03751	ALPPS * 24hr up vs Sham * 24hr	0.145964	1.38333	PH * 24hr up vs Sham * 24hr	4.00698e-06	4.64271	PVL * 24hr up vs Sham * 24hr	0.000201833	2.85674	ALPPS * 96hr up vs Sham * 96hr	0.000978702	2.39895	PH * 96hr up vs Sham * 96hr	0.000755936	2.74464	PVL * 96hr up vs Sham * 96hr
Adat2	adenosine deaminase, tRNA-specific 2	Deadc1	361453		GO:0008270|GO:0016787	chr1	RGD:1309642	9371494	protein-coding		9354585	0.0199445	0.632679	0.0876465	0.00346559	3.03664	ALPPS * 24hr up vs Sham * 24hr	0.0246076	2.03936	PH * 24hr up vs Sham * 24hr	0.0263568	2.01894	PVL * 24hr up vs Sham * 24hr	0.295161	1.36046	ALPPS * 96hr up vs Sham * 96hr	0.464564	1.23716	PH * 96hr up vs Sham * 96hr	0.179091	-1.56455	PVL * 96hr down vs Sham * 96hr
Wdr31	WD repeat domain 31		298096	ENSRNOG00000014869		chr5	RGD:1309367	82444010	protein-coding	246216|311670	82425258	0.00122262	0.358692	0.0410717	0.00154515	3.01205	ALPPS * 24hr up vs Sham * 24hr	0.000537984	3.07345	PH * 24hr up vs Sham * 24hr	0.00560907	2.27623	PVL * 24hr up vs Sham * 24hr	0.00481426	2.32066	ALPPS * 96hr up vs Sham * 96hr	0.995992	1.00129	PH * 96hr up vs Sham * 96hr	0.17212	1.49923	PVL * 96hr up vs Sham * 96hr
Haus1	HAUS augmin-like complex, subunit 1	Ccdc5	192228		GO:0000922|GO:0003674|GO:0005737|GO:0005813|GO:0005815|GO:0005874|GO:0007067|GO:0051225|GO:0051297|GO:0051301|GO:0070652	chr18	RGD:619909	73826016	protein-coding		73814810	6.00435e-05	3.9576e-05	0.00064609	3.27297e-05	2.98713	ALPPS * 24hr up vs Sham * 24hr	1.41713e-06	3.67634	PH * 24hr up vs Sham * 24hr	0.000164693	2.29513	PVL * 24hr up vs Sham * 24hr	0.00928741	1.63553	ALPPS * 96hr up vs Sham * 96hr	0.989152	-1.00226	PH * 96hr down vs Sham * 96hr	0.194047	1.28266	PVL * 96hr up vs Sham * 96hr
Ddx39a	DEAD (Asp-Glu-Ala-Asp) box polypeptide 39A	Ddx39|Ddxl	89827		GO:0000398|GO:0003676|GO:0005524|GO:0005634|GO:0005737|GO:0006406|GO:0008026	chr19	RGD:619920	35834041	protein-coding		35826093	0.000721748	0.000545664	0.000975104	0.000108506	2.96986	ALPPS * 24hr up vs Sham * 24hr	4.70893e-06	3.72259	PH * 24hr up vs Sham * 24hr	0.000121578	2.61729	PVL * 24hr up vs Sham * 24hr	0.375451	1.18245	ALPPS * 96hr up vs Sham * 96hr	0.755062	-1.05997	PH * 96hr down vs Sham * 96hr	0.694805	1.08543	PVL * 96hr up vs Sham * 96hr
RGD1560010	RGD1560010		310537	ENSRNOG00000010071		chr2	RGD:1560010	197728572	protein-coding		197725440	0.000197716	2.7279e-06	0.00136703	6.12871e-05	2.96698	ALPPS * 24hr up vs Sham * 24hr	1.65245e-05	3.01765	PH * 24hr up vs Sham * 24hr	0.00111091	2.02416	PVL * 24hr up vs Sham * 24hr	0.00704179	1.72316	ALPPS * 96hr up vs Sham * 96hr	0.355155	-1.17941	PH * 96hr down vs Sham * 96hr	0.747242	1.06547	PVL * 96hr up vs Sham * 96hr
Ifi47	interferon gamma inducible protein 47		246208	ENSRNOG00000002470	GO:0006952	chr10	RGD:708470	34067269	protein-coding	303090|307414|308428|498873	34059639	0.000102907	1.00804e-05	0.0260957	0.00243837	2.96354	ALPPS * 24hr up vs Sham * 24hr	0.0359842	1.84282	PH * 24hr up vs Sham * 24hr	0.000951826	2.99762	PVL * 24hr up vs Sham * 24hr	0.00119517	2.9069	ALPPS * 96hr up vs Sham * 96hr	3.13984e-05	4.88762	PH * 96hr up vs Sham * 96hr	0.0158841	2.24337	PVL * 96hr up vs Sham * 96hr
Cenpm	centromere protein M	RGD1307309	315164	ENSRNOG00000023262		chr7	RGD:1307309	123460809	protein-coding		123449521	0.000166633	0.0522778	0.0244489	0.000330005	2.94806	ALPPS * 24hr up vs Sham * 24hr	0.00064414	2.44782	PH * 24hr up vs Sham * 24hr	0.000449474	2.54378	PVL * 24hr up vs Sham * 24hr	0.0793491	1.47378	ALPPS * 96hr up vs Sham * 96hr	0.76119	1.06559	PH * 96hr up vs Sham * 96hr	0.00120203	2.52764	PVL * 96hr up vs Sham * 96hr
Kcnj8	potassium inwardly-rectifying channel, subfamily J, member 8	Kir6.1|UKATP1|uKATP-1	25472		GO:0001822|GO:0005515|GO:0005524|GO:0005739|GO:0006813|GO:0007507|GO:0008282|GO:0009268|GO:0010107|GO:0015272|GO:0016020|GO:0030016|GO:0032496|GO:0042311|GO:0042383|GO:0043231|GO:0043330|GO:0051607	chr4	RGD:2960	241003081	protein-coding		240996986	1.8159e-05	0.0672664	0.19791	0.000243231	2.92802	ALPPS * 24hr up vs Sham * 24hr	3.58371e-05	3.22344	PH * 24hr up vs Sham * 24hr	0.00017961	2.69937	PVL * 24hr up vs Sham * 24hr	0.000247038	2.60979	ALPPS * 96hr up vs Sham * 96hr	0.0129196	1.75181	PH * 96hr up vs Sham * 96hr	0.00433204	2.11281	PVL * 96hr up vs Sham * 96hr
Tfrc	transferrin receptor	Trfr	64678	ENSRNOG00000001766	GO:0001666|GO:0004998|GO:0005576|GO:0005739|GO:0005768|GO:0005886|GO:0005905|GO:0006508|GO:0006879|GO:0006953|GO:0007568|GO:0007584|GO:0008233|GO:0009897|GO:0009986|GO:0010033|GO:0010035|GO:0010039|GO:0010042|GO:0016021|GO:0016023|GO:0030316|GO:0030544|GO:0032526|GO:0042470|GO:0045780|GO:0046688|GO:0048471|GO:0051087|GO:0055038|GO:0070062	chr11	RGD:70488	74502561	protein-coding	288562|300384|83568|85309	74479841	0.00156573	0.412962	0.00433041	0.000539356	2.92405	ALPPS * 24hr up vs Sham * 24hr	0.000453796	2.66211	PH * 24hr up vs Sham * 24hr	0.000136901	3.05571	PVL * 24hr up vs Sham * 24hr	0.0213721	1.74621	ALPPS * 96hr up vs Sham * 96hr	0.397526	-1.2066	PH * 96hr down vs Sham * 96hr	0.636394	-1.12329	PVL * 96hr down vs Sham * 96hr
Tdp1	tyrosyl-DNA phosphodiesterase 1		314380	ENSRNOG00000003831	GO:0000012|GO:0003674|GO:0003690|GO:0003697|GO:0004527|GO:0005575|GO:0005634|GO:0005737|GO:0006281|GO:0006302|GO:0008150|GO:0017005	chr6	RGD:1309618	133187081	protein-coding		133127134	0.00310251	0.00995366	0.0366597	0.00262722	2.91607	ALPPS * 24hr up vs Sham * 24hr	9.41639e-05	4.11865	PH * 24hr up vs Sham * 24hr	0.00122712	2.88215	PVL * 24hr up vs Sham * 24hr	0.438361	1.23273	ALPPS * 96hr up vs Sham * 96hr	0.442031	1.23063	PH * 96hr up vs Sham * 96hr	0.316928	1.35575	PVL * 96hr up vs Sham * 96hr
RT1-T24-1	RT1 class I, locus T24, gene 1	H2-T24	361787	ENSRNOG00000032596	GO:0006955|GO:0019882|GO:0042612	chr20	RGD:1359499	5380689	protein-coding	24747|24750|24974|25119|29199|294213|29558|309584|414785|360323|365527|368153|414783|414784|414786|414787|414793|499400|680842	5367481	0.00597028	0.015763	0.270803	0.00397204	2.91205	ALPPS * 24hr up vs Sham * 24hr	0.00389098	2.60881	PH * 24hr up vs Sham * 24hr	0.00214136	2.83639	PVL * 24hr up vs Sham * 24hr	0.103212	1.62296	ALPPS * 96hr up vs Sham * 96hr	0.531929	1.19488	PH * 96hr up vs Sham * 96hr	0.148131	1.60867	PVL * 96hr up vs Sham * 96hr
Dynlt1	dynein light chain Tctex-type 1	AGS2|Tctex1	83462	ENSRNOG00000018207	GO:0000132|GO:0003774|GO:0005515|GO:0005794|GO:0005819|GO:0005868|GO:0005874|GO:0006886|GO:0007017|GO:0007067|GO:0008277|GO:0019060|GO:0032314|GO:0042802|GO:0048812|GO:0050768|GO:0051301|GO:0051493	chr1	RGD:620261	48516927	protein-coding	363448	48510104	5.01809e-05	0.349532	0.516745	0.000796907	2.87009	ALPPS * 24hr up vs Sham * 24hr	0.000219029	2.98447	PH * 24hr up vs Sham * 24hr	0.000628946	2.63837	PVL * 24hr up vs Sham * 24hr	0.000382561	2.79473	ALPPS * 96hr up vs Sham * 96hr	0.0101178	1.93112	PH * 96hr up vs Sham * 96hr	0.0038822	2.35172	PVL * 96hr up vs Sham * 96hr
Vrk1	vaccinia related kinase 1		362779	ENSRNOG00000005274	GO:0004674|GO:0005524|GO:0005634|GO:0005730|GO:0005737|GO:0005795|GO:0006468|GO:0042802|GO:0046777|GO:0090166	chr6	RGD:1306069	139098524	protein-coding	361565	139031649	9.09073e-06	7.63525e-09	1.83638e-05	4.17521e-06	2.86861	ALPPS * 24hr up vs Sham * 24hr	3.52101e-08	4.07251	PH * 24hr up vs Sham * 24hr	7.52417e-06	2.44478	PVL * 24hr up vs Sham * 24hr	0.0216759	1.39863	ALPPS * 96hr up vs Sham * 96hr	0.698195	-1.05275	PH * 96hr down vs Sham * 96hr	0.736198	1.05117	PVL * 96hr up vs Sham * 96hr
Golt1b	golgi transport 1B	RGD1310691	362460	ENSRNOG00000012695	GO:0004871|GO:0005783|GO:0007165|GO:0016192|GO:0043123	chr4	RGD:1310691	240831669	protein-coding	498230	240820452	1.88011e-05	9.25089e-05	0.0045543	4.83095e-05	2.86752	ALPPS * 24hr up vs Sham * 24hr	8.10202e-07	3.91819	PH * 24hr up vs Sham * 24hr	0.000427852	2.11218	PVL * 24hr up vs Sham * 24hr	0.116146	1.31441	ALPPS * 96hr up vs Sham * 96hr	0.0345292	1.46547	PH * 96hr up vs Sham * 96hr	0.933932	1.01552	PVL * 96hr up vs Sham * 96hr
Taf9b	TAF9B RNA polymerase II, TATA box binding protein (TBP)-associated factor	Dn7|TAFII31|Taf9l	171152		GO:0000122|GO:0003674|GO:0005575|GO:0005669|GO:0006352|GO:0012501|GO:0014070|GO:0030307|GO:0033276|GO:0043066|GO:0046982	chrX	RGD:621116	56414098	protein-coding		56401323	7.57965e-06	0.00524916	0.0036361	2.49448e-06	2.8543	ALPPS * 24hr up vs Sham * 24hr	2.51354e-06	2.55353	PH * 24hr up vs Sham * 24hr	1.21917e-05	2.25546	PVL * 24hr up vs Sham * 24hr	0.0906665	1.25163	ALPPS * 96hr up vs Sham * 96hr	0.00807978	1.46371	PH * 96hr up vs Sham * 96hr	0.0591226	1.32801	PVL * 96hr up vs Sham * 96hr
RGD1311747	similar to 2700029M09Rik protein		290706	ENSRNOG00000011293	GO:0005634	chr16	RGD:1311747	32375073	protein-coding		32358968	0.000504583	0.000276495	0.00957136	0.000113339	2.84364	ALPPS * 24hr up vs Sham * 24hr	5.64457e-05	2.72788	PH * 24hr up vs Sham * 24hr	0.000361116	2.28081	PVL * 24hr up vs Sham * 24hr	0.0480765	1.46579	ALPPS * 96hr up vs Sham * 96hr	0.96068	-1.0089	PH * 96hr down vs Sham * 96hr	0.214496	1.29263	PVL * 96hr up vs Sham * 96hr
Aaas	achalasia, adrenocortical insufficiency, alacrimia		300259	ENSRNOG00000013445	GO:0003674|GO:0005575|GO:0005634|GO:0005643|GO:0005730|GO:0005737|GO:0005813|GO:0006913|GO:0007612|GO:0008150|GO:0009566|GO:0031965	chr7	RGD:1308701	141751976	protein-coding		141733241	0.0166922	3.88506e-05	0.0034374	0.00132383	2.83591	ALPPS * 24hr up vs Sham * 24hr	6.78011e-05	3.67525	PH * 24hr up vs Sham * 24hr	0.00110373	2.59604	PVL * 24hr up vs Sham * 24hr	0.935587	-1.01938	ALPPS * 96hr down vs Sham * 96hr	0.389403	-1.23022	PH * 96hr down vs Sham * 96hr	0.913561	1.02924	PVL * 96hr up vs Sham * 96hr
Rasl2-9	RAS-like, family 2, locus 9		751812		GO:0003924|GO:0005525|GO:0005634|GO:0006886|GO:0006913|GO:0007264	chr1	RGD:2314256	76264358	protein-coding		76263180	0.00101917	0.00534459	0.0113403	0.000240359	2.82659	ALPPS * 24hr up vs Sham * 24hr	6.36604e-05	2.90988	PH * 24hr up vs Sham * 24hr	0.00144094	2.12126	PVL * 24hr up vs Sham * 24hr	0.0491704	1.50628	ALPPS * 96hr up vs Sham * 96hr	0.977127	1.00557	PH * 96hr up vs Sham * 96hr	0.824903	1.0491	PVL * 96hr up vs Sham * 96hr
Cenpc1	centromere protein C 1	Cenpc	305270	ENSRNOG00000021776	GO:0000278|GO:0000776|GO:0000780|GO:0005634|GO:0005721|GO:0005737|GO:0007059|GO:0051382	chr14	RGD:1303061	23571975	protein-coding		23515343	0.00230468	4.55045e-06	0.000996108	0.000208822	2.8264	ALPPS * 24hr up vs Sham * 24hr	2.50282e-05	3.1663	PH * 24hr up vs Sham * 24hr	0.000524004	2.31193	PVL * 24hr up vs Sham * 24hr	0.210834	1.2784	ALPPS * 96hr up vs Sham * 96hr	0.323319	-1.21136	PH * 96hr down vs Sham * 96hr	0.18147	-1.3424	PVL * 96hr down vs Sham * 96hr
Thop1	thimet oligopeptidase 1	EP24.15	64517	ENSRNOG00000019924	GO:0004222|GO:0005515|GO:0005737|GO:0006508|GO:0006518|GO:0007243|GO:0008233|GO:0042277|GO:0046872	chr7	RGD:68330	11680853	protein-coding	117041	11668513	4.09053e-05	0.795205	0.00186222	1.7069e-05	2.82601	ALPPS * 24hr up vs Sham * 24hr	1.78686e-06	3.122	PH * 24hr up vs Sham * 24hr	7.90767e-05	2.22552	PVL * 24hr up vs Sham * 24hr	0.0519905	1.3624	ALPPS * 96hr up vs Sham * 96hr	0.35766	1.14855	PH * 96hr up vs Sham * 96hr	0.0483878	1.42196	PVL * 96hr up vs Sham * 96hr
Serpinh1	serpin peptidase inhibitor, clade H (heat shock protein 47), member 1, (collagen binding protein 1)	Cbp2|Serpinh2	29345	ENSRNOG00000016831	GO:0004867|GO:0005518|GO:0005737|GO:0005783|GO:0005788|GO:0005793|GO:0006950|GO:0010951|GO:0030162|GO:0030199|GO:0032964|GO:0051082|GO:0051604	chr1	RGD:69302	170510765	protein-coding	191570|24179|246328|24648|24794|287526|287527|295703|299270|299271|299274|299276|299277|299282|314406|362774|65051|79224|81806	170503468	1.11949e-08	0.527099	0.612295	1.31602e-06	2.81985	ALPPS * 24hr up vs Sham * 24hr	9.67308e-07	2.59075	PH * 24hr up vs Sham * 24hr	1.74241e-06	2.47214	PVL * 24hr up vs Sham * 24hr	7.264e-08	3.25025	ALPPS * 96hr up vs Sham * 96hr	3.20181e-06	2.35903	PH * 96hr up vs Sham * 96hr	4.7704e-06	2.52485	PVL * 96hr up vs Sham * 96hr
Tmem55a	transmembrane protein 55A	RGD1306225	362490	ENSRNOG00000006697	GO:0005765|GO:0016021|GO:0016787|GO:0031902	chr5	RGD:1306225	33126621	protein-coding	364298	33079533	3.42528e-05	0.177091	2.45517e-05	4.99247e-05	2.80385	ALPPS * 24hr up vs Sham * 24hr	4.47666e-08	5.47465	PH * 24hr up vs Sham * 24hr	1.59026e-05	2.79984	PVL * 24hr up vs Sham * 24hr	0.274702	1.19985	ALPPS * 96hr up vs Sham * 96hr	0.750368	-1.05338	PH * 96hr down vs Sham * 96hr	0.841398	1.0372	PVL * 96hr up vs Sham * 96hr
Trim37	tripartite motif-containing 37		360592	ENSRNOG00000006248	GO:0003674|GO:0004842|GO:0005164|GO:0005575|GO:0005622|GO:0005777|GO:0005829|GO:0008150|GO:0008270|GO:0016235|GO:0031625|GO:0032088|GO:0042803|GO:0051865|GO:0070842	chr10	RGD:1308349	75664491	protein-coding		75532027	0.000558222	0.00239479	0.00280091	0.00024166	2.78639	ALPPS * 24hr up vs Sham * 24hr	1.29808e-05	3.4169	PH * 24hr up vs Sham * 24hr	0.00165124	2.07318	PVL * 24hr up vs Sham * 24hr	0.0264175	1.59306	ALPPS * 96hr up vs Sham * 96hr	0.819764	-1.04454	PH * 96hr down vs Sham * 96hr	0.722838	1.0789	PVL * 96hr up vs Sham * 96hr
Cep78	centrosomal protein 78	Ip63	60347	ENSRNOG00000014041	GO:0005813	chr1	RGD:620464	240331085	protein-coding		240303331	0.00209487	0.321491	0.0153068	0.000863041	2.78508	ALPPS * 24hr up vs Sham * 24hr	0.000161899	3.02844	PH * 24hr up vs Sham * 24hr	0.00138662	2.37118	PVL * 24hr up vs Sham * 24hr	0.0420438	1.62606	ALPPS * 96hr up vs Sham * 96hr	0.744762	-1.07482	PH * 96hr down vs Sham * 96hr	0.286619	1.30883	PVL * 96hr up vs Sham * 96hr
Igsf8	immunoglobulin superfamily, member 8		304979	ENSRNOG00000007604	GO:0016021	chr13	RGD:1311500	95221979	protein-coding	295325|29602|310727	95213847	0.00269948	0.0412592	0.134275	0.00176698	2.78284	ALPPS * 24hr up vs Sham * 24hr	0.000365679	3.03064	PH * 24hr up vs Sham * 24hr	0.00201889	2.45804	PVL * 24hr up vs Sham * 24hr	0.150051	1.43632	ALPPS * 96hr up vs Sham * 96hr	0.187814	1.3899	PH * 96hr up vs Sham * 96hr	0.405769	1.25592	PVL * 96hr up vs Sham * 96hr
MGC112830	similar to transcription factor		361178	ENSRNOG00000019222		chr16	RGD:1560344	80615804	protein-coding	300947	80578524	1.49598e-06	1.69218e-06	2.37612e-05	3.66354e-07	2.77529	ALPPS * 24hr up vs Sham * 24hr	2.30799e-08	3.13143	PH * 24hr up vs Sham * 24hr	4.89626e-05	1.80145	PVL * 24hr up vs Sham * 24hr	0.0566687	1.23626	ALPPS * 96hr up vs Sham * 96hr	0.562672	1.06241	PH * 96hr up vs Sham * 96hr	0.304108	-1.12951	PVL * 96hr down vs Sham * 96hr
Dusp6	dual specificity phosphatase 6		116663	ENSRNOG00000023896	GO:0000188|GO:0001933|GO:0004721|GO:0004725|GO:0005737|GO:0005829|GO:0006470|GO:0008138|GO:0009953|GO:0014070|GO:0017017|GO:0030154|GO:0035335|GO:0040036|GO:0042493|GO:0042663|GO:0043065|GO:0051409|GO:0060420|GO:0070373|GO:0070848	chr7	RGD:70978	41510627	protein-coding	114856|171109|293847|297682|299820|300980|303342|304580|311151|311406|361242|362238|365396|60587|63995	41506397	1.0534e-05	0.0018099	0.920627	0.000478526	2.77286	ALPPS * 24hr up vs Sham * 24hr	9.36439e-05	2.97208	PH * 24hr up vs Sham * 24hr	0.0150293	1.74867	PVL * 24hr up vs Sham * 24hr	0.000563735	2.44723	ALPPS * 96hr up vs Sham * 96hr	9.87512e-05	2.95448	PH * 96hr up vs Sham * 96hr	0.10816	1.47264	PVL * 96hr up vs Sham * 96hr
Pak1ip1	PAK1 interacting protein 1		361232	ENSRNOG00000023799	GO:0005634|GO:0005730|GO:0005886	chr17	RGD:1565353	23573599	protein-coding		23562522	0.0133246	0.00428434	0.00762755	0.00058612	2.76738	ALPPS * 24hr up vs Sham * 24hr	0.000148243	2.88961	PH * 24hr up vs Sham * 24hr	0.00262181	2.12247	PVL * 24hr up vs Sham * 24hr	0.827064	-1.04696	ALPPS * 96hr down vs Sham * 96hr	0.903977	-1.02565	PH * 96hr down vs Sham * 96hr	0.637263	-1.1175	PVL * 96hr down vs Sham * 96hr
Usp1	ubiquitin specific peptidase 1		313387	ENSRNOG00000007890	GO:0004221|GO:0004843|GO:0005634|GO:0006281|GO:0006282|GO:0006511|GO:0009411|GO:0016579|GO:0035520	chr5	RGD:1306461	121536379	protein-coding	289584|360763	121525009	0.000966271	4.01538e-05	0.00280799	0.000254501	2.7613	ALPPS * 24hr up vs Sham * 24hr	2.07968e-05	3.22783	PH * 24hr up vs Sham * 24hr	0.000582879	2.28598	PVL * 24hr up vs Sham * 24hr	0.268826	1.24039	ALPPS * 96hr up vs Sham * 96hr	0.722641	1.07011	PH * 96hr up vs Sham * 96hr	0.162259	-1.36152	PVL * 96hr down vs Sham * 96hr
Xpo1	exportin 1, CRM1 homolog (yeast)		85252	ENSRNOG00000009935	GO:0000122|GO:0000776|GO:0003723|GO:0005515|GO:0005634|GO:0005642|GO:0005643|GO:0005730|GO:0005737|GO:0006611|GO:0008565|GO:0010824|GO:0015030|GO:0019904|GO:0030529|GO:0034504|GO:0042176|GO:0042493|GO:0046825|GO:0051028	chr14	RGD:620517	108124346	protein-coding		108088677	0.00572223	5.03577e-05	0.000676497	0.00047712	2.75216	ALPPS * 24hr up vs Sham * 24hr	1.81572e-05	3.56063	PH * 24hr up vs Sham * 24hr	0.000971234	2.29745	PVL * 24hr up vs Sham * 24hr	0.829872	1.0448	ALPPS * 96hr up vs Sham * 96hr	0.307765	-1.23599	PH * 96hr down vs Sham * 96hr	0.0611248	-1.57722	PVL * 96hr down vs Sham * 96hr
Nup43	nucleoporin 43		683983	ENSRNOG00000049505	GO:0000776|GO:0031080	chr1	RGD:1596513	3478304	protein-coding		3468471	0.000104146	0.00472975	0.0041105	4.09511e-05	2.7453	ALPPS * 24hr up vs Sham * 24hr	8.16245e-06	2.86298	PH * 24hr up vs Sham * 24hr	0.000404018	2.03372	PVL * 24hr up vs Sham * 24hr	0.00992763	1.58228	ALPPS * 96hr up vs Sham * 96hr	0.719917	1.05795	PH * 96hr up vs Sham * 96hr	0.415158	1.15551	PVL * 96hr up vs Sham * 96hr
Cntrob	centrobin, centrosomal BRCA2 interacting protein	Lip8|RGD1307488	303240	ENSRNOG00000008270	GO:0000910|GO:0005737|GO:0005813|GO:0005814|GO:0007099|GO:0019904|GO:0051299	chr10	RGD:1307488	55666263	protein-coding		55644331	1.49984e-05	7.46898e-06	0.0165375	0.000326538	2.73437	ALPPS * 24hr up vs Sham * 24hr	9.5253e-07	4.81583	PH * 24hr up vs Sham * 24hr	0.000149623	2.66316	PVL * 24hr up vs Sham * 24hr	0.0244992	1.61612	ALPPS * 96hr up vs Sham * 96hr	0.0120301	1.73195	PH * 96hr up vs Sham * 96hr	0.0705737	1.51712	PVL * 96hr up vs Sham * 96hr
Gca	grancalcin		295647		GO:0003674|GO:0005509|GO:0005575|GO:0005737|GO:0005886|GO:0008150|GO:0042803|GO:0046982	chr3	RGD:1306589	55326008	protein-coding		55291465	0.00123741	0.005295	0.269137	0.00374967	2.73275	ALPPS * 24hr up vs Sham * 24hr	0.00103546	2.91004	PH * 24hr up vs Sham * 24hr	0.0034976	2.47997	PVL * 24hr up vs Sham * 24hr	0.00740183	2.24923	ALPPS * 96hr up vs Sham * 96hr	0.0591839	1.7025	PH * 96hr up vs Sham * 96hr	0.553079	1.19251	PVL * 96hr up vs Sham * 96hr
Ppic	peptidylprolyl isomerase C		291463	ENSRNOG00000017416	GO:0003755|GO:0006457|GO:0016018	chr18	RGD:1303221	47598040	protein-coding	294711|301432|360746|361449|361887|64367	47585434	1.16174e-07	6.61361e-07	0.197893	3.23766e-05	2.73178	ALPPS * 24hr up vs Sham * 24hr	2.09002e-05	2.55329	PH * 24hr up vs Sham * 24hr	3.30651e-05	2.4523	PVL * 24hr up vs Sham * 24hr	1.22755e-07	4.32578	ALPPS * 96hr up vs Sham * 96hr	8.00594e-06	2.78661	PH * 96hr up vs Sham * 96hr	0.000102666	2.4484	PVL * 96hr up vs Sham * 96hr
Polr3g	polymerase (RNA) III (DNA directed) polypeptide G		685465	ENSRNOG00000016260	GO:0032728|GO:0045089	chr2	RGD:1593792	9458293	protein-coding		9417665	0.00111579	0.00363058	0.180878	0.00114922	2.73125	ALPPS * 24hr up vs Sham * 24hr	0.000297813	2.86883	PH * 24hr up vs Sham * 24hr	0.00599134	2.04296	PVL * 24hr up vs Sham * 24hr	0.0238012	1.7504	ALPPS * 96hr up vs Sham * 96hr	0.16108	1.38654	PH * 96hr up vs Sham * 96hr	0.362835	1.26145	PVL * 96hr up vs Sham * 96hr
Magohb	mago-nashi homolog B (Drosophila)		690303	ENSRNOG00000010316	GO:0005634	chr4	RGD:1597384	228084406	protein-coding	298385	228076684	0.00130468	0.685154	0.0433826	0.000277529	2.71763	ALPPS * 24hr up vs Sham * 24hr	0.00164421	2.05985	PH * 24hr up vs Sham * 24hr	0.00078652	2.20952	PVL * 24hr up vs Sham * 24hr	0.0819611	1.41681	ALPPS * 96hr up vs Sham * 96hr	0.633314	-1.09491	PH * 96hr down vs Sham * 96hr	0.173925	1.34688	PVL * 96hr up vs Sham * 96hr
Ces2	carboxylesterase 2		100910144	ENSRNOG00000050702		chr1	RGD:6504334	290036807	protein-coding		290029539	0.000117238	0.223145	0.167849	0.00064743	2.71022	ALPPS * 24hr up vs Sham * 24hr	0.00191622	2.17766	PH * 24hr up vs Sham * 24hr	0.00487367	1.97807	PVL * 24hr up vs Sham * 24hr	0.0176668	1.73187	ALPPS * 96hr up vs Sham * 96hr	0.00122165	2.28194	PH * 96hr up vs Sham * 96hr	0.000614111	2.72725	PVL * 96hr up vs Sham * 96hr
Nudt13	nudix (nucleoside diphosphate linked moiety X)-type motif 13		682978	ENSRNOG00000048195	GO:0005739	chr15	RGD:1592767	8555093	protein-coding		8534957	0.000619803	0.304347	0.0344625	0.000139241	2.70065	ALPPS * 24hr up vs Sham * 24hr	0.000163922	2.39497	PH * 24hr up vs Sham * 24hr	0.000743398	2.08811	PVL * 24hr up vs Sham * 24hr	0.051456	1.44077	ALPPS * 96hr up vs Sham * 96hr	0.594557	1.09791	PH * 96hr up vs Sham * 96hr	0.183226	1.30797	PVL * 96hr up vs Sham * 96hr
Nt5dc2	5'-nucleotidase domain containing 2	RGD1305524	290558	ENSRNOG00000018358	GO:0016787|GO:0046872	chr16	RGD:1305524	7149110	protein-coding	294456|691922	7141051	3.06436e-05	0.35479	0.0189223	0.00103185	2.69829	ALPPS * 24hr up vs Sham * 24hr	4.20788e-05	3.52406	PH * 24hr up vs Sham * 24hr	0.00333102	2.13799	PVL * 24hr up vs Sham * 24hr	7.57434e-05	3.27998	ALPPS * 96hr up vs Sham * 96hr	0.0415001	1.6211	PH * 96hr up vs Sham * 96hr	0.000796998	2.78592	PVL * 96hr up vs Sham * 96hr
Tagln2	transgelin 2		304983	ENSRNOG00000008301	GO:0005886|GO:0007517|GO:0031965	chr13	RGD:1310840	95413997	protein-coding	54321|63837|65204	95407077	6.97558e-08	0.404024	0.592416	1.8258e-05	2.6967	ALPPS * 24hr up vs Sham * 24hr	4.09867e-06	2.76551	PH * 24hr up vs Sham * 24hr	1.20951e-05	2.5146	PVL * 24hr up vs Sham * 24hr	4.3498e-07	3.43324	ALPPS * 96hr up vs Sham * 96hr	5.15669e-06	2.70901	PH * 96hr up vs Sham * 96hr	1.08036e-05	2.83424	PVL * 96hr up vs Sham * 96hr
Eri1	exoribonuclease 1	RGD1308378|Thex1	361159	ENSRNOG00000011448	GO:0005634|GO:0005730|GO:0005737|GO:0008408|GO:0019843|GO:0031047|GO:0031125|GO:0043022|GO:0046872|GO:0071044|GO:0071204|GO:0071207	chr16	RGD:1308378	60002474	protein-coding	313535|691484	59982385	2.85247e-05	2.30013e-07	0.000631964	1.72797e-05	2.69265	ALPPS * 24hr up vs Sham * 24hr	8.87342e-07	3.1707	PH * 24hr up vs Sham * 24hr	0.0003012	1.93957	PVL * 24hr up vs Sham * 24hr	0.0121405	1.49204	ALPPS * 96hr up vs Sham * 96hr	0.66629	1.06314	PH * 96hr up vs Sham * 96hr	0.560359	-1.09713	PVL * 96hr down vs Sham * 96hr
Srsf3	serine/arginine-rich splicing factor 3	Sfrs3	361814	ENSRNOG00000000520	GO:0000166|GO:0003676|GO:0016607|GO:0043274	chr20	RGD:1309233	8544852	protein-coding	288701|29667.chr17|29667.chr6|297962|362264|362612|362630|362687|494445	8534919	0.00029775	0.0355118	0.00236041	2.51804e-05	2.68947	ALPPS * 24hr up vs Sham * 24hr	1.64507e-05	2.51264	PH * 24hr up vs Sham * 24hr	0.000210066	2.04102	PVL * 24hr up vs Sham * 24hr	0.0856773	1.30479	ALPPS * 96hr up vs Sham * 96hr	0.909272	-1.01684	PH * 96hr down vs Sham * 96hr	0.941818	-1.01202	PVL * 96hr down vs Sham * 96hr
RGD1306227	similar to 4833420G17Rik protein		310377	ENSRNOG00000017581		chr2	RGD:1306227	70718964	protein-coding		70696812	0.00402654	2.42421e-06	8.6352e-05	8.61614e-05	2.68568	ALPPS * 24hr up vs Sham * 24hr	2.54041e-06	3.42227	PH * 24hr up vs Sham * 24hr	0.00016558	2.28277	PVL * 24hr up vs Sham * 24hr	0.751531	-1.05379	ALPPS * 96hr down vs Sham * 96hr	0.0609839	-1.39174	PH * 96hr down vs Sham * 96hr	0.706464	-1.07222	PVL * 96hr down vs Sham * 96hr
Cbx5	chromobox homolog 5		300266	ENSRNOG00000036841	GO:0000118|GO:0000776|GO:0000792|GO:0003682|GO:0005634|GO:0005720|GO:0005730|GO:0005737|GO:0010369|GO:0016605|GO:0017053|GO:0019899|GO:0030674|GO:0035064|GO:0035097|GO:0042803|GO:0042826|GO:0045892|GO:0070491	chr7	RGD:1306619	142623004	protein-coding	297093	142605588	8.36205e-07	7.93807e-10	7.11662e-05	4.27108e-07	2.6841	ALPPS * 24hr up vs Sham * 24hr	2.18912e-08	3.07402	PH * 24hr up vs Sham * 24hr	1.13594e-06	2.25502	PVL * 24hr up vs Sham * 24hr	0.0126418	1.33098	ALPPS * 96hr up vs Sham * 96hr	0.124591	1.17753	PH * 96hr up vs Sham * 96hr	0.168865	1.17616	PVL * 96hr up vs Sham * 96hr
Fam3c	family with sequence similarity 3, member C		312159	ENSRNOG00000005979	GO:0005576|GO:0005794|GO:0007275|GO:0016023	chr4	RGD:735193	49231971	protein-coding	289949|501664	49179381	0.000746649	0.30309	0.0494074	0.000654415	2.67521	ALPPS * 24hr up vs Sham * 24hr	7.20261e-05	3.06439	PH * 24hr up vs Sham * 24hr	0.00318776	2.04869	PVL * 24hr up vs Sham * 24hr	0.132786	1.38025	ALPPS * 96hr up vs Sham * 96hr	0.131809	1.38148	PH * 96hr up vs Sham * 96hr	0.826722	-1.05164	PVL * 96hr down vs Sham * 96hr
Sgpp2	sphingosine-1-phosphate phosphatase 2	RGD1565739	301543	ENSRNOG00000037695	GO:0003824|GO:0005783|GO:0006670|GO:0016020|GO:0042392	chr9	RGD:1565739	84075946	protein-coding		83961688	0.0119574	0.0152392	0.0572324	0.00335117	2.67006	ALPPS * 24hr up vs Sham * 24hr	0.0107189	2.08066	PH * 24hr up vs Sham * 24hr	0.763663	-1.07935	PVL * 24hr down vs Sham * 24hr	0.446249	1.21555	ALPPS * 96hr up vs Sham * 96hr	0.571456	-1.15527	PH * 96hr down vs Sham * 96hr	0.612325	-1.15527	PVL * 96hr down vs Sham * 96hr
Rfc5	replication factor C (activator 1) 5		304528	ENSRNOG00000001134	GO:0003674|GO:0003677|GO:0005524|GO:0005575|GO:0005663|GO:0006260|GO:0008150|GO:0017111	chr12	RGD:1309280	46761554	protein-coding		46752012	0.000354801	2.87912e-08	6.47671e-06	1.25038e-05	2.66885	ALPPS * 24hr up vs Sham * 24hr	3.5803e-07	3.31138	PH * 24hr up vs Sham * 24hr	5.52272e-05	2.14105	PVL * 24hr up vs Sham * 24hr	0.179223	1.20801	ALPPS * 96hr up vs Sham * 96hr	0.00466674	-1.56692	PH * 96hr down vs Sham * 96hr	0.666514	-1.06799	PVL * 96hr down vs Sham * 96hr
Hspa14	heat shock protein 14		307133	ENSRNOG00000015212	GO:0005524|GO:0005829|GO:0005840	chr17	RGD:1303296	80400361	protein-coding	25617|60460	80379450	4.18969e-06	1.65201e-05	0.000230835	1.275e-06	2.66103	ALPPS * 24hr up vs Sham * 24hr	3.03509e-07	2.68519	PH * 24hr up vs Sham * 24hr	2.71471e-05	1.94265	PVL * 24hr up vs Sham * 24hr	0.0220365	1.32314	ALPPS * 96hr up vs Sham * 96hr	0.189057	1.162	PH * 96hr up vs Sham * 96hr	0.172281	-1.19113	PVL * 96hr down vs Sham * 96hr
Hn1	hematological and neurological expressed 1		287828	ENSRNOG00000003661	GO:0005634	chr10	RGD:1359325	104222933	protein-coding		104204896	3.59179e-05	0.0115563	0.0761567	0.000158347	2.64633	ALPPS * 24hr up vs Sham * 24hr	2.64778e-05	2.83575	PH * 24hr up vs Sham * 24hr	0.000103517	2.48457	PVL * 24hr up vs Sham * 24hr	0.00314781	1.83304	ALPPS * 96hr up vs Sham * 96hr	0.062401	1.41171	PH * 96hr up vs Sham * 96hr	0.00520092	1.87653	PVL * 96hr up vs Sham * 96hr
Lsm3	LSM3 homolog, U6 small nuclear RNA associated (S. cerevisiae)		297455	ENSRNOG00000008733	GO:0071013	chr4	RGD:1305971	187383614	protein-coding		187377370	0.00209611	0.021386	0.101564	0.00178714	2.64296	ALPPS * 24hr up vs Sham * 24hr	0.00040738	2.8338	PH * 24hr up vs Sham * 24hr	0.00284109	2.26213	PVL * 24hr up vs Sham * 24hr	0.0316809	1.71535	ALPPS * 96hr up vs Sham * 96hr	0.47718	1.17958	PH * 96hr up vs Sham * 96hr	0.166272	1.44656	PVL * 96hr up vs Sham * 96hr
Nrg1	neuregulin 1		112400	ENSRNOG00000010392	GO:0000165|GO:0000902|GO:0003161|GO:0003222|GO:0003712|GO:0005102|GO:0005176|GO:0005576|GO:0005615|GO:0005737|GO:0005886|GO:0005887|GO:0007169|GO:0007171|GO:0007399|GO:0007416|GO:0007422|GO:0007507|GO:0007517|GO:0007626|GO:0008083|GO:0008217|GO:0008283|GO:0009790|GO:0010001|GO:0010667|GO:0015758|GO:0016021|GO:0016324|GO:0016477|GO:0021781|GO:0030296|GO:0030307|GO:0030424|GO:0031594|GO:0038127|GO:…	chr16	RGD:621341	63718738	protein-coding		63540649	1.17316e-05	1.16069e-05	0.58844	0.0014971	2.63272	ALPPS * 24hr up vs Sham * 24hr	0.000149769	3.10034	PH * 24hr up vs Sham * 24hr	0.00504146	2.07708	PVL * 24hr up vs Sham * 24hr	3.66017e-05	3.68924	ALPPS * 96hr up vs Sham * 96hr	0.000147598	3.10577	PH * 96hr up vs Sham * 96hr	0.0280854	1.82689	PVL * 96hr up vs Sham * 96hr
Pola2	polymerase (DNA directed), alpha 2, accessory subunit		85242	ENSRNOG00000020906	GO:0000060|GO:0003677|GO:0003887|GO:0005634|GO:0005658|GO:0005730|GO:0005737|GO:0006260|GO:0046982	chr1	RGD:621817	228255908	protein-coding		228231866	8.32528e-05	0.00760988	0.0123852	0.00188325	2.63134	ALPPS * 24hr up vs Sham * 24hr	1.05915e-05	4.53608	PH * 24hr up vs Sham * 24hr	0.000454924	2.80381	PVL * 24hr up vs Sham * 24hr	0.00233816	2.31762	ALPPS * 96hr up vs Sham * 96hr	0.129765	1.44032	PH * 96hr up vs Sham * 96hr	0.00578188	2.28022	PVL * 96hr up vs Sham * 96hr
Slc7a5	solute carrier family 7 (amino acid transporter light chain, L system), member 5	E16|TA1	50719	ENSRNOG00000018824	GO:0003333|GO:0005829|GO:0007399|GO:0015171|GO:0015179|GO:0015804|GO:0015807|GO:0016021|GO:0016324|GO:0030154|GO:0042605	chr19	RGD:620639	65441647	protein-coding	114518|116726|25648|292543|29485|298873|303787|307811|310392|313089|361914|499587|64554|688389|83509|84551	65412970	0.0011618	0.21122	0.155181	0.00217639	2.62603	ALPPS * 24hr up vs Sham * 24hr	0.000787789	2.67279	PH * 24hr up vs Sham * 24hr	0.00506779	2.1498	PVL * 24hr up vs Sham * 24hr	0.00443086	2.18353	ALPPS * 96hr up vs Sham * 96hr	0.38215	1.23131	PH * 96hr up vs Sham * 96hr	0.14395	1.49047	PVL * 96hr up vs Sham * 96hr
Cenpl	centromere protein L	RGD1311868	289150	ENSRNOG00000038789	GO:0000775|GO:0005634	chr13	RGD:1311868	83795519	protein-coding		83781165	0.000118947	4.34397e-05	0.00199214	6.01733e-05	2.6184	ALPPS * 24hr up vs Sham * 24hr	9.66005e-06	2.78881	PH * 24hr up vs Sham * 24hr	0.00568026	1.64413	PVL * 24hr up vs Sham * 24hr	0.00816134	1.59907	ALPPS * 96hr up vs Sham * 96hr	0.747223	1.05139	PH * 96hr up vs Sham * 96hr	0.0273427	1.52168	PVL * 96hr up vs Sham * 96hr
Tjp3	tight junction protein 3		314640	ENSRNOG00000020501	GO:0005923|GO:0016324|GO:2000045	chr7	RGD:1309247	11481943	protein-coding	115769|292994	11469366	0.00122421	0.00683207	0.335672	0.00102485	2.61167	ALPPS * 24hr up vs Sham * 24hr	0.00173182	2.23222	PH * 24hr up vs Sham * 24hr	0.0347939	1.6261	PVL * 24hr up vs Sham * 24hr	0.00906323	1.87674	ALPPS * 96hr up vs Sham * 96hr	0.267171	1.27174	PH * 96hr up vs Sham * 96hr	0.403239	1.22196	PVL * 96hr up vs Sham * 96hr
Cldn14	claudin 14		304073	ENSRNOG00000001691	GO:0003674|GO:0005198|GO:0005575|GO:0005783|GO:0005886|GO:0005923|GO:0008150|GO:0016021	chr11	RGD:1309165	37731973	protein-coding	287098|290485|298487|300920|304388|304407|65129|65132|680178	37721801	0.0112016	0.857685	0.0540594	0.000502657	2.59722	ALPPS * 24hr up vs Sham * 24hr	0.00793926	1.79907	PH * 24hr up vs Sham * 24hr	0.191812	1.29743	PVL * 24hr up vs Sham * 24hr	0.602547	1.10644	ALPPS * 96hr up vs Sham * 96hr	0.899574	1.0247	PH * 96hr up vs Sham * 96hr	0.688757	-1.09069	PVL * 96hr down vs Sham * 96hr
Tubgcp2	tubulin, gamma complex associated protein 2	Adam8	309098	ENSRNOG00000018137	GO:0000226|GO:0000922|GO:0005634|GO:0005730|GO:0005813|GO:0006508|GO:0007229|GO:0008237	chr1	RGD:1309597	219272444	protein-coding	306599|308663|362203|362980	219251911	0.000811246	2.29007e-05	0.000391535	0.000146151	2.59462	ALPPS * 24hr up vs Sham * 24hr	2.2541e-06	3.55221	PH * 24hr up vs Sham * 24hr	0.000451048	2.1238	PVL * 24hr up vs Sham * 24hr	0.390069	1.15804	ALPPS * 96hr up vs Sham * 96hr	0.49093	-1.12415	PH * 96hr down vs Sham * 96hr	0.480155	1.14358	PVL * 96hr up vs Sham * 96hr
Sepw1	selenoprotein W, 1	SelW	25545		GO:0005737|GO:0008430|GO:0010269|GO:0016209|GO:0045454	chr1	RGD:3661	78804245	protein-coding		78799172	0.000842465	0.765534	0.841115	0.00425465	2.59458	ALPPS * 24hr up vs Sham * 24hr	0.013735	2.0237	PH * 24hr up vs Sham * 24hr	0.0195088	1.93505	PVL * 24hr up vs Sham * 24hr	0.0027287	2.48119	ALPPS * 96hr up vs Sham * 96hr	0.0244512	1.87957	PH * 96hr up vs Sham * 96hr	0.00611433	2.46555	PVL * 96hr up vs Sham * 96hr
Kifc3	kinesin family member C3	KRP4	307644	ENSRNOG00000014087	GO:0005794|GO:0005813|GO:0005871|GO:0005915|GO:0007017|GO:0007030|GO:0045218|GO:0090136	chr19	RGD:1307693	10319286	protein-coding	294286|300053	10300709	6.84688e-05	0.68793	0.396257	0.000864834	2.58028	ALPPS * 24hr up vs Sham * 24hr	0.00115549	2.2658	PH * 24hr up vs Sham * 24hr	0.000244247	2.66743	PVL * 24hr up vs Sham * 24hr	0.000823472	2.34645	ALPPS * 96hr up vs Sham * 96hr	0.000869762	2.33319	PH * 96hr up vs Sham * 96hr	0.0358108	1.68576	PVL * 96hr up vs Sham * 96hr
Rnd1	Rho family GTPase 1		362993	ENSRNOG00000013621	GO:0005102|GO:0005525|GO:0005622|GO:0005912|GO:0007015|GO:0007162|GO:0007264|GO:0016020|GO:0016322	chrX	RGD:1306338	114859487	protein-coding	293660|297173|303553|306004|309722	114852416	7.35965e-05	0.00707992	0.554698	0.00286503	2.57415	ALPPS * 24hr up vs Sham * 24hr	0.0130044	1.94839	PH * 24hr up vs Sham * 24hr	0.018591	1.86697	PVL * 24hr up vs Sham * 24hr	2.27859e-05	4.2899	ALPPS * 96hr up vs Sham * 96hr	0.00306827	2.31081	PH * 96hr up vs Sham * 96hr	0.00972111	2.19093	PVL * 96hr up vs Sham * 96hr
Rbmx2	RNA binding motif protein, X-linked 2	RGD1562693	367930	ENSRNOG00000007371	GO:0000166|GO:0003676|GO:0003723	chrX	RGD:1562693	135628591	protein-coding	362990	135621255	0.00230688	0.0410351	0.00035619	0.000267864	2.56646	ALPPS * 24hr up vs Sham * 24hr	2.49277e-05	2.92948	PH * 24hr up vs Sham * 24hr	0.00129421	2.01349	PVL * 24hr up vs Sham * 24hr	0.162791	1.29335	ALPPS * 96hr up vs Sham * 96hr	0.0466892	-1.46357	PH * 96hr down vs Sham * 96hr	0.219355	1.28531	PVL * 96hr up vs Sham * 96hr
Rtn4	reticulon 4	NI-250|Nogo|Nogo-A|Vp20|r|rat N|rat NogoA	83765	ENSRNOG00000004621	GO:0001525|GO:0005515|GO:0005635|GO:0005737|GO:0005783|GO:0005886|GO:0007399|GO:0007413|GO:0007568|GO:0010977|GO:0014823|GO:0016021|GO:0021553|GO:0021801|GO:0030176|GO:0030308|GO:0030334|GO:0030517|GO:0032403|GO:0033603|GO:0042995|GO:0043005|GO:0043025|GO:0043209|GO:0043234|GO:0045665|GO:0045687|GO:0048679|GO:0048709|GO:0050771|GO:0051930|GO:0051960|GO:0060317|GO:0070571|GO:0071786|GO:2000172	chr14	RGD:620989	113839936	protein-coding	140945|308410	113792443	4.0733e-07	0.585542	0.276251	4.33496e-05	2.55794	ALPPS * 24hr up vs Sham * 24hr	0.00102386	1.81196	PH * 24hr up vs Sham * 24hr	0.00306969	1.67225	PVL * 24hr up vs Sham * 24hr	2.04971e-07	3.85996	ALPPS * 96hr up vs Sham * 96hr	2.32416e-05	2.44078	PH * 96hr up vs Sham * 96hr	0.000147846	2.29061	PVL * 96hr up vs Sham * 96hr
Abhd10	abhydrolase domain containing 10	RGD1308084	303953	ENSRNOG00000043107	GO:0004553|GO:0005739|GO:0005829|GO:0019391	chr11	RGD:1308084	60661662	protein-coding		60649538	0.013234	0.0107779	0.00680646	0.000927536	2.54896	ALPPS * 24hr up vs Sham * 24hr	0.000213783	2.69424	PH * 24hr up vs Sham * 24hr	0.0135956	1.75947	PVL * 24hr up vs Sham * 24hr	0.54509	1.13224	ALPPS * 96hr up vs Sham * 96hr	0.360359	-1.2085	PH * 96hr down vs Sham * 96hr	0.270834	-1.29264	PVL * 96hr down vs Sham * 96hr
Pbx3	pre-B-cell leukemia homeobox 3		311876	ENSRNOG00000022162	GO:0002087|GO:0003700|GO:0005634|GO:0005667|GO:0007585|GO:0008344|GO:0021516|GO:0043565|GO:0048666	chr3	RGD:1307198	18763387	protein-coding	361131|406164	18569629	0.00111389	0.0458395	0.345465	0.00264241	2.54859	ALPPS * 24hr up vs Sham * 24hr	0.000383951	2.89847	PH * 24hr up vs Sham * 24hr	0.0403068	1.67955	PVL * 24hr up vs Sham * 24hr	0.0255887	1.77374	ALPPS * 96hr up vs Sham * 96hr	0.0683927	1.57313	PH * 96hr up vs Sham * 96hr	0.365503	1.27118	PVL * 96hr up vs Sham * 96hr
LOC686999	similar to M phase phosphoprotein 6		686999	ENSRNOG00000050087		chr19	RGD:1591222	61145641	protein-coding		61135818	3.68239e-06	7.04023e-07	0.000810019	4.85959e-06	2.5472	ALPPS * 24hr up vs Sham * 24hr	6.63813e-07	2.70142	PH * 24hr up vs Sham * 24hr	1.7327e-05	2.10495	PVL * 24hr up vs Sham * 24hr	0.000551315	1.68128	ALPPS * 96hr up vs Sham * 96hr	0.123805	1.21077	PH * 96hr up vs Sham * 96hr	0.702402	-1.05225	PVL * 96hr down vs Sham * 96hr
Mmp23	matrix metallopeptidase 23		94339	ENSRNOG00000017477	GO:0000003|GO:0004222|GO:0005789|GO:0006508|GO:0008270|GO:0016021|GO:0031012	chr5	RGD:620201	176557154	protein-coding	25335|293573|304608	176554525	3.50384e-05	0.46535	0.0587448	0.00318183	2.54452	ALPPS * 24hr up vs Sham * 24hr	0.0378918	1.71423	PH * 24hr up vs Sham * 24hr	0.151249	1.42891	PVL * 24hr up vs Sham * 24hr	1.99271e-05	4.38651	ALPPS * 96hr up vs Sham * 96hr	3.44262e-05	4.06734	PH * 96hr up vs Sham * 96hr	0.000218956	3.66035	PVL * 96hr up vs Sham * 96hr
Tmem194b	transmembrane protein 194B	RGD1560421	503257	ENSRNOG00000012924	GO:0016021	chr9	RGD:1560421	53400175	protein-coding		53380915	0.000802103	0.000485899	0.0149897	0.00112017	2.5408	ALPPS * 24hr up vs Sham * 24hr	4.82021e-05	3.25302	PH * 24hr up vs Sham * 24hr	0.0169271	1.73956	PVL * 24hr up vs Sham * 24hr	0.0318994	1.62714	ALPPS * 96hr up vs Sham * 96hr	0.674766	1.0915	PH * 96hr up vs Sham * 96hr	0.553976	-1.14856	PVL * 96hr down vs Sham * 96hr
Snrpa	small nuclear ribonucleoprotein polypeptide A		292729	ENSRNOG00000001501	GO:0003723|GO:0005681	chr1	RGD:1307416	85219232	protein-coding	362223	85210609	0.000278891	0.00107854	0.026611	0.00105688	2.53797	ALPPS * 24hr up vs Sham * 24hr	5.672e-05	3.16098	PH * 24hr up vs Sham * 24hr	0.000367494	2.57074	PVL * 24hr up vs Sham * 24hr	0.0742149	1.47823	ALPPS * 96hr up vs Sham * 96hr	0.357345	1.21266	PH * 96hr up vs Sham * 96hr	0.00596322	2.08172	PVL * 96hr up vs Sham * 96hr
Trib2	tribbles homolog 2 (Drosophila)	RGD1564451	313974	ENSRNOG00000004110	GO:0004672|GO:0005524|GO:0005634|GO:0008134|GO:0031625|GO:0032436|GO:0045081|GO:0045599|GO:0055106	chr6	RGD:1564451	49797443	protein-coding	246273|360230|78969	49774728	0.000595941	0.636374	0.712192	0.00419586	2.53243	ALPPS * 24hr up vs Sham * 24hr	0.000807071	2.81458	PH * 24hr up vs Sham * 24hr	0.00318137	2.37497	PVL * 24hr up vs Sham * 24hr	0.0147225	1.96798	ALPPS * 96hr up vs Sham * 96hr	0.00723679	2.14765	PH * 96hr up vs Sham * 96hr	0.121208	1.56686	PVL * 96hr up vs Sham * 96hr
Lgalsl	lectin, galactoside-binding-like	Hspc159|RGD1307414	360983	ENSRNOG00000005464	GO:0005622|GO:0030246	chr14	RGD:1307414	104784596	protein-coding	116641|117130|25474|25475|25476|293710|29518	104777090	2.71864e-05	0.00518232	0.149657	0.000251458	2.53186	ALPPS * 24hr up vs Sham * 24hr	8.84381e-05	2.52991	PH * 24hr up vs Sham * 24hr	0.770806	1.05207	PVL * 24hr up vs Sham * 24hr	0.00555324	1.74945	ALPPS * 96hr up vs Sham * 96hr	0.0358767	1.48685	PH * 96hr up vs Sham * 96hr	0.959804	-1.00985	PVL * 96hr down vs Sham * 96hr
Specc1	sperm antigen with calponin homology and coiled-coil domains 1	Cytsb|RGD1309718	303208	ENSRNOG00000002903	GO:0007155	chr10	RGD:1309718	48234775	protein-coding	289734.chr14.1|289734.chr14.2|311167|361828|679629	48031612	0.00563273	0.130331	0.0668032	0.00232196	2.52491	ALPPS * 24hr up vs Sham * 24hr	0.000476518	2.74488	PH * 24hr up vs Sham * 24hr	0.0178498	1.81981	PVL * 24hr up vs Sham * 24hr	0.0865851	1.50885	ALPPS * 96hr up vs Sham * 96hr	0.741478	1.07799	PH * 96hr up vs Sham * 96hr	0.992321	-1.00245	PVL * 96hr down vs Sham * 96hr
Gstcd	glutathione S-transferase, C-terminal domain containing	RGD1311822	310855			chr2	RGD:1311822	256790462	protein-coding		256647193	0.0002342	4.41894e-05	0.000340329	0.000109204	2.52344	ALPPS * 24hr up vs Sham * 24hr	9.59919e-07	3.6133	PH * 24hr up vs Sham * 24hr	0.000229206	2.14926	PVL * 24hr up vs Sham * 24hr	0.121555	1.29273	ALPPS * 96hr up vs Sham * 96hr	0.806191	-1.03972	PH * 96hr down vs Sham * 96hr	0.839834	-1.03651	PVL * 96hr down vs Sham * 96hr
Cstf2	cleavage stimulation factor, 3' pre-RNA subunit 2		683927			chrX	RGD:1596566	104742717	protein-coding		104716787	0.00907311	0.00047696	0.00194498	0.000693866	2.51914	ALPPS * 24hr up vs Sham * 24hr	4.07006e-05	3.0671	PH * 24hr up vs Sham * 24hr	0.00223888	2.03833	PVL * 24hr up vs Sham * 24hr	0.444321	1.16215	ALPPS * 96hr up vs Sham * 96hr	0.254796	-1.25445	PH * 96hr down vs Sham * 96hr	0.772758	-1.06486	PVL * 96hr down vs Sham * 96hr
Rabl3	RAB, member of RAS oncogene family-like 3		360720	ENSRNOG00000026085	GO:0005525|GO:0007264	chr11	RGD:1306436	69170839	protein-coding		69141805	0.00436042	0.872102	0.0538819	0.0013114	2.51859	ALPPS * 24hr up vs Sham * 24hr	0.00131566	2.2838	PH * 24hr up vs Sham * 24hr	0.00639987	1.93669	PVL * 24hr up vs Sham * 24hr	0.0383783	1.60301	ALPPS * 96hr up vs Sham * 96hr	0.84066	-1.04319	PH * 96hr down vs Sham * 96hr	0.905657	-1.02825	PVL * 96hr down vs Sham * 96hr
Slbp	stem-loop binding protein		681062	ENSRNOG00000037162	GO:0003729|GO:0005634|GO:0005737|GO:0006398|GO:0030529|GO:0033260|GO:0033261|GO:0051028|GO:0071204|GO:0071207	chr14	RGD:1584682	83056019	protein-coding		83046301	1.10588e-05	1.43838e-06	0.00128723	9.87096e-06	2.51362	ALPPS * 24hr up vs Sham * 24hr	5.02659e-07	2.91344	PH * 24hr up vs Sham * 24hr	5.14054e-05	2.02262	PVL * 24hr up vs Sham * 24hr	0.00683983	1.4755	ALPPS * 96hr up vs Sham * 96hr	0.180345	1.18902	PH * 96hr up vs Sham * 96hr	0.471353	1.10697	PVL * 96hr up vs Sham * 96hr
Trmt10a	tRNA methyltransferase 10 homolog A (S. cerevisiae)	Rg9mtd2	295496		GO:0008168	chr2	RGD:1594565	261977104	protein-coding		261963896	0.00558961	0.00948156	0.0415982	0.00256793	2.51156	ALPPS * 24hr up vs Sham * 24hr	0.000220797	3.03309	PH * 24hr up vs Sham * 24hr	0.0045471	2.13607	PVL * 24hr up vs Sham * 24hr	0.122544	1.44738	ALPPS * 96hr up vs Sham * 96hr	0.748266	1.07642	PH * 96hr up vs Sham * 96hr	0.594545	1.14684	PVL * 96hr up vs Sham * 96hr
Psmc3ip	PSMC3 interacting protein	Gt198|Tbpip	140938	ENSRNOG00000020022	GO:0000502|GO:0003677|GO:0005634|GO:0006310|GO:0007126|GO:0030331|GO:0030374|GO:0035259|GO:0042803|GO:0045944|GO:0046966|GO:0046983|GO:0050681|GO:0050692	chr10	RGD:621885	88803709	protein-coding		88800605	0.00154934	3.30165e-05	0.0411757	0.00100511	2.51137	ALPPS * 24hr up vs Sham * 24hr	6.88821e-05	3.03116	PH * 24hr up vs Sham * 24hr	0.00908706	1.82602	PVL * 24hr up vs Sham * 24hr	0.193287	1.31261	ALPPS * 96hr up vs Sham * 96hr	0.274537	1.25402	PH * 96hr up vs Sham * 96hr	0.295167	1.27382	PVL * 96hr up vs Sham * 96hr
Umps	uridine monophosphate synthetase		288051	ENSRNOG00000001797	GO:0004588|GO:0004590|GO:0005634|GO:0005737|GO:0006207|GO:0006222|GO:0007565|GO:0007595|GO:0035690|GO:0044205	chr11	RGD:1311908	73134236	protein-coding		73123827	3.32756e-05	0.635854	9.38338e-05	5.11888e-06	2.51076	ALPPS * 24hr up vs Sham * 24hr	1.99288e-07	2.9634	PH * 24hr up vs Sham * 24hr	4.10207e-05	1.96947	PVL * 24hr up vs Sham * 24hr	0.12657	1.20646	ALPPS * 96hr up vs Sham * 96hr	0.884316	-1.01727	PH * 96hr down vs Sham * 96hr	0.693625	1.05332	PVL * 96hr up vs Sham * 96hr
Rfc2	replication factor C (activator 1) 2		116468	ENSRNOG00000001457	GO:0003674|GO:0003677|GO:0005524|GO:0005575|GO:0005634|GO:0005663|GO:0006260|GO:0008150|GO:0017111	chr12	RGD:621198	27143874	protein-coding		27130769	0.0010722	4.52955e-05	0.0024385	0.000653383	2.50228	ALPPS * 24hr up vs Sham * 24hr	8.18784e-06	3.61545	PH * 24hr up vs Sham * 24hr	0.000868605	2.20935	PVL * 24hr up vs Sham * 24hr	0.135351	1.34741	ALPPS * 96hr up vs Sham * 96hr	0.941339	-1.0142	PH * 96hr down vs Sham * 96hr	0.412288	1.19456	PVL * 96hr up vs Sham * 96hr
Pctp	phosphatidylcholine transfer protein		29510		GO:0005829|GO:0008203|GO:0008525|GO:0015914|GO:0031210	chr10	RGD:3276	77373995	protein-coding		77354690	0.00132226	0.0658798	0.0393819	0.000951324	2.4941	ALPPS * 24hr up vs Sham * 24hr	0.000659311	2.35033	PH * 24hr up vs Sham * 24hr	0.0344271	1.58361	PVL * 24hr up vs Sham * 24hr	0.0173729	1.69741	ALPPS * 96hr up vs Sham * 96hr	0.876128	-1.03164	PH * 96hr down vs Sham * 96hr	0.441526	-1.18977	PVL * 96hr down vs Sham * 96hr
Cdc25a	cell division cycle 25A		171102	ENSRNOG00000020737	GO:0000082|GO:0000087|GO:0004721|GO:0004725|GO:0005634|GO:0005737|GO:0007067|GO:0009314|GO:0019901|GO:0034644|GO:0051301	chr8	RGD:621498	117324041	protein-coding	171103|307511	117305957	0.000750656	7.14179e-05	0.00389047	0.000168066	2.49157	ALPPS * 24hr up vs Sham * 24hr	1.33531e-05	2.85685	PH * 24hr up vs Sham * 24hr	0.000174244	2.25554	PVL * 24hr up vs Sham * 24hr	0.545423	1.10475	ALPPS * 96hr up vs Sham * 96hr	0.42079	1.14264	PH * 96hr up vs Sham * 96hr	0.762196	-1.05703	PVL * 96hr down vs Sham * 96hr
Emp1	epithelial membrane protein 1	CL-20|EMP-1|ENP1MR|TMP	25314		GO:0003674|GO:0005886|GO:0008150|GO:0016021|GO:0016049	chr4	RGD:2552	233449799	protein-coding		233429709	0.0001434	0.274346	0.574793	0.00328618	2.47859	ALPPS * 24hr up vs Sham * 24hr	0.0134828	1.91289	PH * 24hr up vs Sham * 24hr	0.0866231	1.52658	PVL * 24hr up vs Sham * 24hr	0.00010376	3.40921	ALPPS * 96hr up vs Sham * 96hr	0.00130486	2.50727	PH * 96hr up vs Sham * 96hr	0.00343684	2.46428	PVL * 96hr up vs Sham * 96hr
Hnrnpa1	heterogeneous nuclear ribonucleoprotein A1	Hnrpa1|hnRNP A1	29578		GO:0000166|GO:0000380|GO:0003697|GO:0003723|GO:0005634|GO:0005654|GO:0005681|GO:0005730|GO:0005737|GO:0006397|GO:0008380|GO:0016070|GO:0030529|GO:0045111|GO:0051028|GO:0051168|GO:0051170|GO:0071013	chr7	RGD:69234	142651700	protein-coding		142647409	6.37596e-05	0.023006	0.0297487	0.000201527	2.47443	ALPPS * 24hr up vs Sham * 24hr	6.36471e-06	3.11723	PH * 24hr up vs Sham * 24hr	0.000274525	2.18896	PVL * 24hr up vs Sham * 24hr	0.0698079	1.37629	ALPPS * 96hr up vs Sham * 96hr	0.0361538	1.45788	PH * 96hr up vs Sham * 96hr	0.0312561	1.54553	PVL * 96hr up vs Sham * 96hr
Dnph1	2'-deoxynucleoside 5'-phosphate N-hydrolase 1	C6orf108|RGD620382|Rcl	171047	ENSRNOG00000018397	GO:0005634|GO:0005730|GO:0005737|GO:0009117|GO:0009159|GO:0030307|GO:0042803|GO:0050144|GO:0070694	chr9	RGD:620382	15749858	protein-coding		15747108	0.00618395	0.902784	0.0246477	0.00174549	2.4742	ALPPS * 24hr up vs Sham * 24hr	0.000533226	2.55559	PH * 24hr up vs Sham * 24hr	0.014627	1.79501	PVL * 24hr up vs Sham * 24hr	0.148823	1.37854	ALPPS * 96hr up vs Sham * 96hr	0.895815	-1.02841	PH * 96hr down vs Sham * 96hr	0.0724318	1.57836	PVL * 96hr up vs Sham * 96hr
Gpsm2	G-protein signaling modulator 2	RGD1560967	362021	ENSRNOG00000012149	GO:0000132|GO:0005092|GO:0005634|GO:0005730|GO:0005737|GO:0008277|GO:0042802|GO:0045177|GO:0060487	chr2	RGD:1560967	230992673	protein-coding	100361582|246254	230953071	0.000323887	6.2697e-08	0.00307101	0.000323916	2.4741	ALPPS * 24hr up vs Sham * 24hr	6.7485e-06	3.29167	PH * 24hr up vs Sham * 24hr	0.000239888	2.31091	PVL * 24hr up vs Sham * 24hr	0.109542	1.34028	ALPPS * 96hr up vs Sham * 96hr	0.360185	1.17602	PH * 96hr up vs Sham * 96hr	0.418788	-1.17308	PVL * 96hr down vs Sham * 96hr
RGD1311517	similar to RIKEN cDNA 9430015G10		313775	ENSRNOG00000020199		chr5	RGD:1311517	177033648	protein-coding		177016247	1.63877e-05	8.83134e-07	0.00070386	2.88607e-05	2.4626	ALPPS * 24hr up vs Sham * 24hr	3.18316e-07	3.32458	PH * 24hr up vs Sham * 24hr	6.31699e-05	2.10922	PVL * 24hr up vs Sham * 24hr	0.00930613	1.49201	ALPPS * 96hr up vs Sham * 96hr	0.279937	1.16097	PH * 96hr up vs Sham * 96hr	0.237685	1.20098	PVL * 96hr up vs Sham * 96hr
Gale	UDP-galactose-4-epimerase		114860	ENSRNOG00000009712	GO:0000166|GO:0003978|GO:0006012|GO:0019388|GO:0042803|GO:0044237|GO:0050662	chr5	RGD:621493	158079808	protein-coding	306164	158075304	8.34034e-06	0.00146139	0.678576	0.000119654	2.44978	ALPPS * 24hr up vs Sham * 24hr	0.000233306	2.10911	PH * 24hr up vs Sham * 24hr	0.003077	1.72192	PVL * 24hr up vs Sham * 24hr	2.97264e-05	2.51285	ALPPS * 96hr up vs Sham * 96hr	0.00147218	1.82252	PH * 96hr up vs Sham * 96hr	0.00139007	1.96608	PVL * 96hr up vs Sham * 96hr
Sri	sorcin		683667	ENSRNOG00000049780	GO:0002020|GO:0005509|GO:0005622|GO:0005789|GO:0005829|GO:0005886|GO:0006816|GO:0010459|GO:0016020|GO:0030018|GO:0031982|GO:0042584|GO:0046982|GO:0051924|GO:0060315|GO:0086004|GO:1901077|GO:1901385|GO:1901844	chr4	RGD:1584485	22952048	protein-coding		22938860	5.72148e-07	0.0021539	0.0682053	3.67569e-05	2.44804	ALPPS * 24hr up vs Sham * 24hr	9.22767e-06	2.49031	PH * 24hr up vs Sham * 24hr	9.50108e-05	2.07125	PVL * 24hr up vs Sham * 24hr	9.25579e-07	3.05618	ALPPS * 96hr up vs Sham * 96hr	0.00122695	1.72466	PH * 96hr up vs Sham * 96hr	0.00039652	2.00909	PVL * 96hr up vs Sham * 96hr
Cd44	Cd44 molecule	CD44A|METAA|RHAMM	25406	ENSRNOG00000006094	GO:0001558|GO:0001658|GO:0001955|GO:0002246|GO:0002906|GO:0004415|GO:0004888|GO:0005154|GO:0005515|GO:0005540|GO:0005634|GO:0005886|GO:0006954|GO:0007155|GO:0009897|GO:0009986|GO:0010628|GO:0014070|GO:0016021|GO:0016055|GO:0016323|GO:0016324|GO:0016477|GO:0019901|GO:0019955|GO:0030214|GO:0031175|GO:0033031|GO:0033138|GO:0033189|GO:0034116|GO:0034238|GO:0043066|GO:0043154|GO:0043234|GO:0043518|GO:…	chr3	RGD:2307	99426032	protein-coding	293186	99339457	1.4436e-05	0.00653759	0.192201	0.000410837	2.44709	ALPPS * 24hr up vs Sham * 24hr	0.00866463	1.69949	PH * 24hr up vs Sham * 24hr	8.44555e-05	2.58354	PVL * 24hr up vs Sham * 24hr	7.46679e-05	2.61466	ALPPS * 96hr up vs Sham * 96hr	0.000159257	2.43138	PH * 96hr up vs Sham * 96hr	0.00260975	2.03466	PVL * 96hr up vs Sham * 96hr
Nxt1	NTF2-like export factor 1		296219	ENSRNOG00000004700	GO:0005643|GO:0006405|GO:0006611|GO:0008536	chr3	RGD:1309327	149407139	protein-coding	315352	149404217	0.0129292	0.00184784	0.0425637	0.00221844	2.43462	ALPPS * 24hr up vs Sham * 24hr	0.0012443	2.35945	PH * 24hr up vs Sham * 24hr	0.0253197	1.70463	PVL * 24hr up vs Sham * 24hr	0.126945	1.41308	ALPPS * 96hr up vs Sham * 96hr	0.600414	-1.12098	PH * 96hr down vs Sham * 96hr	0.555253	1.15487	PVL * 96hr up vs Sham * 96hr
Zdhhc2	zinc finger, DHHC-type containing 2	DHHC2|srec	246326		GO:0005887|GO:0008270|GO:0016021|GO:0016409|GO:0018345|GO:0055038	chr16	RGD:628681	54704914	protein-coding		54636702	6.7491e-06	0.106995	0.0742894	0.00139392	2.43217	ALPPS * 24hr up vs Sham * 24hr	0.000179059	2.74554	PH * 24hr up vs Sham * 24hr	0.00142276	2.20972	PVL * 24hr up vs Sham * 24hr	2.85834e-06	4.49282	ALPPS * 96hr up vs Sham * 96hr	0.00172601	2.1667	PH * 96hr up vs Sham * 96hr	0.000477332	2.75248	PVL * 96hr up vs Sham * 96hr
Ranbp1	RAN binding protein 1		360739	ENSRNOG00000001884	GO:0005737|GO:0005813|GO:0007051|GO:0046604|GO:0046907	chr11	RGD:1310521	89992756	protein-coding		89984523	5.3701e-05	0.00274504	0.0048042	8.35183e-05	2.42678	ALPPS * 24hr up vs Sham * 24hr	5.2694e-06	2.80575	PH * 24hr up vs Sham * 24hr	0.000176705	2.08179	PVL * 24hr up vs Sham * 24hr	0.00214652	1.72376	ALPPS * 96hr up vs Sham * 96hr	0.431011	1.12489	PH * 96hr up vs Sham * 96hr	0.125047	1.30312	PVL * 96hr up vs Sham * 96hr
LOC502894	hypothetical protein LOC502894	Tigar	502894	ENSRNOG00000021565	GO:0005622|GO:0010666|GO:1901525|GO:2000378	chr4	RGD:1560038	231966863	protein-coding		231948824	0.000163861	0.434172	6.33714e-05	1.08099e-06	2.42631	ALPPS * 24hr up vs Sham * 24hr	5.94e-06	1.9796	PH * 24hr up vs Sham * 24hr	2.89304e-06	2.071	PVL * 24hr up vs Sham * 24hr	0.534333	-1.06383	ALPPS * 96hr down vs Sham * 96hr	0.856894	-1.018	PH * 96hr down vs Sham * 96hr	0.972555	-1.00381	PVL * 96hr down vs Sham * 96hr
Tlr1	toll-like receptor 1		305354		GO:0002224|GO:0002282|GO:0002755|GO:0004888|GO:0006952|GO:0006954|GO:0016021|GO:0032493|GO:0034150|GO:0035354|GO:0042088|GO:0042495|GO:0042496|GO:0042535|GO:0042742|GO:0045087|GO:0045410|GO:0046982|GO:0050707|GO:0052033|GO:0071723|GO:0071727	chr14	RGD:1309975	44874283	protein-coding		44871931	7.27701e-06	0.00112462	0.0182427	0.00075599	2.41152	ALPPS * 24hr up vs Sham * 24hr	0.144227	1.32875	PH * 24hr up vs Sham * 24hr	0.0197831	1.62144	PVL * 24hr up vs Sham * 24hr	4.24826e-06	3.78713	ALPPS * 96hr up vs Sham * 96hr	1.18009e-05	3.366	PH * 96hr up vs Sham * 96hr	4.1606e-05	3.33194	PVL * 96hr up vs Sham * 96hr
Wdr4	WD repeat domain 4		690032	ENSRNOG00000001181	GO:0005634|GO:0005654|GO:0005737|GO:0006400|GO:0008176|GO:0036265	chr20	RGD:1585179	12446081	protein-coding		12429884	0.000233626	0.00160671	3.81758e-05	2.1262e-06	2.40859	ALPPS * 24hr up vs Sham * 24hr	2.37788e-06	2.17844	PH * 24hr up vs Sham * 24hr	0.000135648	1.69966	PVL * 24hr up vs Sham * 24hr	0.919622	1.01054	ALPPS * 96hr up vs Sham * 96hr	0.100616	-1.19656	PH * 96hr down vs Sham * 96hr	0.0229739	-1.33833	PVL * 96hr down vs Sham * 96hr
Dhodh	dihydroorotate dehydrogenase (quinone)		65156	ENSRNOG00000015063	GO:0004152|GO:0004158|GO:0005739|GO:0005743|GO:0006207|GO:0006222|GO:0007565|GO:0007595|GO:0008144|GO:0010181|GO:0014070|GO:0016020|GO:0016021|GO:0031000|GO:0042493|GO:0042594|GO:0043025|GO:0043065|GO:0044205|GO:0048039|GO:0090140	chr19	RGD:68352	52905966	protein-coding		52891899	0.0034187	0.519207	0.0401508	0.00108924	2.40687	ALPPS * 24hr up vs Sham * 24hr	0.000132469	2.71516	PH * 24hr up vs Sham * 24hr	0.016822	1.68248	PVL * 24hr up vs Sham * 24hr	0.373823	1.19264	ALPPS * 96hr up vs Sham * 96hr	0.41875	1.17324	PH * 96hr up vs Sham * 96hr	0.745234	1.07364	PVL * 96hr up vs Sham * 96hr
Osgepl1	O-sialoglycoprotein endopeptidase-like 1		314548	ENSRNOG00000004001	GO:0005739|GO:0008033	chr9	RGD:1305575	52762415	protein-coding		52748479	0.00131678	0.282588	0.0390596	0.000397246	2.39662	ALPPS * 24hr up vs Sham * 24hr	0.00160083	1.93485	PH * 24hr up vs Sham * 24hr	0.00333486	1.81713	PVL * 24hr up vs Sham * 24hr	0.0274091	1.51682	ALPPS * 96hr up vs Sham * 96hr	0.462709	-1.1363	PH * 96hr down vs Sham * 96hr	0.241424	1.26041	PVL * 96hr up vs Sham * 96hr
Ces2c	carboxylesterase 2C	CESRL4|Ces2|Ces2l	171118	ENSRNOG00000036571	GO:0001101|GO:0043231|GO:0047619	chr1	RGD:621510	290021899	protein-coding	171297|24254|24346|246252.chr19.1|246252.chr19.2|24826|291952|291955|292152|498940|501232|65036|679817	290014333	1.3344e-06	0.845013	0.0850727	0.00171516	2.39624	ALPPS * 24hr up vs Sham * 24hr	0.000670988	2.40821	PH * 24hr up vs Sham * 24hr	0.00104913	2.29864	PVL * 24hr up vs Sham * 24hr	9.28426e-06	3.91756	ALPPS * 96hr up vs Sham * 96hr	3.59475e-06	4.4249	PH * 96hr up vs Sham * 96hr	4.14458e-06	5.16511	PVL * 96hr up vs Sham * 96hr
Tes	testis derived transcript		500040	ENSRNOG00000032978	GO:0005737|GO:0005886|GO:0005925|GO:0008270|GO:0008285|GO:0030054|GO:0043234	chr4	RGD:1566346	44968306	protein-coding	312563|315259|316142|317380|494021	44929781	3.58532e-06	0.980153	0.31702	0.000691835	2.39129	ALPPS * 24hr up vs Sham * 24hr	0.000272345	2.38193	PH * 24hr up vs Sham * 24hr	0.000652848	2.19285	PVL * 24hr up vs Sham * 24hr	2.99857e-06	3.84111	ALPPS * 96hr up vs Sham * 96hr	7.74495e-05	2.69512	PH * 96hr up vs Sham * 96hr	0.00164276	2.18719	PVL * 96hr up vs Sham * 96hr
Pmm1	phosphomannomutase 1		300089	ENSRNOG00000005358	GO:0004615|GO:0005737|GO:0019307|GO:0043025	chr7	RGD:1310897	123169142	protein-coding	302915	123158885	4.00493e-05	0.358207	0.0369129	0.000158634	2.38405	ALPPS * 24hr up vs Sham * 24hr	2.54023e-05	2.5457	PH * 24hr up vs Sham * 24hr	0.000333899	2.04708	PVL * 24hr up vs Sham * 24hr	0.00108039	1.86557	ALPPS * 96hr up vs Sham * 96hr	0.129621	1.27746	PH * 96hr up vs Sham * 96hr	0.00557746	1.74378	PVL * 96hr up vs Sham * 96hr
Fkbp4	FK506 binding protein 4	FKBP-4|FKBP-52|p59	260321	ENSRNOG00000006444	GO:0000413|GO:0003755|GO:0005524|GO:0005525|GO:0005634|GO:0005730|GO:0005737|GO:0005739|GO:0005829|GO:0005874|GO:0006457|GO:0006463|GO:0006825|GO:0007566|GO:0010977|GO:0030521|GO:0030850|GO:0031072|GO:0031111|GO:0031115|GO:0031503|GO:0032767|GO:0035259|GO:0043005|GO:0043025|GO:0043234|GO:0044295|GO:0046661|GO:0048156|GO:0048471|GO:0048608|GO:0051219|GO:0061077	chr4	RGD:628729	226962988	protein-coding	25639|288597|299104|361810	226954534	0.00290195	0.0305947	0.000601072	2.81705e-05	2.38047	ALPPS * 24hr up vs Sham * 24hr	5.20867e-05	2.07611	PH * 24hr up vs Sham * 24hr	0.00218532	1.6115	PVL * 24hr up vs Sham * 24hr	0.812665	-1.03127	ALPPS * 96hr down vs Sham * 96hr	0.244905	-1.16737	PH * 96hr down vs Sham * 96hr	0.0806874	-1.30784	PVL * 96hr down vs Sham * 96hr
Nudcd2	NudC domain containing 2	RGD1307203	287199	ENSRNOG00000003225	GO:0000777|GO:0000922|GO:0005622|GO:0005737|GO:0005815	chr10	RGD:1307203	25746616	protein-coding		25741115	4.57431e-05	1.3316e-05	0.000150508	6.7423e-06	2.37914	ALPPS * 24hr up vs Sham * 24hr	1.1546e-06	2.47254	PH * 24hr up vs Sham * 24hr	0.000154336	1.77099	PVL * 24hr up vs Sham * 24hr	0.0119421	1.37982	ALPPS * 96hr up vs Sham * 96hr	0.271445	-1.13618	PH * 96hr down vs Sham * 96hr	0.885661	1.01843	PVL * 96hr up vs Sham * 96hr
Trmt61a	tRNA methyltransferase 61 homolog A (S. cerevisiae)	Gcd14|RGD1359191|Trm61	314462	ENSRNOG00000011398	GO:0005634|GO:0016429|GO:0031515	chr6	RGD:1359191	144265948	protein-coding		144259958	0.00873553	0.209548	0.0134941	0.00140063	2.37331	ALPPS * 24hr up vs Sham * 24hr	0.000157014	2.70911	PH * 24hr up vs Sham * 24hr	0.00300335	2.00935	PVL * 24hr up vs Sham * 24hr	0.62092	1.10353	ALPPS * 96hr up vs Sham * 96hr	0.872892	1.03225	PH * 96hr up vs Sham * 96hr	0.367525	-1.22485	PVL * 96hr down vs Sham * 96hr
Tmem9	transmembrane protein 9		289046	ENSRNOG00000010204	GO:0005764|GO:0005770|GO:0016021	chr13	RGD:1307922	57927429	protein-coding	293415	57910156	0.03225	0.307643	0.0912266	0.00375895	2.35455	ALPPS * 24hr up vs Sham * 24hr	0.0252922	1.73804	PH * 24hr up vs Sham * 24hr	0.0338056	1.681	PVL * 24hr up vs Sham * 24hr	0.326887	1.25146	ALPPS * 96hr up vs Sham * 96hr	0.203378	-1.34261	PH * 96hr down vs Sham * 96hr	0.80989	1.06239	PVL * 96hr up vs Sham * 96hr
Lyar	Ly1 antibody reactive		289707	ENSRNOG00000005374	GO:0005730|GO:0046872	chr14	RGD:1305352	77303645	protein-coding		77290078	6.21931e-05	0.00028329	0.000149741	2.42011e-06	2.34851	ALPPS * 24hr up vs Sham * 24hr	1.40206e-06	2.22696	PH * 24hr up vs Sham * 24hr	1.0441e-05	1.95399	PVL * 24hr up vs Sham * 24hr	0.166417	1.15765	ALPPS * 96hr up vs Sham * 96hr	0.703761	-1.03969	PH * 96hr down vs Sham * 96hr	0.588125	-1.06412	PVL * 96hr down vs Sham * 96hr
Ptma	prothymosin alpha		29222	ENSRNOG00000018584	GO:0005634|GO:0005730|GO:0005737|GO:0008283|GO:0030154|GO:0043066|GO:0043154	chr9	RGD:61829	93277372	protein-coding	83801	93273333	1.0283e-05	0.0195915	0.000647837	6.86295e-06	2.34473	ALPPS * 24hr up vs Sham * 24hr	2.78904e-07	2.73019	PH * 24hr up vs Sham * 24hr	7.16654e-06	2.1366	PVL * 24hr up vs Sham * 24hr	0.0569822	1.25581	ALPPS * 96hr up vs Sham * 96hr	0.151297	1.18138	PH * 96hr up vs Sham * 96hr	0.250821	1.15845	PVL * 96hr up vs Sham * 96hr
Tmem138	transmembrane protein 138		361728	ENSRNOG00000020693	GO:0005774|GO:0005929|GO:0016021|GO:0042384	chr1	RGD:735168	233576680	protein-coding		233569924	2.32152e-07	0.00393127	0.361065	3.06912e-05	2.33661	ALPPS * 24hr up vs Sham * 24hr	8.60968e-07	2.84927	PH * 24hr up vs Sham * 24hr	9.62097e-06	2.33187	PVL * 24hr up vs Sham * 24hr	1.04333e-05	2.31726	ALPPS * 96hr up vs Sham * 96hr	2.79602e-05	2.15105	PH * 96hr up vs Sham * 96hr	0.000392251	1.91688	PVL * 96hr up vs Sham * 96hr
Ces2j	carboxylesterase 2J		685645		GO:0004091	chr19	RGD:1591368	494607	protein-coding		487190	0.00367091	0.469473	0.197032	0.00238421	2.33624	ALPPS * 24hr up vs Sham * 24hr	0.0270859	1.6594	PH * 24hr up vs Sham * 24hr	0.0113951	1.81725	PVL * 24hr up vs Sham * 24hr	0.229595	1.29406	ALPPS * 96hr up vs Sham * 96hr	0.074806	1.48438	PH * 96hr up vs Sham * 96hr	0.00971094	1.98648	PVL * 96hr up vs Sham * 96hr
Hat1	histone acetyltransferase 1		296501	ENSRNOG00000001524	GO:0003674|GO:0004402|GO:0005575|GO:0005634|GO:0005730|GO:0006348|GO:0007584|GO:0016363|GO:0043231	chr3	RGD:1305716	64558572	protein-coding		64510903	1.88485e-05	3.88769e-07	2.64656e-06	2.42691e-06	2.32417	ALPPS * 24hr up vs Sham * 24hr	1.75283e-08	3.10181	PH * 24hr up vs Sham * 24hr	3.62817e-06	2.07117	PVL * 24hr up vs Sham * 24hr	0.131022	1.17226	ALPPS * 96hr up vs Sham * 96hr	0.0846651	-1.20186	PH * 96hr down vs Sham * 96hr	0.832779	1.02412	PVL * 96hr up vs Sham * 96hr
Lsm2	LSM2 homolog, U6 small nuclear RNA associated (S. cerevisiae)	G7b	684148	ENSRNOG00000048725		chr20	RGD:1598536	7043830	protein-coding		7040080	0.0509318	7.76945e-05	0.00913457	0.00223344	2.32057	ALPPS * 24hr up vs Sham * 24hr	0.000347459	2.57645	PH * 24hr up vs Sham * 24hr	0.00577761	1.92782	PVL * 24hr up vs Sham * 24hr	0.842184	-1.04178	ALPPS * 96hr down vs Sham * 96hr	0.376932	-1.20217	PH * 96hr down vs Sham * 96hr	0.989399	-1.00306	PVL * 96hr down vs Sham * 96hr
Pycr2	pyrroline-5-carboxylate reductase family, member 2		364064	ENSRNOG00000003267	GO:0000166|GO:0004735|GO:0005737|GO:0055129	chr13	RGD:1310074	104186734	protein-coding	287877|300035	104182940	0.00151995	0.986321	0.0583345	0.00114421	2.31275	ALPPS * 24hr up vs Sham * 24hr	0.000187354	2.52106	PH * 24hr up vs Sham * 24hr	0.0070839	1.78657	PVL * 24hr up vs Sham * 24hr	0.0812422	1.4135	ALPPS * 96hr up vs Sham * 96hr	0.307856	1.21521	PH * 96hr up vs Sham * 96hr	0.0465627	1.56759	PVL * 96hr up vs Sham * 96hr
Nceh1	neutral cholesterol ester hydrolase 1	Aadacl1|RGD1311104	294930	ENSRNOG00000013313	GO:0004091|GO:0005783|GO:0006470|GO:0006805|GO:0016020|GO:0016021|GO:0016042|GO:0017171|GO:0042301	chr2	RGD:1311104	132649581	protein-coding	25330|295071|295072|298623|313686|313688|366498|691196	132589874	2.14742e-05	0.000646321	0.0782414	0.000874086	2.306	ALPPS * 24hr up vs Sham * 24hr	4.17341e-06	3.62708	PH * 24hr up vs Sham * 24hr	0.000122657	2.53997	PVL * 24hr up vs Sham * 24hr	0.113828	1.34906	ALPPS * 96hr up vs Sham * 96hr	0.0050751	1.8023	PH * 96hr up vs Sham * 96hr	0.0129523	1.75921	PVL * 96hr up vs Sham * 96hr
Tipin	timeless interacting protein	RGD1564084	363076		GO:0005634|GO:0006974|GO:0007049|GO:0048478	chr8	RGD:1564084	69477515	protein-coding		69463022	0.0020616	0.00493379	0.0492489	0.00171328	2.30436	ALPPS * 24hr up vs Sham * 24hr	0.000533422	2.36902	PH * 24hr up vs Sham * 24hr	0.0117522	1.74928	PVL * 24hr up vs Sham * 24hr	0.00981525	1.78031	ALPPS * 96hr up vs Sham * 96hr	0.945668	1.01349	PH * 96hr up vs Sham * 96hr	0.396111	1.2081	PVL * 96hr up vs Sham * 96hr
Psip1	PC4 and SFRS1 interacting protein 1	Ledgf|Psip2|SBP75	313323	ENSRNOG00000011498	GO:0000395|GO:0001105|GO:0003682|GO:0005634|GO:0005654|GO:0005720|GO:0005730|GO:0006351|GO:0006355|GO:0006979|GO:0009408|GO:0033613|GO:0034399|GO:0035327|GO:0045944|GO:0097100	chr5	RGD:631439	105600711	protein-coding	252941	105568811	0.00533605	1.9358e-05	0.00439918	0.00316579	2.30073	ALPPS * 24hr up vs Sham * 24hr	5.33064e-05	3.31401	PH * 24hr up vs Sham * 24hr	0.00675702	1.94517	PVL * 24hr up vs Sham * 24hr	0.224329	1.30536	ALPPS * 96hr up vs Sham * 96hr	0.682535	-1.09149	PH * 96hr down vs Sham * 96hr	0.202952	-1.36755	PVL * 96hr down vs Sham * 96hr
Nt5c3b	5'-nucleotidase, cytosolic IIIB	Nt5c3l	360629	ENSRNOG00000016475	GO:0000166|GO:0000287|GO:0005737|GO:0008253|GO:0009117|GO:0016740	chr10	RGD:1359229	88149785	protein-coding	312373	88135607	0.000111199	0.174631	0.00177168	3.69467e-05	2.29488	ALPPS * 24hr up vs Sham * 24hr	2.37397e-05	2.17142	PH * 24hr up vs Sham * 24hr	0.00163765	1.62827	PVL * 24hr up vs Sham * 24hr	0.00890188	1.46309	ALPPS * 96hr up vs Sham * 96hr	0.684264	-1.05344	PH * 96hr down vs Sham * 96hr	0.0178477	1.45649	PVL * 96hr up vs Sham * 96hr
Tmpo	thymopoietin	LAP2	25359	ENSRNOG00000008797	GO:0000785|GO:0003677|GO:0005521|GO:0005634|GO:0005635|GO:0005637|GO:0006355|GO:0016021|GO:0031468	chr7	RGD:3875	31959343	protein-coding		31934412	0.00022604	1.8044e-07	0.00093875	0.000102628	2.29085	ALPPS * 24hr up vs Sham * 24hr	2.72396e-06	2.84227	PH * 24hr up vs Sham * 24hr	0.000197364	1.99759	PVL * 24hr up vs Sham * 24hr	0.0589616	1.32967	ALPPS * 96hr up vs Sham * 96hr	0.904645	1.01705	PH * 96hr up vs Sham * 96hr	0.597453	-1.08734	PVL * 96hr down vs Sham * 96hr
Timm8a1	translocase of inner mitochondrial membrane 8 homolog a1 (yeast)	DDP|Ddp1|Timm8a	84383		GO:0005515|GO:0005739|GO:0005743|GO:0005758|GO:0006626|GO:0008270|GO:0008565|GO:0045039|GO:0046872	chrX	RGD:621801	105245441	protein-coding		105241128	0.019677	0.555315	0.0647781	0.0025185	2.28268	ALPPS * 24hr up vs Sham * 24hr	0.00335397	2.03232	PH * 24hr up vs Sham * 24hr	0.0149082	1.74711	PVL * 24hr up vs Sham * 24hr	0.239549	1.28022	ALPPS * 96hr up vs Sham * 96hr	0.551974	-1.13039	PH * 96hr down vs Sham * 96hr	0.394248	1.21851	PVL * 96hr up vs Sham * 96hr
St3gal5	ST3 beta-galactoside alpha-2,3-sialyltransferase 5	Siat9	83505	ENSRNOG00000010284	GO:0006486|GO:0030173|GO:0047291	chr4	RGD:620875	164769522	protein-coding	287920|303692|304023|362924|363040|64442|64445	164713253	0.000924026	0.0130941	0.807808	0.00278451	2.27608	ALPPS * 24hr up vs Sham * 24hr	0.0469191	1.55698	PH * 24hr up vs Sham * 24hr	0.0611675	1.51232	PVL * 24hr up vs Sham * 24hr	0.00208112	2.15008	ALPPS * 96hr up vs Sham * 96hr	0.00651915	1.91302	PH * 96hr up vs Sham * 96hr	0.0285425	1.7411	PVL * 96hr up vs Sham * 96hr
Rpf2	ribosome production factor 2 homolog (S. cerevisiae)	Bxdc1	294436	ENSRNOG00000000587	GO:0005634|GO:0005730	chr20	RGD:1306906	47062600	protein-coding		47041337	0.0037355	0.358385	0.726768	0.0027836	2.27531	ALPPS * 24hr up vs Sham * 24hr	0.0288292	1.64	PH * 24hr up vs Sham * 24hr	0.0199863	1.70425	PVL * 24hr up vs Sham * 24hr	0.0161051	1.74289	ALPPS * 96hr up vs Sham * 96hr	0.371638	1.20619	PH * 96hr up vs Sham * 96hr	0.130501	1.4402	PVL * 96hr up vs Sham * 96hr
Ppap2c	phosphatidic acid phosphatase type 2c		246115	ENSRNOG00000000177	GO:0008195|GO:0016021	chr7	RGD:628893	13233682	protein-coding	192270|295401|298062|314614|64369	13225606	5.03418e-05	0.772925	0.287677	0.000333993	2.26582	ALPPS * 24hr up vs Sham * 24hr	0.000569078	1.99007	PH * 24hr up vs Sham * 24hr	0.00586578	1.65527	PVL * 24hr up vs Sham * 24hr	8.57675e-05	2.33052	ALPPS * 96hr up vs Sham * 96hr	0.0686343	1.35839	PH * 96hr up vs Sham * 96hr	0.0517072	1.44662	PVL * 96hr up vs Sham * 96hr
Ppil3	peptidylprolyl isomerase (cyclophilin)-like 3	Cyp10l	301432	ENSRNOG00000013636	GO:0003755|GO:0006397|GO:0006457|GO:0008380|GO:0071013	chr9	RGD:631415	65136360	protein-coding	291463|294711|360746|361449|361887|64367	65122703	0.000288866	0.0191726	0.0263211	0.000383507	2.26176	ALPPS * 24hr up vs Sham * 24hr	2.77348e-05	2.60906	PH * 24hr up vs Sham * 24hr	0.00116907	1.89466	PVL * 24hr up vs Sham * 24hr	0.0142795	1.55288	ALPPS * 96hr up vs Sham * 96hr	0.222854	1.22233	PH * 96hr up vs Sham * 96hr	0.695056	1.07295	PVL * 96hr up vs Sham * 96hr
Anapc15	anaphase promoting complex subunit 15	APC15|RGD1311634	293155	ENSRNOG00000019936	GO:0005622|GO:0005680|GO:0007067|GO:0051301|GO:0090266	chr1	RGD:1311634	173176117	protein-coding		173172573	0.00836902	0.000453321	0.0496371	0.00169223	2.26014	ALPPS * 24hr up vs Sham * 24hr	0.000618138	2.28563	PH * 24hr up vs Sham * 24hr	0.00676029	1.81823	PVL * 24hr up vs Sham * 24hr	0.341932	1.20358	ALPPS * 96hr up vs Sham * 96hr	0.817814	1.04521	PH * 96hr up vs Sham * 96hr	0.164136	1.36234	PVL * 96hr up vs Sham * 96hr
Pkm	pyruvate kinase, muscle	PKM12|Pk3|Pkm2	25630		GO:0000287|GO:0001666|GO:0001889|GO:0004743|GO:0005515|GO:0005524|GO:0005634|GO:0005737|GO:0005739|GO:0005886|GO:0005929|GO:0006006|GO:0006096|GO:0006754|GO:0007584|GO:0009629|GO:0010033|GO:0012501|GO:0014870|GO:0016310|GO:0030955|GO:0031100|GO:0032868|GO:0042866|GO:0043403|GO:0043531|GO:0070062	chr8	RGD:3337	64265735	protein-coding		64244187	4.55021e-06	0.000254101	0.354488	0.000385456	2.25255	ALPPS * 24hr up vs Sham * 24hr	0.000553052	2.00713	PH * 24hr up vs Sham * 24hr	0.000281371	2.12217	PVL * 24hr up vs Sham * 24hr	0.000102291	2.31266	ALPPS * 96hr up vs Sham * 96hr	9.90154e-06	2.86267	PH * 96hr up vs Sham * 96hr	0.000702885	2.13216	PVL * 96hr up vs Sham * 96hr
Hmgn1	high mobility group nucleosome binding domain 1		360704	ENSRNOG00000050978	GO:0000720|GO:0000785|GO:0003682|GO:0005634|GO:0006283|GO:0006325|GO:0006357|GO:0010224|GO:0010225|GO:0031492|GO:0040034|GO:0048597|GO:0050678	chr11	RGD:1307761	40010576	protein-coding		40004657	0.000449944	0.0493239	0.0682208	0.000564049	2.24666	ALPPS * 24hr up vs Sham * 24hr	7.61926e-05	2.45959	PH * 24hr up vs Sham * 24hr	0.00112046	1.94683	PVL * 24hr up vs Sham * 24hr	0.015705	1.56592	ALPPS * 96hr up vs Sham * 96hr	0.168763	1.26723	PH * 96hr up vs Sham * 96hr	0.38794	1.17655	PVL * 96hr up vs Sham * 96hr
Tmem120a	transmembrane protein 120A	RGD1311474|Tmpit	288591	ENSRNOG00000001441	GO:0003674|GO:0005575|GO:0008150|GO:0016021	chr12	RGD:1311474	25995510	protein-coding		25986848	5.3695e-05	0.0275855	0.377344	0.000151627	2.24111	ALPPS * 24hr up vs Sham * 24hr	0.000909833	1.80184	PH * 24hr up vs Sham * 24hr	0.00413364	1.61754	PVL * 24hr up vs Sham * 24hr	0.000406271	1.91114	ALPPS * 96hr up vs Sham * 96hr	0.0461115	1.36012	PH * 96hr up vs Sham * 96hr	0.0040124	1.71605	PVL * 96hr up vs Sham * 96hr
Agpat5	1-acylglycerol-3-phosphate O-acyltransferase 5	RGD1306405	306582	ENSRNOG00000028623	GO:0003841|GO:0005739|GO:0006639	chr16	RGD:1306405	75460357	protein-coding	170919|294324	75417606	0.000182727	0.00899476	0.0334639	0.000463805	2.23932	ALPPS * 24hr up vs Sham * 24hr	1.72497e-05	2.75342	PH * 24hr up vs Sham * 24hr	0.00521723	1.69044	PVL * 24hr up vs Sham * 24hr	0.0341725	1.45187	ALPPS * 96hr up vs Sham * 96hr	0.107723	1.31395	PH * 96hr up vs Sham * 96hr	0.899243	-1.02317	PVL * 96hr down vs Sham * 96hr
Exosc8	exosome component 8		295050		GO:0000178|GO:0004532|GO:0005634|GO:0005737|GO:0017091	chr2	RGD:1306169	160337857	protein-coding		160331561	0.00351526	0.00192168	0.00116702	0.000273757	2.23855	ALPPS * 24hr up vs Sham * 24hr	9.2184e-05	2.24631	PH * 24hr up vs Sham * 24hr	0.00270512	1.72268	PVL * 24hr up vs Sham * 24hr	0.139884	1.26388	ALPPS * 96hr up vs Sham * 96hr	0.0555966	-1.36665	PH * 96hr down vs Sham * 96hr	0.789792	1.04651	PVL * 96hr up vs Sham * 96hr
Exosc2	exosome component 2		366017	ENSRNOG00000009245	GO:0000178|GO:0003723|GO:0004532|GO:0005634|GO:0005737|GO:0030307	chr3	RGD:1306573	15521359	protein-coding		15511096	0.000242552	2.41382e-05	0.000128538	3.69897e-05	2.2258	ALPPS * 24hr up vs Sham * 24hr	6.31481e-07	2.80624	PH * 24hr up vs Sham * 24hr	0.000314294	1.77332	PVL * 24hr up vs Sham * 24hr	0.948203	-1.00802	ALPPS * 96hr down vs Sham * 96hr	0.698955	-1.04883	PH * 96hr down vs Sham * 96hr	0.106515	-1.26228	PVL * 96hr down vs Sham * 96hr
Nucks1	nuclear casein kinase and cyclin-dependent kinase substrate 1	Nucks	64709	ENSRNOG00000047287	GO:0003690|GO:0003697|GO:0005634|GO:0005737|GO:0051726	chr13	RGD:620993	53778585	protein-coding		53753077	0.00197129	0.00179677	0.0186061	0.00120325	2.22421	ALPPS * 24hr up vs Sham * 24hr	7.04643e-05	2.67079	PH * 24hr up vs Sham * 24hr	0.000753312	2.13297	PVL * 24hr up vs Sham * 24hr	0.0883567	1.38225	ALPPS * 96hr up vs Sham * 96hr	0.741492	1.06127	PH * 96hr up vs Sham * 96hr	0.412407	1.18167	PVL * 96hr up vs Sham * 96hr
Fam110a	family with sequence similarity 110, member A	RGD1308904	311535			chr3	RGD:1308904	153837025	protein-coding		153826435	8.15116e-07	0.0347133	0.00224774	0.000124774	2.22144	ALPPS * 24hr up vs Sham * 24hr	2.74707e-06	2.78911	PH * 24hr up vs Sham * 24hr	5.02601e-05	2.18831	PVL * 24hr up vs Sham * 24hr	8.68598e-05	2.09836	ALPPS * 96hr up vs Sham * 96hr	0.010969	1.49046	PH * 96hr up vs Sham * 96hr	3.11588e-06	3.10856	PVL * 96hr up vs Sham * 96hr
Arl6ip6	ADP-ribosylation-like factor 6 interacting protein 6		499798		GO:0016021	chr3	RGD:1564819	43865849	protein-coding		43839911	0.00333714	0.00017422	0.00970641	0.00224269	2.21672	ALPPS * 24hr up vs Sham * 24hr	0.000378505	2.42739	PH * 24hr up vs Sham * 24hr	0.0151483	1.69577	PVL * 24hr up vs Sham * 24hr	0.223214	1.27548	ALPPS * 96hr up vs Sham * 96hr	0.924183	-1.01867	PH * 96hr down vs Sham * 96hr	0.0295856	-1.67697	PVL * 96hr down vs Sham * 96hr
Rhoc	ras homolog family member C		295342		GO:0004871|GO:0005525|GO:0005634|GO:0005829|GO:0005886|GO:0007264|GO:0016020|GO:0032154|GO:0033205|GO:0043123|GO:0043297	chr2	RGD:1304965	226697174	protein-coding		226691123	2.86363e-05	0.00362414	0.260373	0.00323733	2.21585	ALPPS * 24hr up vs Sham * 24hr	0.00350239	2.02119	PH * 24hr up vs Sham * 24hr	0.0118506	1.78687	PVL * 24hr up vs Sham * 24hr	7.85359e-06	3.96157	ALPPS * 96hr up vs Sham * 96hr	0.00136426	2.22432	PH * 96hr up vs Sham * 96hr	0.00102861	2.52493	PVL * 96hr up vs Sham * 96hr
Pms1	postmeiotic segregation increased 1 (S. cerevisiae)		494322	ENSRNOG00000004076	GO:0003674|GO:0005575|GO:0006298|GO:0042493	chr9	RGD:1359511	52871012	protein-coding	288479	52784772	0.0285596	0.0121429	0.0331136	0.00146475	2.21542	ALPPS * 24hr up vs Sham * 24hr	0.00306909	1.90403	PH * 24hr up vs Sham * 24hr	0.00745994	1.75669	PVL * 24hr up vs Sham * 24hr	0.441741	1.15346	ALPPS * 96hr up vs Sham * 96hr	0.367642	-1.18279	PH * 96hr down vs Sham * 96hr	0.7803	-1.059	PVL * 96hr down vs Sham * 96hr
Srxn1	sulfiredoxin 1	Ab2-390|Npn3	296271		GO:0003677|GO:0005829|GO:0006979|GO:0016667|GO:0032542|GO:0055114	chr3	RGD:1307332	153963237	protein-coding		153957677	0.00132911	0.00234251	0.0327391	0.000737652	2.21531	ALPPS * 24hr up vs Sham * 24hr	0.000885092	2.00545	PH * 24hr up vs Sham * 24hr	0.0022344	1.85475	PVL * 24hr up vs Sham * 24hr	0.0129028	1.60239	ALPPS * 96hr up vs Sham * 96hr	0.562555	-1.10318	PH * 96hr down vs Sham * 96hr	0.291772	1.22481	PVL * 96hr up vs Sham * 96hr
Nup85	nucleoporin 85	Pcnt1	287830	ENSRNOG00000003673	GO:0000776|GO:0000777|GO:0000922|GO:0005737|GO:0006935|GO:0015031|GO:0030032|GO:0031080|GO:0031965|GO:0048246|GO:0051028	chr10	RGD:1311942	104162637	protein-coding		104144378	0.00653674	2.65582e-07	6.33553e-05	0.0002326	2.20603	ALPPS * 24hr up vs Sham * 24hr	2.37505e-06	3.00625	PH * 24hr up vs Sham * 24hr	0.000503397	1.91314	PVL * 24hr up vs Sham * 24hr	0.800768	-1.03781	ALPPS * 96hr down vs Sham * 96hr	0.0394954	-1.3877	PH * 96hr down vs Sham * 96hr	0.0796254	-1.35656	PVL * 96hr down vs Sham * 96hr
Fas	Fas (TNF receptor superfamily, member 6)	Tnfrsf6	246097		GO:0001666|GO:0002377|GO:0003014|GO:0004872|GO:0004888|GO:0005031|GO:0005515|GO:0005576|GO:0005634|GO:0005737|GO:0005886|GO:0006915|GO:0006917|GO:0006924|GO:0006925|GO:0006927|GO:0006955|GO:0007283|GO:0007568|GO:0008625|GO:0009636|GO:0009897|GO:0009986|GO:0010035|GO:0010467|GO:0010940|GO:0016021|GO:0019724|GO:0019900|GO:0031104|GO:0031264|GO:0031265|GO:0032464|GO:0032496|GO:0033209|GO:0034097|GO:…	chr1	RGD:619831	259846107	protein-coding		259812248	1.14255e-05	0.337063	0.397088	0.000469765	2.20452	ALPPS * 24hr up vs Sham * 24hr	3.5574e-05	2.52964	PH * 24hr up vs Sham * 24hr	0.000163473	2.21396	PVL * 24hr up vs Sham * 24hr	0.000136407	2.24827	ALPPS * 96hr up vs Sham * 96hr	0.00195335	1.80901	PH * 96hr up vs Sham * 96hr	0.00261959	1.89056	PVL * 96hr up vs Sham * 96hr
Htatip2	HIV-1 Tat interactive protein 2		292935	ENSRNOG00000022189	GO:0000166|GO:0005635|GO:0005737|GO:0042981|GO:0045765|GO:0051170	chr1	RGD:1309941	106159702	protein-coding		106145091	0.000271858	0.428874	0.00258743	0.000187025	2.18464	ALPPS * 24hr up vs Sham * 24hr	1.64154e-05	2.43888	PH * 24hr up vs Sham * 24hr	0.000306166	1.93911	PVL * 24hr up vs Sham * 24hr	0.0196724	1.44269	ALPPS * 96hr up vs Sham * 96hr	0.72158	-1.05192	PH * 96hr down vs Sham * 96hr	0.0482204	1.40049	PVL * 96hr up vs Sham * 96hr
Katnbl1	katanin p80 subunit B-like 1		691543		GO:0005730	chr3	RGD:1582771	110501586	protein-coding		110460018	0.00371826	0.000294776	0.00373088	0.000210227	2.18402	ALPPS * 24hr up vs Sham * 24hr	0.000130545	2.08575	PH * 24hr up vs Sham * 24hr	0.007143	1.55797	PVL * 24hr up vs Sham * 24hr	0.334683	1.15119	ALPPS * 96hr up vs Sham * 96hr	0.29798	-1.16454	PH * 96hr down vs Sham * 96hr	0.233106	-1.21696	PVL * 96hr down vs Sham * 96hr
Ppp2r2d	protein phosphatase 2, regulatory subunit B, delta		246255	ENSRNOG00000016940	GO:0000159|GO:0005654|GO:0005829|GO:0007067|GO:0007165|GO:0008195|GO:0008601|GO:0010458|GO:0051301	chr1	RGD:708356	218166450	protein-coding	117104	218132463	7.86282e-05	9.57793e-05	0.00969842	2.60962e-05	2.18057	ALPPS * 24hr up vs Sham * 24hr	1.61043e-05	2.07495	PH * 24hr up vs Sham * 24hr	0.00357321	1.48819	PVL * 24hr up vs Sham * 24hr	0.0102075	1.40141	ALPPS * 96hr up vs Sham * 96hr	0.47067	1.08801	PH * 96hr up vs Sham * 96hr	0.505332	1.09085	PVL * 96hr up vs Sham * 96hr
Recql	RecQ protein-like (DNA helicase Q1-like)		312824	ENSRNOG00000012602	GO:0000733|GO:0003674|GO:0003676|GO:0003677|GO:0003678|GO:0005524|GO:0005575|GO:0005634|GO:0005730|GO:0006260|GO:0006281|GO:0006310|GO:0008150|GO:0015630|GO:0032508|GO:0043140	chr4	RGD:1311071	240820165	protein-coding	287834|290805|300057|308755	240795678	1.80007e-05	1.35659e-06	8.72177e-06	2.27837e-06	2.17164	ALPPS * 24hr up vs Sham * 24hr	4.03617e-08	2.63555	PH * 24hr up vs Sham * 24hr	1.8118e-05	1.77704	PVL * 24hr up vs Sham * 24hr	0.0740512	1.19115	ALPPS * 96hr up vs Sham * 96hr	0.222222	-1.12271	PH * 96hr down vs Sham * 96hr	0.713132	-1.03874	PVL * 96hr down vs Sham * 96hr
Exosc9	exosome component 9		294975	ENSRNOG00000014674	GO:0000176|GO:0000178|GO:0000956|GO:0004532|GO:0005634|GO:0005730|GO:0005737|GO:0006364|GO:0017091|GO:0030307|GO:0043928|GO:0071028|GO:0071035	chr2	RGD:1307888	142890726	protein-coding	316098	142879824	0.0025706	0.0357568	0.00198904	0.000383225	2.16341	ALPPS * 24hr up vs Sham * 24hr	4.0073e-05	2.39854	PH * 24hr up vs Sham * 24hr	0.000119711	2.18866	PVL * 24hr up vs Sham * 24hr	0.172679	1.23841	ALPPS * 96hr up vs Sham * 96hr	0.41369	-1.13355	PH * 96hr down vs Sham * 96hr	0.895264	-1.02255	PVL * 96hr down vs Sham * 96hr
Scoc	short coiled-coil protein		364981	ENSRNOG00000003853	GO:0000139|GO:0005768|GO:0005802|GO:0005829|GO:0016239	chr19	RGD:1311860	35592442	protein-coding		35562897	0.00046269	0.00571301	0.0012335	3.4951e-05	2.16104	ALPPS * 24hr up vs Sham * 24hr	6.01982e-06	2.25333	PH * 24hr up vs Sham * 24hr	0.00123732	1.59412	PVL * 24hr up vs Sham * 24hr	0.393154	1.10729	ALPPS * 96hr up vs Sham * 96hr	0.967694	-1.00478	PH * 96hr down vs Sham * 96hr	0.748881	-1.04313	PVL * 96hr down vs Sham * 96hr
Ripk3	receptor-interacting serine-threonine kinase 3	Hcyp2	246240	ENSRNOG00000020465	GO:0004672|GO:0004674|GO:0004704|GO:0005524|GO:0005622|GO:0005739|GO:0005886|GO:0006468|GO:0006917|GO:0007249|GO:0023014|GO:0032147|GO:0042802|GO:0051092|GO:0051260|GO:0051291|GO:0060545|GO:2000379	chr15	RGD:628899	38368247	protein-coding	304053|306886|362491|367080	38359307	2.15807e-06	7.5076e-05	0.00924759	0.000303853	2.1544	ALPPS * 24hr up vs Sham * 24hr	0.00315224	1.67019	PH * 24hr up vs Sham * 24hr	9.36098e-06	2.64532	PVL * 24hr up vs Sham * 24hr	0.000314323	1.98157	ALPPS * 96hr up vs Sham * 96hr	2.17903e-06	3.02828	PH * 96hr up vs Sham * 96hr	0.000288871	2.16374	PVL * 96hr up vs Sham * 96hr
Odc1	ornithine decarboxylase 1	Odc	24609	ENSRNOG00000005424	GO:0001822|GO:0004586|GO:0005829|GO:0006595|GO:0008152|GO:0008284|GO:0009446|GO:0009615|GO:0033387	chr6	RGD:3227	52571773	protein-coding	297899|58961	52565188	0.000348597	0.0290767	0.00103979	5.2464e-05	2.15346	ALPPS * 24hr up vs Sham * 24hr	8.55448e-06	2.25972	PH * 24hr up vs Sham * 24hr	0.000246077	1.79327	PVL * 24hr up vs Sham * 24hr	0.0889716	1.24487	ALPPS * 96hr up vs Sham * 96hr	0.821199	-1.02798	PH * 96hr down vs Sham * 96hr	0.250699	-1.17415	PVL * 96hr down vs Sham * 96hr
Aida	axin interactor, dorsalization associated		682999	ENSRNOG00000003730	GO:0019904|GO:0030178|GO:0043496|GO:0043508|GO:0044444|GO:0046329	chr13	RGD:1592746	100933404	protein-coding		100906568	1.17233e-06	5.99584e-07	0.00411061	1.40957e-06	2.15013	ALPPS * 24hr up vs Sham * 24hr	1.24117e-06	1.99816	PH * 24hr up vs Sham * 24hr	9.00471e-07	2.03691	PVL * 24hr up vs Sham * 24hr	0.00039217	1.4873	ALPPS * 96hr up vs Sham * 96hr	0.017912	1.25864	PH * 96hr up vs Sham * 96hr	0.0602141	1.21665	PVL * 96hr up vs Sham * 96hr
Sult1b1	sulfotransferase family, cytosolic, 1B, member 1	ST1B1	64305	ENSRNOG00000001967	GO:0004062|GO:0005829|GO:0006805|GO:0008146|GO:0008152|GO:0008202|GO:0009812|GO:0018958|GO:0042403|GO:0051923	chr14	RGD:708534	22070529	protein-coding	360268|500359|60393|65185|83783	22057306	4.51613e-06	0.130439	0.180047	0.000255554	2.14866	ALPPS * 24hr up vs Sham * 24hr	0.0495596	1.35388	PH * 24hr up vs Sham * 24hr	0.000571471	1.86699	PVL * 24hr up vs Sham * 24hr	5.31534e-05	2.23878	ALPPS * 96hr up vs Sham * 96hr	0.714034	-1.05412	PH * 96hr down vs Sham * 96hr	0.000604248	2.00061	PVL * 96hr up vs Sham * 96hr
Aass	aminoadipate-semialdehyde synthase		296925	ENSRNOG00000039494	GO:0000166|GO:0003674|GO:0005575|GO:0005737|GO:0005739|GO:0008150|GO:0016491|GO:0019477|GO:0033512|GO:0043231|GO:0047130|GO:0047131|GO:0055114	chr4	RGD:1310811	49993864	protein-coding		49938569	0.642948	1.54989e-05	0.000508988	0.00442814	2.148	ALPPS * 24hr up vs Sham * 24hr	0.535362	-1.13691	PH * 24hr down vs Sham * 24hr	0.48945	1.15411	PVL * 24hr up vs Sham * 24hr	0.010536	-1.81437	ALPPS * 96hr down vs Sham * 96hr	0.436169	1.17569	PH * 96hr up vs Sham * 96hr	0.11148	-1.46737	PVL * 96hr down vs Sham * 96hr
LOC100158225	hypothetical protein LOC100158225		100158225	ENSRNOG00000007436		chr10	RGD:2293499	13407969	protein-coding		13402883	0.0277397	0.0124621	0.00735142	0.00289223	2.14482	ALPPS * 24hr up vs Sham * 24hr	0.000335623	2.44102	PH * 24hr up vs Sham * 24hr	0.0941135	1.40547	PVL * 24hr up vs Sham * 24hr	0.494939	1.14203	ALPPS * 96hr up vs Sham * 96hr	0.495913	-1.14169	PH * 96hr down vs Sham * 96hr	0.295157	1.25917	PVL * 96hr up vs Sham * 96hr
Uxs1	UDP-glucuronate decarboxylase 1	UGD	246232	ENSRNOG00000045605	GO:0000166|GO:0003824|GO:0005739|GO:0005794|GO:0016021|GO:0032580|GO:0033320|GO:0044237|GO:0048040|GO:0050662	chr9	RGD:628680	10226910	protein-coding		10150138	2.40948e-07	2.37079e-08	7.6036e-06	4.16124e-08	2.13541	ALPPS * 24hr up vs Sham * 24hr	1.35455e-08	2.09891	PH * 24hr up vs Sham * 24hr	1.92163e-06	1.63905	PVL * 24hr up vs Sham * 24hr	0.000497015	1.33154	ALPPS * 96hr up vs Sham * 96hr	0.729638	-1.02268	PH * 96hr down vs Sham * 96hr	0.728981	1.02545	PVL * 96hr up vs Sham * 96hr
Them6	thioesterase superfamily member 6	RGD1359378	300015	ENSRNOG00000005929	GO:0003674|GO:0005575|GO:0005576|GO:0008150	chr7	RGD:1359378	115864842	protein-coding		115861665	0.000214244	0.979167	0.897927	0.00176933	2.13041	ALPPS * 24hr up vs Sham * 24hr	0.0337052	1.51235	PH * 24hr up vs Sham * 24hr	0.0117012	1.6639	PVL * 24hr up vs Sham * 24hr	0.000167536	2.44205	ALPPS * 96hr up vs Sham * 96hr	0.0199199	1.58655	PH * 96hr up vs Sham * 96hr	0.0416893	1.55342	PVL * 96hr up vs Sham * 96hr
Mmgt2	membrane magnesium transporter 2	RGD1311260	303211		GO:0000139|GO:0005375|GO:0005384|GO:0005769|GO:0005794|GO:0005886|GO:0006812|GO:0006824|GO:0006825|GO:0006828|GO:0015087|GO:0015095|GO:0015099|GO:0015675|GO:0015693|GO:0016021|GO:0022890|GO:0031901|GO:0034220|GO:0035434|GO:0035444|GO:0071421	chr10	RGD:1311260	48773236	protein-coding		48769801	0.000320403	0.276933	0.55688	0.00353781	2.12841	ALPPS * 24hr up vs Sham * 24hr	0.000334832	2.48256	PH * 24hr up vs Sham * 24hr	0.00465808	1.91348	PVL * 24hr up vs Sham * 24hr	0.00376359	1.95349	ALPPS * 96hr up vs Sham * 96hr	0.0151139	1.70626	PH * 96hr up vs Sham * 96hr	0.0189183	1.77293	PVL * 96hr up vs Sham * 96hr
Nsun6	NOP2/Sun domain family, member 6	Nopd1	307148	ENSRNOG00000018520	GO:0003723|GO:0008168	chr17	RGD:1309535	83802110	protein-coding	298426.chr5.1|298426.chr5.2|314969	83764477	0.00117379	0.000536873	0.0907738	0.0027038	2.12388	ALPPS * 24hr up vs Sham * 24hr	0.00337726	1.92121	PH * 24hr up vs Sham * 24hr	0.00964216	1.74218	PVL * 24hr up vs Sham * 24hr	0.00897334	1.75393	ALPPS * 96hr up vs Sham * 96hr	0.849477	1.03648	PH * 96hr up vs Sham * 96hr	0.00945562	1.86396	PVL * 96hr up vs Sham * 96hr
Limk2	LIM domain kinase 2	Limk2b|Link2	29524	ENSRNOG00000019000	GO:0004672|GO:0004674|GO:0005524|GO:0005634|GO:0005737|GO:0005801|GO:0005829|GO:0006468|GO:0007283|GO:0007286|GO:0008270|GO:0046982	chr14	RGD:62056	84330159	protein-coding	170908|29460|65172	84262200	0.0034483	0.426068	0.0499258	0.0031581	2.12316	ALPPS * 24hr up vs Sham * 24hr	0.00376443	1.92839	PH * 24hr up vs Sham * 24hr	0.00140061	2.11981	PVL * 24hr up vs Sham * 24hr	0.0412473	1.5304	ALPPS * 96hr up vs Sham * 96hr	0.0681628	1.4538	PH * 96hr up vs Sham * 96hr	0.526221	-1.14751	PVL * 96hr down vs Sham * 96hr
Gltp	glycolipid transfer protein	RGD1564442	288707	ENSRNOG00000001192	GO:0005737|GO:0008289|GO:0017089|GO:0046836|GO:0051861	chr12	RGD:1564442	49480641	protein-coding		49460373	1.61249e-05	0.00365559	0.109595	6.21691e-05	2.12114	ALPPS * 24hr up vs Sham * 24hr	2.25288e-05	2.10154	PH * 24hr up vs Sham * 24hr	0.000675266	1.68015	PVL * 24hr up vs Sham * 24hr	0.000458324	1.72116	ALPPS * 96hr up vs Sham * 96hr	0.0192786	1.37139	PH * 96hr up vs Sham * 96hr	0.00470614	1.56568	PVL * 96hr up vs Sham * 96hr
Fubp1	far upstream element (FUSE) binding protein 1		654496	ENSRNOG00000043370	GO:0003677|GO:0003723|GO:0005634|GO:0005730|GO:0006351|GO:0006355|GO:0010628	chr2	RGD:1591892	276125397	protein-coding	117282|294336|362106|363133	276102476	0.00492841	0.013822	0.0770333	0.00242889	2.12017	ALPPS * 24hr up vs Sham * 24hr	0.000294953	2.38786	PH * 24hr up vs Sham * 24hr	0.0158493	1.64846	PVL * 24hr up vs Sham * 24hr	0.22766	1.25846	ALPPS * 96hr up vs Sham * 96hr	0.414977	1.1654	PH * 96hr up vs Sham * 96hr	0.908921	-1.02401	PVL * 96hr down vs Sham * 96hr
Naa20	N(alpha)-acetyltransferase 20, NatB catalytic subunit	Nat5	362228	ENSRNOG00000010523	GO:0005622|GO:0008080	chr3	RGD:1307713	146545208	protein-coding		146527794	0.00927563	0.36669	0.356922	0.00322233	2.11808	ALPPS * 24hr up vs Sham * 24hr	0.0128252	1.71533	PH * 24hr up vs Sham * 24hr	0.0267509	1.59736	PVL * 24hr up vs Sham * 24hr	0.0597025	1.47372	ALPPS * 96hr up vs Sham * 96hr	0.726214	1.06996	PH * 96hr up vs Sham * 96hr	0.19847	1.33063	PVL * 96hr up vs Sham * 96hr
Pter	phosphotriesterase related	Rpr-1|Rpr1	63852	ENSRNOG00000017328	GO:0008270|GO:0009056|GO:0016788	chr17	RGD:61313	81936887	protein-coding		81874644	1.55013e-05	0.892651	0.0323193	0.000626755	2.11595	ALPPS * 24hr up vs Sham * 24hr	0.000335833	2.05523	PH * 24hr up vs Sham * 24hr	0.000288537	2.08071	PVL * 24hr up vs Sham * 24hr	2.09874e-05	2.6051	ALPPS * 96hr up vs Sham * 96hr	0.241293	1.20589	PH * 96hr up vs Sham * 96hr	0.0015224	1.95728	PVL * 96hr up vs Sham * 96hr
Cct2	chaperonin containing TCP1, subunit 2 (beta)		299809	ENSRNOG00000021317	GO:0002199|GO:0005524|GO:0005634|GO:0005730|GO:0005737|GO:0005832|GO:0005874|GO:0006457|GO:0007339|GO:0051082|GO:0051131|GO:0097223	chr7	RGD:1359143	60122818	protein-coding		60110075	7.04677e-06	0.000466954	3.09509e-06	1.52055e-07	2.11249	ALPPS * 24hr up vs Sham * 24hr	6.83198e-08	2.04137	PH * 24hr up vs Sham * 24hr	1.70892e-06	1.72664	PVL * 24hr up vs Sham * 24hr	0.0798441	1.14045	ALPPS * 96hr up vs Sham * 96hr	0.0435766	-1.16692	PH * 96hr down vs Sham * 96hr	0.135669	-1.13109	PVL * 96hr down vs Sham * 96hr
LOC682988	similar to mediator of RNA polymerase II transcription, subunit 18 homolog		682988			chr5	RGD:1592757	154316935	protein-coding		154312463	0.0199053	0.000107418	0.000455023	0.000269604	2.10642	ALPPS * 24hr up vs Sham * 24hr	2.13031e-05	2.37026	PH * 24hr up vs Sham * 24hr	0.000827691	1.7954	PVL * 24hr up vs Sham * 24hr	0.162479	-1.22584	ALPPS * 96hr down vs Sham * 96hr	0.231262	-1.18867	PH * 96hr down vs Sham * 96hr	0.192654	-1.23532	PVL * 96hr down vs Sham * 96hr
Myl9	myosin, light chain 9, regulatory		296313	ENSRNOG00000020246	GO:0001725|GO:0005509|GO:0016459|GO:0016460|GO:0030018	chr3	RGD:1311235	158836243	protein-coding	24584|501203|50685	158832630	6.27274e-06	0.0424955	0.768915	0.000414461	2.10039	ALPPS * 24hr up vs Sham * 24hr	0.00198756	1.72853	PH * 24hr up vs Sham * 24hr	0.000394775	1.9493	PVL * 24hr up vs Sham * 24hr	2.36057e-05	2.44355	ALPPS * 96hr up vs Sham * 96hr	0.000736495	1.85991	PH * 96hr up vs Sham * 96hr	8.11389e-05	2.42181	PVL * 96hr up vs Sham * 96hr
Rbm43	RNA binding motif protein 43	RGD1306676	311020	ENSRNOG00000004673	GO:0000166|GO:0003676|GO:0003723	chr3	RGD:1306676	42549835	protein-coding		42539330	0.00240027	0.667081	0.438037	0.00369063	2.09706	ALPPS * 24hr up vs Sham * 24hr	0.00273169	1.99613	PH * 24hr up vs Sham * 24hr	0.00734456	1.8157	PVL * 24hr up vs Sham * 24hr	0.00945773	1.77219	ALPPS * 96hr up vs Sham * 96hr	0.211533	1.28314	PH * 96hr up vs Sham * 96hr	0.1842	1.34635	PVL * 96hr up vs Sham * 96hr
Pbdc1	polysaccharide biosynthesis domain containing 1	RGD1562502	363485	ENSRNOG00000002662	GO:0003674|GO:0005575|GO:0008150	chrX	RGD:1562502	76845113	protein-coding		76840414	0.0016568	0.0241337	0.0557045	0.00117617	2.09239	ALPPS * 24hr up vs Sham * 24hr	0.000210514	2.24085	PH * 24hr up vs Sham * 24hr	0.00269645	1.80733	PVL * 24hr up vs Sham * 24hr	0.0249982	1.50449	ALPPS * 96hr up vs Sham * 96hr	0.536207	1.10873	PH * 96hr up vs Sham * 96hr	0.461993	1.14755	PVL * 96hr up vs Sham * 96hr
Dram	damage-regulated autophagy modulator		679937	ENSRNOG00000038916		chr7	RGD:1598133	29040487	protein-coding	245966|308346|360916|362011|689412	29007043	1.12047e-05	0.247018	0.258397	0.0036591	2.0918	ALPPS * 24hr up vs Sham * 24hr	0.00477237	1.88664	PH * 24hr up vs Sham * 24hr	0.000324651	2.44937	PVL * 24hr up vs Sham * 24hr	6.97074e-05	2.87121	ALPPS * 96hr up vs Sham * 96hr	2.1778e-05	3.2608	PH * 96hr up vs Sham * 96hr	0.000209836	2.86028	PVL * 96hr up vs Sham * 96hr
Glrx3	glutaredoxin 3	PICOT|Txnl2	58815	ENSRNOG00000016227	GO:0002026|GO:0005080|GO:0005938|GO:0009055|GO:0010614|GO:0015035|GO:0030018|GO:0045454|GO:0046872|GO:0051536	chr1	RGD:69414	216724093	protein-coding		216692884	0.00124142	0.788975	0.103776	0.000740263	2.08931	ALPPS * 24hr up vs Sham * 24hr	0.00206709	1.78346	PH * 24hr up vs Sham * 24hr	0.0106494	1.57125	PVL * 24hr up vs Sham * 24hr	0.0108119	1.56941	ALPPS * 96hr up vs Sham * 96hr	0.966213	1.00664	PH * 96hr up vs Sham * 96hr	0.0996709	1.35319	PVL * 96hr up vs Sham * 96hr
Ywhah	tyrosine 3-monooxygenase/tryptophan 5-monooxygenase activation protein, eta polypeptide	14-3-3e	25576	ENSRNOG00000026119	GO:0002028|GO:0003674|GO:0003779|GO:0005575|GO:0005737|GO:0006713|GO:0006886|GO:0008150|GO:0017080|GO:0019899|GO:0019904|GO:0035259|GO:0042921|GO:0044325|GO:0045893|GO:0050774|GO:2000649	chr14	RGD:3978	83748391	protein-coding	25577|29753|56010|56011	83739009	0.0011582	0.000160893	0.0746219	0.00188743	2.08881	ALPPS * 24hr up vs Sham * 24hr	0.000197396	2.36721	PH * 24hr up vs Sham * 24hr	0.000975114	2.04816	PVL * 24hr up vs Sham * 24hr	0.016459	1.60037	ALPPS * 96hr up vs Sham * 96hr	0.255233	1.22726	PH * 96hr up vs Sham * 96hr	0.421046	1.17349	PVL * 96hr up vs Sham * 96hr
Vps36	vacuolar protein sorting 36 homolog (S. cerevisiae)	RGD1309754	290851	ENSRNOG00000012654	GO:0005634|GO:0005764|GO:0005768|GO:0005770|GO:0006351|GO:0006355|GO:0015031|GO:0016020|GO:0032266|GO:0043130	chr16	RGD:1309754	74378989	protein-coding		74355181	2.39597e-05	0.791687	0.0105645	4.33923e-05	2.07944	ALPPS * 24hr up vs Sham * 24hr	1.8161e-05	2.03823	PH * 24hr up vs Sham * 24hr	0.000543987	1.64882	PVL * 24hr up vs Sham * 24hr	0.000338762	1.69548	ALPPS * 96hr up vs Sham * 96hr	0.444043	1.09243	PH * 96hr up vs Sham * 96hr	0.0241399	1.37328	PVL * 96hr up vs Sham * 96hr
Haus8	HAUS augmin-like complex, subunit 8	Ny-sar-48|RGD1311565	290626	ENSRNOG00000023534	GO:0000922|GO:0003674|GO:0005737|GO:0005813|GO:0005874|GO:0007067|GO:0051225|GO:0051297|GO:0051301|GO:0070652	chr16	RGD:1311565	19529269	protein-coding		19512404	0.00225223	0.00159455	0.0046321	0.00153342	2.0788	ALPPS * 24hr up vs Sham * 24hr	8.5143e-05	2.48422	PH * 24hr up vs Sham * 24hr	0.00178964	1.89921	PVL * 24hr up vs Sham * 24hr	0.0438608	1.44718	ALPPS * 96hr up vs Sham * 96hr	0.450103	-1.13844	PH * 96hr down vs Sham * 96hr	0.109748	1.37525	PVL * 96hr up vs Sham * 96hr
Fadd	Fas (TNFRSF6)-associated via death domain	Mort1	266610		GO:0002020|GO:0005164|GO:0005515|GO:0005737|GO:0006915|GO:0031264|GO:0031265|GO:0032757|GO:0032760|GO:0032813|GO:0042802|GO:0042981|GO:0043005|GO:0043065|GO:0043123|GO:0043234|GO:0044297|GO:0045121|GO:0045862|GO:0045944|GO:0051291|GO:0051607|GO:0060340|GO:0070265|GO:0071260|GO:0097190|GO:0097191|GO:0097202|GO:2001238	chr1	RGD:628700	224605961	protein-coding		224603556	0.000753203	3.68919e-05	0.00536735	0.00105584	2.0734	ALPPS * 24hr up vs Sham * 24hr	0.00187893	1.83244	PH * 24hr up vs Sham * 24hr	0.00159571	1.85669	PVL * 24hr up vs Sham * 24hr	0.00877359	1.62021	ALPPS * 96hr up vs Sham * 96hr	0.388176	1.15171	PH * 96hr up vs Sham * 96hr	0.0379703	-1.5012	PVL * 96hr down vs Sham * 96hr
Eif1ax	eukaryotic translation initiation factor 1A, X-linked	Eif1ay|RGD1560198	302697	ENSRNOG00000005736	GO:0003743	chrX	RGD:1560198	37900208	protein-coding	317163	37884867	8.71364e-05	0.0340166	0.0217868	0.000110359	2.06645	ALPPS * 24hr up vs Sham * 24hr	2.12523e-05	2.14756	PH * 24hr up vs Sham * 24hr	0.000949487	1.66457	PVL * 24hr up vs Sham * 24hr	0.00507433	1.50046	ALPPS * 96hr up vs Sham * 96hr	0.1535	1.20267	PH * 96hr up vs Sham * 96hr	0.948424	-1.00904	PVL * 96hr down vs Sham * 96hr
Rpa1	replication protein A1	Cb1-727	287524	ENSRNOG00000003123	GO:0000724|GO:0000793|GO:0000794|GO:0000800|GO:0001673|GO:0001701|GO:0003682|GO:0003697|GO:0005634|GO:0005662|GO:0005730|GO:0005737|GO:0006260|GO:0007126|GO:0008284|GO:0015629|GO:0016605|GO:0030097|GO:0048873|GO:0051276	chr10	RGD:1307376	61897974	protein-coding		61855482	0.132413	0.00235995	5.72006e-05	0.0019366	2.06547	ALPPS * 24hr up vs Sham * 24hr	1.75143e-05	2.96178	PH * 24hr up vs Sham * 24hr	0.00294594	1.8453	PVL * 24hr up vs Sham * 24hr	0.538607	-1.11351	ALPPS * 96hr down vs Sham * 96hr	0.00211395	-1.89879	PH * 96hr down vs Sham * 96hr	0.0780732	-1.43697	PVL * 96hr down vs Sham * 96hr
N6amt2	N-6 adenine-specific DNA methyltransferase 2 (putative)	RGD1306762	290279	ENSRNOG00000009849	GO:0003676|GO:0008168	chr15	RGD:1306762	41671647	protein-coding		41658552	0.00102263	0.0543633	0.224496	0.00223407	2.06498	ALPPS * 24hr up vs Sham * 24hr	0.0153697	1.61536	PH * 24hr up vs Sham * 24hr	0.0690036	1.40823	PVL * 24hr up vs Sham * 24hr	0.00330267	1.84836	ALPPS * 96hr up vs Sham * 96hr	0.264996	1.22363	PH * 96hr up vs Sham * 96hr	0.0057982	1.88102	PVL * 96hr up vs Sham * 96hr
Rbmx	RNA binding motif protein, X-linked	hnRNP G|hnRNP-G	302855	ENSRNOG00000000866	GO:0000166|GO:0000381|GO:0001047|GO:0003682|GO:0003723|GO:0003727|GO:0003729|GO:0005515|GO:0005634|GO:0005681|GO:0005719|GO:0006351|GO:0006366|GO:0006376|GO:0006509|GO:0044530|GO:0045893|GO:0045944|GO:0070062|GO:0071013|GO:0071347	chrX	RGD:1565256	154518145	protein-coding	114488|117259|500116|680944|81825	154511679	9.30427e-06	4.13474e-06	0.000305126	1.19719e-05	2.05856	ALPPS * 24hr up vs Sham * 24hr	2.87788e-07	2.44277	PH * 24hr up vs Sham * 24hr	6.09609e-05	1.73708	PVL * 24hr up vs Sham * 24hr	0.00189486	1.45279	ALPPS * 96hr up vs Sham * 96hr	0.577106	1.05749	PH * 96hr up vs Sham * 96hr	0.0422465	1.27714	PVL * 96hr up vs Sham * 96hr
Pgam5	phosphoglycerate mutase family member 5	RGD1312028	288731	ENSRNOG00000037443	GO:0004721|GO:0005741|GO:0016021	chr12	RGD:1312028	54210153	protein-coding		54202825	0.00122117	0.0075857	0.119576	0.000647551	2.04372	ALPPS * 24hr up vs Sham * 24hr	0.000503906	1.93176	PH * 24hr up vs Sham * 24hr	0.0684189	1.33534	PVL * 24hr up vs Sham * 24hr	0.108943	1.28502	ALPPS * 96hr up vs Sham * 96hr	0.265138	1.18534	PH * 96hr up vs Sham * 96hr	0.625711	-1.0851	PVL * 96hr down vs Sham * 96hr
Idh2	isocitrate dehydrogenase 2 (NADP+), mitochondrial		361596	ENSRNOG00000013949	GO:0000287|GO:0004450|GO:0005739|GO:0005743|GO:0006097|GO:0006099|GO:0006102|GO:0006103|GO:0051287|GO:0055114	chr1	RGD:1597139	142849360	protein-coding		142830041	9.854e-06	0.034497	0.474413	0.0002563	2.04122	ALPPS * 24hr up vs Sham * 24hr	8.80497e-05	2.04373	PH * 24hr up vs Sham * 24hr	0.000299883	1.87239	PVL * 24hr up vs Sham * 24hr	8.46884e-05	2.04957	ALPPS * 96hr up vs Sham * 96hr	0.00310508	1.59835	PH * 96hr up vs Sham * 96hr	0.000651298	1.89918	PVL * 96hr up vs Sham * 96hr
Tmem237	transmembrane protein 237	Als2cr4	316412	ENSRNOG00000024085	GO:0030111|GO:0035869|GO:0042384	chr9	RGD:1306705	65724365	protein-coding		65691943	0.000894044	0.899804	0.228284	0.00181583	2.03799	ALPPS * 24hr up vs Sham * 24hr	0.00023791	2.25241	PH * 24hr up vs Sham * 24hr	0.0276963	1.50344	PVL * 24hr up vs Sham * 24hr	0.0216218	1.53572	ALPPS * 96hr up vs Sham * 96hr	0.0976277	1.34265	PH * 96hr up vs Sham * 96hr	0.398218	1.17554	PVL * 96hr up vs Sham * 96hr
Rbm3	RNA binding motif (RNP1, RRM) protein 3		114488	ENSRNOG00000005387	GO:0000166|GO:0003723|GO:0005515|GO:0005634|GO:0005737|GO:0006412|GO:0006417|GO:0006950|GO:0009409|GO:0015934|GO:0030425|GO:0035196|GO:0043023|GO:0045727	chrX	RGD:620145	15885500	protein-coding	117259|302855|500116|680944|81825	15882065	0.000761888	0.827888	0.308439	0.00379678	2.03308	ALPPS * 24hr up vs Sham * 24hr	0.000629816	2.23056	PH * 24hr up vs Sham * 24hr	0.0102996	1.72055	PVL * 24hr up vs Sham * 24hr	0.00370632	1.89054	ALPPS * 96hr up vs Sham * 96hr	0.0814899	1.41045	PH * 96hr up vs Sham * 96hr	0.0270865	1.65786	PVL * 96hr up vs Sham * 96hr
Arf2	ADP-ribosylation factor 2		79119	ENSRNOG00000004807	GO:0005525|GO:0005622|GO:0005794|GO:0007264|GO:0015031|GO:0016192	chr10	RGD:621271	91805556	protein-coding	140940|289565|29308|303559|364396|79117|79121|81002	91783781	0.00127758	0.0220654	0.000529206	3.60077e-05	2.03092	ALPPS * 24hr up vs Sham * 24hr	2.47572e-05	1.92904	PH * 24hr up vs Sham * 24hr	1.3599e-05	2.00418	PVL * 24hr up vs Sham * 24hr	0.734067	1.03766	ALPPS * 96hr up vs Sham * 96hr	0.480371	-1.0804	PH * 96hr down vs Sham * 96hr	0.605194	-1.06509	PVL * 96hr down vs Sham * 96hr
Nap1l1	nucleosome assembly protein 1-like 1		89825	ENSRNOG00000003890	GO:0005634|GO:0006334|GO:0042470	chr7	RGD:71094	54261360	protein-coding	170914|361684|688843	54238052	1.55816e-06	5.12496e-05	0.0145723	3.90595e-05	2.01851	ALPPS * 24hr up vs Sham * 24hr	4.47034e-07	2.5532	PH * 24hr up vs Sham * 24hr	0.000119482	1.7527	PVL * 24hr up vs Sham * 24hr	8.5214e-05	1.78799	ALPPS * 96hr up vs Sham * 96hr	0.00285765	1.46879	PH * 96hr up vs Sham * 96hr	0.053672	1.28533	PVL * 96hr up vs Sham * 96hr
Gtf2e1	general transcription factor IIE, polypeptide 1 (alpha subunit)		303918	ENSRNOG00000026008		chr11	RGD:1306851	69203019	protein-coding		69170990	0.00892921	0.0791005	0.033702	0.00278419	2.01581	ALPPS * 24hr up vs Sham * 24hr	0.00266207	1.87936	PH * 24hr up vs Sham * 24hr	0.012744	1.6394	PVL * 24hr up vs Sham * 24hr	0.105845	1.34905	ALPPS * 96hr up vs Sham * 96hr	0.837054	-1.03696	PH * 96hr down vs Sham * 96hr	0.144551	-1.34884	PVL * 96hr down vs Sham * 96hr
Thumpd3	THUMP domain containing 3	RGD1560852	500288	ENSRNOG00000006941	GO:0003723	chr4	RGD:1560852	208307190	protein-coding	313851	208284225	0.004541	0.73736	0.179749	0.00295573	2.01098	ALPPS * 24hr up vs Sham * 24hr	0.00491928	1.78651	PH * 24hr up vs Sham * 24hr	0.0942505	1.36675	PVL * 24hr up vs Sham * 24hr	0.0183631	1.59107	ALPPS * 96hr up vs Sham * 96hr	0.997658	-1.00052	PH * 96hr down vs Sham * 96hr	0.77975	1.05704	PVL * 96hr up vs Sham * 96hr
Tma16	translation machinery associated 16 homolog (S. cerevisiae)	RGD1305222	290686	ENSRNOG00000014188		chr16	RGD:1305222	24878385	protein-coding		24862481	0.00478462	0.0429622	0.024896	0.00231236	2.00968	ALPPS * 24hr up vs Sham * 24hr	0.00383059	1.78878	PH * 24hr up vs Sham * 24hr	0.0058582	1.7257	PVL * 24hr up vs Sham * 24hr	0.0580621	1.41474	ALPPS * 96hr up vs Sham * 96hr	0.143781	-1.29733	PH * 96hr down vs Sham * 96hr	0.276547	1.23712	PVL * 96hr up vs Sham * 96hr
Taf1d	TATA box binding protein (Tbp)-associated factor, RNA polymerase I, D	Josd3|RGD1309627	363017	ENSRNOG00000010921	GO:0003677|GO:0005634|GO:0006351|GO:0006355	chr8	RGD:1309627	13810920	protein-coding		13802190	0.00869836	0.383777	3.06909e-05	0.00011737	2.00133	ALPPS * 24hr up vs Sham * 24hr	8.40456e-06	2.22915	PH * 24hr up vs Sham * 24hr	0.000251608	1.77173	PVL * 24hr up vs Sham * 24hr	0.737424	1.04105	ALPPS * 96hr up vs Sham * 96hr	0.00187766	-1.56724	PH * 96hr down vs Sham * 96hr	0.107192	-1.25409	PVL * 96hr down vs Sham * 96hr
Vegfa	vascular endothelial growth factor A	VEGF-A|VEGF164|VPF|Vegf	83785	ENSRNOG00000019598	GO:0000122|GO:0001525|GO:0001541|GO:0001568|GO:0001569|GO:0001666|GO:0001701|GO:0001822|GO:0001934|GO:0001938|GO:0001944|GO:0001968|GO:0001974|GO:0002042|GO:0002052|GO:0002053|GO:0002092|GO:0002575|GO:0003007|GO:0003151|GO:0003169|GO:0005125|GO:0005161|GO:0005172|GO:0005604|GO:0005615|GO:0005737|GO:0006357|GO:0007399|GO:0007498|GO:0007595|GO:0007610|GO:0008083|GO:0008201|GO:0008283|GO:0008284|GO:…	chr9	RGD:619991	16247657	protein-coding	114111|360457|89811|94203	16232415	0.000304236	0.290601	0.105875	0.00087914	-2.00307	ALPPS * 24hr down vs Sham * 24hr	0.00192578	-1.75461	PH * 24hr down vs Sham * 24hr	0.0206797	-1.46979	PVL * 24hr down vs Sham * 24hr	0.00130217	-1.80691	ALPPS * 96hr down vs Sham * 96hr	0.280294	-1.18044	PH * 96hr down vs Sham * 96hr	0.0040747	-1.76154	PVL * 96hr down vs Sham * 96hr
RGD1309079	similar to Ab2-095	Ab2-095	315891		GO:0000139|GO:0030126|GO:0030137	chr8	RGD:1309079	101642666	protein-coding		101623523	7.56386e-06	7.20162e-08	0.000311175	0.000583515	-2.01309	ALPPS * 24hr down vs Sham * 24hr	0.994965	-1.00091	PH * 24hr down vs Sham * 24hr	8.33411e-06	-2.62692	PVL * 24hr down vs Sham * 24hr	0.00670816	1.56846	ALPPS * 96hr up vs Sham * 96hr	2.90638e-05	2.36109	PH * 96hr up vs Sham * 96hr	0.846203	1.03178	PVL * 96hr up vs Sham * 96hr
Il6r	interleukin 6 receptor	IL6R1|Il6ra	24499	ENSRNOG00000020811	GO:0004897|GO:0004915|GO:0005138|GO:0005576|GO:0005615|GO:0005896|GO:0008284|GO:0009986|GO:0010332|GO:0010536|GO:0016021|GO:0016049|GO:0016324|GO:0019221|GO:0019899|GO:0019981|GO:0031018|GO:0032496|GO:0032717|GO:0032722|GO:0032755|GO:0032809|GO:0032966|GO:0034097|GO:0042517|GO:0042803|GO:0043066|GO:0043410|GO:0043434|GO:0045471|GO:0046427|GO:0048661|GO:0050731|GO:0050829|GO:0050830|GO:0051092|GO:…	chr2	RGD:2902	208677779	protein-coding	245983|290655	208629066	0.000806171	0.0145426	0.0772241	0.00454555	-2.01728	ALPPS * 24hr down vs Sham * 24hr	0.00246221	-1.98397	PH * 24hr down vs Sham * 24hr	0.825948	-1.04257	PVL * 24hr down vs Sham * 24hr	0.00114005	-2.13369	ALPPS * 96hr down vs Sham * 96hr	0.218314	-1.27101	PH * 96hr down vs Sham * 96hr	0.0828061	-1.47493	PVL * 96hr down vs Sham * 96hr
Hexim1	hexamethylene bis-acetamide inducible 1	Clp-1|Clp1	498008	ENSRNOG00000003203	GO:0000122|GO:0004861|GO:0005634|GO:0005730|GO:0005737|GO:0006351|GO:0007507|GO:0017069|GO:0045736|GO:0045892	chr10	RGD:1559851	90974515	protein-coding	303580	90972403	1.32506e-06	0.450716	0.0462106	6.49513e-05	-2.02327	ALPPS * 24hr down vs Sham * 24hr	1.25932e-06	-2.47498	PH * 24hr down vs Sham * 24hr	0.000199018	-1.75233	PVL * 24hr down vs Sham * 24hr	6.90501e-05	-1.87094	ALPPS * 96hr down vs Sham * 96hr	0.000723691	-1.62319	PH * 96hr down vs Sham * 96hr	0.000244673	-1.84637	PVL * 96hr down vs Sham * 96hr
Ypel5	yippee-like 5 (Drosophila)		298792			chr6	RGD:1309657	33935175	protein-coding		33919768	0.000933869	0.000179301	0.0116033	0.000429632	-2.03416	ALPPS * 24hr down vs Sham * 24hr	2.17757e-05	-2.37507	PH * 24hr down vs Sham * 24hr	0.00494463	-1.5874	PVL * 24hr down vs Sham * 24hr	0.535114	-1.09221	ALPPS * 96hr down vs Sham * 96hr	0.34829	-1.1441	PH * 96hr down vs Sham * 96hr	0.733062	1.05544	PVL * 96hr up vs Sham * 96hr
F10	coagulation factor X		29243	ENSRNOG00000033444	GO:0004252|GO:0005509|GO:0005543|GO:0005576|GO:0006508|GO:0007596|GO:0016020|GO:0043231|GO:0051897	chr16	RGD:61850	81307842	protein-coding	192262|24464|24946|25268|260320|29251|306608|311252|408246|64459	81288536	0.000379754	0.10068	0.0380744	0.000365131	-2.03605	ALPPS * 24hr down vs Sham * 24hr	0.000387596	-1.88072	PH * 24hr down vs Sham * 24hr	0.00919005	-1.50937	PVL * 24hr down vs Sham * 24hr	0.0037264	-1.60577	ALPPS * 96hr down vs Sham * 96hr	0.8377	-1.02886	PH * 96hr down vs Sham * 96hr	0.714887	1.05847	PVL * 96hr up vs Sham * 96hr
Fam167a	family with sequence similarity 167, member A	RGD1561302	498533	ENSRNOG00000011316		chr15	RGD:1561302	50405856	protein-coding		50391387	0.325342	6.55273e-05	1.37405e-05	0.00275828	-2.04068	ALPPS * 24hr down vs Sham * 24hr	5.76384e-06	-3.45891	PH * 24hr down vs Sham * 24hr	0.00201243	-1.94646	PVL * 24hr down vs Sham * 24hr	0.0238633	1.5619	ALPPS * 96hr up vs Sham * 96hr	0.000587621	2.17497	PH * 96hr up vs Sham * 96hr	0.0152362	1.72248	PVL * 96hr up vs Sham * 96hr
Ppp2r5e	protein phosphatase 2, regulatory subunit B', epsilon isoform		299147	ENSRNOG00000005045	GO:0000159|GO:0005737|GO:0007165|GO:0008601|GO:0043231	chr6	RGD:1305657	107985205	protein-coding	312754|363193|691318	107836104	0.000235152	0.727138	0.450973	0.00068747	-2.04118	ALPPS * 24hr down vs Sham * 24hr	0.000991099	-1.84123	PH * 24hr down vs Sham * 24hr	0.0154123	-1.50097	PVL * 24hr down vs Sham * 24hr	0.0011783	-1.81736	ALPPS * 96hr down vs Sham * 96hr	0.0468043	-1.37861	PH * 96hr down vs Sham * 96hr	0.0179458	-1.55467	PVL * 96hr down vs Sham * 96hr
Tbkbp1	TBK1 binding protein 1	Prosapip2	266764	ENSRNOG00000009370	GO:0045087	chr10	RGD:631328	84874814	protein-coding		84861028	9.01013e-06	0.184165	0.0471928	0.00146387	-2.04898	ALPPS * 24hr down vs Sham * 24hr	0.0634045	-1.38794	PH * 24hr down vs Sham * 24hr	0.26296	-1.20883	PVL * 24hr down vs Sham * 24hr	1.07608e-06	-3.77344	ALPPS * 96hr down vs Sham * 96hr	0.000211571	-2.23821	PH * 96hr down vs Sham * 96hr	0.000240144	-2.43129	PVL * 96hr down vs Sham * 96hr
Blcap	bladder cancer associated protein		171113	ENSRNOG00000024437	GO:0006915|GO:0007049|GO:0016021	chr3	RGD:621666	161559527	protein-coding		161557593	0.00369123	0.0490047	0.243325	0.0013639	-2.05642	ALPPS * 24hr down vs Sham * 24hr	0.0103744	-1.61461	PH * 24hr down vs Sham * 24hr	0.0103444	-1.61499	PVL * 24hr down vs Sham * 24hr	0.0253185	-1.49985	ALPPS * 96hr down vs Sham * 96hr	0.923647	-1.01593	PH * 96hr down vs Sham * 96hr	0.632684	-1.0925	PVL * 96hr down vs Sham * 96hr
Kiaa0415	KIAA0415 protein		641386			chr12	RGD:1593125	16204666	protein-coding		16190603	0.000816827	2.54714e-06	9.10164e-05	4.24592e-05	-2.05826	ALPPS * 24hr down vs Sham * 24hr	3.65865e-06	-2.25004	PH * 24hr down vs Sham * 24hr	0.00437067	-1.45462	PVL * 24hr down vs Sham * 24hr	0.336812	-1.1161	ALPPS * 96hr down vs Sham * 96hr	0.0337641	1.29676	PH * 96hr up vs Sham * 96hr	0.12063	1.22638	PVL * 96hr up vs Sham * 96hr
Tmem150a	transmembrane protein 150A	Tm6p1|Tmem150	245966	ENSRNOG00000011899	GO:0005886|GO:0009056|GO:0016021	chr4	RGD:619998	164992890	protein-coding	308346|360916|362011|679937|689412	164989421	0.00748813	0.00460844	0.09046	0.00097705	-2.06872	ALPPS * 24hr down vs Sham * 24hr	0.00175529	-1.82831	PH * 24hr down vs Sham * 24hr	0.00648773	-1.64912	PVL * 24hr down vs Sham * 24hr	0.150991	-1.26854	ALPPS * 96hr down vs Sham * 96hr	0.864539	-1.02758	PH * 96hr down vs Sham * 96hr	0.710823	-1.06848	PVL * 96hr down vs Sham * 96hr
Asgr2	asialoglycoprotein receptor 2		29403	ENSRNOG00000030726	GO:0006897|GO:0009100|GO:0016021|GO:0030246|GO:0030282|GO:0031647|GO:0055088	chr10	RGD:2161	56465315	protein-coding	114598|171075|24210|288375|288378|297584|362430|362432|363856|450222|450223|474143|501797|502852|64195|688858.chr12.1|688858.chr12.2|689004	56452203	0.000185636	3.12996e-05	0.0430362	0.000284481	-2.07005	ALPPS * 24hr down vs Sham * 24hr	3.4427e-05	-2.24709	PH * 24hr down vs Sham * 24hr	0.0038912	-1.59731	PVL * 24hr down vs Sham * 24hr	0.0524821	-1.33304	ALPPS * 96hr down vs Sham * 96hr	0.0688882	-1.3065	PH * 96hr down vs Sham * 96hr	0.62106	1.0797	PVL * 96hr up vs Sham * 96hr
Pros1	protein S (alpha)		81750	ENSRNOG00000048723	GO:0005509|GO:0005615|GO:0007596|GO:0032403|GO:0032496|GO:0042730|GO:0043234|GO:0050766|GO:0050819	chr7	RGD:620971	1279996	protein-coding		1199864	3.70778e-09	0.00197637	4.30874e-05	2.35245e-08	-2.07222	ALPPS * 24hr down vs Sham * 24hr	1.10641e-09	-2.2833	PH * 24hr down vs Sham * 24hr	2.17367e-06	-1.56635	PVL * 24hr down vs Sham * 24hr	8.1704e-07	-1.62918	ALPPS * 96hr down vs Sham * 96hr	0.000642986	-1.29048	PH * 96hr down vs Sham * 96hr	7.37824e-05	-1.43495	PVL * 96hr down vs Sham * 96hr
Ctsa	cathepsin A	Ppgb	296370	ENSRNOG00000015857	GO:0003674|GO:0004185|GO:0005575|GO:0005634|GO:0005730|GO:0005739|GO:0006508|GO:0008150|GO:0043231	chr3	RGD:1309070	167489974	protein-coding	502774	167484246	0.00257853	0.00122862	0.0246559	0.000843064	-2.07672	ALPPS * 24hr down vs Sham * 24hr	0.000297774	-2.09117	PH * 24hr down vs Sham * 24hr	0.00166211	-1.82211	PVL * 24hr down vs Sham * 24hr	0.0392084	-1.42133	ALPPS * 96hr down vs Sham * 96hr	0.990855	1.00181	PH * 96hr up vs Sham * 96hr	0.995822	-1.00092	PVL * 96hr down vs Sham * 96hr
Gpld1	glycosylphosphatidylinositol specific phospholipase D1		291132	ENSRNOG00000017702	GO:0001503|GO:0002042|GO:0002062|GO:0002430|GO:0004621|GO:0004630|GO:0005576|GO:0005578|GO:0005615|GO:0005622|GO:0005737|GO:0006507|GO:0008285|GO:0008286|GO:0009749|GO:0010595|GO:0010694|GO:0010867|GO:0010897|GO:0010907|GO:0010983|GO:0017080|GO:0032869|GO:0034364|GO:0035690|GO:0035774|GO:0043065|GO:0043231|GO:0044444|GO:0045919|GO:0046470|GO:0051044|GO:0051047|GO:0070633|GO:0071241|GO:0071277|GO:…	chr17	RGD:631371	43995477	protein-coding		43952824	1.55889e-07	2.65033e-05	6.85223e-05	5.11533e-06	-2.0847	ALPPS * 24hr down vs Sham * 24hr	4.29919e-09	-3.23827	PH * 24hr down vs Sham * 24hr	4.02428e-05	-1.71916	PVL * 24hr down vs Sham * 24hr	0.000187312	-1.58858	ALPPS * 96hr down vs Sham * 96hr	0.00948982	-1.31901	PH * 96hr down vs Sham * 96hr	0.061324	-1.23329	PVL * 96hr down vs Sham * 96hr
Rbak	RB-associated KRAB zinc finger	RGD1562875	288489	ENSRNOG00000001099	GO:0003676|GO:0005622|GO:0006355|GO:0008270	chr12	RGD:1562875	15482462	protein-coding	100233177|100362089|246264|303173|304336|304337|308561	15470256	0.00314204	0.0341952	0.326977	0.00152949	-2.08671	ALPPS * 24hr down vs Sham * 24hr	0.0542564	-1.42231	PH * 24hr down vs Sham * 24hr	0.00712322	-1.69529	PVL * 24hr down vs Sham * 24hr	0.110759	-1.33041	ALPPS * 96hr down vs Sham * 96hr	0.131588	-1.30807	PH * 96hr down vs Sham * 96hr	0.0232205	-1.61229	PVL * 96hr down vs Sham * 96hr
Cyp4f1	cytochrome P450, family 4, subfamily f, polypeptide 1	Cyp4f14|Cyp4f2	56266	ENSRNOG00000004786	GO:0005506|GO:0005789|GO:0006690|GO:0008391|GO:0009055|GO:0009636|GO:0019369|GO:0020037|GO:0043231|GO:0050544|GO:0070330	chr7	RGD:70926	15349540	protein-coding	100910877|100912391|170509|24306|24307|246767|24886|252931|266674|266689|266761|286904|290623|503122|50549	15338346	1.84681e-05	0.00359707	0.119188	0.00120769	-2.09183	ALPPS * 24hr down vs Sham * 24hr	2.76651e-05	-2.70456	PH * 24hr down vs Sham * 24hr	0.00146858	-1.90379	PVL * 24hr down vs Sham * 24hr	0.000183408	-2.27365	ALPPS * 96hr down vs Sham * 96hr	0.00145454	-1.90531	PH * 96hr down vs Sham * 96hr	0.367153	-1.18541	PVL * 96hr down vs Sham * 96hr
Lrp3	low density lipoprotein receptor-related protein 3		89787	ENSRNOG00000011451	GO:0003674|GO:0005575|GO:0005905|GO:0006897|GO:0008150|GO:0016021	chr1	RGD:619729	92593301	protein-coding	305880|314941|362851	92579059	9.05688e-05	0.0239153	0.291057	0.000408387	-2.09333	ALPPS * 24hr down vs Sham * 24hr	0.000162259	-2.07816	PH * 24hr down vs Sham * 24hr	0.00616246	-1.5874	PVL * 24hr down vs Sham * 24hr	0.000551601	-1.89306	ALPPS * 96hr down vs Sham * 96hr	0.0355008	-1.39633	PH * 96hr down vs Sham * 96hr	0.0690521	-1.37148	PVL * 96hr down vs Sham * 96hr
Kdm4b	lysine (K)-specific demethylase 4B		301128	ENSRNOG00000049221		chr9	RGD:1588576	9725845	protein-coding		9647772	0.00050391	0.239547	0.360449	0.000415018	-2.09555	ALPPS * 24hr down vs Sham * 24hr	0.000923062	-1.82566	PH * 24hr down vs Sham * 24hr	0.0424123	-1.37906	PVL * 24hr down vs Sham * 24hr	0.0134057	-1.50256	ALPPS * 96hr down vs Sham * 96hr	0.0853846	-1.30532	PH * 96hr down vs Sham * 96hr	0.588446	-1.09322	PVL * 96hr down vs Sham * 96hr
Ctsf	cathepsin F		361704	ENSRNOG00000019708	GO:0006508|GO:0008234	chr1	RGD:1308181	227050974	protein-coding	246147|25425|25697|286916|290970|290975|290981|29175|293676|306720|408201|498688|498689|64529|680718|94174	227045226	1.66603e-05	6.33411e-07	0.0014834	1.72383e-05	-2.10385	ALPPS * 24hr down vs Sham * 24hr	4.96294e-07	-2.4837	PH * 24hr down vs Sham * 24hr	0.000338523	-1.63373	PVL * 24hr down vs Sham * 24hr	0.0578948	-1.24053	ALPPS * 96hr down vs Sham * 96hr	0.124773	-1.18576	PH * 96hr down vs Sham * 96hr	0.999237	1.00011	PVL * 96hr up vs Sham * 96hr
C1qtnf5	C1q and tumor necrosis factor related protein 5		315598	ENSRNOG00000007613	GO:0005576|GO:0005581|GO:0005615|GO:0005886|GO:0005923|GO:0009306|GO:0016020|GO:0016324|GO:0016328|GO:0030133|GO:0042802|GO:0042995|GO:0048839|GO:0070206	chr8	RGD:1308802	47061466	protein-coding	246253|294806|29687|298566|300220|315114|363686|364395|497886|680404	47059596	0.142699	1.80625e-06	6.68029e-05	0.00097263	-2.11458	ALPPS * 24hr down vs Sham * 24hr	0.0030186	-1.78082	PH * 24hr down vs Sham * 24hr	0.0329354	-1.46441	PVL * 24hr down vs Sham * 24hr	0.00114613	1.92753	ALPPS * 96hr up vs Sham * 96hr	0.000282791	2.1679	PH * 96hr up vs Sham * 96hr	0.000256254	2.39781	PVL * 96hr up vs Sham * 96hr
Lonp2	lon peptidase 2, peroxisomal	LRRGT00016|RGD1305466	291922	ENSRNOG00000015162	GO:0002020|GO:0004176|GO:0004252|GO:0005102|GO:0005524|GO:0005634|GO:0005777|GO:0005782|GO:0006465|GO:0006515|GO:0009295|GO:0014070|GO:0016485|GO:0031998|GO:0043565	chr19	RGD:1305466	32501769	protein-coding		32449454	1.00253e-05	0.0798324	0.420354	9.24215e-05	-2.11931	ALPPS * 24hr down vs Sham * 24hr	8.49495e-05	-1.96919	PH * 24hr down vs Sham * 24hr	0.00233789	-1.58526	PVL * 24hr down vs Sham * 24hr	0.000242903	-1.8338	ALPPS * 96hr down vs Sham * 96hr	0.000745472	-1.70439	PH * 96hr down vs Sham * 96hr	0.339257	-1.14733	PVL * 96hr down vs Sham * 96hr
Lrat	lecithin-retinol acyltransferase (phosphatidylcholine-retinol-O-acyltransferase)		64047		GO:0001972|GO:0005771|GO:0005789|GO:0005791|GO:0006776|GO:0007601|GO:0008374|GO:0009790|GO:0016021|GO:0019841|GO:0042572|GO:0042573|GO:0043231|GO:0047173|GO:0048471|GO:0050896	chr2	RGD:68362	201319986	protein-coding		201310924	0.279031	0.00173889	0.00178755	0.000985255	-2.12105	ALPPS * 24hr down vs Sham * 24hr	0.00257169	-1.81022	PH * 24hr down vs Sham * 24hr	0.090546	-1.34276	PVL * 24hr down vs Sham * 24hr	0.0164332	1.5555	ALPPS * 96hr up vs Sham * 96hr	0.334781	1.17581	PH * 96hr up vs Sham * 96hr	0.287652	1.22184	PVL * 96hr up vs Sham * 96hr
Ell	elongation factor RNA polymerase II		306347	ENSRNOG00000019824	GO:0001701|GO:0006368|GO:0008023|GO:0010923|GO:0016607|GO:0019902	chr16	RGD:1311121	20497154	protein-coding	290628|296102|83497	20449840	2.08408e-05	0.49654	0.04371	0.00014147	-2.12462	ALPPS * 24hr down vs Sham * 24hr	3.36934e-05	-2.17975	PH * 24hr down vs Sham * 24hr	1.91299e-05	-2.27646	PVL * 24hr down vs Sham * 24hr	0.00033254	-1.84818	ALPPS * 96hr down vs Sham * 96hr	0.0406974	-1.3415	PH * 96hr down vs Sham * 96hr	0.0501565	-1.36645	PVL * 96hr down vs Sham * 96hr
Ppfibp2	PTPRF interacting protein, binding protein 2 (liprin beta 2)		308918	ENSRNOG00000019667		chr1	RGD:1565383	178964740	protein-coding	140592|293645.chr1.1|293645.chr1.2|312855|362876.chr7.1|362876.chr7.2	178818985	2.59769e-05	8.02162e-06	0.00504744	7.56979e-06	-2.12707	ALPPS * 24hr down vs Sham * 24hr	0.000134649	-1.6657	PH * 24hr down vs Sham * 24hr	0.0131001	-1.32142	PVL * 24hr down vs Sham * 24hr	0.0252467	-1.2786	ALPPS * 96hr down vs Sham * 96hr	0.955776	-1.00556	PH * 96hr down vs Sham * 96hr	0.0342802	1.29342	PVL * 96hr up vs Sham * 96hr
Txnip	thioredoxin interacting protein	Vdup1	117514	ENSRNOG00000021201	GO:0000122|GO:0003674|GO:0004857|GO:0005634|GO:0005737|GO:0005758|GO:0006351|GO:0006606|GO:0006979|GO:0007049|GO:0009612|GO:0009749|GO:0030216|GO:0031625|GO:0032355|GO:0032570|GO:0042127|GO:0042493|GO:0042542|GO:0043065|GO:0043086|GO:0048008|GO:0051592|GO:0051782|GO:0071228	chr2	RGD:620886	218173902	protein-coding	293019|306344|366001	218170102	0.00233955	0.0027118	0.0165178	0.000325956	-2.13024	ALPPS * 24hr down vs Sham * 24hr	0.000343983	-1.95878	PH * 24hr down vs Sham * 24hr	0.0026792	-1.68391	PVL * 24hr down vs Sham * 24hr	0.0769667	-1.31434	ALPPS * 96hr down vs Sham * 96hr	0.541072	1.09385	PH * 96hr up vs Sham * 96hr	0.447414	-1.1333	PVL * 96hr down vs Sham * 96hr
Cbx7	chromobox homolog 7		362962	ENSRNOG00000016875	GO:0000122|GO:0000790|GO:0000792|GO:0003682|GO:0003727|GO:0005634|GO:0006351|GO:0016568|GO:0031519|GO:0035064|GO:0035102	chr7	RGD:735027	121143721	protein-coding		121126405	0.000816077	0.68742	0.0539413	0.0033477	-2.13375	ALPPS * 24hr down vs Sham * 24hr	0.000454441	-2.39698	PH * 24hr down vs Sham * 24hr	0.0122637	-1.73713	PVL * 24hr down vs Sham * 24hr	0.00224555	-2.04739	ALPPS * 96hr down vs Sham * 96hr	0.41526	-1.17508	PH * 96hr down vs Sham * 96hr	0.0193995	-1.76339	PVL * 96hr down vs Sham * 96hr
Mapk8ip1	mitogen-activated protein kinase 8 interacting protein 1	JIP1|Jip-1|Mapk8ip	116457	ENSRNOG00000006938	GO:0005078|GO:0005515|GO:0005634|GO:0005737|GO:0005789|GO:0005829|GO:0006355|GO:0007165|GO:0007258|GO:0008432|GO:0016020|GO:0016192|GO:0019894|GO:0019901|GO:0030424|GO:0030425|GO:0031434|GO:0031435|GO:0031966|GO:0043005|GO:0043066|GO:0043508|GO:0044294|GO:0044295|GO:0044297|GO:0044302|GO:0045202|GO:0046328|GO:0046329|GO:0048471	chr3	RGD:70937	88007648	protein-coding		87998491	0.000132109	0.692973	0.00283548	0.00162731	-2.13684	ALPPS * 24hr down vs Sham * 24hr	1.9751e-06	-3.86734	PH * 24hr down vs Sham * 24hr	7.7342e-05	-2.61401	PVL * 24hr down vs Sham * 24hr	0.0581078	-1.43348	ALPPS * 96hr down vs Sham * 96hr	0.256671	-1.2292	PH * 96hr down vs Sham * 96hr	0.261318	-1.25656	PVL * 96hr down vs Sham * 96hr
Proc	protein C		25268	ENSRNOG00000014376	GO:0004252|GO:0005509|GO:0005576|GO:0005615|GO:0006508|GO:0007596|GO:0008152|GO:0008233|GO:0030195|GO:0043066|GO:0050728|GO:0050819	chr18	RGD:3411	24643549	protein-coding	192262|24464|24946|260320|29243|29251|306608|311252|408246|64459	24633206	0.00253599	0.000251177	0.0603189	0.00143894	-2.14302	ALPPS * 24hr down vs Sham * 24hr	0.000270281	-2.29696	PH * 24hr down vs Sham * 24hr	0.0109046	-1.65808	PVL * 24hr down vs Sham * 24hr	0.0945249	-1.36231	ALPPS * 96hr down vs Sham * 96hr	0.436212	-1.14819	PH * 96hr down vs Sham * 96hr	0.633317	1.09856	PVL * 96hr up vs Sham * 96hr
Tef	thyrotrophic embryonic factor		29362	ENSRNOG00000019383	GO:0003690|GO:0003700|GO:0005634|GO:0006351|GO:0042803|GO:0043565|GO:0045944|GO:0046982|GO:0048511	chr7	RGD:3841	123034386	protein-coding	24309	123019282	0.000231069	6.20482e-05	0.00312635	0.00154293	-2.14795	ALPPS * 24hr down vs Sham * 24hr	8.13866e-06	-3.29509	PH * 24hr down vs Sham * 24hr	0.0805271	-1.38915	PVL * 24hr down vs Sham * 24hr	0.0141294	-1.63047	ALPPS * 96hr down vs Sham * 96hr	0.173474	-1.28434	PH * 96hr down vs Sham * 96hr	0.0209919	-1.66052	PVL * 96hr down vs Sham * 96hr
Errfi1	ERBB receptor feedback inhibitor 1	RGD1307599|Ralt|Xxx|gene 33	313729		GO:0005634|GO:0005737|GO:0007175|GO:0019900|GO:0019901|GO:0031234|GO:0031953|GO:0042059|GO:0043589|GO:0045616|GO:0048286|GO:0050732|GO:0060426|GO:0060428	chr5	RGD:1307599	171542775	protein-coding		171529356	0.00131821	0.577556	0.325978	0.00305065	-2.15133	ALPPS * 24hr down vs Sham * 24hr	0.00291324	-1.99304	PH * 24hr down vs Sham * 24hr	0.00659534	-1.84205	PVL * 24hr down vs Sham * 24hr	0.00265533	-2.01097	ALPPS * 96hr down vs Sham * 96hr	0.226027	-1.27479	PH * 96hr down vs Sham * 96hr	0.299686	-1.25966	PVL * 96hr down vs Sham * 96hr
Pm20d2	peptidase M20 domain containing 2	Acy1l2	313130		GO:0016787	chr5	RGD:1307853	53019413	protein-coding		52998675	0.00065291	0.000959968	0.245903	0.00319695	-2.15372	ALPPS * 24hr down vs Sham * 24hr	0.000416018	-2.43059	PH * 24hr down vs Sham * 24hr	0.00128536	-2.17141	PVL * 24hr down vs Sham * 24hr	0.00493646	-1.90403	ALPPS * 96hr down vs Sham * 96hr	0.0549082	-1.49893	PH * 96hr down vs Sham * 96hr	0.204189	-1.33346	PVL * 96hr down vs Sham * 96hr
Tgfbi	transforming growth factor, beta induced	BIGH3|Big-h3	116487	ENSRNOG00000012216	GO:0001525|GO:0002062|GO:0003674|GO:0005578|GO:0005604|GO:0005615|GO:0007155|GO:0030198|GO:0031012|GO:0050840|GO:0070062	chr17	RGD:620017	10605606	protein-coding	361945	10576347	0.00176377	0.349758	0.163992	0.00144968	-2.15935	ALPPS * 24hr down vs Sham * 24hr	0.00100303	-2.05717	PH * 24hr down vs Sham * 24hr	0.00553134	-1.76961	PVL * 24hr down vs Sham * 24hr	0.020851	-1.57408	ALPPS * 96hr down vs Sham * 96hr	0.205256	-1.26053	PH * 96hr down vs Sham * 96hr	0.990634	-1.00233	PVL * 96hr down vs Sham * 96hr
Mafb	v-maf musculoaponeurotic fibrosarcoma oncogene homolog B (avian)	Krml|b-maf	54264		GO:0003677|GO:0003700|GO:0005515|GO:0005634|GO:0005667|GO:0006351|GO:0006357|GO:0007379|GO:0007585|GO:0008134|GO:0021571|GO:0021572|GO:0035284|GO:0042472|GO:0043565|GO:0045647|GO:0045944	chr3	RGD:2982	162574588	protein-coding		162572668	6.91312e-05	0.0140718	0.050573	0.00353877	-2.16085	ALPPS * 24hr down vs Sham * 24hr	4.61323e-05	-3.13287	PH * 24hr down vs Sham * 24hr	0.000265038	-2.59084	PVL * 24hr down vs Sham * 24hr	0.000290756	-2.5658	ALPPS * 96hr down vs Sham * 96hr	0.0101983	-1.7937	PH * 96hr down vs Sham * 96hr	0.114718	-1.44824	PVL * 96hr down vs Sham * 96hr
Large	like-glycosyltransferase		361368	ENSRNOG00000013742	GO:0003674|GO:0005575|GO:0008150|GO:0016757|GO:0046716	chr19	RGD:1308895	24054765	protein-coding	293667|311202	23595328	0.0125445	0.91203	0.182025	0.00369505	-2.16244	ALPPS * 24hr down vs Sham * 24hr	0.0195198	-1.68715	PH * 24hr down vs Sham * 24hr	0.0218279	-1.66806	PVL * 24hr down vs Sham * 24hr	0.102281	-1.41452	ALPPS * 96hr down vs Sham * 96hr	0.393776	-1.19068	PH * 96hr down vs Sham * 96hr	0.431386	1.19682	PVL * 96hr up vs Sham * 96hr
Ces2h	carboxylesterase 2H	Ces2	498940	ENSRNOG00000039079	GO:0003674|GO:0004091|GO:0005575|GO:0010033	chr19	RGD:1560889	47932375	protein-coding	171118|171297|24254|24346|246252.chr19.1|246252.chr19.2|24826|291952|291955|292152|501232|65036|679817	47917775	3.73826e-06	6.95403e-11	7.96791e-05	1.68328e-05	-2.16362	ALPPS * 24hr down vs Sham * 24hr	3.07303e-07	-2.66501	PH * 24hr down vs Sham * 24hr	0.335255	-1.11384	PVL * 24hr down vs Sham * 24hr	0.751345	1.03553	ALPPS * 96hr up vs Sham * 96hr	0.762763	1.03381	PH * 96hr up vs Sham * 96hr	0.00258776	1.55541	PVL * 96hr up vs Sham * 96hr
Hist1h2ba	histone cluster 1, H2ba	Th2b	24829	ENSRNOG00000016865	GO:0000786|GO:0003677|GO:0005634|GO:0006334|GO:0006954|GO:0019897|GO:0031639|GO:0046982|GO:0051099|GO:0071229|GO:0071674	chr17	RGD:3855	45280418	protein-coding		45279949	0.0050343	0.193704	0.0157086	0.000329474	-2.16416	ALPPS * 24hr down vs Sham * 24hr	0.00546877	-1.61625	PH * 24hr down vs Sham * 24hr	0.255711	-1.18938	PVL * 24hr down vs Sham * 24hr	0.847494	1.02909	ALPPS * 96hr up vs Sham * 96hr	0.0655261	-1.33964	PH * 96hr down vs Sham * 96hr	0.944475	-1.01167	PVL * 96hr down vs Sham * 96hr
Masp1	mannan-binding lectin serine peptidase 1	Masp1/3|Masp3	64023		GO:0001867|GO:0004252|GO:0005509|GO:0005615|GO:0006508|GO:0006956|GO:0008152|GO:0008233|GO:0042803|GO:0045916|GO:0048306	chr11	RGD:620213	79998571	protein-coding		79928629	5.00347e-05	3.49588e-05	0.00580407	0.002194	-2.16743	ALPPS * 24hr down vs Sham * 24hr	0.0217773	-1.6118	PH * 24hr down vs Sham * 24hr	0.0292751	-1.5668	PVL * 24hr down vs Sham * 24hr	0.000151022	-2.58622	ALPPS * 96hr down vs Sham * 96hr	0.139867	1.33576	PH * 96hr up vs Sham * 96hr	0.00219438	-2.16739	PVL * 96hr down vs Sham * 96hr
Gab1	GRB2-associated binding protein 1		361388	ENSRNOG00000017879	GO:0000187|GO:0004871|GO:0005543|GO:0005737|GO:0006979|GO:0007165|GO:0007173|GO:0007257|GO:0007507|GO:0008544|GO:0030334|GO:0043410|GO:0048008|GO:0060711|GO:0070102	chr19	RGD:1311085	41808268	protein-coding		41699636	0.000570843	0.202222	0.0633612	0.000313297	-2.16765	ALPPS * 24hr down vs Sham * 24hr	0.000216423	-2.05598	PH * 24hr down vs Sham * 24hr	0.00879135	-1.55827	PVL * 24hr down vs Sham * 24hr	0.0101135	-1.54229	ALPPS * 96hr down vs Sham * 96hr	0.508337	-1.10405	PH * 96hr down vs Sham * 96hr	0.324469	-1.18116	PVL * 96hr down vs Sham * 96hr
Fads6	fatty acid desaturase 6	RGD1311950	303671	ENSRNOG00000021380	GO:0006629	chr10	RGD:1311950	104462044	protein-coding		104447218	0.00013175	0.000562712	0.00350718	5.18141e-05	-2.16896	ALPPS * 24hr down vs Sham * 24hr	4.61217e-06	-2.38451	PH * 24hr down vs Sham * 24hr	0.000283812	-1.78529	PVL * 24hr down vs Sham * 24hr	0.0548979	-1.2879	ALPPS * 96hr down vs Sham * 96hr	0.493997	-1.08855	PH * 96hr down vs Sham * 96hr	0.138016	-1.23673	PVL * 96hr down vs Sham * 96hr
Fam214a	family with sequence similarity 214, member A	RGD1310552	300836	ENSRNOG00000008150		chr8	RGD:1310552	81559189	protein-coding		81482305	0.0110104	0.0892328	0.194495	0.00368444	-2.17017	ALPPS * 24hr down vs Sham * 24hr	0.0056899	-1.91457	PH * 24hr down vs Sham * 24hr	0.00346618	-2.012	PVL * 24hr down vs Sham * 24hr	0.146828	-1.35791	ALPPS * 96hr down vs Sham * 96hr	0.209957	-1.29919	PH * 96hr down vs Sham * 96hr	0.875164	-1.03627	PVL * 96hr down vs Sham * 96hr
Sh2d4a	SH2 domain containing 4A		306376	ENSRNOG00000013541	GO:0005634|GO:0005730|GO:0005737|GO:0010923|GO:0019902	chr16	RGD:1307991	23044750	protein-coding	100360518|290612|310688	22972707	2.44473e-06	0.000959718	0.00321833	1.55817e-05	-2.175	ALPPS * 24hr down vs Sham * 24hr	1.13096e-06	-2.40644	PH * 24hr down vs Sham * 24hr	0.0191501	-1.33084	PVL * 24hr down vs Sham * 24hr	7.48311e-05	-1.81593	ALPPS * 96hr down vs Sham * 96hr	0.0244113	-1.31301	PH * 96hr down vs Sham * 96hr	0.0117454	-1.41847	PVL * 96hr down vs Sham * 96hr
Vtn	vitronectin	Aa1018|Vn	29169	ENSRNOG00000010031	GO:0005044|GO:0005178|GO:0005578|GO:0005615|GO:0006955|GO:0007160|GO:0010811|GO:0010951|GO:0014911|GO:0030198|GO:0030247|GO:0031012|GO:0032092|GO:0033627|GO:0048260|GO:0050731|GO:0050840|GO:0061302	chr10	RGD:3967	65875660	protein-coding	289104	65872580	0.000459345	0.238549	0.157971	0.00341984	-2.17876	ALPPS * 24hr down vs Sham * 24hr	0.00921865	-1.81802	PH * 24hr down vs Sham * 24hr	0.00921273	-1.81813	PVL * 24hr down vs Sham * 24hr	0.000267876	-2.60219	ALPPS * 96hr down vs Sham * 96hr	0.554217	-1.12753	PH * 96hr down vs Sham * 96hr	0.224767	-1.32478	PVL * 96hr down vs Sham * 96hr
Mk1	Mk1 protein		171436		GO:0003779|GO:0030036	chr16	RGD:621165	20391040	protein-coding		20388551	0.0357621	0.0319453	0.00118189	0.00053118	-2.19023	ALPPS * 24hr down vs Sham * 24hr	0.000180469	-2.20595	PH * 24hr down vs Sham * 24hr	0.00113123	-1.89643	PVL * 24hr down vs Sham * 24hr	0.972271	1.00557	ALPPS * 96hr up vs Sham * 96hr	0.0550619	1.38887	PH * 96hr up vs Sham * 96hr	0.216723	1.25485	PVL * 96hr up vs Sham * 96hr
Cebpa	CCAAT/enhancer binding protein (C/EBP), alpha	DBPCEP	24252	ENSRNOG00000010918	GO:0000050|GO:0000122|GO:0001889|GO:0001892|GO:0003677|GO:0003700|GO:0003705|GO:0005515|GO:0005634|GO:0005667|GO:0006351|GO:0006355|GO:0006357|GO:0006953|GO:0007005|GO:0007584|GO:0008134|GO:0008203|GO:0008285|GO:0016363|GO:0019904|GO:0030099|GO:0030154|GO:0030225|GO:0030324|GO:0031100|GO:0032403|GO:0033274|GO:0035189|GO:0042127|GO:0042803|GO:0043234|GO:0043565|GO:0044212|GO:0045444|GO:0045600|GO:…	chr1	RGD:2326	92495245	protein-coding	25410	92493857	5.05792e-06	0.000926988	0.331508	0.000292653	-2.19134	ALPPS * 24hr down vs Sham * 24hr	4.90597e-05	-2.32993	PH * 24hr down vs Sham * 24hr	0.00200421	-1.7431	PVL * 24hr down vs Sham * 24hr	0.000567657	-1.91662	ALPPS * 96hr down vs Sham * 96hr	5.96191e-05	-2.29236	PH * 96hr down vs Sham * 96hr	0.000139948	-2.33895	PVL * 96hr down vs Sham * 96hr
Ehhadh	enoyl-CoA, hydratase/3-hydroxyacyl CoA dehydrogenase	1|Lbp|MEF|Mfe|Mfe1|Pbe|Pbfe|perMFE-1	171142	ENSRNOG00000001770	GO:0000166|GO:0003857|GO:0004165|GO:0004300|GO:0005102|GO:0005634|GO:0005730|GO:0005737|GO:0005739|GO:0005777|GO:0005829|GO:0006475|GO:0006635|GO:0019899|GO:0043231|GO:0050662	chr11	RGD:621441	86057811	protein-coding	113965|170670	86024803	3.06611e-05	0.000220154	0.0163773	0.00240891	-2.1956	ALPPS * 24hr down vs Sham * 24hr	3.14505e-06	-4.12623	PH * 24hr down vs Sham * 24hr	0.24954	-1.2571	PVL * 24hr down vs Sham * 24hr	0.0665504	-1.4607	ALPPS * 96hr down vs Sham * 96hr	0.0372017	-1.55031	PH * 96hr down vs Sham * 96hr	0.907745	-1.02544	PVL * 96hr down vs Sham * 96hr
Heca	headcase homolog (Drosophila)		308624	ENSRNOG00000012466		chr1	RGD:1304818	14744291	protein-coding		14730556	4.90829e-06	0.38142	0.00819186	2.06027e-06	-2.19859	ALPPS * 24hr down vs Sham * 24hr	7.55137e-06	-1.87357	PH * 24hr down vs Sham * 24hr	1.80051e-05	-1.78486	PVL * 24hr down vs Sham * 24hr	0.00400343	-1.36841	ALPPS * 96hr down vs Sham * 96hr	0.108985	-1.16905	PH * 96hr down vs Sham * 96hr	0.00445171	-1.41231	PVL * 96hr down vs Sham * 96hr
Crym	crystallin, mu		117024	ENSRNOG00000046654	GO:0000122|GO:0000166|GO:0003674|GO:0003714|GO:0005634|GO:0005730|GO:0005737|GO:0005739|GO:0005829|GO:0005886|GO:0006839|GO:0007605|GO:0009725|GO:0033280|GO:0042403|GO:0042562|GO:0042803|GO:0047127|GO:0050661|GO:0070324|GO:0070327	chr1	RGD:620943	196889414	protein-coding		196874283	5.04864e-06	2.70335e-06	0.00249971	0.00210732	-2.19982	ALPPS * 24hr down vs Sham * 24hr	2.49936e-07	-5.64283	PH * 24hr down vs Sham * 24hr	0.0435384	-1.51589	PVL * 24hr down vs Sham * 24hr	0.0660728	-1.45318	ALPPS * 96hr down vs Sham * 96hr	0.00608879	-1.83121	PH * 96hr down vs Sham * 96hr	0.0517006	-1.56178	PVL * 96hr down vs Sham * 96hr
Fdft1	farnesyl diphosphate farnesyl transferase 1		29580	ENSRNOG00000021314	GO:0004310|GO:0005783|GO:0005789|GO:0006695|GO:0008299|GO:0016021|GO:0016491|GO:0043231|GO:0045338|GO:0051996	chr15	RGD:61834	50132096	protein-coding		50104042	1.07927e-06	6.69394e-05	0.000131396	6.36703e-07	-2.20084	ALPPS * 24hr down vs Sham * 24hr	2.20697e-07	-2.16085	PH * 24hr down vs Sham * 24hr	0.00420534	-1.32579	PVL * 24hr down vs Sham * 24hr	0.000283611	-1.4866	ALPPS * 96hr down vs Sham * 96hr	0.502775	-1.05849	PH * 96hr down vs Sham * 96hr	0.0630087	-1.20512	PVL * 96hr down vs Sham * 96hr
Shpk	sedoheptulokinase	Carkl	287479	ENSRNOG00000019458	GO:0005737|GO:0005975|GO:0009052|GO:0016310|GO:0035963|GO:0043030|GO:0050277|GO:0050727|GO:0071222|GO:0071353	chr10	RGD:1308004	59528849	protein-coding		59504502	7.16987e-06	3.34729e-07	0.114629	2.74534e-05	-2.20137	ALPPS * 24hr down vs Sham * 24hr	5.72802e-06	-2.26223	PH * 24hr down vs Sham * 24hr	0.000501968	-1.68265	PVL * 24hr down vs Sham * 24hr	0.00189693	-1.5548	ALPPS * 96hr down vs Sham * 96hr	0.00212555	-1.54447	PH * 96hr down vs Sham * 96hr	0.210703	-1.18495	PVL * 96hr down vs Sham * 96hr
Atrn	attractin		83526	ENSRNOG00000021240	GO:0003674|GO:0004872|GO:0005615|GO:0005737|GO:0005886|GO:0006954|GO:0006979|GO:0016021|GO:0021549|GO:0030246|GO:0040014|GO:0042552|GO:0043473	chr3	RGD:69063	130067265	protein-coding	114029	129934530	0.000378456	0.0221357	0.78413	0.00202705	-2.20166	ALPPS * 24hr down vs Sham * 24hr	0.0182031	-1.64713	PH * 24hr down vs Sham * 24hr	0.00977342	-1.74714	PVL * 24hr down vs Sham * 24hr	0.000814971	-2.20942	ALPPS * 96hr down vs Sham * 96hr	0.122084	-1.35971	PH * 96hr down vs Sham * 96hr	0.00859454	-1.8915	PVL * 96hr down vs Sham * 96hr
Pnpla7	patatin-like phospholipase domain containing 7	Nte-related|Ntel|Ntel1	246246	ENSRNOG00000008190	GO:0004091|GO:0005765|GO:0005783|GO:0006629|GO:0016021|GO:0016787|GO:0031965|GO:0031966	chr3	RGD:708466	2243127	protein-coding	360753	2164205	8.17092e-05	0.0968401	0.0193446	0.00165072	-2.20356	ALPPS * 24hr down vs Sham * 24hr	9.81176e-05	-2.65798	PH * 24hr down vs Sham * 24hr	0.0202361	-1.61014	PVL * 24hr down vs Sham * 24hr	6.43665e-05	-2.77438	ALPPS * 96hr down vs Sham * 96hr	0.175218	-1.29663	PH * 96hr down vs Sham * 96hr	0.1594	-1.35291	PVL * 96hr down vs Sham * 96hr
Aldh2	aldehyde dehydrogenase 2 family (mitochondrial)		29539	ENSRNOG00000001344	GO:0001889|GO:0004029|GO:0005739|GO:0005759|GO:0006068|GO:0032355|GO:0032496|GO:0032570|GO:0032870|GO:0033574|GO:0035094|GO:0042802|GO:0043066|GO:0055093|GO:0070404|GO:0071398	chr12	RGD:69219	42365993	protein-coding	116676|24188|266603|291450|298079|299699|361571|64040|685750|81708	42334122	5.8688e-05	0.0261879	0.354419	0.000882069	-2.20941	ALPPS * 24hr down vs Sham * 24hr	0.000251749	-2.26995	PH * 24hr down vs Sham * 24hr	0.00958408	-1.65793	PVL * 24hr down vs Sham * 24hr	0.000309669	-2.22815	ALPPS * 96hr down vs Sham * 96hr	0.00642204	-1.71526	PH * 96hr down vs Sham * 96hr	0.504825	-1.13774	PVL * 96hr down vs Sham * 96hr
Xylb	xylulokinase homolog (H. influenzae)		316067	ENSRNOG00000014168	GO:0004856|GO:0005524|GO:0005975|GO:0016301|GO:0016773|GO:0042732	chr8	RGD:1307372	127283705	protein-coding		127250936	2.02819e-05	0.00890079	0.0577615	4.52031e-05	-2.2237	ALPPS * 24hr down vs Sham * 24hr	1.87799e-05	-2.1771	PH * 24hr down vs Sham * 24hr	0.000413966	-1.76061	PVL * 24hr down vs Sham * 24hr	0.000831212	-1.6838	ALPPS * 96hr down vs Sham * 96hr	0.0254906	-1.36001	PH * 96hr down vs Sham * 96hr	0.518025	-1.09549	PVL * 96hr down vs Sham * 96hr
Lipc	lipase, hepatic		24538	ENSRNOG00000015747	GO:0001666|GO:0001889|GO:0004091|GO:0004622|GO:0004806|GO:0005615|GO:0005769|GO:0005770|GO:0005902|GO:0006631|GO:0006633|GO:0006641|GO:0006658|GO:0007623|GO:0008152|GO:0008201|GO:0008203|GO:0008289|GO:0008970|GO:0009725|GO:0009743|GO:0009986|GO:0010034|GO:0010035|GO:0014070|GO:0015012|GO:0016071|GO:0016298|GO:0016746|GO:0019433|GO:0030169|GO:0030301|GO:0031667|GO:0032026|GO:0032870|GO:0033993|GO:…	chr8	RGD:3009	75812458	protein-coding	117554|24539|25702|288322|291437|84028|85311	75686408	0.000160392	3.19538e-05	0.23076	0.000570073	-2.22434	ALPPS * 24hr down vs Sham * 24hr	0.000113483	-2.34974	PH * 24hr down vs Sham * 24hr	0.00413526	-1.73693	PVL * 24hr down vs Sham * 24hr	0.017067	-1.54751	ALPPS * 96hr down vs Sham * 96hr	0.00979047	-1.61954	PH * 96hr down vs Sham * 96hr	0.724201	-1.06712	PVL * 96hr down vs Sham * 96hr
Zfyve1	zinc finger, FYVE domain containing 1		299188	ENSRNOG00000008614	GO:0005545|GO:0005547|GO:0005783|GO:0005795|GO:0010923|GO:0043325|GO:0046872|GO:0048471	chr6	RGD:1307795	118509830	protein-coding		118461006	1.34832e-06	0.00212076	7.41018e-05	1.45368e-07	-2.2316	ALPPS * 24hr down vs Sham * 24hr	7.66921e-08	-2.12997	PH * 24hr down vs Sham * 24hr	4.43127e-06	-1.71127	PVL * 24hr down vs Sham * 24hr	0.0220243	-1.21121	ALPPS * 96hr down vs Sham * 96hr	0.230732	-1.09773	PH * 96hr down vs Sham * 96hr	0.876323	-1.01328	PVL * 96hr down vs Sham * 96hr
Ebp	emopamil binding protein (sterol isomerase)		117278	ENSRNOG00000004903	GO:0000247|GO:0005783|GO:0005789|GO:0006695|GO:0008152|GO:0016021|GO:0016126|GO:0030097|GO:0043231|GO:0047750	chrX	RGD:620957	15839093	protein-coding	361054	15832773	0.00178919	0.884669	0.00457117	0.000680628	-2.23399	ALPPS * 24hr down vs Sham * 24hr	6.61363e-05	-2.52684	PH * 24hr down vs Sham * 24hr	0.00815764	-1.66575	PVL * 24hr down vs Sham * 24hr	0.0285327	-1.49852	ALPPS * 96hr down vs Sham * 96hr	0.463418	1.13305	PH * 96hr up vs Sham * 96hr	0.97692	1.00547	PVL * 96hr up vs Sham * 96hr
Herpud1	homocysteine-inducible, endoplasmic reticulum stress-inducible, ubiquitin-like domain member 1	Sup	85430	ENSRNOG00000018796	GO:0005789|GO:0006511|GO:0006874|GO:0006950|GO:0006986|GO:0016021|GO:0030968|GO:0031396|GO:0032092|GO:0043154	chr19	RGD:620818	11037976	protein-coding	300463	11027629	9.2498e-06	0.00212772	0.328201	0.000502842	-2.23789	ALPPS * 24hr down vs Sham * 24hr	0.000546588	-2.04116	PH * 24hr down vs Sham * 24hr	0.275913	-1.19924	PVL * 24hr down vs Sham * 24hr	9.28395e-06	-2.95066	ALPPS * 96hr down vs Sham * 96hr	0.0013881	-1.89009	PH * 96hr down vs Sham * 96hr	0.0186218	-1.61084	PVL * 96hr down vs Sham * 96hr
Slc10a1	solute carrier family 10 (sodium/bile acid cotransporter family), member 1	Ntcp|Ntcp1|SBACT	24777	ENSRNOG00000005794	GO:0008508|GO:0015125|GO:0015721|GO:0016020|GO:0016021|GO:0016323	chr6	RGD:3681	112796559	protein-coding	289459|29500|305309|310230|501665	112782934	1.35763e-06	5.01994e-05	0.0126036	0.000609955	-2.24357	ALPPS * 24hr down vs Sham * 24hr	3.22197e-07	-4.41954	PH * 24hr down vs Sham * 24hr	0.0116107	-1.61134	PVL * 24hr down vs Sham * 24hr	0.00067468	-2.04246	ALPPS * 96hr down vs Sham * 96hr	0.00156339	-1.90274	PH * 96hr down vs Sham * 96hr	0.803245	-1.04779	PVL * 96hr down vs Sham * 96hr
Ppdpf	pancreatic progenitor cell differentiation and proliferation factor homolog (zebrafish)	RGD1310660	296470	ENSRNOG00000012722	GO:0007275|GO:0030154	chr3	RGD:1310660	180402453	protein-coding		180401511	0.0154786	0.00162773	0.0372767	0.00250509	-2.24499	ALPPS * 24hr down vs Sham * 24hr	0.00212868	-2.09494	PH * 24hr down vs Sham * 24hr	0.00255433	-2.05729	PVL * 24hr down vs Sham * 24hr	0.416133	-1.17939	ALPPS * 96hr down vs Sham * 96hr	0.416445	-1.17925	PH * 96hr down vs Sham * 96hr	0.32078	1.25433	PVL * 96hr up vs Sham * 96hr
Slc38a4	solute carrier family 38, member 4	Ata3	170573	ENSRNOG00000006653	GO:0003333|GO:0005886|GO:0006814|GO:0015171|GO:0015293|GO:0016021	chr7	RGD:621836	138105507	protein-coding	170567|192208|252919|29642|299139|362141	138083493	6.43902e-05	0.796094	0.120799	0.000640868	-2.25167	ALPPS * 24hr down vs Sham * 24hr	0.00143053	-1.92989	PH * 24hr down vs Sham * 24hr	0.00036141	-2.17225	PVL * 24hr down vs Sham * 24hr	9.46511e-05	-2.45	ALPPS * 96hr down vs Sham * 96hr	0.231518	-1.23096	PH * 96hr down vs Sham * 96hr	0.0489905	-1.49243	PVL * 96hr down vs Sham * 96hr
Cyp2d1	cytochrome P450, family 2, subfamily d, polypeptide 1	Cyp2d9	266684	ENSRNOG00000030182	GO:0004497|GO:0005506|GO:0005737|GO:0005789|GO:0009055|GO:0010033|GO:0014070|GO:0020037|GO:0042493|GO:0070330	chr7	RGD:708427	123614634	protein-coding	100909962|171380|171518|171522|24303|24894|25053|25086|286953|286963|288517|292728|29277|29295|308445|310848|361631|54246|65210.chr5.1|65210.chr5.2|685222|83790	123610230	4.40899e-05	0.0922302	0.130646	0.00248726	-2.25467	ALPPS * 24hr down vs Sham * 24hr	1.50971e-05	-3.58416	PH * 24hr down vs Sham * 24hr	0.00688797	-1.86978	PVL * 24hr down vs Sham * 24hr	0.00919954	-1.81667	ALPPS * 96hr down vs Sham * 96hr	0.00481777	-1.93742	PH * 96hr down vs Sham * 96hr	0.940805	-1.01686	PVL * 96hr down vs Sham * 96hr
Tmem132e	transmembrane protein 132E	RGD1565522	287564	ENSRNOG00000007455	GO:0003674|GO:0005575|GO:0008150	chr10	RGD:1565522	69428365	protein-coding	288750|338474	69370778	0.037896	0.0268212	0.00801404	0.0028933	-2.2551	ALPPS * 24hr down vs Sham * 24hr	0.00065237	-2.41287	PH * 24hr down vs Sham * 24hr	0.00379448	-2.01329	PVL * 24hr down vs Sham * 24hr	0.65701	-1.09597	ALPPS * 96hr down vs Sham * 96hr	0.435191	1.17618	PH * 96hr up vs Sham * 96hr	0.114398	1.46262	PVL * 96hr up vs Sham * 96hr
Papss2	3'-phosphoadenosine 5'-phosphosulfate synthase 2		294103	ENSRNOG00000011068	GO:0000103|GO:0003674|GO:0004020|GO:0004781|GO:0005524|GO:0005575|GO:0007596|GO:0008150|GO:0016310|GO:0060348	chr1	RGD:1307012	258461337	protein-coding	295443	258376175	5.46301e-06	0.0236787	0.196456	0.000385657	-2.25821	ALPPS * 24hr down vs Sham * 24hr	0.000702531	-1.97265	PH * 24hr down vs Sham * 24hr	0.00222466	-1.79828	PVL * 24hr down vs Sham * 24hr	2.00568e-06	-3.37586	ALPPS * 96hr down vs Sham * 96hr	0.00345394	-1.73666	PH * 96hr down vs Sham * 96hr	0.00253795	-1.90484	PVL * 96hr down vs Sham * 96hr
Itih1	inter-alpha trypsin inhibitor, heavy chain 1		306251	ENSRNOG00000033386		chr16	RGD:1306099	6952625	protein-coding	498793|50693|54404	6938508	1.14813e-06	0.000486985	0.0374765	1.14458e-05	-2.25898	ALPPS * 24hr down vs Sham * 24hr	3.23501e-06	-2.26348	PH * 24hr down vs Sham * 24hr	0.000384925	-1.66563	PVL * 24hr down vs Sham * 24hr	8.11388e-06	-2.1218	ALPPS * 96hr down vs Sham * 96hr	0.00862513	-1.39905	PH * 96hr down vs Sham * 96hr	0.0372943	-1.3272	PVL * 96hr down vs Sham * 96hr
Col14a1	collagen, type XIV, alpha 1		314981	ENSRNOG00000026415	GO:0003229|GO:0005614|GO:0005615|GO:0030199|GO:0031012|GO:0048873|GO:0061050	chr7	RGD:1305806	95896126	protein-coding	296358|297894|298683|307988|311716|362735	95678302	0.244462	4.44402e-05	0.00139772	0.00318636	-2.25926	ALPPS * 24hr down vs Sham * 24hr	0.100572	-1.43445	PH * 24hr down vs Sham * 24hr	0.133947	-1.38609	PVL * 24hr down vs Sham * 24hr	0.00676388	1.91807	ALPPS * 96hr up vs Sham * 96hr	0.00128012	2.27907	PH * 96hr up vs Sham * 96hr	0.0761171	1.55183	PVL * 96hr up vs Sham * 96hr
P2rx4	purinergic receptor P2X, ligand-gated ion channel 4		29659	ENSRNOG00000001300	GO:0001614|GO:0002028|GO:0004931|GO:0005102|GO:0005216|GO:0005507|GO:0005524|GO:0005886|GO:0006809|GO:0006810|GO:0006816|GO:0007165|GO:0008144|GO:0008217|GO:0008270|GO:0010524|GO:0010614|GO:0014069|GO:0016020|GO:0016021|GO:0019228|GO:0019233|GO:0030054|GO:0030424|GO:0030425|GO:0033198|GO:0034220|GO:0034405|GO:0035590|GO:0042311|GO:0042981|GO:0043025|GO:0043195|GO:0043197|GO:0045177|GO:0045202|GO:…	chr12	RGD:62073	41214428	protein-coding	113995|114115|25041|25505|29665	41196778	0.288543	0.44413	0.000194841	0.000191139	-2.26075	ALPPS * 24hr down vs Sham * 24hr	0.000969597	-1.83185	PH * 24hr down vs Sham * 24hr	0.022369	-1.45332	PVL * 24hr down vs Sham * 24hr	0.00831284	1.5638	ALPPS * 96hr up vs Sham * 96hr	0.00816121	1.56592	PH * 96hr up vs Sham * 96hr	0.0209544	1.52723	PVL * 96hr up vs Sham * 96hr
Angptl6	angiopoietin-like 6		298698	ENSRNOG00000020603	GO:0030141	chr8	RGD:1311141	21958144	protein-coding	171100|24366|24367|246186|296269|361969|362850|502970|679942|84586|89805|89807	21951839	0.373092	8.21993e-05	0.00135529	0.00294509	-2.26233	ALPPS * 24hr down vs Sham * 24hr	0.00359454	-2.03361	PH * 24hr down vs Sham * 24hr	0.0196452	-1.70813	PVL * 24hr down vs Sham * 24hr	0.070673	1.48841	ALPPS * 96hr up vs Sham * 96hr	0.0115998	1.80383	PH * 96hr up vs Sham * 96hr	0.0097305	1.97333	PVL * 96hr up vs Sham * 96hr
Wdr81	WD repeat domain 81	RGD1311334	303312	ENSRNOG00000003243	GO:0010923|GO:0016772	chr10	RGD:1311334	62001860	protein-coding		61988536	0.000225302	0.813074	0.139164	0.000171391	-2.27367	ALPPS * 24hr down vs Sham * 24hr	0.000971521	-1.82635	PH * 24hr down vs Sham * 24hr	0.00973859	-1.54255	PVL * 24hr down vs Sham * 24hr	0.00244483	-1.70621	ALPPS * 96hr down vs Sham * 96hr	0.518524	-1.10076	PH * 96hr down vs Sham * 96hr	0.694239	-1.0672	PVL * 96hr down vs Sham * 96hr
Olr37	olfactory receptor 37		308853	ENSRNOG00000018078	GO:0004984|GO:0007186|GO:0016021|GO:0050911	chr1	RGD:1332982	170958905	protein-coding	287321|289261|292563|293081|293369|293590|301610|365342|365384|405043|405138|405219	170957940	1.59474e-05	0.0879784	0.0393718	3.36637e-05	-2.27535	ALPPS * 24hr down vs Sham * 24hr	1.03326e-05	-2.27535	PH * 24hr down vs Sham * 24hr	1.03326e-05	-2.27535	PVL * 24hr down vs Sham * 24hr	0.0143044	-1.41021	ALPPS * 96hr down vs Sham * 96hr	0.0143044	-1.41021	PH * 96hr down vs Sham * 96hr	0.0254451	-1.41021	PVL * 96hr down vs Sham * 96hr
Grb7	growth factor receptor bound protein 7		84427	ENSRNOG00000006990	GO:0003723|GO:0005829|GO:0005886|GO:0005925|GO:0007165|GO:0010494|GO:0017148|GO:0019901|GO:0030335|GO:0034063|GO:0035091|GO:0042802|GO:0042995	chr10	RGD:619759	86204824	protein-coding	307171|498416|58844.chr3.1|58844.chr3.2	86195776	0.00365321	0.0491878	0.447267	0.00235429	-2.28565	ALPPS * 24hr down vs Sham * 24hr	0.0206734	-1.68265	PH * 24hr down vs Sham * 24hr	0.0542752	-1.52075	PVL * 24hr down vs Sham * 24hr	0.0171289	-1.7153	ALPPS * 96hr down vs Sham * 96hr	0.532109	-1.13638	PH * 96hr down vs Sham * 96hr	0.912516	1.02527	PVL * 96hr up vs Sham * 96hr
Rnf19a	ring finger protein 19A, E3 ubiquitin protein ligase	Rnf19	362900	ENSRNOG00000009658	GO:0008270	chr7	RGD:1307807	75246247	protein-coding	292188|313806|364681|500636	75206742	7.97201e-06	0.00517101	0.00258875	8.78589e-06	-2.28948	ALPPS * 24hr down vs Sham * 24hr	1.85642e-06	-2.34134	PH * 24hr down vs Sham * 24hr	1.55832e-06	-2.37191	PVL * 24hr down vs Sham * 24hr	0.261771	-1.13617	ALPPS * 96hr down vs Sham * 96hr	0.0370037	-1.28611	PH * 96hr down vs Sham * 96hr	0.0174937	-1.38916	PVL * 96hr down vs Sham * 96hr
Syce2	synaptonemal complex central element protein 2	RGD1311867	364976		GO:0000795|GO:0000801	chr19	RGD:1311867	36976940	protein-coding		36958792	0.000342352	0.849257	0.146245	0.000743706	-2.28955	ALPPS * 24hr down vs Sham * 24hr	7.96457e-05	-2.57927	PH * 24hr down vs Sham * 24hr	0.022032	-1.55952	PVL * 24hr down vs Sham * 24hr	0.019633	-1.57554	ALPPS * 96hr down vs Sham * 96hr	0.0624302	-1.41823	PH * 96hr down vs Sham * 96hr	0.276107	-1.24444	PVL * 96hr down vs Sham * 96hr
Ushbp1	Usher syndrome 1C binding protein 1		290629	ENSRNOG00000023485	GO:0030165	chr16	RGD:1310859	19651953	protein-coding	307449	19641398	0.131553	0.00229414	0.00422341	0.00271116	-2.29384	ALPPS * 24hr down vs Sham * 24hr	0.00133132	-2.26197	PH * 24hr down vs Sham * 24hr	0.00322342	-2.06423	PVL * 24hr down vs Sham * 24hr	0.17604	1.33808	ALPPS * 96hr up vs Sham * 96hr	0.558318	1.13037	PH * 96hr up vs Sham * 96hr	0.0530332	1.6206	PVL * 96hr up vs Sham * 96hr
Plg	plasminogen	Ab1-346	85253	ENSRNOG00000017223	GO:0004175|GO:0004252|GO:0005615|GO:0006508|GO:0006915|GO:0006917|GO:0007596|GO:0010812|GO:0019897|GO:0019904|GO:0022617|GO:0031232|GO:0034185|GO:0042246|GO:0042730|GO:0043231|GO:0043498|GO:0045445|GO:0046716|GO:0048771|GO:0051603|GO:0051918|GO:0051919|GO:0060707|GO:0060716|GO:0071674	chr1	RGD:619893	51233898	protein-coding	114107|24446|24566|25619|25692|287102|292126|306761|58947	51192273	2.2441e-06	1.09012e-05	0.00126003	3.40412e-06	-2.30098	ALPPS * 24hr down vs Sham * 24hr	9.48469e-07	-2.29931	PH * 24hr down vs Sham * 24hr	7.19365e-05	-1.74974	PVL * 24hr down vs Sham * 24hr	7.18751e-05	-1.74982	ALPPS * 96hr down vs Sham * 96hr	0.369074	-1.09813	PH * 96hr down vs Sham * 96hr	0.242099	-1.14767	PVL * 96hr down vs Sham * 96hr
LOC306766	hypothetical LOC306766	P33monox	306766		GO:0003674|GO:0005575|GO:0005737|GO:0008150|GO:0016491	chr17	RGD:1359256	12724574	protein-coding		12711986	7.57533e-07	0.000246399	0.000213642	4.54462e-07	-2.308	ALPPS * 24hr down vs Sham * 24hr	5.01866e-08	-2.4481	PH * 24hr down vs Sham * 24hr	6.77559e-06	-1.80737	PVL * 24hr down vs Sham * 24hr	0.00187444	-1.38457	ALPPS * 96hr down vs Sham * 96hr	0.083201	-1.17222	PH * 96hr down vs Sham * 96hr	0.495503	-1.06891	PVL * 96hr down vs Sham * 96hr
Slc24a6	solute carrier family 24 (sodium/lithium/calcium exchanger), member 6		498185	ENSRNOG00000001383	GO:0003674|GO:0005432|GO:0005575|GO:0005739|GO:0005743|GO:0005886|GO:0006851|GO:0008150|GO:0016021|GO:0032592|GO:0035725|GO:0042383|GO:0042593|GO:0050796|GO:0050896|GO:0055085|GO:0070588	chr12	RGD:1565818	43444143	protein-coding	140447|140448.chr6.1|140448.chr6.2|29715|311387|56814|85267	43421506	2.16592e-05	0.164831	0.0100429	2.98477e-05	-2.31484	ALPPS * 24hr down vs Sham * 24hr	3.22116e-05	-2.1069	PH * 24hr down vs Sham * 24hr	0.000650373	-1.71818	PVL * 24hr down vs Sham * 24hr	0.000406152	-1.77139	ALPPS * 96hr down vs Sham * 96hr	0.402529	-1.11306	PH * 96hr down vs Sham * 96hr	0.718828	1.05229	PVL * 96hr up vs Sham * 96hr
Zfat	zinc finger and AT hook domain containing	Zfat1|Zfp406	362925	ENSRNOG00000025140	GO:0001077|GO:0002244|GO:0003676|GO:0005622|GO:0008270|GO:0030097|GO:0060712	chr7	RGD:1310886	109147542	protein-coding		108980617	0.000444471	0.00882795	0.00090914	8.309e-05	-2.31827	ALPPS * 24hr down vs Sham * 24hr	0.000614693	-1.82977	PH * 24hr down vs Sham * 24hr	0.0180109	-1.4455	PVL * 24hr down vs Sham * 24hr	0.254606	-1.17756	ALPPS * 96hr down vs Sham * 96hr	0.0226981	1.42208	PH * 96hr up vs Sham * 96hr	0.00373276	1.706	PVL * 96hr up vs Sham * 96hr
Cyp2d2	cytochrome P450, family 2, subfamily d, polypeptide 2	Cyp2d26	25053	ENSRNOG00000008988	GO:0004497|GO:0005506|GO:0005789|GO:0007565|GO:0009055|GO:0020037|GO:0042493|GO:0043231|GO:0070330	chr7	RGD:2471	123640858	protein-coding	100909962|171380|171518|171522|24303|24894|25086|266684|286953|286963|288517|292728|29277|29295|308445|310848|361631|54246|65210.chr5.1|65210.chr5.2|685222|83790	123636789	4.38399e-06	1.11293e-05	0.00361867	0.000200628	-2.3276	ALPPS * 24hr down vs Sham * 24hr	4.64765e-07	-3.7784	PH * 24hr down vs Sham * 24hr	0.00294685	-1.72396	PVL * 24hr down vs Sham * 24hr	0.00228286	-1.75796	ALPPS * 96hr down vs Sham * 96hr	0.0222378	-1.47654	PH * 96hr down vs Sham * 96hr	0.502909	1.12365	PVL * 96hr up vs Sham * 96hr
Pbld1	phenazine biosynthesis-like protein domain containing 1	Mawbp|Pbld	171564	ENSRNOG00000000386	GO:0009058|GO:0016853	chr20	RGD:621263	28958143	protein-coding		28943838	0.000215188	2.03044e-05	0.00850725	0.00113187	-2.3315	ALPPS * 24hr down vs Sham * 24hr	2.89968e-05	-3.0857	PH * 24hr down vs Sham * 24hr	0.12364	-1.3556	PVL * 24hr down vs Sham * 24hr	0.461868	1.15085	ALPPS * 96hr up vs Sham * 96hr	0.266288	-1.2399	PH * 96hr down vs Sham * 96hr	0.029567	1.65364	PVL * 96hr up vs Sham * 96hr
Synm	synemin, intermediate filament protein	Dmn	308709		GO:0005200|GO:0005882|GO:0005912|GO:0008307|GO:0016020|GO:0017166|GO:0019215|GO:0043034|GO:0060053	chr1	RGD:727872	129787858	protein-coding		129757886	0.011259	0.634493	0.0677246	0.00173695	-2.34114	ALPPS * 24hr down vs Sham * 24hr	0.0214246	-1.66611	PH * 24hr down vs Sham * 24hr	0.0114896	-1.77375	PVL * 24hr down vs Sham * 24hr	0.338262	-1.21591	ALPPS * 96hr down vs Sham * 96hr	0.213856	1.29273	PH * 96hr up vs Sham * 96hr	0.290624	-1.27392	PVL * 96hr down vs Sham * 96hr
Dhrs3	dehydrogenase/reductase (SDR family) member 3		313689		GO:0000166|GO:0016491	chr5	RGD:1305584	166524735	protein-coding		166490669	0.00164554	0.000573244	0.0947563	0.000989543	-2.34392	ALPPS * 24hr down vs Sham * 24hr	0.00189306	-2.01604	PH * 24hr down vs Sham * 24hr	0.0227619	-1.60014	PVL * 24hr down vs Sham * 24hr	0.0326687	-1.54591	ALPPS * 96hr down vs Sham * 96hr	0.527524	-1.12645	PH * 96hr down vs Sham * 96hr	0.296438	1.24962	PVL * 96hr up vs Sham * 96hr
Pdk2	pyruvate dehydrogenase kinase, isozyme 2		81530		GO:0004674|GO:0004740|GO:0005524|GO:0005634|GO:0005730|GO:0005737|GO:0005739|GO:0005967|GO:0006006|GO:0006111|GO:0006468|GO:0006885|GO:0008286|GO:0010510|GO:0010565|GO:0010906|GO:0018105|GO:0031670|GO:0032403|GO:0034614|GO:0042593|GO:0042803|GO:0045254|GO:0046982|GO:0072332	chr10	RGD:69428	82663773	protein-coding		82649285	1.71557e-05	4.14714e-05	0.0472791	0.000613095	-2.37322	ALPPS * 24hr down vs Sham * 24hr	6.72991e-06	-3.39911	PH * 24hr down vs Sham * 24hr	0.0158195	-1.62079	PVL * 24hr down vs Sham * 24hr	0.00029657	-2.31662	ALPPS * 96hr down vs Sham * 96hr	0.0113871	-1.66908	PH * 96hr down vs Sham * 96hr	0.193629	-1.30819	PVL * 96hr down vs Sham * 96hr
Abcc5	ATP-binding cassette, subfamily C (CFTR/MRP), member 5	Abcc5a|Mrp5	116721	ENSRNOG00000029178	GO:0003674|GO:0005524|GO:0016020|GO:0016021|GO:0032496|GO:0032868|GO:0042626|GO:0048471	chr11	RGD:70913	87554517	protein-coding	140668.chr10.1|140668.chr10.2|170924|24255|24565|25559|316231|81642	87460863	0.0113925	0.281136	0.0190204	0.00111228	-2.3755	ALPPS * 24hr down vs Sham * 24hr	0.325282	-1.21298	PH * 24hr down vs Sham * 24hr	0.121807	-1.36607	PVL * 24hr down vs Sham * 24hr	0.579666	1.11337	ALPPS * 96hr up vs Sham * 96hr	0.0115978	1.73259	PH * 96hr up vs Sham * 96hr	0.720043	1.08052	PVL * 96hr up vs Sham * 96hr
R3hdm2	R3H domain containing 2	RGD1310066	362894	ENSRNOG00000007801		chr7	RGD:1310066	70978626	protein-coding	304763|363153	70870219	0.000112782	0.648262	0.492607	0.00257355	-2.38035	ALPPS * 24hr down vs Sham * 24hr	0.00167083	-2.27509	PH * 24hr down vs Sham * 24hr	0.00261633	-2.16827	PVL * 24hr down vs Sham * 24hr	9.99273e-05	-3.1168	ALPPS * 96hr down vs Sham * 96hr	0.0108351	-1.86325	PH * 96hr down vs Sham * 96hr	0.0202205	-1.85996	PVL * 96hr down vs Sham * 96hr
Stard4	StAR-related lipid transfer (START) domain containing 4		291699			chr18	RGD:1309475	25712288	protein-coding		25696763	0.000278239	0.179956	0.0140872	0.000306402	-2.38125	ALPPS * 24hr down vs Sham * 24hr	0.000236962	-2.22192	PH * 24hr down vs Sham * 24hr	0.0319267	-1.47499	PVL * 24hr down vs Sham * 24hr	0.00886299	-1.64142	ALPPS * 96hr down vs Sham * 96hr	0.168156	-1.26757	PH * 96hr down vs Sham * 96hr	0.00173134	-2.02206	PVL * 96hr down vs Sham * 96hr
Il16	interleukin 16		116996	ENSRNOG00000011680	GO:0003674|GO:0005125|GO:0005575|GO:0005622|GO:0005634|GO:0005737|GO:0005886|GO:0008150|GO:0030595|GO:0050930	chr1	RGD:1583872	146799931	protein-coding	29365|301455|360761|360926|65034	146710947	0.0221469	0.00217323	0.00777321	0.00133534	-2.3821	ALPPS * 24hr down vs Sham * 24hr	0.000215946	-2.6151	PH * 24hr down vs Sham * 24hr	0.00156917	-2.13908	PVL * 24hr down vs Sham * 24hr	0.998419	-1.00039	ALPPS * 96hr down vs Sham * 96hr	0.727551	1.07156	PH * 96hr up vs Sham * 96hr	0.372842	1.22158	PVL * 96hr up vs Sham * 96hr
Coq10a	coenzyme Q10 homolog A (S. cerevisiae)	RGD1562447	362810	ENSRNOG00000029571		chr7	RGD:1562447	2765320	protein-coding	301416	2759394	0.00198861	0.000209034	0.0187682	0.00428313	-2.38245	ALPPS * 24hr down vs Sham * 24hr	0.000208222	-3.10292	PH * 24hr down vs Sham * 24hr	0.0541796	-1.61518	PVL * 24hr down vs Sham * 24hr	0.333983	-1.25645	ALPPS * 96hr down vs Sham * 96hr	0.765479	-1.07186	PH * 96hr down vs Sham * 96hr	0.0397882	1.78272	PVL * 96hr up vs Sham * 96hr
Fam193b	family with sequence similarity 193, member B	RGD1562335	498703	ENSRNOG00000039807		chr17	RGD:1562335	11737150	protein-coding	305452	11705724	4.3142e-05	0.831702	0.314371	0.000261325	-2.38658	ALPPS * 24hr down vs Sham * 24hr	0.00154887	-1.87659	PH * 24hr down vs Sham * 24hr	0.0509098	-1.40931	PVL * 24hr down vs Sham * 24hr	9.62024e-05	-2.37577	ALPPS * 96hr down vs Sham * 96hr	0.165792	-1.26485	PH * 96hr down vs Sham * 96hr	0.40906	-1.16521	PVL * 96hr down vs Sham * 96hr
Cxcl12	chemokine (C-X-C motif) ligand 12	Sdf1	24772	ENSRNOG00000013589	GO:0001569|GO:0001666|GO:0001667|GO:0001764|GO:0001938|GO:0005615|GO:0005886|GO:0007281|GO:0007420|GO:0008009|GO:0008045|GO:0008284|GO:0008344|GO:0008354|GO:0009314|GO:0009408|GO:0009612|GO:0009897|GO:0016477|GO:0022029|GO:0030334|GO:0030335|GO:0031100|GO:0033603|GO:0042098|GO:0043066|GO:0043434|GO:0045236|GO:0045666|GO:0048842|GO:0050930|GO:0051924|GO:0070098|GO:0090026|GO:2000107	chr4	RGD:3651	215208536	protein-coding		215195689	0.000135048	0.30131	0.184934	0.000550331	-2.39445	ALPPS * 24hr down vs Sham * 24hr	8.78318e-05	-2.59634	PH * 24hr down vs Sham * 24hr	0.000735036	-2.12679	PVL * 24hr down vs Sham * 24hr	0.00288668	-1.88191	ALPPS * 96hr down vs Sham * 96hr	0.0240924	-1.55873	PH * 96hr down vs Sham * 96hr	0.226134	-1.28208	PVL * 96hr down vs Sham * 96hr
Man2b1	mannosidase, alpha, class 2B, member 1	Manb	361378	ENSRNOG00000023910	GO:0004559|GO:0005537|GO:0005764|GO:0006013|GO:0006464|GO:0007611|GO:0008270	chr19	RGD:3039	37191891	protein-coding	25478|308757|360955	37172460	0.000129626	0.00127808	0.424495	0.000331982	-2.39773	ALPPS * 24hr down vs Sham * 24hr	0.00127808	-1.9467	PH * 24hr down vs Sham * 24hr	0.0405053	-1.45425	PVL * 24hr down vs Sham * 24hr	0.000723215	-2.04347	ALPPS * 96hr down vs Sham * 96hr	0.120934	-1.31517	PH * 96hr down vs Sham * 96hr	0.581092	-1.11047	PVL * 96hr down vs Sham * 96hr
Pklr	pyruvate kinase, liver and RBC	PK1|PKL|Pklg	24651	ENSRNOG00000020420	GO:0000287|GO:0001666|GO:0004743|GO:0005524|GO:0005829|GO:0005975|GO:0006096|GO:0006754|GO:0007584|GO:0009408|GO:0009749|GO:0010038|GO:0010226|GO:0014070|GO:0016310|GO:0030955|GO:0032869|GO:0033198|GO:0042866|GO:0051591|GO:0051707	chr2	RGD:3336	207874393	protein-coding		207866027	7.91253e-06	3.66863e-11	0.911003	0.000451239	-2.41626	ALPPS * 24hr down vs Sham * 24hr	0.000100356	-2.53255	PH * 24hr down vs Sham * 24hr	0.0338888	-1.50304	PVL * 24hr down vs Sham * 24hr	5.36942e-05	-2.69127	ALPPS * 96hr down vs Sham * 96hr	0.000202645	-2.36968	PH * 96hr down vs Sham * 96hr	0.0279924	-1.6079	PVL * 96hr down vs Sham * 96hr
Lima1	LIM domain and actin binding 1	eplin	300228	ENSRNOG00000019393	GO:0001725|GO:0003785|GO:0005737|GO:0005886|GO:0005925|GO:0015629|GO:0030835|GO:0031529|GO:0051015|GO:0051017	chrX	RGD:1564050	115999574	protein-coding	360646	115932904	2.26839e-06	1.07078e-06	0.199212	4.20051e-05	-2.42063	ALPPS * 24hr down vs Sham * 24hr	4.30619e-06	-2.65866	PH * 24hr down vs Sham * 24hr	0.00965718	-1.49865	PVL * 24hr down vs Sham * 24hr	8.82285e-05	-2.08342	ALPPS * 96hr down vs Sham * 96hr	0.000654578	-1.80203	PH * 96hr down vs Sham * 96hr	0.0184809	-1.49563	PVL * 96hr down vs Sham * 96hr
Slc17a2	solute carrier family 17 (sodium phosphate), member 2		306950	ENSRNOG00000017180	GO:0016021|GO:0055085	chr17	RGD:1308821	45438537	protein-coding	266730|266767|362287|363103|84487	45421914	2.2171e-05	2.48493e-05	0.0824184	0.000310959	-2.42412	ALPPS * 24hr down vs Sham * 24hr	1.68887e-05	-2.90151	PH * 24hr down vs Sham * 24hr	0.0058052	-1.7196	PVL * 24hr down vs Sham * 24hr	0.000173878	-2.32549	ALPPS * 96hr down vs Sham * 96hr	0.0169528	-1.5711	PH * 96hr down vs Sham * 96hr	0.0873323	-1.4088	PVL * 96hr down vs Sham * 96hr
Fam213a	family with sequence similarity 213, member A	RGD1305689|Tmem254	290529	ENSRNOG00000011276	GO:0016021	chr16	RGD:1305689	3787313	protein-coding		3783384	0.000157252	0.69436	0.0504398	0.000221149	-2.42814	ALPPS * 24hr down vs Sham * 24hr	3.49434e-05	-2.60872	PH * 24hr down vs Sham * 24hr	0.00288312	-1.78555	PVL * 24hr down vs Sham * 24hr	0.00933928	-1.62348	ALPPS * 96hr down vs Sham * 96hr	0.108791	-1.31735	PH * 96hr down vs Sham * 96hr	0.0370406	-1.51374	PVL * 96hr down vs Sham * 96hr
Inhbc	inhibin beta C		64549	ENSRNOG00000007700	GO:0005179|GO:0005576|GO:0008083	chr7	RGD:621194	70835753	protein-coding	25717|29200|59086	70822284	0.000222007	0.533	0.00487949	4.7817e-05	-2.44028	ALPPS * 24hr down vs Sham * 24hr	0.000131107	-2.05455	PH * 24hr down vs Sham * 24hr	0.000250993	-1.9573	PVL * 24hr down vs Sham * 24hr	0.0115797	-1.49308	ALPPS * 96hr down vs Sham * 96hr	0.338107	1.14679	PH * 96hr up vs Sham * 96hr	0.658747	-1.07215	PVL * 96hr down vs Sham * 96hr
Acss2	acyl-CoA synthetase short-chain family member 2	Acas2	311569	ENSRNOG00000018755	GO:0003987|GO:0005634|GO:0005730|GO:0005737|GO:0006085|GO:0008610|GO:0019413|GO:0019542|GO:0043231	chr3	RGD:1305489	157443341	protein-coding	246263|24763|296259|314800|353317|361638|65984	157400421	0.000112896	0.00806917	0.00335226	0.000862017	-2.45869	ALPPS * 24hr down vs Sham * 24hr	1.04269e-05	-3.57809	PH * 24hr down vs Sham * 24hr	0.51622	-1.13552	PVL * 24hr down vs Sham * 24hr	0.00824946	-1.7978	ALPPS * 96hr down vs Sham * 96hr	0.132573	-1.35629	PH * 96hr down vs Sham * 96hr	0.0776007	-1.50128	PVL * 96hr down vs Sham * 96hr
Pzp	pregnancy-zone protein	A1m	252922	ENSRNOG00000006709	GO:0004866|GO:0004867|GO:0005615|GO:0010951|GO:0032403|GO:0070062	chr4	RGD:628643	227056787	protein-coding	100909666|24153|362442|363104|406161|408236|497794	227010998	3.17874e-05	0.0151754	0.0362776	0.000676237	-2.46194	ALPPS * 24hr down vs Sham * 24hr	0.0221779	-1.61158	PH * 24hr down vs Sham * 24hr	0.00182919	-2.0366	PVL * 24hr down vs Sham * 24hr	9.80096e-05	-2.71134	ALPPS * 96hr down vs Sham * 96hr	0.206821	1.27846	PH * 96hr up vs Sham * 96hr	0.0884105	-1.46227	PVL * 96hr down vs Sham * 96hr
Cul9	cullin 9	Parc|RGD1562008	316228	ENSRNOG00000018372	GO:0006511|GO:0008270|GO:0031461|GO:0031625	chr9	RGD:1562008	15745377	protein-coding	300756|316005|368062|680835	15654761	0.000642881	0.040332	0.0322165	0.000463936	-2.47769	ALPPS * 24hr down vs Sham * 24hr	0.000530074	-2.2235	PH * 24hr down vs Sham * 24hr	0.0757095	-1.40919	PVL * 24hr down vs Sham * 24hr	0.0104955	-1.69545	ALPPS * 96hr down vs Sham * 96hr	0.723727	1.06662	PH * 96hr up vs Sham * 96hr	0.694946	1.08333	PVL * 96hr up vs Sham * 96hr
Adck3	aarF domain containing kinase 3	Cabc1	360887	ENSRNOG00000043201	GO:0004674|GO:0005524|GO:0005739	chr13	RGD:1308245	103486271	protein-coding	308453	103459496	0.0126422	0.0937672	0.0213194	0.00213392	-2.47804	ALPPS * 24hr down vs Sham * 24hr	0.000544344	-2.61964	PH * 24hr down vs Sham * 24hr	0.00344655	-2.13697	PVL * 24hr down vs Sham * 24hr	0.513362	-1.15601	ALPPS * 96hr down vs Sham * 96hr	0.732834	-1.07819	PH * 96hr down vs Sham * 96hr	0.230291	1.35411	PVL * 96hr up vs Sham * 96hr
F11	coagulation factor XI	LRRGT00086	290757	ENSRNOG00000013684	GO:0004252|GO:0005615|GO:0006508|GO:0007596|GO:0030193|GO:0031639|GO:0044421|GO:0051919|GO:0070009	chr16	RGD:1309364	49924330	protein-coding	114093|156435|25048|266681|288118|288291|289546|300682|309665|314636|315388|365265|367074|408213|64565	49902415	0.000257375	1.48566e-06	0.00524981	1.26457e-05	-2.47852	ALPPS * 24hr down vs Sham * 24hr	7.62337e-05	-1.97818	PH * 24hr down vs Sham * 24hr	0.000658328	-1.71406	PVL * 24hr down vs Sham * 24hr	0.181227	-1.19013	ALPPS * 96hr down vs Sham * 96hr	0.392409	-1.11535	PH * 96hr down vs Sham * 96hr	0.601314	1.07674	PVL * 96hr up vs Sham * 96hr
Tcf7l2	transcription factor 7-like 2 (T-cell specific, HMG-box)		679869		GO:0000122|GO:0000790|GO:0000978|GO:0001103|GO:0001568|GO:0003674|GO:0003682|GO:0003700|GO:0005575|GO:0005634|GO:0005654|GO:0005667|GO:0005829|GO:0006355|GO:0006357|GO:0007050|GO:0007420|GO:0008013|GO:0008134|GO:0008150|GO:0008283|GO:0009749|GO:0010909|GO:0014003|GO:0016055|GO:0019901|GO:0021915|GO:0021983|GO:0022008|GO:0030282|GO:0030514|GO:0030538|GO:0031641|GO:0032024|GO:0032092|GO:0032252|GO:…	chr1	RGD:1583621	284118927	protein-coding		284095287	0.00110985	0.316268	0.093306	0.000522392	-2.48554	ALPPS * 24hr down vs Sham * 24hr	0.00417163	-1.86191	PH * 24hr down vs Sham * 24hr	0.0172633	-1.63423	PVL * 24hr down vs Sham * 24hr	0.0163966	-1.64207	ALPPS * 96hr down vs Sham * 96hr	0.894626	-1.02484	PH * 96hr down vs Sham * 96hr	0.387266	1.19903	PVL * 96hr up vs Sham * 96hr
Zmynd10	zinc finger, MYND-type containing 10		363139	ENSRNOG00000021602	GO:0005737|GO:0008270	chr8	RGD:1303250	115663131	protein-coding		115658773	0.00426931	0.0229288	0.329077	0.00146371	-2.48776	ALPPS * 24hr down vs Sham * 24hr	0.0217855	-1.70424	PH * 24hr down vs Sham * 24hr	0.125348	-1.40043	PVL * 24hr down vs Sham * 24hr	0.053632	-1.54541	ALPPS * 96hr down vs Sham * 96hr	0.812119	-1.05131	PH * 96hr down vs Sham * 96hr	0.639561	1.1169	PVL * 96hr up vs Sham * 96hr
RGD1566386	similar to Hypothetical protein A430033K04		304336	ENSRNOG00000028651	GO:0003676|GO:0005622|GO:0006355|GO:0008270	chr12	RGD:1566386	20128202	protein-coding	100233177|100362089|246264|288489|303173|304337|308561	20094000	0.0180432	0.000974039	0.0383303	0.00214791	-2.50263	ALPPS * 24hr down vs Sham * 24hr	0.00940864	-1.93061	PH * 24hr down vs Sham * 24hr	0.00129936	-2.40204	PVL * 24hr down vs Sham * 24hr	0.542488	1.1463	ALPPS * 96hr up vs Sham * 96hr	0.851939	1.04246	PH * 96hr up vs Sham * 96hr	0.207294	-1.38173	PVL * 96hr down vs Sham * 96hr
Txnrd3	thioredoxin reductase 3		297437		GO:0004791|GO:0005737|GO:0006749|GO:0009055|GO:0015035|GO:0045454|GO:0050660|GO:0050661|GO:0055114	chr4	RGD:1308363	184271987	protein-coding		184234159	1.35516e-06	4.81186e-08	0.000720991	3.75063e-06	-2.50991	ALPPS * 24hr down vs Sham * 24hr	1.14648e-07	-3.019	PH * 24hr down vs Sham * 24hr	0.00329314	-1.48765	PVL * 24hr down vs Sham * 24hr	0.0101248	-1.39614	ALPPS * 96hr down vs Sham * 96hr	0.0592908	-1.25934	PH * 96hr down vs Sham * 96hr	0.614574	1.06682	PVL * 96hr up vs Sham * 96hr
Hmgcs1	3-hydroxy-3-methylglutaryl-CoA synthase 1 (soluble)		29637	ENSRNOG00000016552	GO:0001101|GO:0001889|GO:0004421|GO:0005634|GO:0005730|GO:0005737|GO:0005829|GO:0005886|GO:0006695|GO:0007420|GO:0008144|GO:0008299|GO:0008584|GO:0009645|GO:0009725|GO:0010243|GO:0014070|GO:0014074|GO:0016853|GO:0033197|GO:0034698|GO:0042493|GO:0042803|GO:0043177|GO:0046690|GO:0055094|GO:0070723|GO:0071372|GO:0071397|GO:0071407	chr2	RGD:70970	70809191	protein-coding	24450	70791263	0.0266071	0.364205	0.0102831	0.00441134	-2.51396	ALPPS * 24hr down vs Sham * 24hr	0.00266243	-2.42633	PH * 24hr down vs Sham * 24hr	0.85365	-1.04678	PVL * 24hr down vs Sham * 24hr	0.245608	-1.34297	ALPPS * 96hr down vs Sham * 96hr	0.960275	1.01241	PH * 96hr up vs Sham * 96hr	0.0912997	-1.63764	PVL * 96hr down vs Sham * 96hr
Slc46a3	solute carrier family 46, member 3	RGD1307594	288454	ENSRNOG00000000937	GO:0016021|GO:0055085	chr12	RGD:1307594	10858621	protein-coding	298034	10842213	0.000978981	0.0155953	0.00715576	0.000593152	-2.51835	ALPPS * 24hr down vs Sham * 24hr	8.78724e-05	-2.76795	PH * 24hr down vs Sham * 24hr	0.0344642	-1.55078	PVL * 24hr down vs Sham * 24hr	0.176704	-1.3054	ALPPS * 96hr down vs Sham * 96hr	0.760054	1.06007	PH * 96hr up vs Sham * 96hr	0.0608791	1.53245	PVL * 96hr up vs Sham * 96hr
Ddit4	DNA-damage-inducible transcript 4	Rtp801	140942	ENSRNOG00000000577	GO:0001666|GO:0001764|GO:0005622|GO:0005737|GO:0005739|GO:0005829|GO:0006915|GO:0007420|GO:0008283|GO:0010741|GO:0010801|GO:0030182|GO:0032007|GO:0033137|GO:0042771|GO:0043241|GO:0045820|GO:0048011|GO:0051607|GO:0071889|GO:0072593|GO:1901216	chr20	RGD:621731	31317123	protein-coding	100363484	31315024	0.00106699	0.00890536	0.0485199	0.0016285	-2.53186	ALPPS * 24hr down vs Sham * 24hr	0.000426418	-2.6602	PH * 24hr down vs Sham * 24hr	0.0293179	-1.67893	PVL * 24hr down vs Sham * 24hr	0.74173	-1.07441	ALPPS * 96hr down vs Sham * 96hr	0.0144407	-1.81457	PH * 96hr down vs Sham * 96hr	0.0240471	-1.82915	PVL * 96hr down vs Sham * 96hr
Pkp3	plakophilin 3		293619	ENSRNOG00000015152	GO:0003674|GO:0005575|GO:0008150|GO:0030057	chr1	RGD:1309133	220817136	protein-coding	295625|303798|304822|311163	220806128	5.04764e-06	0.000737192	0.0300365	0.000754818	-2.5337	ALPPS * 24hr down vs Sham * 24hr	6.01673e-07	-5.28408	PH * 24hr down vs Sham * 24hr	0.00915842	-1.79724	PVL * 24hr down vs Sham * 24hr	0.0493562	-1.51822	ALPPS * 96hr down vs Sham * 96hr	0.00190661	-2.09515	PH * 96hr down vs Sham * 96hr	0.191142	-1.34718	PVL * 96hr down vs Sham * 96hr
LOC501110	similar to Glutathione S-transferase A1 (GTH1) (HA subunit 1) (GST-epsilon) (GSTA1-1) (GST class-alpha)	Gsta6	501110	ENSRNOG00000033402	GO:0004364|GO:0005737|GO:0006749	chr9	RGD:1565402	26358469	protein-coding	24421|24422|24423|24426|293656|295362|300850|363205|494500|499688|499689|57298|58962|81869	26322566	0.00278592	0.0176294	0.0338674	0.00427338	-2.5343	ALPPS * 24hr down vs Sham * 24hr	7.50155e-05	-3.85502	PH * 24hr down vs Sham * 24hr	0.0110071	-2.04499	PVL * 24hr down vs Sham * 24hr	0.514016	-1.17772	ALPPS * 96hr down vs Sham * 96hr	0.345856	-1.26911	PH * 96hr down vs Sham * 96hr	0.547935	1.18315	PVL * 96hr up vs Sham * 96hr
Cpne7	copine VII		361433	ENSRNOG00000015397		chr19	RGD:1307466	66651622	protein-coding	297516|309650|313087|362988|367160|498972|691478	66634979	0.0656151	6.77728e-06	0.0386276	0.00265698	-2.53731	ALPPS * 24hr down vs Sham * 24hr	0.00363706	-2.21812	PH * 24hr down vs Sham * 24hr	0.0159352	-1.87081	PVL * 24hr down vs Sham * 24hr	0.748533	-1.07759	ALPPS * 96hr down vs Sham * 96hr	0.466312	1.18668	PH * 96hr up vs Sham * 96hr	0.508545	1.1893	PVL * 96hr up vs Sham * 96hr
Slc37a4	solute carrier family 37 (glucose-6-phosphate transporter), member 4	G6pt1	29573	ENSRNOG00000011361	GO:0001780|GO:0001816|GO:0002318|GO:0005977|GO:0006089|GO:0006641|GO:0006874|GO:0007584|GO:0008202|GO:0009749|GO:0014070|GO:0015152|GO:0015760|GO:0016021|GO:0030176|GO:0030593|GO:0032682|GO:0035166|GO:0042593|GO:0042632|GO:0043085|GO:0043231|GO:0045730	chr8	RGD:62066	47341994	protein-coding	294321|500973	47335910	1.41097e-06	8.06583e-09	0.00169734	1.49546e-05	-2.54255	ALPPS * 24hr down vs Sham * 24hr	3.93429e-07	-3.15293	PH * 24hr down vs Sham * 24hr	0.00083458	-1.72788	PVL * 24hr down vs Sham * 24hr	0.00012598	-1.96686	ALPPS * 96hr down vs Sham * 96hr	0.0484586	-1.32213	PH * 96hr down vs Sham * 96hr	0.579738	1.08533	PVL * 96hr up vs Sham * 96hr
Eif4ebp3	eukaryotic translation initiation factor 4E binding protein 3		100365872	ENSRNOG00000028625	GO:0008190|GO:0045947	chr18	RGD:2324556	29197801	protein-coding	116636|361845	29196055	0.000424164	4.61033e-05	0.46806	0.00268752	-2.56643	ALPPS * 24hr down vs Sham * 24hr	0.00885576	-2.02181	PH * 24hr down vs Sham * 24hr	0.653935	1.11198	PVL * 24hr up vs Sham * 24hr	0.124574	-1.46022	ALPPS * 96hr down vs Sham * 96hr	0.112065	-1.48129	PH * 96hr down vs Sham * 96hr	0.197289	1.42006	PVL * 96hr up vs Sham * 96hr
Id4	inhibitor of DNA binding 4	Idb4	291023	ENSRNOG00000016099	GO:0000082|GO:0000122|GO:0001085|GO:0005634|GO:0005737|GO:0007405|GO:0007420|GO:0008283|GO:0008284|GO:0021766|GO:0021895|GO:0022010|GO:0034613|GO:0045444|GO:0045599|GO:0045665|GO:0045669|GO:0045892|GO:0045944|GO:0048712|GO:0048715	chr17	RGD:631428	18747080	protein-coding	25261|25585	18744511	4.23796e-05	0.403197	0.0683047	4.00569e-05	-2.56968	ALPPS * 24hr down vs Sham * 24hr	2.40561e-05	-2.4274	PH * 24hr down vs Sham * 24hr	0.00042346	-1.93173	PVL * 24hr down vs Sham * 24hr	0.0111775	-1.52089	ALPPS * 96hr down vs Sham * 96hr	0.0254965	-1.43165	PH * 96hr down vs Sham * 96hr	0.0225468	-1.50889	PVL * 96hr down vs Sham * 96hr
Pik3c3	phosphatidylinositol 3-kinase, catalytic subunit type 3		65052	ENSRNOG00000017840	GO:0000045|GO:0000910|GO:0004672|GO:0005515|GO:0005524|GO:0005575|GO:0005770|GO:0006468|GO:0007032|GO:0007049|GO:0016303|GO:0016485|GO:0030496|GO:0035004|GO:0036092|GO:0043201|GO:0045022|GO:0048015|GO:0050708	chr18	RGD:620899	22778628	protein-coding	170911|289021|361632|366508|85243	22694942	0.00019735	0.121759	0.000619617	0.00042663	-2.57458	ALPPS * 24hr down vs Sham * 24hr	4.76785e-06	-3.75807	PH * 24hr down vs Sham * 24hr	8.77993e-06	-3.50017	PVL * 24hr down vs Sham * 24hr	0.0333858	-1.54566	ALPPS * 96hr down vs Sham * 96hr	0.596839	1.10507	PH * 96hr up vs Sham * 96hr	0.202856	-1.31749	PVL * 96hr down vs Sham * 96hr
Cabp1	calcium binding protein 1		171051	ENSRNOG00000001173	GO:0000139|GO:0005509|GO:0005515|GO:0005634|GO:0005737|GO:0005829|GO:0005856|GO:0005886|GO:0007275|GO:0008139|GO:0009898|GO:0010651|GO:0014069|GO:0019904|GO:0030425|GO:0031800|GO:0042308|GO:0042803|GO:0043025|GO:0043234|GO:0044325|GO:0048167|GO:0048306|GO:0048471|GO:1901385|GO:1901386	chr12	RGD:620385	49004882	protein-coding	307100|360970|363909|365194|365394|691455	48980523	0.00858204	0.4194	0.159028	0.0026811	-2.58548	ALPPS * 24hr down vs Sham * 24hr	0.0018145	-2.44908	PH * 24hr down vs Sham * 24hr	0.0102612	-1.99757	PVL * 24hr down vs Sham * 24hr	0.393389	-1.22825	ALPPS * 96hr down vs Sham * 96hr	0.150217	-1.42672	PH * 96hr down vs Sham * 96hr	0.974831	1.00842	PVL * 96hr up vs Sham * 96hr
Slco2b1	solute carrier organic anion transporter family, member 2b1	Slc21a9|moat1	140860	ENSRNOG00000017976	GO:0001889|GO:0008514|GO:0015125|GO:0015347|GO:0015721|GO:0016020|GO:0016021|GO:0016324|GO:0071718	chr1	RGD:621391	170863662	protein-coding	140915|170925.chr9.1|170925.chr9.2|171144|24546|287006|312907|367321.chr9.1|367321.chr9.2|432363|80899|80900|84511|84608	170827268	4.71558e-08	0.0121777	0.0077339	1.83945e-07	-2.5863	ALPPS * 24hr down vs Sham * 24hr	3.28317e-07	-2.24865	PH * 24hr down vs Sham * 24hr	6.11485e-06	-1.8773	PVL * 24hr down vs Sham * 24hr	8.34917e-07	-2.11572	ALPPS * 96hr down vs Sham * 96hr	0.00699454	-1.32777	PH * 96hr down vs Sham * 96hr	0.007808	-1.36534	PVL * 96hr down vs Sham * 96hr
Dio1	deiodinase, iodothyronine, type I	5DI|ITDI1|TXDI1	25430		GO:0004800|GO:0005789|GO:0006091|GO:0008430|GO:0016021|GO:0042446|GO:0055114	chr5	RGD:2504	130760658	protein-coding		130744425	8.60133e-05	0.000324155	0.25766	0.000285374	-2.58733	ALPPS * 24hr down vs Sham * 24hr	5.84187e-05	-2.73048	PH * 24hr down vs Sham * 24hr	0.00580718	-1.77965	PVL * 24hr down vs Sham * 24hr	0.00334449	-1.8694	ALPPS * 96hr down vs Sham * 96hr	0.0177186	-1.61028	PH * 96hr down vs Sham * 96hr	0.165257	-1.3368	PVL * 96hr down vs Sham * 96hr
Enpep	glutamyl aminopeptidase		64017		GO:0001525|GO:0003081|GO:0004177|GO:0005903|GO:0006508|GO:0006725|GO:0008152|GO:0008233|GO:0008270|GO:0008283|GO:0009897|GO:0012506|GO:0016021|GO:0016324|GO:0016477|GO:0031410|GO:0031983|GO:0042277|GO:0045177|GO:0070006	chr2	RGD:621228	253066142	protein-coding		252991577	2.73912e-05	0.0115275	0.939194	0.000354685	-2.58771	ALPPS * 24hr down vs Sham * 24hr	0.000356431	-2.33948	PH * 24hr down vs Sham * 24hr	0.00130385	-2.07047	PVL * 24hr down vs Sham * 24hr	0.000199344	-2.475	ALPPS * 96hr down vs Sham * 96hr	0.0017538	-2.0145	PH * 96hr down vs Sham * 96hr	0.00360282	-2.03234	PVL * 96hr down vs Sham * 96hr
Tle2	transducin-like enhancer of split 2 (E(sp1) homolog, Drosophila)		299636	ENSRNOG00000005874	GO:0003714|GO:0045892|GO:0090090	chr7	RGD:1306665	11170879	protein-coding	25565|29466|362533|84424	11155631	5.39687e-05	0.0964814	0.0504816	4.60634e-05	-2.59558	ALPPS * 24hr down vs Sham * 24hr	0.000102401	-2.19684	PH * 24hr down vs Sham * 24hr	0.0092979	-1.55783	PVL * 24hr down vs Sham * 24hr	0.00137493	-1.79519	ALPPS * 96hr down vs Sham * 96hr	0.139214	-1.25941	PH * 96hr down vs Sham * 96hr	0.0177927	-1.555	PVL * 96hr down vs Sham * 96hr
Fads1	fatty acid desaturase 1		84575	ENSRNOG00000020480	GO:0005506|GO:0005634|GO:0005789|GO:0006636|GO:0006950|GO:0007568|GO:0007584|GO:0009267|GO:0009744|GO:0010033|GO:0014070|GO:0016021|GO:0016491|GO:0016717|GO:0019369|GO:0020037|GO:0022900|GO:0032868|GO:0033189|GO:0043231	chr1	RGD:621678	233193800	protein-coding	286922|83512.chr1.1|83512.chr1.2	233178797	0.00125315	0.00421444	0.0586154	0.00263022	-2.60454	ALPPS * 24hr down vs Sham * 24hr	0.00015917	-3.31571	PH * 24hr down vs Sham * 24hr	0.141328	-1.44165	PVL * 24hr down vs Sham * 24hr	0.021847	-1.83155	ALPPS * 96hr down vs Sham * 96hr	0.296193	-1.28997	PH * 96hr down vs Sham * 96hr	0.348558	-1.28974	PVL * 96hr down vs Sham * 96hr
Sh3bp5	SH3-domain binding protein 5 (BTK-associated)	SH3BP-5|Sab|Vesp18	117186	ENSRNOG00000019475	GO:0004860|GO:0005515|GO:0005739|GO:0006469|GO:0007254|GO:0017124|GO:0035556	chr16	RGD:620220	7472907	protein-coding	690898	7408996	0.00416431	0.167611	0.0593057	0.000571964	-2.60971	ALPPS * 24hr down vs Sham * 24hr	0.000940108	-2.24388	PH * 24hr down vs Sham * 24hr	0.058349	-1.4908	PVL * 24hr down vs Sham * 24hr	0.216691	-1.28482	ALPPS * 96hr down vs Sham * 96hr	0.822462	-1.04528	PH * 96hr down vs Sham * 96hr	0.678301	1.09608	PVL * 96hr up vs Sham * 96hr
Slc35d2	solute carrier family 35, member D2		290959	ENSRNOG00000027229	GO:0016021	chr17	RGD:1309518	1638555	protein-coding	308717	1608197	0.000326519	3.39725e-07	0.000473444	1.00725e-05	-2.61348	ALPPS * 24hr down vs Sham * 24hr	4.90245e-06	-2.50238	PH * 24hr down vs Sham * 24hr	0.00106155	-1.69371	PVL * 24hr down vs Sham * 24hr	0.593208	1.0726	ALPPS * 96hr up vs Sham * 96hr	0.419984	-1.11241	PH * 96hr down vs Sham * 96hr	0.635751	-1.07187	PVL * 96hr down vs Sham * 96hr
Lcn12	lipocalin 12		680602		GO:0001972|GO:0005215|GO:0005576	chr3	RGD:1589474	2700548	protein-coding		2697960	0.0012808	0.000709001	0.124531	0.000854456	-2.61801	ALPPS * 24hr down vs Sham * 24hr	0.000528031	-2.48847	PH * 24hr down vs Sham * 24hr	0.0138259	-1.77465	PVL * 24hr down vs Sham * 24hr	0.0347737	-1.61074	ALPPS * 96hr down vs Sham * 96hr	0.265881	-1.26659	PH * 96hr down vs Sham * 96hr	0.76193	1.07297	PVL * 96hr up vs Sham * 96hr
Slc46a1	solute carrier family 46 (folate transporter), member 1	RGD1309472	303333		GO:0005542|GO:0005737|GO:0008517|GO:0015232|GO:0015884|GO:0015886|GO:0016021|GO:0016324|GO:0055085	chr10	RGD:1309472	65909229	protein-coding		65902795	6.23749e-05	0.191395	0.245262	0.0003479	-2.62621	ALPPS * 24hr down vs Sham * 24hr	0.000114158	-2.64908	PH * 24hr down vs Sham * 24hr	0.000626934	-2.24078	PVL * 24hr down vs Sham * 24hr	0.000485908	-2.29623	ALPPS * 96hr down vs Sham * 96hr	0.0296593	-1.56174	PH * 96hr down vs Sham * 96hr	0.0414182	-1.58769	PVL * 96hr down vs Sham * 96hr
Ldhd	lactate dehydrogenase D	Ac2-202	307858	ENSRNOG00000019036	GO:0005739|GO:0005743|GO:0008762|GO:0050660	chr19	RGD:1308107	54656104	protein-coding		54634160	0.00750433	0.00196574	0.00879302	0.000624094	-2.6769	ALPPS * 24hr down vs Sham * 24hr	0.000142289	-2.82525	PH * 24hr down vs Sham * 24hr	0.0394327	-1.57826	PVL * 24hr down vs Sham * 24hr	0.533806	1.13674	ALPPS * 96hr up vs Sham * 96hr	0.725445	-1.07464	PH * 96hr down vs Sham * 96hr	0.588161	1.13257	PVL * 96hr up vs Sham * 96hr
Upb1	ureidopropionase, beta	Bup1	116593	ENSRNOG00000038258	GO:0003837|GO:0005737|GO:0006807|GO:0008270|GO:0009790|GO:0016810|GO:0019482|GO:0019483	chr20	RGD:620091	16378743	protein-coding		16352599	0.000117091	0.350962	0.0130603	0.000251626	-2.68744	ALPPS * 24hr down vs Sham * 24hr	0.000132988	-2.57774	PH * 24hr down vs Sham * 24hr	0.0135974	-1.67048	PVL * 24hr down vs Sham * 24hr	0.00208753	-1.98352	ALPPS * 96hr down vs Sham * 96hr	0.848151	-1.03611	PH * 96hr down vs Sham * 96hr	0.212286	1.30441	PVL * 96hr up vs Sham * 96hr
Phf1	PHD finger protein 1	Tctex3	294287	ENSRNOG00000000480	GO:0005634|GO:0006974|GO:0008270|GO:0035064|GO:0035098|GO:0035861|GO:0061086|GO:0061087	chr20	RGD:1303205	7590951	protein-coding	296653|360905	7586194	6.05903e-06	0.00589599	0.000720567	6.98707e-06	-2.69023	ALPPS * 24hr down vs Sham * 24hr	8.93446e-07	-2.8859	PH * 24hr down vs Sham * 24hr	0.00370976	-1.55889	PVL * 24hr down vs Sham * 24hr	0.000950138	-1.70273	ALPPS * 96hr down vs Sham * 96hr	0.697526	-1.05199	PH * 96hr down vs Sham * 96hr	0.90051	1.01835	PVL * 96hr up vs Sham * 96hr
Fahd1	fumarylacetoacetate hydrolase domain containing 1	RGD1304560	302980		GO:0003824|GO:0005739|GO:0005743|GO:0005829|GO:0018773|GO:0034545|GO:0046872|GO:0047621	chr10	RGD:1304560	14031972	protein-coding		14030533	0.000106807	0.0958236	0.122257	0.000311039	-2.70151	ALPPS * 24hr down vs Sham * 24hr	2.30391e-05	-3.19304	PH * 24hr down vs Sham * 24hr	0.00185717	-2.04608	PVL * 24hr down vs Sham * 24hr	0.0281211	-1.5814	ALPPS * 96hr down vs Sham * 96hr	0.0172055	-1.65807	PH * 96hr down vs Sham * 96hr	0.213769	-1.31333	PVL * 96hr down vs Sham * 96hr
Acly	ATP citrate lyase	ACL|Clatp	24159	ENSRNOG00000016924	GO:0003878|GO:0004775|GO:0005524|GO:0005634|GO:0005730|GO:0005737|GO:0005739|GO:0005886|GO:0006084|GO:0006085|GO:0006101|GO:0006629|GO:0006633|GO:0044262|GO:0046872|GO:0048037	chr10	RGD:2018	88236092	protein-coding	114597	88185495	3.2459e-05	3.68676e-06	0.154383	0.00351977	-2.71083	ALPPS * 24hr down vs Sham * 24hr	0.00500411	-2.33244	PH * 24hr down vs Sham * 24hr	0.298811	-1.31629	PVL * 24hr down vs Sham * 24hr	1.43142e-05	-5.21875	ALPPS * 96hr down vs Sham * 96hr	0.000176224	-3.62203	PH * 96hr down vs Sham * 96hr	0.00102806	-3.23801	PVL * 96hr down vs Sham * 96hr
Etv1	ets variant 1		362733	ENSRNOG00000006867	GO:0003700|GO:0005634|GO:0007411|GO:0007517|GO:0007638|GO:0043565|GO:0045893	chr6	RGD:1312007	68152530	protein-coding	24356|246271|292721|295297|303828|304063|304786|314436|315532|360635|362871|363735|499651	68061144	0.317405	0.00426526	0.000798556	0.0026968	-2.71408	ALPPS * 24hr down vs Sham * 24hr	0.0225091	-1.8769	PH * 24hr down vs Sham * 24hr	0.0477821	-1.70354	PVL * 24hr down vs Sham * 24hr	0.00974834	2.08388	ALPPS * 96hr up vs Sham * 96hr	0.00197624	2.53862	PH * 96hr up vs Sham * 96hr	0.00403373	2.56714	PVL * 96hr up vs Sham * 96hr
Mgat4b	mannosyl (alpha-1,3-)-glycoprotein beta-1,4-N-acetylglucosaminyltransferase, isozyme B	RGD1562836	303100	ENSRNOG00000003235	GO:0005975|GO:0016020|GO:0016758	chr10	RGD:1562836	35496940	protein-coding	289035|299756|304646|367252	35487146	3.7464e-05	2.71256e-05	0.0831165	9.95915e-05	-2.72365	ALPPS * 24hr down vs Sham * 24hr	2.06195e-05	-2.84899	PH * 24hr down vs Sham * 24hr	0.000280565	-2.23076	PVL * 24hr down vs Sham * 24hr	0.00141176	-1.93889	ALPPS * 96hr down vs Sham * 96hr	0.0387977	-1.46345	PH * 96hr down vs Sham * 96hr	0.0732197	-1.43572	PVL * 96hr down vs Sham * 96hr
Sorl1	sortilin-related receptor, LDLR class A repeats-containing	Lr11|RGD619914	300652	ENSRNOG00000024374	GO:0005771|GO:0008283|GO:0016477|GO:0043025	chr8	RGD:619914	44872500	protein-coding	25313.chr2.1|25313.chr2.2|25313.chr2.3|25696|293649|299858|300438|302248|312781|362558|83469	44702383	0.00396505	0.137548	0.563736	0.00312365	-2.74182	ALPPS * 24hr down vs Sham * 24hr	0.0686717	-1.64783	PH * 24hr down vs Sham * 24hr	0.297199	-1.31549	PVL * 24hr down vs Sham * 24hr	0.0114728	-2.08817	ALPPS * 96hr down vs Sham * 96hr	0.145501	-1.47752	PH * 96hr down vs Sham * 96hr	0.0661802	-1.75798	PVL * 96hr down vs Sham * 96hr
Lrp1	low density lipoprotein receptor-related protein 1		299858	ENSRNOG00000025053	GO:0002020|GO:0005509|GO:0005515|GO:0005768|GO:0005887|GO:0006898|GO:0007205|GO:0007568|GO:0008203|GO:0008283|GO:0010875|GO:0014912|GO:0016020|GO:0030136|GO:0030178|GO:0030425|GO:0032370|GO:0032374|GO:0032403|GO:0032429|GO:0032956|GO:0034185|GO:0035909|GO:0042157|GO:0043025|GO:0043277|GO:0043524|GO:0051222|GO:0097242|GO:2000587	chr7	RGD:1307535	71099367	protein-coding	25313.chr2.1|25313.chr2.2|25313.chr2.3|25696|293649|300438|300652|302248|312781|362558|83469	71018808	0.000588136	0.0153923	0.108954	0.00202406	-2.74714	ALPPS * 24hr down vs Sham * 24hr	0.0588713	-1.63489	PH * 24hr down vs Sham * 24hr	0.0342747	-1.7517	PVL * 24hr down vs Sham * 24hr	0.00365077	-2.29965	ALPPS * 96hr down vs Sham * 96hr	0.138287	1.45608	PH * 96hr up vs Sham * 96hr	0.348173	-1.29618	PVL * 96hr down vs Sham * 96hr
Gucy1b2	guanylate cyclase 1, soluble, beta 2	Gucy1b2a|Gucy1b2b|SGC	25206	ENSRNOG00000009440	GO:0000166|GO:0004383|GO:0005525|GO:0005829|GO:0020037|GO:0035556|GO:0043167|GO:0046872	chr15	RGD:2770	49311751	protein-coding	113911|116556|116564|245708|24603|25202|25289|25711|29241|305509|54223|64508|64532|79222|84420	49263042	0.000276512	5.73186e-05	0.0764769	0.000421901	-2.74772	ALPPS * 24hr down vs Sham * 24hr	0.00014567	-2.76244	PH * 24hr down vs Sham * 24hr	0.00142737	-2.18152	PVL * 24hr down vs Sham * 24hr	0.00347509	-1.99642	ALPPS * 96hr down vs Sham * 96hr	0.169361	-1.33045	PH * 96hr down vs Sham * 96hr	0.61667	-1.11939	PVL * 96hr down vs Sham * 96hr
Cyp2d3	cytochrome P450, family 2, subfamily d, polypeptide 3	Cyp2d13|Cyp2d6	24303	ENSRNOG00000029179	GO:0001889|GO:0004497|GO:0005506|GO:0005575|GO:0005739|GO:0005789|GO:0008144|GO:0008202|GO:0009055|GO:0009804|GO:0009820|GO:0009822|GO:0016098|GO:0016491|GO:0016712|GO:0017144|GO:0020037|GO:0033076|GO:0042737|GO:0046483|GO:0051100|GO:0055114|GO:0070330|GO:0070989|GO:0090350	chr7	RGD:2472	123623719	protein-coding	100909962|171380|171518|171522|24894|25053|25086|266684|286953|286963|288517|292728|29277|29295|308445|310848|361631|54246|65210.chr5.1|65210.chr5.2|685222|83790	123619362	4.48122e-05	0.00197336	0.258152	0.00153556	-2.75094	ALPPS * 24hr down vs Sham * 24hr	3.54579e-05	-3.94869	PH * 24hr down vs Sham * 24hr	0.00693427	-2.07437	PVL * 24hr down vs Sham * 24hr	0.000573116	-2.77881	ALPPS * 96hr down vs Sham * 96hr	0.00448372	-2.18201	PH * 96hr down vs Sham * 96hr	0.148331	-1.48406	PVL * 96hr down vs Sham * 96hr
Kmo	kynurenine 3-monooxygenase (kynurenine 3-hydroxylase)		59113		GO:0004502|GO:0005739|GO:0005741|GO:0005743|GO:0009435|GO:0009651|GO:0016021|GO:0016174|GO:0016491|GO:0019441|GO:0019674|GO:0050660|GO:0070189	chr13	RGD:620610	98178702	protein-coding		98149438	9.15625e-08	0.0353255	0.000618278	2.96493e-06	-2.75542	ALPPS * 24hr down vs Sham * 24hr	4.80165e-08	-3.5908	PH * 24hr down vs Sham * 24hr	3.28504e-06	-2.4557	PVL * 24hr down vs Sham * 24hr	1.0286e-06	-2.70079	ALPPS * 96hr down vs Sham * 96hr	0.00271353	-1.55319	PH * 96hr down vs Sham * 96hr	0.0178852	-1.43815	PVL * 96hr down vs Sham * 96hr
Pnmal2	paraneoplastic Ma antigen family-like 2	RGD1560435	308393	ENSRNOG00000016863		chr1	RGD:1560435	80126337	protein-coding	170636|299261|305977|313436|361515	80123763	0.00618305	0.110379	0.00125824	0.000253036	-2.76019	ALPPS * 24hr down vs Sham * 24hr	8.8317e-05	-2.76019	PH * 24hr down vs Sham * 24hr	8.8317e-05	-2.76019	PVL * 24hr down vs Sham * 24hr	0.0907334	1.40429	ALPPS * 96hr up vs Sham * 96hr	1	1	No change between PH * 96hr and Sham * 96hr	1	1	No change between PVL * 96hr and Sham * 96hr
Iffo1	intermediate filament family orphan 1	RGD1308257	362437	ENSRNOG00000018533		chr4	RGD:1308257	224693515	protein-coding		224676331	2.37321e-05	0.463799	0.0837446	1.29798e-05	-2.76129	ALPPS * 24hr down vs Sham * 24hr	0.000278046	-1.94891	PH * 24hr down vs Sham * 24hr	0.000546496	-1.85502	PVL * 24hr down vs Sham * 24hr	0.000763844	-1.81085	ALPPS * 96hr down vs Sham * 96hr	0.184735	-1.2136	PH * 96hr down vs Sham * 96hr	0.434271	-1.13303	PVL * 96hr down vs Sham * 96hr
RGD1564664	similar to LOC387763 protein	Ag2	499839			chr3	RGD:1564664	89557379	protein-coding		89555988	0.72318	0.00743426	0.00192074	0.00376745	-2.76759	ALPPS * 24hr down vs Sham * 24hr	0.0361223	-1.83764	PH * 24hr down vs Sham * 24hr	0.00584114	-2.34581	PVL * 24hr down vs Sham * 24hr	0.016223	2.04858	ALPPS * 96hr up vs Sham * 96hr	0.0147872	2.07412	PH * 96hr up vs Sham * 96hr	0.0362243	1.97361	PVL * 96hr up vs Sham * 96hr
Gabarapl1	GABA(A) receptor-associated protein like 1	Gec1	689161	ENSRNOG00000008498	GO:0005515|GO:0005622|GO:0005776|GO:0005783|GO:0005794|GO:0005874|GO:0006914|GO:0008150|GO:0030659|GO:0032590|GO:0032839|GO:0044297	chr4	RGD:1596143	211946617	protein-coding	362245|58974|64670|64862	211937475	0.000130398	0.037323	0.0559172	0.00031937	-2.76955	ALPPS * 24hr down vs Sham * 24hr	1.42177e-05	-3.4873	PH * 24hr down vs Sham * 24hr	0.00339656	-1.96869	PVL * 24hr down vs Sham * 24hr	0.1144	-1.38263	ALPPS * 96hr down vs Sham * 96hr	0.0273244	-1.60648	PH * 96hr down vs Sham * 96hr	0.505957	-1.1582	PVL * 96hr down vs Sham * 96hr
Smarca2	SWI/SNF related, matrix associated, actin dependent regulator of chromatin, subfamily a, member 2		361745	ENSRNOG00000011931	GO:0000790|GO:0001105|GO:0005634|GO:0005730|GO:0008285|GO:0016514|GO:0030308|GO:0035887|GO:0043231|GO:0044212|GO:0045111|GO:0045892|GO:0045893|GO:0045944|GO:0071564|GO:0071565|GO:0071778	chr1	RGD:1302988	252035194	protein-coding	171379	251867337	0.00116039	0.0927639	0.154373	0.00301273	-2.77026	ALPPS * 24hr down vs Sham * 24hr	0.0016526	-2.6876	PH * 24hr down vs Sham * 24hr	0.0658208	-1.66186	PVL * 24hr down vs Sham * 24hr	0.00185579	-2.64765	ALPPS * 96hr down vs Sham * 96hr	0.429251	-1.23023	PH * 96hr down vs Sham * 96hr	0.172688	-1.50522	PVL * 96hr down vs Sham * 96hr
Nuak1	NUAK family, SNF1-like kinase, 1	RGD1309956	299694	ENSRNOG00000008061	GO:0002039|GO:0004674|GO:0005524|GO:0005634|GO:0005737|GO:0030155|GO:0035507|GO:2000772	chr7	RGD:1309956	25253032	protein-coding	289419|290229|290670|292948|297891|315095|690235	25184054	0.0169504	0.196192	0.0392125	0.00104906	-2.81584	ALPPS * 24hr down vs Sham * 24hr	0.0221044	-1.78403	PH * 24hr down vs Sham * 24hr	0.00366727	-2.18858	PVL * 24hr down vs Sham * 24hr	0.514707	-1.16228	ALPPS * 96hr down vs Sham * 96hr	0.178764	1.37501	PH * 96hr up vs Sham * 96hr	0.838317	1.05368	PVL * 96hr up vs Sham * 96hr
Sesn2	sestrin 2	RGD1566319	502988	ENSRNOG00000042785	GO:0005634|GO:0005737|GO:0007050	chr5	RGD:1566319	154370252	protein-coding		154351305	0.00046797	0.398139	0.0180735	0.000724279	-2.82024	ALPPS * 24hr down vs Sham * 24hr	0.0038955	-2.10258	PH * 24hr down vs Sham * 24hr	8.20098e-05	-3.25006	PVL * 24hr down vs Sham * 24hr	0.00299549	-2.16331	ALPPS * 96hr down vs Sham * 96hr	0.0561464	-1.56577	PH * 96hr down vs Sham * 96hr	0.952323	-1.01476	PVL * 96hr down vs Sham * 96hr
Arrdc2	arrestin domain containing 2	ILAD1	306344	ENSRNOG00000019009	GO:0007165	chr16	RGD:1309659	20213710	protein-coding	117514|293019|366001	20209578	0.00578842	4.85148e-05	0.00271227	0.00139649	-2.82061	ALPPS * 24hr down vs Sham * 24hr	3.69627e-05	-3.99315	PH * 24hr down vs Sham * 24hr	0.174465	-1.3969	PVL * 24hr down vs Sham * 24hr	0.640435	1.118	ALPPS * 96hr up vs Sham * 96hr	0.779683	1.0689	PH * 96hr up vs Sham * 96hr	0.759489	1.08497	PVL * 96hr up vs Sham * 96hr
Cyp4f4	cytochrome P450, family 4, subfamily f, polypeptide 4		286904	ENSRNOG00000032895	GO:0004497|GO:0005506|GO:0005789|GO:0009055|GO:0016705|GO:0020037|GO:0070330	chr7	RGD:708363	15061272	protein-coding	100910877|100912391|170509|24306|24307|246767|24886|252931|266674|266689|266761|290623|503122|50549|56266	15045084	5.75657e-06	0.0332462	0.0895169	4.60174e-05	-2.84393	ALPPS * 24hr down vs Sham * 24hr	2.0065e-05	-2.75363	PH * 24hr down vs Sham * 24hr	0.00308152	-1.77759	PVL * 24hr down vs Sham * 24hr	4.31682e-05	-2.5619	ALPPS * 96hr down vs Sham * 96hr	0.0195905	-1.52915	PH * 96hr down vs Sham * 96hr	0.305962	-1.21103	PVL * 96hr down vs Sham * 96hr
Slc22a17	solute carrier family 22, member 17	24p3R|Boct|rBOCT	305886	ENSRNOG00000016414	GO:0004888|GO:0005215|GO:0005774|GO:0005887|GO:0006811|GO:0015891|GO:0016020|GO:0022857|GO:0031301|GO:0055085	chr15	RGD:631405	37463277	protein-coding	64559	37456784	2.46143e-05	0.000157334	0.00662542	2.22371e-05	-2.84431	ALPPS * 24hr down vs Sham * 24hr	7.7271e-06	-2.8054	PH * 24hr down vs Sham * 24hr	0.000890662	-1.8794	PVL * 24hr down vs Sham * 24hr	0.00807877	-1.58942	ALPPS * 96hr down vs Sham * 96hr	0.143636	-1.26205	PH * 96hr down vs Sham * 96hr	0.289173	1.20327	PVL * 96hr up vs Sham * 96hr
Panx2	pannexin 2		362979	ENSRNOG00000033627	GO:0002931|GO:0005243|GO:0005737|GO:0005886|GO:0005921|GO:0006811|GO:0007267|GO:0015267|GO:0016021|GO:0034214|GO:0046982|GO:0055077|GO:0055085	chr7	RGD:735191	129738979	protein-coding	315435|315567	129728893	0.00110966	0.573098	0.47133	0.0016627	-2.84523	ALPPS * 24hr down vs Sham * 24hr	0.00202156	-2.48775	PH * 24hr down vs Sham * 24hr	0.0992516	-1.53032	PVL * 24hr down vs Sham * 24hr	0.0211326	-1.86944	ALPPS * 96hr down vs Sham * 96hr	0.104324	-1.51981	PH * 96hr down vs Sham * 96hr	0.909604	1.03164	PVL * 96hr up vs Sham * 96hr
Csad	cysteine sulfinic acid decarboxylase		60356	ENSRNOG00000011573	GO:0004782|GO:0005829|GO:0019752|GO:0030170|GO:0042412	chr7	RGD:621030	141591096	protein-coding	24311|24379|24380|24443	141579241	3.78905e-07	0.000793166	0.0190664	3.64784e-06	-2.84602	ALPPS * 24hr down vs Sham * 24hr	2.02767e-07	-3.30636	PH * 24hr down vs Sham * 24hr	0.00020029	-1.88669	PVL * 24hr down vs Sham * 24hr	0.000249776	-1.85843	ALPPS * 96hr down vs Sham * 96hr	0.000282442	-1.84298	PH * 96hr down vs Sham * 96hr	0.00132763	-1.76643	PVL * 96hr down vs Sham * 96hr
Akap8l	A kinase (PRKA) anchor protein 8-like		299569	ENSRNOG00000006355	GO:0016363	chr7	RGD:1359200	14523993	protein-coding	116633	14494265	9.08653e-07	0.0410529	0.0044228	6.23279e-06	-2.88106	ALPPS * 24hr down vs Sham * 24hr	8.6341e-07	-3.07973	PH * 24hr down vs Sham * 24hr	0.000476849	-1.84325	PVL * 24hr down vs Sham * 24hr	1.6364e-05	-2.37744	ALPPS * 96hr down vs Sham * 96hr	0.041253	-1.355	PH * 96hr down vs Sham * 96hr	0.452092	-1.12401	PVL * 96hr down vs Sham * 96hr
Plxnd1	plexin D1		312652	ENSRNOG00000025209	GO:0001525|GO:0001569|GO:0004872|GO:0005622|GO:0005887|GO:0007165|GO:0007275|GO:0007416|GO:0016021|GO:0017154|GO:0030334|GO:0043542|GO:0045765|GO:0060666|GO:0071526	chr4	RGD:1310796	211177703	protein-coding	289392|309280|315217|363517	211138020	0.0758005	0.000136843	0.0035779	0.000754585	-2.88559	ALPPS * 24hr down vs Sham * 24hr	0.00863389	-1.96366	PH * 24hr down vs Sham * 24hr	0.00387813	-2.14649	PVL * 24hr down vs Sham * 24hr	0.54389	1.14751	ALPPS * 96hr up vs Sham * 96hr	0.0392792	1.6534	PH * 96hr up vs Sham * 96hr	0.0597698	1.65949	PVL * 96hr up vs Sham * 96hr
Vnn3	vanin 3	RGD1560609	498992	ENSRNOG00000039865	GO:0005615|GO:0015939|GO:0017159	chr1	RGD:1560609	24135887	protein-coding	29142|306262	24123625	0.000226477	4.55402e-06	0.0492936	0.000124946	-2.89206	ALPPS * 24hr down vs Sham * 24hr	0.000112294	-2.61298	PH * 24hr down vs Sham * 24hr	0.00116852	-2.08754	PVL * 24hr down vs Sham * 24hr	0.0301756	-1.54827	ALPPS * 96hr down vs Sham * 96hr	0.0644814	-1.43868	PH * 96hr down vs Sham * 96hr	0.843131	1.0417	PVL * 96hr up vs Sham * 96hr
Hist1h1a	histone cluster 1, H1a		291145	ENSRNOG00000017175	GO:0000786|GO:0000790|GO:0003677|GO:0006334|GO:0007283	chr17	RGD:1305706	45469229	protein-coding	24437|502875|680522	45468486	0.469279	0.0424969	0.00157035	0.00251277	-2.89739	ALPPS * 24hr down vs Sham * 24hr	0.0330581	-1.84524	PH * 24hr down vs Sham * 24hr	0.00924635	-2.18499	PVL * 24hr down vs Sham * 24hr	0.013089	2.08773	ALPPS * 96hr up vs Sham * 96hr	0.819871	1.06197	PH * 96hr up vs Sham * 96hr	0.0312232	2.00085	PVL * 96hr up vs Sham * 96hr
Hist1h2bk	histone cluster 1, H2bk	Hist1h2bc	680312	ENSRNOG00000047183	GO:0000786|GO:0003677|GO:0005634|GO:0006334|GO:0046982	chr17	RGD:1593016	58943137	protein-coding		58942757	0.0237043	0.572412	0.0123025	0.00261869	-2.89838	ALPPS * 24hr down vs Sham * 24hr	0.000196949	-3.67544	PH * 24hr down vs Sham * 24hr	0.027674	-1.89738	PVL * 24hr down vs Sham * 24hr	0.55768	1.1695	ALPPS * 96hr up vs Sham * 96hr	0.887662	1.03821	PH * 96hr up vs Sham * 96hr	0.56048	1.18982	PVL * 96hr up vs Sham * 96hr
Efna1	ephrin A1	B61	94268	ENSRNOG00000020573	GO:0000122|GO:0000187|GO:0001525|GO:0003180|GO:0003183|GO:0003199|GO:0005576|GO:0010719|GO:0014028|GO:0016477|GO:0030182|GO:0033628|GO:0034446|GO:0043535|GO:0045765|GO:0046658|GO:0046875|GO:0048013|GO:0050730|GO:0050731|GO:0050770|GO:0061002	chr2	RGD:620388	208009501	protein-coding	116683|310643|84358	208002157	0.115125	0.0748703	0.00521363	0.00250068	-2.92	ALPPS * 24hr down vs Sham * 24hr	0.00181895	-2.71951	PH * 24hr down vs Sham * 24hr	0.0027613	-2.57386	PVL * 24hr down vs Sham * 24hr	0.468097	1.21476	ALPPS * 96hr up vs Sham * 96hr	0.0522272	1.73904	PH * 96hr up vs Sham * 96hr	0.830993	1.06547	PVL * 96hr up vs Sham * 96hr
LOC378467	promethin	Tmem159	378467	ENSRNOG00000048250	GO:0016021	chr1	RGD:727895	196819295	protein-coding		196800449	0.000178309	4.46383e-06	0.000373822	1.11601e-05	-2.92237	ALPPS * 24hr down vs Sham * 24hr	3.09457e-06	-2.93501	PH * 24hr down vs Sham * 24hr	0.00484788	-1.62049	PVL * 24hr down vs Sham * 24hr	0.543398	1.09416	ALPPS * 96hr up vs Sham * 96hr	0.592257	-1.08241	PH * 96hr down vs Sham * 96hr	0.229372	1.2251	PVL * 96hr up vs Sham * 96hr
Dyrk1b	dual-specificity tyrosine-(Y)-phosphorylation regulated kinase 1b		308468	ENSRNOG00000019254	GO:0003713|GO:0004672|GO:0004674|GO:0005524|GO:0005634|GO:0005730|GO:0006468|GO:0007520|GO:0043231|GO:0045893	chr1	RGD:1307223	86336571	protein-coding	25255|304775|308449|312721|314862|362342|365895|83617	86329130	0.0070565	0.0117303	0.00607471	0.00258117	-2.92799	ALPPS * 24hr down vs Sham * 24hr	0.000172109	-3.78341	PH * 24hr down vs Sham * 24hr	0.00689289	-2.29585	PVL * 24hr down vs Sham * 24hr	0.5709	-1.16466	ALPPS * 96hr down vs Sham * 96hr	0.851314	1.05143	PH * 96hr up vs Sham * 96hr	0.0424996	1.92576	PVL * 96hr up vs Sham * 96hr
[truncated: 120 more rows]

## Sheet: PVLvsSham
Gene Symbol	Description	Aliases	Entrez ID	Ensembl ID	GO Accession	Chromosome	DBXrefs	End	Gene Type	Paralogs	Start	p-value(Type)	p-value(Time)	p-value(Type * Time)	p-value(ALPPS * 24hr vs. Sham * 24hr)	Fold-Change(ALPPS * 24hr vs. Sham * 24hr)	Fold-Change(ALPPS * 24hr vs. Sham * 24hr) (Description)	p-value(PH * 24hr vs. Sham * 24hr)	Fold-Change(PH * 24hr vs. Sham * 24hr)	Fold-Change(PH * 24hr vs. Sham * 24hr) (Description)	p-value(PVL * 24hr vs. Sham * 24hr)	Fold-Change(PVL * 24hr vs. Sham * 24hr)	Fold-Change(PVL * 24hr vs. Sham * 24hr) (Description)	p-value(ALPPS * 96hr vs. Sham * 96hr)	Fold-Change(ALPPS * 96hr vs. Sham * 96hr)	Fold-Change(ALPPS * 96hr vs. Sham * 96hr) (Description)	p-value(PH * 96hr vs. Sham * 96hr)	Fold-Change(PH * 96hr vs. Sham * 96hr)	Fold-Change(PH * 96hr vs. Sham * 96hr) (Description)	p-value(PVL * 96hr vs. Sham * 96hr)	Fold-Change(PVL * 96hr vs. Sham * 96hr)	Fold-Change(PVL * 96hr vs. Sham * 96hr) (Description)
[truncated: 539 more rows]

[truncated: 5 more sheets: PHvsSham, Common DEGs, ALPPS Specific DEGs, PVL Specific DEGs, PH Specific DEGs]
