# Supplementary material for: RNA-Seq transcriptome profiling in three liver regeneration models in rats: comparative analysis of partial hepatectomy, ALLPS, and PVL
Source: Sci Rep. 2020 Mar 23;10:5213. doi: 10.1038/s41598-020-61826-1 (PMC7089998; doi:10.1038/s41598-020-61826-1)
Supplement: Supplementary file 4 — Supp Table S3. [file 41598_2020_61826_MOESM4_ESM.xlsx]

## Sheet: ALPPSvsSham
Gene Symbol	Description	Aliases	Entrez ID	Ensembl ID	GO Accession	Chromosome	DBXrefs	End	Gene Type	Paralogs	Start	p-value(Type)	p-value(Time)	p-value(Type * Time)	p-value(ALPPS * 24hr vs. Sham * 24hr)	Fold-Change(ALPPS * 24hr vs. Sham * 24hr)	Fold-Change(ALPPS * 24hr vs. Sham * 24hr) (Description)	p-value(PH * 24hr vs. Sham * 24hr)	Fold-Change(PH * 24hr vs. Sham * 24hr)	Fold-Change(PH * 24hr vs. Sham * 24hr) (Description)	p-value(PVL * 24hr vs. Sham * 24hr)	Fold-Change(PVL * 24hr vs. Sham * 24hr)	Fold-Change(PVL * 24hr vs. Sham * 24hr) (Description)	p-value(ALPPS * 96hr vs. Sham * 96hr)	Fold-Change(ALPPS * 96hr vs. Sham * 96hr)	Fold-Change(ALPPS * 96hr vs. Sham * 96hr) (Description)	p-value(PH * 96hr vs. Sham * 96hr)	Fold-Change(PH * 96hr vs. Sham * 96hr)	Fold-Change(PH * 96hr vs. Sham * 96hr) (Description)	p-value(PVL * 96hr vs. Sham * 96hr)	Fold-Change(PVL * 96hr vs. Sham * 96hr)	Fold-Change(PVL * 96hr vs. Sham * 96hr) (Description)
Gucy2c	guanylate cyclase 2C	GCC	25711	ENSRNOG00000009031	GO:0004383|GO:0004672|GO:0005524|GO:0005525|GO:0006182|GO:0009636|GO:0015643|GO:0016021|GO:0035556|GO:0042127	chr4	RGD:2771	234998564	protein-coding	113911|116556|116564|245708|24603|25202|25206|25289|29241|305509|54223|64508|64532|79222|84420	234917956	3.19709e-06	0.00868334	0.808464	0.000548539	50.4832	ALPPS * 24hr up vs Sham * 24hr	1.1771e-05	182.43	PH * 24hr up vs Sham * 24hr	0.00128856	23.5901	PVL * 24hr up vs Sham * 24hr	8.90947e-05	72.0467	ALPPS * 96hr up vs Sham * 96hr	6.0492e-05	85.4919	PH * 96hr up vs Sham * 96hr	0.00550955	17.9451	PVL * 96hr up vs Sham * 96hr
Cyp2c24	cytochrome P450, family 2, subfamily c, polypeptide 24	RGD1563697	499353			chr1	RGD:1563697	265590930	protein-coding		265526375	5.66679e-07	0.00894959	0.0083818	0.000425392	5.89147	ALPPS * 24hr up vs Sham * 24hr	8.27702e-05	6.63549	PH * 24hr up vs Sham * 24hr	0.00361237	3.34496	PVL * 24hr up vs Sham * 24hr	6.56539e-08	35.1712	ALPPS * 96hr up vs Sham * 96hr	0.000250721	5.38252	PH * 96hr up vs Sham * 96hr	0.000267978	6.47586	PVL * 96hr up vs Sham * 96hr
Aqp7	aquaporin 7		29171	ENSRNOG00000009686	GO:0005737|GO:0005886|GO:0005911|GO:0006833|GO:0007283|GO:0015250|GO:0015254|GO:0015265|GO:0015793|GO:0015840|GO:0016021|GO:0030529|GO:0031526|GO:0042493|GO:0070295	chr5	RGD:2145	61902549	protein-coding	65054|65133	61888637	1.19107e-08	2.65651e-05	0.208091	2.40324e-06	26.3234	ALPPS * 24hr up vs Sham * 24hr	2.66468e-07	33.9348	PH * 24hr up vs Sham * 24hr	7.15397e-07	25.682	PVL * 24hr up vs Sham * 24hr	2.91861e-07	33.0513	ALPPS * 96hr up vs Sham * 96hr	7.66947e-06	13.9832	PH * 96hr up vs Sham * 96hr	1.44665e-06	30.4955	PVL * 96hr up vs Sham * 96hr
Cldn23	claudin 23		290789	ENSRNOG00000011424	GO:0005198|GO:0005886|GO:0005923|GO:0016021	chr16	RGD:1309001	59665972	protein-coding		59664248	0.000377199	0.264735	0.24332	0.0473655	4.51932	ALPPS * 24hr up vs Sham * 24hr	0.758328	1.21498	PH * 24hr up vs Sham * 24hr	0.0781234	3.25323	PVL * 24hr up vs Sham * 24hr	8.53786e-05	29.4632	ALPPS * 96hr up vs Sham * 96hr	0.422692	1.66962	PH * 96hr up vs Sham * 96hr	0.00756976	8.69664	PVL * 96hr up vs Sham * 96hr
Ccdc68	coiled-coil domain containing 68	RGD1561424	291530	ENSRNOG00000021381		chr18	RGD:1561424	67626014	protein-coding	363091|365864	67564700	1.78851e-06	0.301503	0.165051	5.80072e-05	15.8139	ALPPS * 24hr up vs Sham * 24hr	0.000153829	9.33365	PH * 24hr up vs Sham * 24hr	0.000488437	7.13768	PVL * 24hr up vs Sham * 24hr	3.67782e-06	24.4721	ALPPS * 96hr up vs Sham * 96hr	0.00582982	4.1174	PH * 96hr up vs Sham * 96hr	0.000114233	13.1523	PVL * 96hr up vs Sham * 96hr
Sapcd2	suppressor APC domain containing 2		680531	ENSRNOG00000013069	GO:0005634|GO:0005730|GO:0005737	chr3	RGD:1590629	2577997	protein-coding		2572744	2.15916e-06	1.43492e-05	0.00323225	7.59517e-06	126.23	ALPPS * 24hr up vs Sham * 24hr	1.03816e-06	173.213	PH * 24hr up vs Sham * 24hr	3.05472e-06	109.359	PVL * 24hr up vs Sham * 24hr	0.000186742	23.5699	ALPPS * 96hr up vs Sham * 96hr	0.0122029	6.109	PH * 96hr up vs Sham * 96hr	0.312266	2.09063	PVL * 96hr up vs Sham * 96hr
Fam83d	family with sequence similarity 83, member D	RGD1565583	311598	ENSRNOG00000015794		chr3	RGD:1565583	160342099	protein-coding	315145|315829|362937|500873	160322831	9.91631e-07	1.73693e-05	0.0141112	4.93321e-06	158.547	ALPPS * 24hr up vs Sham * 24hr	7.41905e-07	208.815	PH * 24hr up vs Sham * 24hr	2.10278e-06	132.319	PVL * 24hr up vs Sham * 24hr	0.000210051	23.1583	ALPPS * 96hr up vs Sham * 96hr	0.00696369	7.4039	PH * 96hr up vs Sham * 96hr	0.00627739	9.73065	PVL * 96hr up vs Sham * 96hr
Scn3b	sodium channel, voltage-gated, type III, beta	Scnb3	245956	ENSRNOG00000006937	GO:0001518|GO:0003674|GO:0005886|GO:0006814|GO:0007399|GO:0010460|GO:0010765|GO:0016021|GO:0017080|GO:0019233|GO:0030018|GO:0034765|GO:0035725|GO:0044325|GO:0051899|GO:0060048|GO:0060371|GO:0060373|GO:0061337|GO:0072659|GO:0086002|GO:0086005|GO:0086006|GO:0086010|GO:0086012|GO:0086014|GO:0086070|GO:0086091|GO:2000649	chr8	RGD:621657	61402266	protein-coding	29686	61379751	1.24995e-05	0.000109763	0.00800713	0.00345686	6.7339	ALPPS * 24hr up vs Sham * 24hr	0.0342053	3.12627	PH * 24hr up vs Sham * 24hr	0.18821	1.95827	PVL * 24hr up vs Sham * 24hr	1.62187e-05	22.5332	ALPPS * 96hr up vs Sham * 96hr	1.92456e-06	43.5521	PH * 96hr up vs Sham * 96hr	6.91165e-05	20.595	PVL * 96hr up vs Sham * 96hr
Lgals4	lectin, galactoside-binding, soluble, 4	L-36|L36LBI	25474	ENSRNOG00000020338	GO:0030246	chr1	RGD:3003	88208309	protein-coding	116641|117130|25475|25476|293710|29518|360983	88200595	0.0134012	0.00773181	0.00677986	0.415162	-1.84013	ALPPS * 24hr down vs Sham * 24hr	0.745905	-1.23947	PH * 24hr down vs Sham * 24hr	0.744191	1.24134	PVL * 24hr up vs Sham * 24hr	0.000313177	21.8095	ALPPS * 96hr up vs Sham * 96hr	0.00102959	14.5809	PH * 96hr up vs Sham * 96hr	0.000351139	30.0298	PVL * 96hr up vs Sham * 96hr
Pbk	PDZ binding kinase		290326	ENSRNOG00000015308	GO:0004674|GO:0005524	chr15	RGD:1309565	49103281	protein-coding		49092280	1.45285e-10	1.43665e-08	1.16622e-05	7.56777e-10	170.194	ALPPS * 24hr up vs Sham * 24hr	8.51568e-11	224.707	PH * 24hr up vs Sham * 24hr	6.3426e-10	105.269	PVL * 24hr up vs Sham * 24hr	1.58097e-07	20.5849	ALPPS * 96hr up vs Sham * 96hr	6.43008e-05	5.87565	PH * 96hr up vs Sham * 96hr	1.59185e-05	9.64829	PVL * 96hr up vs Sham * 96hr
H19	H19, imprinted maternally expressed transcript (non-protein coding)	ASM|ASM1|D11S813E	309122		GO:0001701|GO:0001889|GO:0003674|GO:0005575|GO:0007519|GO:0008285|GO:0009611|GO:0010468|GO:0031667|GO:0033993|GO:0043434|GO:0048545|GO:0051384|GO:0060231	chr1	RGD:2775	222641899	miscRNA		222639223	0.0284051	0.000907256	0.320848	0.372962	2.18794	ALPPS * 24hr up vs Sham * 24hr	0.897655	-1.10479	PH * 24hr down vs Sham * 24hr	0.423194	1.87338	PVL * 24hr up vs Sham * 24hr	0.00146876	20.1051	ALPPS * 96hr up vs Sham * 96hr	0.221109	2.64975	PH * 96hr up vs Sham * 96hr	0.11155	4.24082	PVL * 96hr up vs Sham * 96hr
Fabp4	fatty acid binding protein 4, adipocyte	Albp|aP2	79451	ENSRNOG00000010805	GO:0001816|GO:0005215|GO:0005504|GO:0005515|GO:0005634|GO:0005737|GO:0005811|GO:0005829|GO:0006469|GO:0006631|GO:0008284|GO:0042493|GO:0042632|GO:0045892|GO:0050729|GO:0050872|GO:0050873|GO:0051384|GO:0071285	chr2	RGD:69309	113552304	protein-coding	100911902|24710|25056|25061|25598|362662|64822|688790|79131|80841	113547703	1.74374e-05	3.02299e-08	0.000178693	0.194791	1.63325	ALPPS * 24hr up vs Sham * 24hr	0.293276	1.42171	PH * 24hr up vs Sham * 24hr	0.926929	1.03054	PVL * 24hr up vs Sham * 24hr	3.83351e-07	17.6442	ALPPS * 96hr up vs Sham * 96hr	1.81367e-06	12.3794	PH * 96hr up vs Sham * 96hr	2.2752e-06	15.7703	PVL * 96hr up vs Sham * 96hr
Spag5	sperm associated antigen 5	Deepest	252918	ENSRNOG00000011777	GO:0000070|GO:0000090|GO:0000776|GO:0005634|GO:0005730|GO:0005737|GO:0005876|GO:0007051|GO:0007059|GO:0035371|GO:0051988|GO:0072686	chr10	RGD:620152	66071009	protein-coding		66053385	1.58543e-06	8.27153e-05	0.0325219	8.68548e-06	104.393	ALPPS * 24hr up vs Sham * 24hr	1.18135e-06	142.32	PH * 24hr up vs Sham * 24hr	5.85302e-06	74.3668	PVL * 24hr up vs Sham * 24hr	0.000415632	16.6524	ALPPS * 96hr up vs Sham * 96hr	0.00435232	7.98738	PH * 96hr up vs Sham * 96hr	0.00478254	9.88188	PVL * 96hr up vs Sham * 96hr
Fam64a	family with sequence similarity 64, member A	RGD1308747	360559	ENSRNOG00000008040	GO:0005730	chr10	RGD:1308747	58359531	protein-coding		58354690	0.000639059	0.416355	0.627187	0.0251511	6.33091	ALPPS * 24hr up vs Sham * 24hr	0.0213598	5.50747	PH * 24hr up vs Sham * 24hr	0.0122477	6.63844	PVL * 24hr up vs Sham * 24hr	0.000830994	16.2706	ALPPS * 96hr up vs Sham * 96hr	0.016657	5.98923	PH * 96hr up vs Sham * 96hr	0.0014967	18.1174	PVL * 96hr up vs Sham * 96hr
Ttk	Ttk protein kinase		315852	ENSRNOG00000029055	GO:0004674|GO:0005524|GO:0042802	chr8	RGD:1305558	90924325	protein-coding	303592|311118	90886762	3.2742e-09	1.8994e-08	1.3028e-05	1.21819e-08	69.6375	ALPPS * 24hr up vs Sham * 24hr	1.04212e-09	98.1872	PH * 24hr up vs Sham * 24hr	6.57567e-09	53.6229	PVL * 24hr up vs Sham * 24hr	8.67643e-07	14.6661	ALPPS * 96hr up vs Sham * 96hr	0.00759378	2.7344	PH * 96hr up vs Sham * 96hr	0.00288263	3.67116	PVL * 96hr up vs Sham * 96hr
Cdkn3	cyclin-dependent kinase inhibitor 3		289993		GO:0003674|GO:0004722|GO:0004725|GO:0007050|GO:0008150|GO:0048471	chr15	RGD:1307781	27504199	protein-coding		27496686	8.91903e-10	0.0346559	0.0100542	3.12735e-08	36.567	ALPPS * 24hr up vs Sham * 24hr	4.75313e-09	41.6865	PH * 24hr up vs Sham * 24hr	7.34571e-09	36.8367	PVL * 24hr up vs Sham * 24hr	3.25066e-07	14.3486	ALPPS * 96hr up vs Sham * 96hr	7.5079e-06	7.61825	PH * 96hr up vs Sham * 96hr	1.10926e-06	14.6746	PVL * 96hr up vs Sham * 96hr
Mybl2	myeloblastosis oncogene-like 2		296344	ENSRNOG00000007805	GO:0003677|GO:0003682|GO:0005634|GO:0031523|GO:0090307	chr3	RGD:1308474	165645609	protein-coding	297783|362088	165617194	1.93488e-05	0.000293684	0.0589047	0.000236511	23.4214	ALPPS * 24hr up vs Sham * 24hr	1.52889e-05	41.0742	PH * 24hr up vs Sham * 24hr	0.000205161	17.5438	PVL * 24hr up vs Sham * 24hr	0.000401476	14.2809	ALPPS * 96hr up vs Sham * 96hr	0.0323831	3.92973	PH * 96hr up vs Sham * 96hr	0.00295031	10.1108	PVL * 96hr up vs Sham * 96hr
Knstrn	kinetochore-localized astrin/SPAG5 binding protein	C15orf23|SKAP|Traf4af1	311325	ENSRNOG00000009334	GO:0000070|GO:0000090|GO:0000776|GO:0000777|GO:0000922|GO:0005634|GO:0005737|GO:0007051|GO:0007059|GO:0035371|GO:0051301|GO:0051988|GO:0072686	chr3	RGD:1303240	117177433	protein-coding		117157780	1.23546e-09	4.50358e-06	0.000179618	9.39067e-09	83.1998	ALPPS * 24hr up vs Sham * 24hr	1.41109e-09	97.1514	PH * 24hr up vs Sham * 24hr	2.01697e-09	85.8883	PVL * 24hr up vs Sham * 24hr	1.38795e-06	13.9308	ALPPS * 96hr up vs Sham * 96hr	0.000123163	5.64155	PH * 96hr up vs Sham * 96hr	4.60177e-05	8.47962	PVL * 96hr up vs Sham * 96hr
Cenpt	centromere protein T	RGD1309383	307805	ENSRNOG00000024178	GO:0000278|GO:0000775|GO:0000776|GO:0000777|GO:0005634|GO:0007059|GO:0007067|GO:0043565|GO:0046982|GO:0051276|GO:0051301|GO:0051382	chr19	RGD:1309383	48686495	protein-coding		48680055	2.7399e-07	1.4208e-06	0.00525085	3.26461e-06	57.5982	ALPPS * 24hr up vs Sham * 24hr	2.46786e-07	91.4519	PH * 24hr up vs Sham * 24hr	6.96065e-07	62.9373	PVL * 24hr up vs Sham * 24hr	9.58536e-05	13.9161	ALPPS * 96hr up vs Sham * 96hr	0.0104582	4.23757	PH * 96hr up vs Sham * 96hr	0.000207904	15.0717	PVL * 96hr up vs Sham * 96hr
Fcrls	Fc receptor-like S, scavenger receptor	Msr2	310694	ENSRNOG00000016164	GO:0003674|GO:0005044|GO:0005575|GO:0008150|GO:0016020	chr2	RGD:1306885	206009505	protein-coding	295279|304965|304966|498275	205998855	0.0153352	0.0143993	0.000950769	0.514602	-1.38679	ALPPS * 24hr down vs Sham * 24hr	0.0117947	-3.54523	PH * 24hr down vs Sham * 24hr	0.0348633	-2.77848	PVL * 24hr down vs Sham * 24hr	3.31784e-05	13.7298	ALPPS * 96hr up vs Sham * 96hr	0.00612277	4.09658	PH * 96hr up vs Sham * 96hr	0.00305954	5.73858	PVL * 96hr up vs Sham * 96hr
Ropn1	rhophilin associated tail protein 1		288053	ENSRNOG00000002187	GO:0007165|GO:0008603	chr11	RGD:1310675	72446282	protein-coding	685646	72417279	1.80895e-06	0.863983	0.107723	7.93524e-06	24.0242	ALPPS * 24hr up vs Sham * 24hr	4.97308e-05	10.9058	PH * 24hr up vs Sham * 24hr	1.12357e-05	15.708	PVL * 24hr up vs Sham * 24hr	2.05407e-05	13.5043	ALPPS * 96hr up vs Sham * 96hr	0.00861636	3.54979	PH * 96hr up vs Sham * 96hr	0.023237	3.26164	PVL * 96hr up vs Sham * 96hr
Il17b	interleukin 17B		116472	ENSRNOG00000019695	GO:0005125|GO:1900017	chr18	RGD:620614	56244922	protein-coding	301289|301291|501996|691516	56240488	0.000223581	0.0122954	0.0481017	0.0341799	2.87708	ALPPS * 24hr up vs Sham * 24hr	0.490807	1.32978	PH * 24hr up vs Sham * 24hr	0.428943	1.38834	PVL * 24hr up vs Sham * 24hr	1.58686e-05	13.3025	ALPPS * 96hr up vs Sham * 96hr	0.0399124	2.49002	PH * 96hr up vs Sham * 96hr	0.000615481	7.22369	PVL * 96hr up vs Sham * 96hr
Melk	maternal embryonic leucine zipper kinase		362510	ENSRNOG00000013598	GO:0004672|GO:0004674|GO:0004715|GO:0005509|GO:0005524|GO:0005737|GO:0005886|GO:0005938|GO:0006468|GO:0006915|GO:0008283|GO:0043065|GO:0046777|GO:0061351	chr5	RGD:1308974	64367854	protein-coding	117016|170577|170837|288275|310376|59329|60328|65248|680407|78975	64307464	7.54282e-06	3.73874e-05	0.0480431	3.67999e-05	62.3226	ALPPS * 24hr up vs Sham * 24hr	4.64571e-06	88.3689	PH * 24hr up vs Sham * 24hr	2.13455e-05	49.1544	PVL * 24hr up vs Sham * 24hr	0.000997834	13.2221	ALPPS * 96hr up vs Sham * 96hr	0.0159811	5.51585	PH * 96hr up vs Sham * 96hr	0.0100596	7.94663	PVL * 96hr up vs Sham * 96hr
Kif23	kinesin family member 23		315740	ENSRNOG00000014080	GO:0003777|GO:0005524|GO:0005634|GO:0005813|GO:0005819|GO:0005874|GO:0005875|GO:0007018|GO:0008017|GO:0030496|GO:0033205|GO:0045171|GO:0051256|GO:0071777|GO:0072686|GO:0097149	chr8	RGD:1308596	66625560	protein-coding	309523|361308	66598467	2.11928e-09	2.67335e-06	0.000238043	1.99528e-08	64.0545	ALPPS * 24hr up vs Sham * 24hr	1.50547e-09	94.1433	PH * 24hr up vs Sham * 24hr	7.17869e-09	56.2648	PVL * 24hr up vs Sham * 24hr	1.80998e-06	13.0583	ALPPS * 96hr up vs Sham * 96hr	0.000167757	5.31918	PH * 96hr up vs Sham * 96hr	4.74612e-05	8.38956	PVL * 96hr up vs Sham * 96hr
Cep55	centrosomal protein 55	RGD1305340	294074	ENSRNOG00000016377	GO:0000910|GO:0005813|GO:0005814|GO:0007067|GO:0030496|GO:0032154|GO:0045171	chr1	RGD:1305340	264241499	protein-coding		264226027	1.44558e-08	5.76279e-06	0.000174366	5.0856e-08	117.558	ALPPS * 24hr up vs Sham * 24hr	4.77703e-09	169.583	PH * 24hr up vs Sham * 24hr	2.55946e-08	90.2574	PVL * 24hr up vs Sham * 24hr	2.00244e-05	12.8374	ALPPS * 96hr up vs Sham * 96hr	0.00148275	4.95074	PH * 96hr up vs Sham * 96hr	0.00230889	5.40011	PVL * 96hr up vs Sham * 96hr
Cdk1	cyclin-dependent kinase 1	Cdc2|Cdc2a	54237	ENSRNOG00000000632	GO:0000080|GO:0000278|GO:0004693|GO:0005515|GO:0005524|GO:0005634|GO:0005737|GO:0005739|GO:0005815|GO:0005876|GO:0006461|GO:0006468|GO:0006915|GO:0007067|GO:0007095|GO:0007569|GO:0008353|GO:0009636|GO:0010243|GO:0010628|GO:0014070|GO:0014075|GO:0014823|GO:0016301|GO:0016572|GO:0030261|GO:0030332|GO:0030496|GO:0030544|GO:0031100|GO:0033160|GO:0034501|GO:0035173|GO:0042493|GO:0042542|GO:0043066|GO:…	chr20	RGD:2319	22709859	protein-coding	140908|289019|301440|314743|362316|362817|81741	22694921	1.05122e-08	8.83368e-07	0.000584829	6.64802e-08	84.6439	ALPPS * 24hr up vs Sham * 24hr	6.24018e-09	119.498	PH * 24hr up vs Sham * 24hr	2.88467e-08	69.6136	PVL * 24hr up vs Sham * 24hr	1.20137e-05	12.7687	ALPPS * 96hr up vs Sham * 96hr	0.000500477	5.68416	PH * 96hr up vs Sham * 96hr	0.000255414	8.13505	PVL * 96hr up vs Sham * 96hr
Col11a1	collagen, type XI, alpha 1		25654	ENSRNOG00000023148	GO:0001502|GO:0001503|GO:0002063|GO:0003007|GO:0005201|GO:0005581|GO:0005592|GO:0006029|GO:0007601|GO:0007605|GO:0030199|GO:0031012|GO:0035989|GO:0042472|GO:0048704|GO:0048705|GO:0050910|GO:0051216|GO:0055010	chr2	RGD:2372	235148754	protein-coding	25412|29393|294279|298101|301012|366474|367236|499723.chr2.1|499723.chr2.2|60379|84032|84352|85490	234955154	0.0811958	3.52421e-06	0.00993572	0.296896	-1.86137	ALPPS * 24hr down vs Sham * 24hr	0.841427	1.1102	PH * 24hr up vs Sham * 24hr	0.986236	1.00905	PVL * 24hr up vs Sham * 24hr	0.000227951	12.4376	ALPPS * 96hr up vs Sham * 96hr	0.00693606	5.05986	PH * 96hr up vs Sham * 96hr	0.020312	4.48355	PVL * 96hr up vs Sham * 96hr
Rnase1	ribonuclease, RNase A family, 1 (pancreatic)	Rib1	364304	ENSRNOG00000031577	GO:0003676|GO:0004522|GO:0005576	chr15	RGD:3574	31898675	protein-coding	100361909|192264|474169|497229	31897124	0.00244057	0.97909	0.137091	0.170975	2.33778	ALPPS * 24hr up vs Sham * 24hr	0.0697527	2.81078	PH * 24hr up vs Sham * 24hr	0.252564	1.87399	PVL * 24hr up vs Sham * 24hr	0.000325442	12.0228	ALPPS * 96hr up vs Sham * 96hr	0.00593869	5.50043	PH * 96hr up vs Sham * 96hr	0.00144587	10.232	PVL * 96hr up vs Sham * 96hr
Troap	trophinin associated protein		300219	ENSRNOG00000031040		chrX	RGD:1306870	115271364	protein-coding		115263556	2.26383e-06	2.98158e-06	0.11074	3.23615e-05	33.0475	ALPPS * 24hr up vs Sham * 24hr	3.44166e-06	46.8813	PH * 24hr up vs Sham * 24hr	8.96522e-06	34.1336	PVL * 24hr up vs Sham * 24hr	0.000341782	11.5761	ALPPS * 96hr up vs Sham * 96hr	0.00284835	6.55831	PH * 96hr up vs Sham * 96hr	0.00131992	10.2758	PVL * 96hr up vs Sham * 96hr
Ckap2	cytoskeleton associated protein 2		306575	ENSRNOG00000024650	GO:0000281|GO:0005737|GO:0005813|GO:0005881|GO:0007026|GO:0015630|GO:0045944	chr16	RGD:1311631	74410206	protein-coding	680515	74383677	5.6325e-07	9.11687e-07	0.00157157	1.63087e-06	87.7581	ALPPS * 24hr up vs Sham * 24hr	1.3444e-07	138.515	PH * 24hr up vs Sham * 24hr	9.32334e-07	66.5894	PVL * 24hr up vs Sham * 24hr	0.000295145	11.313	ALPPS * 96hr up vs Sham * 96hr	0.0200345	3.7902	PH * 96hr up vs Sham * 96hr	0.0122041	5.11958	PVL * 96hr up vs Sham * 96hr
Ns5atp9	NS5A (hepatitis C virus) transactivated protein 9	PAF15|Paf	300795		GO:0003682|GO:0005634|GO:0006260|GO:0006974|GO:0009411|GO:0019985|GO:0048471|GO:0051297|GO:0051726	chr8	RGD:1303041	71198728	protein-coding		71186712	6.36783e-09	1.67465e-07	9.46829e-05	1.79419e-08	93.17	ALPPS * 24hr up vs Sham * 24hr	2.22784e-09	117.673	PH * 24hr up vs Sham * 24hr	2.51638e-08	51.886	PVL * 24hr up vs Sham * 24hr	8.40143e-06	11.2853	ALPPS * 96hr up vs Sham * 96hr	0.00177254	3.93039	PH * 96hr up vs Sham * 96hr	0.00045632	6.09826	PVL * 96hr up vs Sham * 96hr
Hebp2	heme binding protein 2		308632		GO:0005737	chr1	RGD:1311553	15404431	protein-coding		15397245	2.0939e-06	0.00148557	0.0638436	0.00143108	3.45164	ALPPS * 24hr up vs Sham * 24hr	0.000607347	3.42605	PH * 24hr up vs Sham * 24hr	0.00535494	2.5132	PVL * 24hr up vs Sham * 24hr	6.17352e-07	10.9894	ALPPS * 96hr up vs Sham * 96hr	3.86385e-05	5.21843	PH * 96hr up vs Sham * 96hr	4.20224e-05	6.24684	PVL * 96hr up vs Sham * 96hr
Spsb4	splA/ryanodine receptor domain and SOCS box containing 4	RGD1562307	300950	ENSRNOG00000012862	GO:0016567|GO:0035556	chr8	RGD:1562307	104359356	protein-coding	297592|313722	104287498	1.17676e-07	0.00247316	0.211609	1.21274e-05	20.0858	ALPPS * 24hr up vs Sham * 24hr	1.19162e-06	27.043	PH * 24hr up vs Sham * 24hr	2.94336e-05	11.7945	PVL * 24hr up vs Sham * 24hr	4.16437e-05	10.8667	ALPPS * 96hr up vs Sham * 96hr	1.19353e-06	27.0308	PH * 96hr up vs Sham * 96hr	0.0136877	3.60818	PVL * 96hr up vs Sham * 96hr
Apod	apolipoprotein D	AOPDGN	25239	ENSRNOG00000048273	GO:0000302|GO:0003674|GO:0005215|GO:0005615|GO:0005622|GO:0005737|GO:0005783|GO:0006006|GO:0006629|GO:0007420|GO:0007568|GO:0010642|GO:0014012|GO:0015485|GO:0022626|GO:0030425|GO:0042246|GO:0042308|GO:0042493|GO:0043025|GO:0048471|GO:0048662|GO:0048678|GO:0051895|GO:0060588|GO:0071638|GO:1900016|GO:2000098|GO:2000405	chr11	RGD:2137	75804020	protein-coding		75781496	0.000206275	7.67799e-07	0.0018282	0.260668	1.55133	ALPPS * 24hr up vs Sham * 24hr	0.552691	1.22609	PH * 24hr up vs Sham * 24hr	0.811091	1.08503	PVL * 24hr up vs Sham * 24hr	5.24528e-06	10.8326	ALPPS * 96hr up vs Sham * 96hr	1.66981e-05	8.5204	PH * 96hr up vs Sham * 96hr	4.59745e-05	8.78402	PVL * 96hr up vs Sham * 96hr
Fbxo23	F-box only protein 23	GHB-R	306771	ENSRNOG00000018122	GO:0016021	chr17	RGD:1311167	12490522	protein-coding	306324|362048|500065	12482940	0.0159982	0.612585	0.103574	0.422238	1.70503	ALPPS * 24hr up vs Sham * 24hr	0.124349	2.56959	PH * 24hr up vs Sham * 24hr	0.495844	1.49728	PVL * 24hr up vs Sham * 24hr	0.00106711	10.7067	ALPPS * 96hr up vs Sham * 96hr	0.0478845	3.49548	PH * 96hr up vs Sham * 96hr	0.00446789	8.87169	PVL * 96hr up vs Sham * 96hr
Il13ra2	interleukin 13 receptor, alpha 2	IL-13R-alpha-2	171060	ENSRNOG00000032973	GO:0004896|GO:0005575|GO:0016020|GO:0016021|GO:0019221|GO:0071260	chrX	RGD:620838	118658727	protein-coding	114103|252963	118588858	0.00558843	0.0062314	0.0338714	0.351521	1.7064	ALPPS * 24hr up vs Sham * 24hr	0.876878	1.0814	PH * 24hr up vs Sham * 24hr	0.572455	1.33196	PVL * 24hr up vs Sham * 24hr	0.000303726	10.6069	ALPPS * 96hr up vs Sham * 96hr	0.000549791	9.08637	PH * 96hr up vs Sham * 96hr	0.0014915	8.86929	PVL * 96hr up vs Sham * 96hr
Ska1	spindle and kinetochore associated complex subunit 1	RGD1310784	291441	ENSRNOG00000015275	GO:0000090|GO:0000940|GO:0005737|GO:0005813|GO:0005876|GO:0007059|GO:0007067|GO:0008017|GO:0015630|GO:0031110|GO:0051301	chr18	RGD:1310784	69327048	protein-coding		69317015	1.47075e-10	8.44713e-07	2.75263e-06	3.11015e-10	194.098	ALPPS * 24hr up vs Sham * 24hr	5.54447e-11	212.976	PH * 24hr up vs Sham * 24hr	1.79894e-10	135.643	PVL * 24hr up vs Sham * 24hr	1.887e-06	10.5426	ALPPS * 96hr up vs Sham * 96hr	9.47215e-05	5.11684	PH * 96hr up vs Sham * 96hr	6.82958e-05	6.59994	PVL * 96hr up vs Sham * 96hr
Nek2	NIMA (never in mitosis gene a)-related expressed kinase 2		114482			chr13	RGD:619792	115084946	protein-coding		115071742	6.11293e-08	1.50811e-06	0.000389735	1.63867e-07	119.165	ALPPS * 24hr up vs Sham * 24hr	1.65404e-08	170.086	PH * 24hr up vs Sham * 24hr	8.67693e-08	90.2067	PVL * 24hr up vs Sham * 24hr	0.000123722	10.4629	ALPPS * 96hr up vs Sham * 96hr	0.00393671	4.67471	PH * 96hr up vs Sham * 96hr	0.00461428	5.38838	PVL * 96hr up vs Sham * 96hr
Cenpw	centromere protein W	CENP-W	689399	ENSRNOG00000042944	GO:0000278|GO:0000775|GO:0000776|GO:0000777|GO:0003677|GO:0005634|GO:0007059|GO:0007067|GO:0046982|GO:0051276|GO:0051301|GO:0051382	chr1	RGD:1593465	31352722	protein-coding	681382	31347827	7.33239e-10	1.50389e-07	1.76787e-05	2.64315e-09	76.3183	ALPPS * 24hr up vs Sham * 24hr	3.02698e-10	96.6526	PH * 24hr up vs Sham * 24hr	1.5752e-09	56.4853	PVL * 24hr up vs Sham * 24hr	1.38183e-06	10.4065	ALPPS * 96hr up vs Sham * 96hr	0.00038503	3.89054	PH * 96hr up vs Sham * 96hr	0.000129901	5.52875	PVL * 96hr up vs Sham * 96hr
Pcdh17	protocadherin 17		306055	ENSRNOG00000008970	GO:0005509|GO:0005886|GO:0007156|GO:0016021	chr15	RGD:1304753	71271037	protein-coding	116808|295027|306081|317183|360942|64865	71182073	9.76533e-05	0.25877	0.875882	0.00594416	6.92933	ALPPS * 24hr up vs Sham * 24hr	0.00131042	8.49534	PH * 24hr up vs Sham * 24hr	0.0147328	4.42141	PVL * 24hr up vs Sham * 24hr	0.000633872	10.3725	ALPPS * 96hr up vs Sham * 96hr	0.00033634	12.3865	PH * 96hr up vs Sham * 96hr	0.0030951	8.43093	PVL * 96hr up vs Sham * 96hr
Ncs1	neuronal calcium sensor 1	Freq	65153	ENSRNOG00000008761	GO:0000287|GO:0005245|GO:0005509|GO:0005515|GO:0005737|GO:0005829|GO:0005886|GO:0008427|GO:0010975|GO:0014069|GO:0019901|GO:0030054|GO:0030424|GO:0030425|GO:0031045|GO:0031410|GO:0032580|GO:0043231|GO:0045211|GO:0045921|GO:0048015|GO:0048471	chr3	RGD:68417	15960622	protein-coding	140936|24877|29177|301233|316218|50871|56817|65199	15914623	0.0381913	8.93253e-05	0.00117683	0.135754	-2.24308	ALPPS * 24hr down vs Sham * 24hr	0.206956	-1.82945	PH * 24hr down vs Sham * 24hr	0.592137	-1.28437	PVL * 24hr down vs Sham * 24hr	0.000154894	10.367	ALPPS * 96hr up vs Sham * 96hr	0.000396785	8.2403	PH * 96hr up vs Sham * 96hr	0.000371513	10.7582	PVL * 96hr up vs Sham * 96hr
Ccna2	cyclin A2		114494	ENSRNOG00000015423	GO:0001939|GO:0001940|GO:0003674|GO:0005575|GO:0005634|GO:0005737|GO:0007265|GO:0019901|GO:0031100|GO:0032355|GO:0033762|GO:0045893|GO:0048146	chr2	RGD:621059	142897317	protein-coding	25203|25729|295052|317389|362485|499528|58919	142890984	3.98064e-08	2.32686e-07	0.000360048	1.69465e-07	66.8463	ALPPS * 24hr up vs Sham * 24hr	1.30461e-08	100.742	PH * 24hr up vs Sham * 24hr	5.55355e-08	61.1488	PVL * 24hr up vs Sham * 24hr	3.68506e-05	10.3665	ALPPS * 96hr up vs Sham * 96hr	0.00264771	4.21306	PH * 96hr up vs Sham * 96hr	0.0041157	4.52667	PVL * 96hr up vs Sham * 96hr
Gal3st1	galactose-3-O-sulfotransferase 1		683713	ENSRNOG00000042041	GO:0001733|GO:0006682|GO:0007283|GO:0042552	chr14	RGD:1583379	84929663	protein-coding		84915364	0.032934	0.0189887	0.123367	0.574291	1.47018	ALPPS * 24hr up vs Sham * 24hr	0.613246	1.36317	PH * 24hr up vs Sham * 24hr	0.567017	1.42098	PVL * 24hr up vs Sham * 24hr	0.00161528	10.3256	ALPPS * 96hr up vs Sham * 96hr	0.455321	1.58434	PH * 96hr up vs Sham * 96hr	0.0173101	6.09813	PVL * 96hr up vs Sham * 96hr
Col8a1	collagen, type VIII, alpha 1		304021	ENSRNOG00000039668	GO:0005581|GO:0010811|GO:0031012|GO:0048593|GO:0050673	chr11	RGD:1309361	48201270	protein-coding	290905|301562|315071|362584|363265|363458	48073158	1.09638e-06	0.000335783	0.35191	0.000397705	5.51711	ALPPS * 24hr up vs Sham * 24hr	6.15416e-05	6.44591	PH * 24hr up vs Sham * 24hr	0.00487394	3.01635	PVL * 24hr up vs Sham * 24hr	5.82472e-06	10.2736	ALPPS * 96hr up vs Sham * 96hr	4.93581e-06	10.6383	PH * 96hr up vs Sham * 96hr	9.02885e-05	7.41852	PVL * 96hr up vs Sham * 96hr
Mastl	microtubule associated serine/threonine kinase-like		307169	ENSRNOG00000017569	GO:0000086|GO:0003674|GO:0004674|GO:0005524|GO:0005575|GO:0005634|GO:0005813|GO:0007067|GO:0008150|GO:0016301|GO:0032154|GO:0034048|GO:0051726	chr17	RGD:1309186	91539143	protein-coding		91504401	1.26077e-08	2.45455e-07	0.000146679	3.96193e-08	86.5077	ALPPS * 24hr up vs Sham * 24hr	3.53951e-09	123.79	PH * 24hr up vs Sham * 24hr	3.93481e-08	54.1379	PVL * 24hr up vs Sham * 24hr	2.18688e-05	10.1919	ALPPS * 96hr up vs Sham * 96hr	0.00189885	4.13863	PH * 96hr up vs Sham * 96hr	0.000875965	5.76853	PVL * 96hr up vs Sham * 96hr
Cenpq	centromere protein Q		363198		GO:0000775|GO:0005634	chr9	RGD:1359451	22226466	protein-coding		22211293	2.54027e-07	1.79714e-05	0.00390325	9.76049e-07	59.5299	ALPPS * 24hr up vs Sham * 24hr	1.42071e-07	72.9758	PH * 24hr up vs Sham * 24hr	5.78412e-07	45.6186	PVL * 24hr up vs Sham * 24hr	0.000127578	10.1856	ALPPS * 96hr up vs Sham * 96hr	0.00458933	4.46025	PH * 96hr up vs Sham * 96hr	0.00366176	5.62955	PVL * 96hr up vs Sham * 96hr
Aard	alanine and arginine rich domain containing protein	A5D3	246323	ENSRNOG00000004708	GO:0030324	chr7	RGD:631378	92237375	protein-coding		92232534	0.00272231	9.03755e-05	0.0120948	0.371906	1.55133	ALPPS * 24hr up vs Sham * 24hr	0.505504	1.33772	PH * 24hr up vs Sham * 24hr	0.850745	1.08503	PVL * 24hr up vs Sham * 24hr	8.66191e-05	10.1502	ALPPS * 96hr up vs Sham * 96hr	0.70077	-1.18177	PH * 96hr down vs Sham * 96hr	0.0432236	2.88065	PVL * 96hr up vs Sham * 96hr
Ube2c	ubiquitin-conjugating enzyme E2C		296368	ENSRNOG00000015131	GO:0004842|GO:0005680|GO:0006511|GO:0008054|GO:0010458|GO:0010994|GO:0016567|GO:0031145|GO:0031536|GO:0070936|GO:0070979	chr3	RGD:1305382	167424969	protein-coding		167422569	4.22112e-09	2.06477e-08	0.000122844	2.43058e-08	58.6374	ALPPS * 24hr up vs Sham * 24hr	1.63999e-09	88.9959	PH * 24hr up vs Sham * 24hr	1.13588e-08	47.7355	PVL * 24hr up vs Sham * 24hr	5.65851e-06	10.0738	ALPPS * 96hr up vs Sham * 96hr	0.000543406	4.29425	PH * 96hr up vs Sham * 96hr	0.000240294	5.97029	PVL * 96hr up vs Sham * 96hr
Depdc1b	DEP domain containing 1B		310074	ENSRNOG00000010701	GO:0005622|GO:0035556	chr2	RGD:1305799	59147310	protein-coding	295971	59075286	4.9071e-06	4.65186e-06	0.012565	1.25995e-05	69.4345	ALPPS * 24hr up vs Sham * 24hr	1.50391e-06	97.9805	PH * 24hr up vs Sham * 24hr	1.01746e-05	47.8643	PVL * 24hr up vs Sham * 24hr	0.0013245	10.0648	ALPPS * 96hr up vs Sham * 96hr	0.0157838	4.88497	PH * 96hr up vs Sham * 96hr	0.0745041	3.47219	PVL * 96hr up vs Sham * 96hr
Cenpi	centromere protein I	Fshprh1|LRPR1|RNALRP	25448	ENSRNOG00000033335	GO:0000775|GO:0000776|GO:0005634|GO:0042699	chrX	RGD:2631	105090804	protein-coding		105040385	1.67702e-06	2.51948e-06	0.0198398	6.68057e-06	51.7177	ALPPS * 24hr up vs Sham * 24hr	8.27463e-07	69.1367	PH * 24hr up vs Sham * 24hr	8.02341e-06	32.1694	PVL * 24hr up vs Sham * 24hr	0.000484126	9.88173	ALPPS * 96hr up vs Sham * 96hr	0.0058228	5.19696	PH * 96hr up vs Sham * 96hr	0.0102741	5.36795	PVL * 96hr up vs Sham * 96hr
Tmsbl1	thymosin beta-like protein 1		286978	ENSRNOG00000037661		chrX	RGD:708373	107493728	protein-coding	50665	107491614	0.0120091	0.0306608	0.230911	0.0798782	3.94087	ALPPS * 24hr up vs Sham * 24hr	0.746342	1.23901	PH * 24hr up vs Sham * 24hr	0.0730391	3.5218	PVL * 24hr up vs Sham * 24hr	0.00347558	9.76755	ALPPS * 96hr up vs Sham * 96hr	0.00643901	7.98604	PH * 96hr up vs Sham * 96hr	0.0606638	4.40026	PVL * 96hr up vs Sham * 96hr
Nusap1	nucleolar and spindle associated protein 1		311336	ENSRNOG00000004921	GO:0000070|GO:0000281|GO:0005634|GO:0005730|GO:0005737|GO:0005876|GO:0007076|GO:0008017|GO:0040001|GO:0045840	chr3	RGD:1305764	118001101	protein-coding		117970749	4.31421e-11	7.18648e-09	1.05764e-06	1.44023e-10	113.268	ALPPS * 24hr up vs Sham * 24hr	1.58758e-11	146.089	PH * 24hr up vs Sham * 24hr	5.56346e-11	93.8456	PVL * 24hr up vs Sham * 24hr	3.99811e-07	9.74588	ALPPS * 96hr up vs Sham * 96hr	5.58299e-05	4.30336	PH * 96hr up vs Sham * 96hr	1.0481e-05	6.78577	PVL * 96hr up vs Sham * 96hr
Pttg1	pituitary tumor-transforming 1	Pttg	64193	ENSRNOG00000003802	GO:0001558|GO:0004869|GO:0005634|GO:0005737|GO:0006281|GO:0007059|GO:0007067|GO:0008285|GO:0010951|GO:0017124|GO:0031072|GO:0043022|GO:0045143|GO:0051276|GO:0051301	chr10	RGD:68359	28867675	protein-coding		28861943	2.2183e-09	6.56861e-06	0.00164189	2.46124e-08	52.7877	ALPPS * 24hr up vs Sham * 24hr	3.1104e-09	64.5562	PH * 24hr up vs Sham * 24hr	9.16705e-09	46.209	PVL * 24hr up vs Sham * 24hr	5.02839e-06	9.74287	ALPPS * 96hr up vs Sham * 96hr	2.27487e-05	7.2471	PH * 96hr up vs Sham * 96hr	1.95974e-05	9.44939	PVL * 96hr up vs Sham * 96hr
Mxd3	Max dimerization protein 3	Mad3|Myx	252915	ENSRNOG00000016188	GO:0003677|GO:0005634|GO:0006351|GO:0006355|GO:0045892|GO:0046983	chr17	RGD:628624	11943732	protein-coding	25701|360961|362391	11940006	2.13345e-09	1.25781e-07	8.52346e-05	5.35765e-09	64.68	ALPPS * 24hr up vs Sham * 24hr	1.945e-09	56.3513	PH * 24hr up vs Sham * 24hr	1.7125e-08	30.1557	PVL * 24hr up vs Sham * 24hr	2.49055e-06	9.58935	ALPPS * 96hr up vs Sham * 96hr	0.00141045	3.25423	PH * 96hr up vs Sham * 96hr	1.86704e-05	8.21094	PVL * 96hr up vs Sham * 96hr
Cdca3	cell division cycle associated 3		297594	ENSRNOG00000015529	GO:0005829|GO:0007067|GO:0016567|GO:0051301	chr4	RGD:1359093	224369284	protein-coding		224365696	6.24471e-07	9.82859e-06	0.00460871	1.86117e-06	93.5905	ALPPS * 24hr up vs Sham * 24hr	2.41442e-07	124.317	PH * 24hr up vs Sham * 24hr	9.56597e-07	73.5871	PVL * 24hr up vs Sham * 24hr	0.000701648	9.51272	ALPPS * 96hr up vs Sham * 96hr	0.00615381	5.35792	PH * 96hr up vs Sham * 96hr	0.00784967	6.08223	PVL * 96hr up vs Sham * 96hr
Cdkn1a	cyclin-dependent kinase inhibitor 1A	Cip1|UV96|Waf1	114851	ENSRNOG00000000521	GO:0000079|GO:0000082|GO:0000086|GO:0000307|GO:0004861|GO:0005515|GO:0005634|GO:0005737|GO:0005829|GO:0006974|GO:0006977|GO:0007050|GO:0007265|GO:0007346|GO:0008285|GO:0009411|GO:0009636|GO:0010033|GO:0010243|GO:0010629|GO:0014070|GO:0019912|GO:0030308|GO:0030332|GO:0030890|GO:0031100|GO:0031668|GO:0032403|GO:0033158|GO:0042326|GO:0042493|GO:0043066|GO:0043068|GO:0045736|GO:0046685|GO:0048146|GO:…	chr20	RGD:69328	8602879	protein-coding	83571	8592437	2.11324e-05	0.00368034	0.0907977	0.000286468	11.5182	ALPPS * 24hr up vs Sham * 24hr	3.30786e-05	15.3677	PH * 24hr up vs Sham * 24hr	0.00163531	5.89415	PVL * 24hr up vs Sham * 24hr	0.000222981	9.45893	ALPPS * 96hr up vs Sham * 96hr	0.0136932	3.61524	PH * 96hr up vs Sham * 96hr	0.0013185	7.68467	PVL * 96hr up vs Sham * 96hr
Neil3	nei endonuclease VIII-like 3 (E. coli)	RGD1310562	290729	ENSRNOG00000011688	GO:0000405|GO:0003684|GO:0003690|GO:0003697|GO:0003906|GO:0005622|GO:0005634|GO:0006284|GO:0006289|GO:0008270|GO:0016799|GO:0019104	chr16	RGD:1310562	40908352	protein-coding		40849291	6.16251e-08	1.49388e-06	6.00266e-05	3.58762e-07	23.5627	ALPPS * 24hr up vs Sham * 24hr	7.3102e-09	47.4323	PH * 24hr up vs Sham * 24hr	3.37886e-06	10.31	PVL * 24hr up vs Sham * 24hr	5.35528e-06	9.38747	ALPPS * 96hr up vs Sham * 96hr	0.0333882	2.10487	PH * 96hr up vs Sham * 96hr	0.0097752	2.86941	PVL * 96hr up vs Sham * 96hr
Nudt17	nudix (nucleoside diphosphate linked moiety X)-type motif 17	RGD1565469	502584	ENSRNOG00000037217	GO:0016787	chr2	RGD:1565469	218320972	protein-coding		218318480	0.208507	0.00282589	0.153732	0.940743	-1.0552	ALPPS * 24hr down vs Sham * 24hr	0.681053	-1.30541	PH * 24hr down vs Sham * 24hr	0.667117	-1.32177	PVL * 24hr down vs Sham * 24hr	0.00365975	9.12796	ALPPS * 96hr up vs Sham * 96hr	0.0684406	3.50253	PH * 96hr up vs Sham * 96hr	0.140278	3.034	PVL * 96hr up vs Sham * 96hr
Asf1b	ASF1 anti-silencing function 1 homolog B (S. cerevisiae)		304648	ENSRNOG00000005115	GO:0000785|GO:0005634|GO:0006334|GO:0042393	chr19	RGD:1304918	36070506	protein-coding	294408	36055967	1.22321e-07	3.17613e-07	0.0048029	8.0487e-07	36.5201	ALPPS * 24hr up vs Sham * 24hr	6.2726e-08	52.9554	PH * 24hr up vs Sham * 24hr	9.22271e-07	24.0727	PVL * 24hr up vs Sham * 24hr	5.2967e-05	9.01518	ALPPS * 96hr up vs Sham * 96hr	0.00128844	4.67335	PH * 96hr up vs Sham * 96hr	0.00136896	5.5322	PVL * 96hr up vs Sham * 96hr
Ect2	epithelial cell transforming sequence 2 oncogene		361921	ENSRNOG00000024365	GO:0000902|GO:0000910|GO:0005089|GO:0005096|GO:0005634|GO:0005737|GO:0035023|GO:0035556|GO:0045666	chr2	RGD:1308524	132552138	protein-coding	302983|308862|360600	132490047	1.13267e-08	4.47725e-08	8.70841e-05	3.71554e-08	62.6366	ALPPS * 24hr up vs Sham * 24hr	2.62439e-09	94.6756	PH * 24hr up vs Sham * 24hr	2.42504e-08	45.9588	PVL * 24hr up vs Sham * 24hr	1.69541e-05	8.97782	ALPPS * 96hr up vs Sham * 96hr	0.0014651	3.88099	PH * 96hr up vs Sham * 96hr	0.00529374	3.5502	PVL * 96hr up vs Sham * 96hr
Hmmr	hyaluronan mediated motility receptor (RHAMM)	RHAMM	25460		GO:0005540|GO:0005737|GO:0007010|GO:0007267|GO:0009986	chr10	RGD:2805	25740811	protein-coding		25712357	1.12305e-08	3.35252e-08	1.40298e-05	1.99796e-08	81.6725	ALPPS * 24hr up vs Sham * 24hr	1.52011e-09	122.395	PH * 24hr up vs Sham * 24hr	1.08826e-08	62.1762	PVL * 24hr up vs Sham * 24hr	2.16315e-05	8.7853	ALPPS * 96hr up vs Sham * 96hr	0.00777158	2.94748	PH * 96hr up vs Sham * 96hr	0.0417526	2.39305	PVL * 96hr up vs Sham * 96hr
Kif2c	kinesin family member 2C	KRP2	171529	ENSRNOG00000019100	GO:0000775|GO:0000776|GO:0000777|GO:0003777|GO:0005524|GO:0005634|GO:0005874|GO:0005875|GO:0005881|GO:0007018|GO:0007019|GO:0007059|GO:0007067|GO:0015630|GO:0030951|GO:0051010|GO:0051301|GO:0051983	chr5	RGD:620239	139846566	protein-coding	100534597|117548|25305|113886|287624|303575|303659|305967|308173|311478|313170|313254|362186|363288|691920.chr3.1|691920.chr3.2	139821001	1.48901e-08	6.86072e-08	0.000315567	1.0848e-07	48.6296	ALPPS * 24hr up vs Sham * 24hr	5.1582e-09	83.0286	PH * 24hr up vs Sham * 24hr	2.27487e-08	51.2016	PVL * 24hr up vs Sham * 24hr	2.41667e-05	8.76857	ALPPS * 96hr up vs Sham * 96hr	0.000585933	4.72572	PH * 96hr up vs Sham * 96hr	0.00126011	4.86127	PVL * 96hr up vs Sham * 96hr
Slc15a5	solute carrier family 15, member 5	RGD1564925	502918	ENSRNOG00000007717	GO:0005215|GO:0016020	chr4	RGD:1564925	236317092	protein-coding	117261|246239|246280|60577	236224617	0.00136386	0.0580118	0.135772	0.291844	1.9057	ALPPS * 24hr up vs Sham * 24hr	0.134633	2.30739	PH * 24hr up vs Sham * 24hr	0.0628212	2.89859	PVL * 24hr up vs Sham * 24hr	0.0010887	8.64741	ALPPS * 96hr up vs Sham * 96hr	0.0119896	4.56848	PH * 96hr up vs Sham * 96hr	0.000243671	17.678	PVL * 96hr up vs Sham * 96hr
Col5a3	collagen, type V, alpha 3		60379	ENSRNOG00000020525	GO:0005201|GO:0005588|GO:0007160|GO:0008201|GO:0031012|GO:0043394	chr8	RGD:70922	21887757	protein-coding	25412|25654|29393|294279|298101|301012|366474|367236|499723.chr2.1|499723.chr2.2|84032|84352|85490	21842413	0.0187097	0.000773727	0.0286882	0.798645	1.15465	ALPPS * 24hr up vs Sham * 24hr	0.266526	-1.77262	PH * 24hr down vs Sham * 24hr	0.791433	1.14264	PVL * 24hr up vs Sham * 24hr	0.000659495	8.62179	ALPPS * 96hr up vs Sham * 96hr	0.00953055	4.41291	PH * 96hr up vs Sham * 96hr	0.00164245	8.5835	PVL * 96hr up vs Sham * 96hr
Rec8	REC8 homolog (yeast)	Rec8L1	290227	ENSRNOG00000019503	GO:0000778|GO:0000780|GO:0000794|GO:0000795|GO:0000800|GO:0001556|GO:0001673|GO:0005515|GO:0005634|GO:0007059|GO:0007126|GO:0007129|GO:0007141|GO:0007286|GO:0030893|GO:0034991	chr15	RGD:1309376	38194582	protein-coding		38187117	0.0026725	0.706181	0.363635	0.0317113	4.40995	ALPPS * 24hr up vs Sham * 24hr	0.029039	3.86807	PH * 24hr up vs Sham * 24hr	0.0825503	2.82971	PVL * 24hr up vs Sham * 24hr	0.00178514	8.48942	ALPPS * 96hr up vs Sham * 96hr	0.0854698	2.79914	PH * 96hr up vs Sham * 96hr	0.00422706	8.33795	PVL * 96hr up vs Sham * 96hr
Gpr64	G protein-coupled receptor 64	He6|Re6	266735	ENSRNOG00000032472	GO:0004930|GO:0005737|GO:0005886|GO:0007218|GO:0016021|GO:0016324	chrX	RGD:628618	37325009	protein-coding	170641|171447.chr2.1|171447.chr2.2|291854|307645|361383|65096|689257	37251553	0.00108391	0.977696	0.332462	0.00578345	7.86708	ALPPS * 24hr up vs Sham * 24hr	0.00288385	7.71727	PH * 24hr up vs Sham * 24hr	0.00342617	7.34658	PVL * 24hr up vs Sham * 24hr	0.00208831	8.46468	ALPPS * 96hr up vs Sham * 96hr	0.223372	2.05999	PH * 96hr up vs Sham * 96hr	0.0475871	3.96299	PVL * 96hr up vs Sham * 96hr
Top2a	topoisomerase (DNA) II alpha		360243	ENSRNOG00000032404	GO:0000228|GO:0000287|GO:0000712|GO:0000793|GO:0000795|GO:0000819|GO:0003677|GO:0003682|GO:0003916|GO:0003918|GO:0005080|GO:0005524|GO:0005634|GO:0005654|GO:0005730|GO:0005814|GO:0006200|GO:0006261|GO:0006265|GO:0006266|GO:0006312|GO:0006974|GO:0007059|GO:0007420|GO:0007568|GO:0008022|GO:0008094|GO:0008144|GO:0008301|GO:0009295|GO:0009330|GO:0019899|GO:0021702|GO:0021707|GO:0030261|GO:0030263|GO:…	chr10	RGD:62048	86728312	protein-coding		86699277	2.51791e-07	4.09206e-07	0.000416762	5.53136e-07	90.3267	ALPPS * 24hr up vs Sham * 24hr	3.52968e-08	154.459	PH * 24hr up vs Sham * 24hr	3.19775e-07	67.7723	PVL * 24hr up vs Sham * 24hr	0.000435502	8.42586	ALPPS * 96hr up vs Sham * 96hr	0.0163554	3.56639	PH * 96hr up vs Sham * 96hr	0.0179459	4.04282	PVL * 96hr up vs Sham * 96hr
Mlf1	myeloid leukemia factor 1		310483	ENSRNOG00000012827	GO:0002318|GO:0003674|GO:0003677|GO:0005575|GO:0005634|GO:0005737|GO:0006351|GO:0007050|GO:0008150|GO:0019904	chr2	RGD:1306854	183931970	protein-coding	312709	183898782	1.04124e-06	0.00386252	0.00604655	2.36831e-05	11.536	ALPPS * 24hr up vs Sham * 24hr	2.89829e-06	14.157	PH * 24hr up vs Sham * 24hr	3.25027e-06	13.7852	PVL * 24hr up vs Sham * 24hr	3.22785e-05	8.35725	ALPPS * 96hr up vs Sham * 96hr	0.11086	1.82531	PH * 96hr up vs Sham * 96hr	0.000271951	6.72287	PVL * 96hr up vs Sham * 96hr
Casp12	caspase 12		156117	ENSRNOG00000033434	GO:0002020|GO:0004175|GO:0004197|GO:0005515|GO:0005622|GO:0005634|GO:0005783|GO:0005829|GO:0006508|GO:0006915|GO:0006926|GO:0007568|GO:0008234|GO:0009409|GO:0010035|GO:0010041|GO:0010243|GO:0016540|GO:0030968|GO:0034059|GO:0034976|GO:0035094|GO:0042493|GO:0042981|GO:0043065|GO:0043231|GO:0043280|GO:0045471|GO:0070059	chr8	RGD:621758	2708341	protein-coding	114555|25402|299587|58918|64026|64044|83584	2681125	0.0605714	0.208811	0.112098	0.730709	-1.27049	ALPPS * 24hr down vs Sham * 24hr	0.484036	1.5502	PH * 24hr up vs Sham * 24hr	0.118476	2.75736	PVL * 24hr up vs Sham * 24hr	0.00377534	8.28274	ALPPS * 96hr up vs Sham * 96hr	0.142108	2.58219	PH * 96hr up vs Sham * 96hr	0.0277348	5.3351	PVL * 96hr up vs Sham * 96hr
Atp4a	ATPase, H+/K+ exchanging, alpha polypeptide	Hka|Hkatpc	24216	ENSRNOG00000020985	GO:0000287|GO:0001696|GO:0005524|GO:0005886|GO:0006200|GO:0006754|GO:0008900|GO:0010155|GO:0015991|GO:0016021|GO:0016324|GO:0042493|GO:0045851|GO:0046982	chr1	RGD:2177	90330433	protein-coding	170699|171028|24211|24212|24213|25391|29132|29693	90317629	9.10913e-05	4.20981e-05	0.000202996	0.805124	1.07256	ALPPS * 24hr up vs Sham * 24hr	1	1	No change between PH * 24hr and Sham * 24hr	0.748109	1.08503	PVL * 24hr up vs Sham * 24hr	6.97339e-07	8.25791	ALPPS * 96hr up vs Sham * 96hr	1	1	No change between PH * 96hr and Sham * 96hr	0.00115221	3.10562	PVL * 96hr up vs Sham * 96hr
Ndc80	NDC80 kinetochore complex component	Kntc2	301701		GO:0000132|GO:0000776|GO:0000777|GO:0000942|GO:0007052|GO:0007059|GO:0008608|GO:0031262	chr9	RGD:1310154	119309561	protein-coding		119293740	4.41006e-07	1.14806e-05	0.000772492	7.14419e-07	68.502	ALPPS * 24hr up vs Sham * 24hr	1.21109e-07	79.6883	PH * 24hr up vs Sham * 24hr	4.73736e-07	50.0645	PVL * 24hr up vs Sham * 24hr	0.000331676	8.23261	ALPPS * 96hr up vs Sham * 96hr	0.0500959	2.60777	PH * 96hr up vs Sham * 96hr	0.01017	4.40976	PVL * 96hr up vs Sham * 96hr
Spc25	SPC25, NDC80 kinetochore complex component, homolog (S. cerevisiae)	RGD1307811|Spbc25	295661	ENSRNOG00000006731	GO:0000777|GO:0005634|GO:0007052|GO:0007059|GO:0007067|GO:0031262|GO:0051301	chr3	RGD:1307811	62063264	protein-coding		62050000	6.38122e-09	1.22034e-08	5.64403e-05	2.23638e-08	49.448	ALPPS * 24hr up vs Sham * 24hr	2.05462e-09	66.6529	PH * 24hr up vs Sham * 24hr	1.24746e-08	38.58	PVL * 24hr up vs Sham * 24hr	1.02913e-05	8.02292	ALPPS * 96hr up vs Sham * 96hr	0.00420403	2.8935	PH * 96hr up vs Sham * 96hr	0.00022489	5.54632	PVL * 96hr up vs Sham * 96hr
Cenpf	centromere protein F	Lek1	257649	ENSRNOG00000003388	GO:0000085|GO:0000087|GO:0000278|GO:0000775|GO:0000776|GO:0000922|GO:0000940|GO:0005634|GO:0005635|GO:0005737|GO:0005819|GO:0007059|GO:0008022|GO:0008134|GO:0010389|GO:0015031|GO:0016202|GO:0016363|GO:0030496|GO:0042803|GO:0045120|GO:0045502|GO:0045892|GO:0051310	chr13	RGD:628667	112804965	protein-coding	192243|246150|305628|308870|309692|309798|311573|311886|313663|314393|314764|501069	112758855	9.68516e-09	6.34439e-07	2.41049e-05	2.92564e-08	96.1892	ALPPS * 24hr up vs Sham * 24hr	1.39457e-09	176.298	PH * 24hr up vs Sham * 24hr	7.58757e-09	93.7	PVL * 24hr up vs Sham * 24hr	7.1845e-05	7.88558	ALPPS * 96hr up vs Sham * 96hr	0.00663267	3.27089	PH * 96hr up vs Sham * 96hr	0.000890591	5.74252	PVL * 96hr up vs Sham * 96hr
Ctnna2	catenin (cadherin associated protein), alpha 2	Catna2	297357		GO:0005198|GO:0005737|GO:0005912|GO:0005913|GO:0007155|GO:0007409|GO:0015629|GO:0016323|GO:0021942|GO:0030027|GO:0030424|GO:0045296|GO:0048813|GO:0048854|GO:0051823|GO:0060134	chr4	RGD:1305060	173745983	protein-coding		172586790	1.29641e-05	0.0242117	0.889201	7.35099e-05	10.187	ALPPS * 24hr up vs Sham * 24hr	0.00115715	4.59515	PH * 24hr up vs Sham * 24hr	0.00327466	3.77072	PVL * 24hr up vs Sham * 24hr	7.75037e-05	7.8849	ALPPS * 96hr up vs Sham * 96hr	0.00129929	4.4943	PH * 96hr up vs Sham * 96hr	0.00252874	4.65792	PVL * 96hr up vs Sham * 96hr
Olah	oleoyl-ACP hydrolase	Mch|Thedc1	64669	ENSRNOG00000016403	GO:0004320|GO:0006633|GO:0016295|GO:0016296	chr17	RGD:621115	80545527	protein-coding		80520860	0.00572778	0.407361	0.0121252	0.0817009	2.884	ALPPS * 24hr up vs Sham * 24hr	0.00262545	6.31811	PH * 24hr up vs Sham * 24hr	0.0471212	3.00209	PVL * 24hr up vs Sham * 24hr	0.00114485	7.81618	ALPPS * 96hr up vs Sham * 96hr	1	1	No change between PH * 96hr and Sham * 96hr	0.0329514	3.80359	PVL * 96hr up vs Sham * 96hr
Nuf2	NUF2, NDC80 kinetochore complex component, homolog (S. cerevisiae)	Cdca1	304951	ENSRNOG00000002711	GO:0000777|GO:0005634|GO:0007067|GO:0031262|GO:0051301	chr13	RGD:1307952	92478789	protein-coding		92450022	5.53384e-09	2.44846e-07	3.43452e-05	1.27447e-08	84.4698	ALPPS * 24hr up vs Sham * 24hr	1.25167e-09	115.113	PH * 24hr up vs Sham * 24hr	7.18114e-09	63.3989	PVL * 24hr up vs Sham * 24hr	3.20787e-05	7.65514	ALPPS * 96hr up vs Sham * 96hr	0.002	3.6074	PH * 96hr up vs Sham * 96hr	0.000859144	4.94161	PVL * 96hr up vs Sham * 96hr
Abcb1b	ATP-binding cassette, subfamily B (MDR/TAP), member 1B	Abcb1|Mdr1|Pgy1	24646	ENSRNOG00000022719	GO:0000139|GO:0001666|GO:0005215|GO:0005515|GO:0005524|GO:0005739|GO:0006810|GO:0006855|GO:0007595|GO:0008559|GO:0010212|GO:0014045|GO:0014070|GO:0015238|GO:0015893|GO:0016020|GO:0016021|GO:0016324|GO:0042493|GO:0042626|GO:0046581|GO:0046685|GO:0048545|GO:0071356	chr4	RGD:3318	22244635	protein-coding	170913|24891|314537	22161935	0.000174296	0.00961941	0.0289074	0.000521147	17.6432	ALPPS * 24hr up vs Sham * 24hr	2.96126e-05	32.1966	PH * 24hr up vs Sham * 24hr	0.000387039	14.2497	PVL * 24hr up vs Sham * 24hr	0.00321143	7.6488	ALPPS * 96hr up vs Sham * 96hr	0.158073	2.35154	PH * 96hr up vs Sham * 96hr	0.333177	1.90137	PVL * 96hr up vs Sham * 96hr
Rrm2	ribonucleotide reductase M2		362720		GO:0000278|GO:0003674|GO:0004748|GO:0005635|GO:0005971|GO:0006206|GO:0006260|GO:0008284|GO:0009186|GO:0009262|GO:0009263|GO:0046914|GO:0051259|GO:0051290|GO:0055114	chr6	RGD:1598310	60762351	protein-coding		60756160	7.61272e-09	1.03602e-07	2.8105e-05	1.96668e-08	147.538	ALPPS * 24hr up vs Sham * 24hr	9.21201e-10	286.549	PH * 24hr up vs Sham * 24hr	1.08414e-08	107.8	PVL * 24hr up vs Sham * 24hr	0.000152737	7.57136	ALPPS * 96hr up vs Sham * 96hr	0.00144544	4.75552	PH * 96hr up vs Sham * 96hr	0.00155581	5.62289	PVL * 96hr up vs Sham * 96hr
Gpc1	glypican 1	HSPG M12|HSPGM12	58920	ENSRNOG00000049437	GO:0005507|GO:0005515|GO:0005578|GO:0005615|GO:0005768|GO:0005886|GO:0008150|GO:0014037|GO:0017134|GO:0030200|GO:0031225|GO:0032288|GO:0040037|GO:0043025|GO:0043236|GO:0043395|GO:0045121|GO:0070052|GO:2001016	chr9	RGD:61853	99692723	protein-coding		99664180	0.0224988	0.0177108	0.0492906	0.938839	-1.04502	ALPPS * 24hr down vs Sham * 24hr	0.0897748	2.50689	PH * 24hr up vs Sham * 24hr	0.0336422	3.27869	PVL * 24hr up vs Sham * 24hr	0.00129368	7.54822	ALPPS * 96hr up vs Sham * 96hr	0.0860643	2.53719	PH * 96hr up vs Sham * 96hr	0.0361177	3.69349	PVL * 96hr up vs Sham * 96hr
Casc5	cancer susceptibility candidate 5	Rad51	311327	ENSRNOG00000037304	GO:0001669|GO:0005634|GO:0005730|GO:0008608|GO:0010923|GO:0034501|GO:0071173	chr3	RGD:1307498	117453522	protein-coding	100911204	117392643	5.78018e-07	1.93278e-05	0.00145702	1.4907e-06	40.1525	ALPPS * 24hr up vs Sham * 24hr	1.15717e-07	59.583	PH * 24hr up vs Sham * 24hr	1.59804e-06	26.6583	PVL * 24hr up vs Sham * 24hr	0.00025704	7.51725	ALPPS * 96hr up vs Sham * 96hr	0.0167756	3.09217	PH * 96hr up vs Sham * 96hr	0.0306775	3.05698	PVL * 96hr up vs Sham * 96hr
Gipc2	GIPC PDZ domain containing family, member 2		365960		GO:0005737	chr2	RGD:1560751	276052941	protein-coding		275974237	0.00270975	0.773414	0.798556	0.0219159	5.03304	ALPPS * 24hr up vs Sham * 24hr	0.0259282	4.04202	PH * 24hr up vs Sham * 24hr	0.0327481	3.77558	PVL * 24hr up vs Sham * 24hr	0.00298612	7.46635	ALPPS * 96hr up vs Sham * 96hr	0.0582537	3.1787	PH * 96hr up vs Sham * 96hr	0.0113334	6.21368	PVL * 96hr up vs Sham * 96hr
Cgref1	cell growth regulator with EF hand domain 1	Cgr11	245918	ENSRNOG00000007923	GO:0005509|GO:0005576|GO:0007050|GO:0007155|GO:0030308	chr6	RGD:620801	36624747	protein-coding		36612741	8.66237e-08	0.000203937	0.0874477	2.6533e-06	8.10502	ALPPS * 24hr up vs Sham * 24hr	4.21278e-07	8.93408	PH * 24hr up vs Sham * 24hr	0.000371957	3.16829	PVL * 24hr up vs Sham * 24hr	1.20956e-06	7.41361	ALPPS * 96hr up vs Sham * 96hr	7.11177e-05	3.95875	PH * 96hr up vs Sham * 96hr	0.000502864	3.47457	PVL * 96hr up vs Sham * 96hr
Cdca2	cell division cycle associated 2		305984	ENSRNOG00000025302	GO:0005634|GO:0005730|GO:0005737|GO:0051301	chr15	RGD:1311003	47231339	protein-coding		47186191	7.49269e-10	7.55987e-08	6.19084e-06	2.39707e-09	66.7142	ALPPS * 24hr up vs Sham * 24hr	1.7698e-10	97.2296	PH * 24hr up vs Sham * 24hr	1.05301e-09	54.6277	PVL * 24hr up vs Sham * 24hr	5.28612e-06	7.40847	ALPPS * 96hr up vs Sham * 96hr	0.00107345	3.17915	PH * 96hr up vs Sham * 96hr	6.36799e-05	5.86714	PVL * 96hr up vs Sham * 96hr
Nme4	non-metastatic cells 4, protein expressed in		685679	ENSRNOG00000049152	GO:0003735|GO:0004550|GO:0005509|GO:0005524|GO:0005739|GO:0005840|GO:0006183|GO:0006228|GO:0006241|GO:0006412|GO:0016491|GO:0032403	chr10	RGD:1591334	15279122	protein-coding		15275267	0.000408961	0.00121261	0.360313	0.002225	8.03355	ALPPS * 24hr up vs Sham * 24hr	0.00488401	5.29094	PH * 24hr up vs Sham * 24hr	0.00246388	6.28355	PVL * 24hr up vs Sham * 24hr	0.00130352	7.38269	ALPPS * 96hr up vs Sham * 96hr	0.353097	1.6152	PH * 96hr up vs Sham * 96hr	0.0152818	4.67129	PVL * 96hr up vs Sham * 96hr
Tubb6	tubulin, beta 6 class V	RGD1305887	307351	ENSRNOG00000018371	GO:0003924|GO:0005200|GO:0005525|GO:0005737|GO:0005874|GO:0005886|GO:0007017|GO:0015630|GO:0051258	chr18	RGD:1305887	62324460	protein-coding	246118|291081|29214|296554|361856|498736.chr17.1|498736.chr17.2	62314821	1.53927e-08	1.61855e-07	0.000586279	9.3315e-08	30.5945	ALPPS * 24hr up vs Sham * 24hr	5.58863e-09	45.654	PH * 24hr up vs Sham * 24hr	9.15879e-08	21.4193	PVL * 24hr up vs Sham * 24hr	1.33382e-05	7.37319	ALPPS * 96hr up vs Sham * 96hr	0.000351449	4.19182	PH * 96hr up vs Sham * 96hr	0.00236798	3.54762	PVL * 96hr up vs Sham * 96hr
Hrasls5	HRAS-like suppressor family, member 5	RGD1308376	293711	ENSRNOG00000023528	GO:0016746	chr1	RGD:1308376	229924707	protein-coding	24913|288025	229894247	0.0197055	0.46659	0.288167	0.136201	2.63326	ALPPS * 24hr up vs Sham * 24hr	0.0459245	3.31936	PH * 24hr up vs Sham * 24hr	0.310891	1.77874	PVL * 24hr up vs Sham * 24hr	0.00266211	7.3553	ALPPS * 96hr up vs Sham * 96hr	0.253048	1.92123	PH * 96hr up vs Sham * 96hr	0.0854688	3.10562	PVL * 96hr up vs Sham * 96hr
Prc1	protein regulator of cytokinesis 1		308761	ENSRNOG00000013057	GO:0000226|GO:0000910|GO:0005634|GO:0005730|GO:0005737|GO:0005819|GO:0005886|GO:0008017|GO:0015630|GO:0019901|GO:0042802	chr1	RGD:1311754	143061006	protein-coding		143039960	7.52742e-09	1.67127e-07	6.3461e-05	2.54596e-08	61.5466	ALPPS * 24hr up vs Sham * 24hr	1.70211e-09	94.2273	PH * 24hr up vs Sham * 24hr	1.05095e-08	51.9297	PVL * 24hr up vs Sham * 24hr	3.24418e-05	7.34194	ALPPS * 96hr up vs Sham * 96hr	0.00119409	3.83871	PH * 96hr up vs Sham * 96hr	0.00121338	4.48559	PVL * 96hr up vs Sham * 96hr
Bex2	brain expressed X-linked 2	EG2RVC	363498	ENSRNOG00000032729	GO:0005634|GO:0005737|GO:0006915|GO:0007049|GO:0042981|GO:0051726	chrX	RGD:1564466	106565438	protein-coding		106563910	5.40193e-06	0.839695	0.0706907	0.000218938	5.04701	ALPPS * 24hr up vs Sham * 24hr	9.83081e-05	4.83522	PH * 24hr up vs Sham * 24hr	0.000908127	3.41768	PVL * 24hr up vs Sham * 24hr	8.9768e-06	7.29113	ALPPS * 96hr up vs Sham * 96hr	0.0128427	2.30717	PH * 96hr up vs Sham * 96hr	0.00025423	4.91627	PVL * 96hr up vs Sham * 96hr
Gtse1	G-2 and S-phase expressed 1	RGD1563164	300126	ENSRNOG00000016148		chr7	RGD:1563164	126464332	protein-coding		126447844	1.95762e-08	0.000386891	0.0262355	8.16704e-07	18.6073	ALPPS * 24hr up vs Sham * 24hr	2.45905e-08	32.4343	PH * 24hr up vs Sham * 24hr	6.58951e-07	14.3355	PVL * 24hr up vs Sham * 24hr	1.83877e-05	7.25655	ALPPS * 96hr up vs Sham * 96hr	2.01711e-05	7.1323	PH * 96hr up vs Sham * 96hr	2.38926e-05	8.6836	PVL * 96hr up vs Sham * 96hr
Prss8	protease, serine, 8	CAP1	192107		GO:0001942|GO:0004252|GO:0005615|GO:0005886|GO:0006508|GO:0008236|GO:0010765|GO:0016021|GO:0017080|GO:0019897|GO:0042493|GO:0043434|GO:0045121|GO:0046658|GO:0051385|GO:0070633	chr1	RGD:619973	206399815	protein-coding		206395299	0.0117256	0.000735945	0.0597631	0.509456	1.34963	ALPPS * 24hr up vs Sham * 24hr	0.638553	-1.20949	PH * 24hr down vs Sham * 24hr	0.719339	-1.15634	PVL * 24hr down vs Sham * 24hr	0.000193598	7.25511	ALPPS * 96hr up vs Sham * 96hr	0.0942604	2.0362	PH * 96hr up vs Sham * 96hr	0.0153139	3.39665	PVL * 96hr up vs Sham * 96hr
Krt4	keratin 4	Kb4	315323	ENSRNOG00000032332	GO:0003674|GO:0005198|GO:0005575|GO:0008150|GO:0030855|GO:0045095|GO:0050680	chr7	RGD:1359272	141321166	protein-coding	25626|300247|300248|300250|315320|315324|366991|366992|406226|406227|406228|407757|407760|407761|407762|681126	141315719	0.00885404	0.967651	0.00518675	0.392724	-1.43714	ALPPS * 24hr down vs Sham * 24hr	0.667864	1.17493	PH * 24hr up vs Sham * 24hr	0.527184	1.26935	PVL * 24hr up vs Sham * 24hr	9.87381e-05	7.2087	ALPPS * 96hr up vs Sham * 96hr	0.00020799	6.20756	PH * 96hr up vs Sham * 96hr	0.00409879	4.09055	PVL * 96hr up vs Sham * 96hr
Ube2t	ubiquitin-conjugating enzyme E2T (putative)	RGD1310816	360847	ENSRNOG00000005038	GO:0003682|GO:0004842|GO:0006281|GO:0006513|GO:0006974|GO:0031625|GO:0035519|GO:0044314|GO:0051865|GO:0070534|GO:0070936|GO:0070979|GO:0085020	chr13	RGD:1310816	56852747	protein-coding		56842245	1.88608e-09	3.66093e-08	5.15794e-06	2.64536e-09	75.8063	ALPPS * 24hr up vs Sham * 24hr	3.39406e-10	92.3095	PH * 24hr up vs Sham * 24hr	3.1501e-09	45.5882	PVL * 24hr up vs Sham * 24hr	9.55107e-06	7.17469	ALPPS * 96hr up vs Sham * 96hr	0.0069249	2.5223	PH * 96hr up vs Sham * 96hr	0.000532682	4.31025	PVL * 96hr up vs Sham * 96hr
Clspn	claspin		298534	ENSRNOG00000011332	GO:0000077|GO:0010997|GO:0018105|GO:0031572|GO:0032147|GO:0033314	chr5	RGD:1309083	148387685	protein-coding		148352777	1.55265e-06	1.41626e-06	0.0358298	3.11948e-05	15.2673	ALPPS * 24hr up vs Sham * 24hr	6.73019e-07	31.1539	PH * 24hr up vs Sham * 24hr	1.47686e-05	13.7016	PVL * 24hr up vs Sham * 24hr	0.000252487	7.14664	ALPPS * 96hr up vs Sham * 96hr	0.00191418	4.672	PH * 96hr up vs Sham * 96hr	0.00496135	4.51038	PVL * 96hr up vs Sham * 96hr
Trim55	tripartite motif-containing 55	Rnf29	365751	ENSRNOG00000012723	GO:0005634|GO:0005737|GO:0008270|GO:0042802	chr2	RGD:1306943	124182032	protein-coding	155812|291597|307938|362708|363502|364398|54252	124140061	0.00673534	0.0387836	0.0954226	0.0980349	2.60923	ALPPS * 24hr up vs Sham * 24hr	0.335118	-1.621	PH * 24hr down vs Sham * 24hr	0.807285	1.12783	PVL * 24hr up vs Sham * 24hr	0.00116455	7.14099	ALPPS * 96hr up vs Sham * 96hr	0.0228615	3.44438	PH * 96hr up vs Sham * 96hr	0.00628063	5.68185	PVL * 96hr up vs Sham * 96hr
Tagln	transgelin	Sm22	25123		GO:0005737|GO:0007010|GO:0007517|GO:0030674|GO:0051015	chr8	RGD:3723	48852838	protein-coding		48847364	3.59416e-06	0.401383	0.240214	0.000199711	4.14896	ALPPS * 24hr up vs Sham * 24hr	0.0016965	2.68597	PH * 24hr up vs Sham * 24hr	0.00305058	2.49013	PVL * 24hr up vs Sham * 24hr	2.14731e-06	7.12871	ALPPS * 96hr up vs Sham * 96hr	0.00459676	2.36242	PH * 96hr up vs Sham * 96hr	0.000230335	4.05919	PVL * 96hr up vs Sham * 96hr
Bmx	BMX non-receptor tyrosine kinase	RGD1565643	367786	ENSRNOG00000003705	GO:0004713|GO:0004715|GO:0005524|GO:0005543|GO:0007165|GO:0032587|GO:0035556|GO:0046777	chrX	RGD:1565643	32417878	protein-coding	24884|25150|25734|296472|304883|305311|313050|363577|364403|366275|367901|79113|81515|83805|84492	32349437	0.00273851	0.271192	0.0464382	0.256032	1.87128	ALPPS * 24hr up vs Sham * 24hr	0.27844	1.70517	PH * 24hr up vs Sham * 24hr	0.841662	-1.10111	PVL * 24hr down vs Sham * 24hr	0.00103066	7.04438	ALPPS * 96hr up vs Sham * 96hr	0.000128226	11.8645	PH * 96hr up vs Sham * 96hr	0.00558282	5.64301	PVL * 96hr up vs Sham * 96hr
Kank4	KN motif and ankyrin repeat domains 4	BC060737	313385	ENSRNOG00000007779		chr5	RGD:1307635	121381170	protein-coding	309429|366848	121318387	0.0365434	0.123965	0.00566116	0.758435	-1.20314	ALPPS * 24hr down vs Sham * 24hr	0.174756	2.12555	PH * 24hr up vs Sham * 24hr	0.361913	-1.64396	PVL * 24hr down vs Sham * 24hr	0.00239583	7.0246	ALPPS * 96hr up vs Sham * 96hr	0.285168	-1.797	PH * 96hr down vs Sham * 96hr	0.421884	-1.62891	PVL * 96hr down vs Sham * 96hr
Rasl11b	RAS-like family 11 member B		305302	ENSRNOG00000002097	GO:0003924|GO:0005525|GO:0007264|GO:0016020	chr14	RGD:1303099	36382381	protein-coding	24605|25482|291713|293621|304268|315762|361568|365355|499652|500356|64626|81757	36378160	0.00339769	0.0820337	0.0599653	0.0301461	3.76076	ALPPS * 24hr up vs Sham * 24hr	0.004101	5.37775	PH * 24hr up vs Sham * 24hr	0.0329704	3.19564	PVL * 24hr up vs Sham * 24hr	0.00142368	6.99247	ALPPS * 96hr up vs Sham * 96hr	0.664404	1.24316	PH * 96hr up vs Sham * 96hr	0.0337912	3.63948	PVL * 96hr up vs Sham * 96hr
Ccdc146	coiled-coil domain containing 146		499980	ENSRNOG00000012932		chr4	RGD:1559535	10414946	protein-coding		10265819	9.38052e-05	0.0283994	0.0862925	0.00400929	3.77017	ALPPS * 24hr up vs Sham * 24hr	0.00479161	3.1774	PH * 24hr up vs Sham * 24hr	0.0156291	2.58573	PVL * 24hr up vs Sham * 24hr	6.24779e-05	6.98175	ALPPS * 96hr up vs Sham * 96hr	0.0817255	1.91134	PH * 96hr up vs Sham * 96hr	0.000475641	5.74014	PVL * 96hr up vs Sham * 96hr
Ttc39a	tetratricopeptide repeat domain 39A	RGD1311126	298366	ENSRNOG00000047573		chr5	RGD:1311126	133123236	protein-coding		133083937	0.0434978	0.00832361	0.0420528	0.77707	1.17899	ALPPS * 24hr up vs Sham * 24hr	0.513633	-1.40767	PH * 24hr down vs Sham * 24hr	0.365217	1.61198	PVL * 24hr up vs Sham * 24hr	0.00197187	6.93074	ALPPS * 96hr up vs Sham * 96hr	0.00224099	6.7056	PH * 96hr up vs Sham * 96hr	0.0137711	4.98107	PVL * 96hr up vs Sham * 96hr
Mki67	antigen identified by monoclonal antibody Ki-67		291234	ENSRNOG00000028137	GO:0000775|GO:0000793|GO:0003674|GO:0005575|GO:0005622|GO:0005634|GO:0005730|GO:0005737|GO:0006259|GO:0007126|GO:0008022|GO:0008283|GO:0014070|GO:0031100|GO:0034605|GO:0044428	chr1	RGD:1305476	214952481	protein-coding		214925922	9.15893e-08	2.52387e-06	0.00093207	7.4281e-07	39.4351	ALPPS * 24hr up vs Sham * 24hr	2.38166e-08	77.409	PH * 24hr up vs Sham * 24hr	1.18329e-07	45.8742	PVL * 24hr up vs Sham * 24hr	0.000210687	6.91109	ALPPS * 96hr up vs Sham * 96hr	0.00256798	4.16925	PH * 96hr up vs Sham * 96hr	0.00143323	5.61303	PVL * 96hr up vs Sham * 96hr
Pla1a	phospholipase A1 member A	Ps-pla1|Pspla1	85311	ENSRNOG00000027252	GO:0005576|GO:0016042|GO:0016787	chr11	RGD:621261	67203665	protein-coding	117554|24538|24539|25702|288322|291437|84028	67166383	7.80354e-07	0.0106005	0.96883	3.69686e-05	6.98233	ALPPS * 24hr up vs Sham * 24hr	1.45124e-05	6.68845	PH * 24hr up vs Sham * 24hr	0.000148994	4.52196	PVL * 24hr up vs Sham * 24hr	1.22166e-05	6.89689	ALPPS * 96hr up vs Sham * 96hr	3.68015e-05	5.69155	PH * 96hr up vs Sham * 96hr	0.000341527	4.66981	PVL * 96hr up vs Sham * 96hr
Adamts4	ADAM metallopeptidase with thrombospondin type 1 motif, 4		66015	ENSRNOG00000003538	GO:0002020|GO:0004222|GO:0005578|GO:0005615|GO:0006508|GO:0006516|GO:0008237|GO:0008270	chr13	RGD:621242	94259351	protein-coding	287899|293004|294809|300474|305253|309837|312566|315263|315879|361332|79252	94249862	0.000774595	0.0924763	0.731503	0.0226774	4.39733	ALPPS * 24hr up vs Sham * 24hr	0.00530502	5.50419	PH * 24hr up vs Sham * 24hr	0.131587	2.29034	PVL * 24hr up vs Sham * 24hr	0.00224608	6.88568	ALPPS * 96hr up vs Sham * 96hr	0.0017825	7.31557	PH * 96hr up vs Sham * 96hr	0.0108317	5.46773	PVL * 96hr up vs Sham * 96hr
Ngfrap1	nerve growth factor receptor (TNFRSF16) associated protein 1	Bex3|Nade	117089		GO:0005123|GO:0005634|GO:0005737|GO:0005829|GO:0006917|GO:0008625|GO:0046872	chrX	RGD:3148	106310504	protein-coding		106309593	1.1386e-07	0.474333	0.0837422	0.000105452	3.37424	ALPPS * 24hr up vs Sham * 24hr	5.20558e-06	4.268	PH * 24hr up vs Sham * 24hr	2.66371e-05	3.4815	PVL * 24hr up vs Sham * 24hr	1.86124e-07	6.87707	ALPPS * 96hr up vs Sham * 96hr	1.12543e-05	3.86838	PH * 96hr up vs Sham * 96hr	1.25128e-05	4.4716	PVL * 96hr up vs Sham * 96hr
Xkr5	XK, Kell blood group complex subunit-related family, member 5		497083	ENSRNOG00000028636		chr16	RGD:1359335	75367306	protein-coding	311549|497099	75349398	1.59281e-05	0.000246147	0.00290907	2.78312e-05	42.4226	ALPPS * 24hr up vs Sham * 24hr	3.18284e-06	59.7917	PH * 24hr up vs Sham * 24hr	9.23211e-06	41.1676	PVL * 24hr up vs Sham * 24hr	0.0036001	6.82762	ALPPS * 96hr up vs Sham * 96hr	0.508032	1.45325	PH * 96hr up vs Sham * 96hr	0.0165207	5.33793	PVL * 96hr up vs Sham * 96hr
Neurl3	neuralized homolog 3 (Drosophila)	Lincr	316326	ENSRNOG00000015366	GO:0008270|GO:0016567|GO:0016874	chr9	RGD:1359633	42493955	protein-coding	303019|309459	42485858	0.0206317	0.199431	0.404011	0.234437	1.94071	ALPPS * 24hr up vs Sham * 24hr	0.734899	1.17924	PH * 24hr up vs Sham * 24hr	0.333744	1.61257	PVL * 24hr up vs Sham * 24hr	0.00128485	6.78665	ALPPS * 96hr up vs Sham * 96hr	0.187609	1.93715	PH * 96hr up vs Sham * 96hr	0.128222	2.36967	PVL * 96hr up vs Sham * 96hr
Ccnb1	cyclin B1		25203	ENSRNOG00000018635	GO:0000079|GO:0000236|GO:0000278|GO:0000922|GO:0000942|GO:0001556|GO:0001701|GO:0001933|GO:0005113|GO:0005634|GO:0005737|GO:0005813|GO:0006461|GO:0006468|GO:0007049|GO:0007080|GO:0007283|GO:0009612|GO:0009636|GO:0010629|GO:0016020|GO:0016301|GO:0019901|GO:0031442|GO:0032403|GO:0033129|GO:0035173|GO:0042246|GO:0042493|GO:0043148|GO:0045931|GO:0046680|GO:0048565|GO:0051301|GO:0051726|GO:0051987|GO:…	chr2	RGD:2291	49948770	protein-coding	114494|25729|295052|317389|362485|499528|58919	49941586	9.78071e-08	2.15032e-06	4.73382e-05	9.84922e-08	123.542	ALPPS * 24hr up vs Sham * 24hr	1.0594e-08	171.001	PH * 24hr up vs Sham * 24hr	3.65434e-08	106.081	PVL * 24hr up vs Sham * 24hr	0.000594719	6.73597	ALPPS * 96hr up vs Sham * 96hr	0.0443281	2.60081	PH * 96hr up vs Sham * 96hr	0.0304764	3.20324	PVL * 96hr up vs Sham * 96hr
Olr1	oxidized low density lipoprotein (lectin-like) receptor 1	LOX-1|Oldlr1|Oldr1	140914	ENSRNOG00000008375	GO:0004872|GO:0005041|GO:0005575|GO:0005576|GO:0005886|GO:0006954|GO:0007159|GO:0008219|GO:0016021|GO:0030246|GO:0042157|GO:0042542	chr4	RGD:620515	211905489	protein-coding	100910089|24934|25110|297645|500336|500337|500338|502900|502901|502902|503650|503651	211883405	0.000202639	0.00223736	0.750254	0.00369659	6.64885	ALPPS * 24hr up vs Sham * 24hr	0.00454706	5.17433	PH * 24hr up vs Sham * 24hr	0.0237186	3.44196	PVL * 24hr up vs Sham * 24hr	0.00156485	6.72653	ALPPS * 96hr up vs Sham * 96hr	0.000354937	9.7759	PH * 96hr up vs Sham * 96hr	0.040032	3.43151	PVL * 96hr up vs Sham * 96hr
Nol3	nucleolar protein 3 (apoptosis repressor with CARD domain)	Arc	85383	ENSRNOG00000015588	GO:0001666|GO:0005730|GO:0005739|GO:0006397|GO:0008380|GO:0016528|GO:0042802|GO:0042981|GO:0043066|GO:0043154	chr19	RGD:708558	48102390	protein-coding		48100723	0.000386869	0.0338609	0.00870746	0.35409	1.37608	ALPPS * 24hr up vs Sham * 24hr	0.207102	1.48302	PH * 24hr up vs Sham * 24hr	0.906399	1.03631	PVL * 24hr up vs Sham * 24hr	1.73025e-05	6.67673	ALPPS * 96hr up vs Sham * 96hr	2.63309e-05	6.19898	PH * 96hr up vs Sham * 96hr	0.00102072	3.95738	PVL * 96hr up vs Sham * 96hr
Aurkb	aurora kinase B	ARK-2|Aim1|STK-1|Stk12	114592	ENSRNOG00000005659	GO:0000122|GO:0000779|GO:0000780|GO:0000910|GO:0002903|GO:0004672|GO:0004674|GO:0005524|GO:0005634|GO:0005737|GO:0005819|GO:0007049|GO:0007568|GO:0008283|GO:0010369|GO:0030496|GO:0032133|GO:0034501|GO:0034644|GO:0036089|GO:0046872|GO:0051256|GO:0071777	chr10	RGD:621625	55375203	protein-coding	261730|292554	55369546	3.60432e-08	1.2713e-06	0.000122022	7.82019e-08	95.7516	ALPPS * 24hr up vs Sham * 24hr	6.90259e-09	140.04	PH * 24hr up vs Sham * 24hr	2.88216e-08	82.9646	PVL * 24hr up vs Sham * 24hr	0.000343784	6.61135	ALPPS * 96hr up vs Sham * 96hr	0.00495699	3.81668	PH * 96hr up vs Sham * 96hr	0.00245903	5.2392	PVL * 96hr up vs Sham * 96hr
Kdelr3	KDEL (Lys-Asp-Glu-Leu) endoplasmic reticulum protein retention receptor 3		315131	ENSRNOG00000013577	GO:0005783|GO:0006621|GO:0015031|GO:0016021|GO:0046923	chr7	RGD:1311536	120753160	protein-coding	304290|361577	120742981	1.63122e-08	0.0140175	0.0097794	1.20535e-05	3.04141	ALPPS * 24hr up vs Sham * 24hr	2.72742e-05	2.51216	PH * 24hr up vs Sham * 24hr	0.00675969	1.61456	PVL * 24hr up vs Sham * 24hr	5.47376e-09	6.6065	ALPPS * 96hr up vs Sham * 96hr	5.13393e-07	3.71409	PH * 96hr up vs Sham * 96hr	2.81944e-06	3.55332	PVL * 96hr up vs Sham * 96hr
Wnt7a	wingless-type MMTV integration site family, member 7A		114850	ENSRNOG00000048782	GO:0000578|GO:0005102|GO:0005109|GO:0005125|GO:0005515|GO:0005575|GO:0007269|GO:0008105|GO:0008284|GO:0009953|GO:0009986|GO:0014719|GO:0014834|GO:0021707|GO:0021846|GO:0022009|GO:0030010|GO:0030326|GO:0031012|GO:0031133|GO:0032355|GO:0035019|GO:0035115|GO:0035116|GO:0035136|GO:0035137|GO:0035567|GO:0035659|GO:0042060|GO:0042127|GO:0042733|GO:0043066|GO:0043589|GO:0043627|GO:0045893|GO:0045944|GO:…	chr4	RGD:69079	187551604	protein-coding		187505391	6.25039e-06	0.0368483	0.446857	1.01098e-05	14.8919	ALPPS * 24hr up vs Sham * 24hr	0.000168055	6.2422	PH * 24hr up vs Sham * 24hr	0.00130743	4.23536	PVL * 24hr up vs Sham * 24hr	0.000135488	6.51183	ALPPS * 96hr up vs Sham * 96hr	0.00561876	3.24783	PH * 96hr up vs Sham * 96hr	0.0159327	3.01877	PVL * 96hr up vs Sham * 96hr
Ttc9	tetratricopeptide repeat domain 9	RGD1565985	500689	ENSRNOG00000007254		chr6	RGD:1565985	113545667	protein-coding	361528	113510835	0.00117554	0.13798	0.392526	0.0136089	3.96523	ALPPS * 24hr up vs Sham * 24hr	0.0776868	2.29697	PH * 24hr up vs Sham * 24hr	0.445536	1.409	PVL * 24hr up vs Sham * 24hr	0.000790387	6.43245	ALPPS * 96hr up vs Sham * 96hr	0.0019496	5.25896	PH * 96hr up vs Sham * 96hr	0.0108746	4.19143	PVL * 96hr up vs Sham * 96hr
Plk1	polo-like kinase 1	Plk	25515	ENSRNOG00000018815	GO:0000086|GO:0000122|GO:0000236|GO:0000776|GO:0000777|GO:0000910|GO:0000922|GO:0000942|GO:0001578|GO:0004672|GO:0004674|GO:0005524|GO:0005634|GO:0005737|GO:0005813|GO:0005819|GO:0005876|GO:0006468|GO:0007067|GO:0007092|GO:0007346|GO:0008017|GO:0010800|GO:0010997|GO:0016567|GO:0018105|GO:0019901|GO:0030496|GO:0031572|GO:0031648|GO:0032436|GO:0040038|GO:0043066|GO:0043393|GO:0045736|GO:0045862|GO:…	chr1	RGD:3352	199188238	protein-coding	310344|314627|58936|83722	199178262	4.06257e-06	1.07823e-06	0.00140336	6.14549e-06	54.3874	ALPPS * 24hr up vs Sham * 24hr	4.14616e-07	91.1316	PH * 24hr up vs Sham * 24hr	2.83307e-06	46.0272	PVL * 24hr up vs Sham * 24hr	0.00262359	6.43056	ALPPS * 96hr up vs Sham * 96hr	0.0984847	2.46563	PH * 96hr up vs Sham * 96hr	0.0822257	2.90712	PVL * 96hr up vs Sham * 96hr
C1qtnf6	C1q and tumor necrosis factor related protein 6	Ctrp6	315114	ENSRNOG00000007300	GO:0005581|GO:0005615|GO:0042802|GO:0051259|GO:0070208	chr7	RGD:1307057	119741304	protein-coding	246253|294806|29687|298566|300220|315598|363686|364395|497886|680404	119734788	4.8323e-06	0.000131265	0.00328253	0.0310515	1.86178	ALPPS * 24hr up vs Sham * 24hr	0.0278411	1.76667	PH * 24hr up vs Sham * 24hr	0.0348583	1.71921	PVL * 24hr up vs Sham * 24hr	1.53147e-06	6.28183	ALPPS * 96hr up vs Sham * 96hr	7.66379e-07	7.0253	PH * 96hr up vs Sham * 96hr	9.1825e-06	5.77	PVL * 96hr up vs Sham * 96hr
Ankef1	ankyrin repeat and EF-hand domain containing 1	Ankrd5	296184	ENSRNOG00000005792	GO:0005509	chr3	RGD:1304809	136021352	protein-coding		135984715	0.00107527	0.0348089	0.366582	0.00270665	8.48422	ALPPS * 24hr up vs Sham * 24hr	0.0523947	3.05058	PH * 24hr up vs Sham * 24hr	0.020492	3.95285	PVL * 24hr up vs Sham * 24hr	0.00387188	6.1571	ALPPS * 96hr up vs Sham * 96hr	0.00295121	6.61623	PH * 96hr up vs Sham * 96hr	0.197212	2.21782	PVL * 96hr up vs Sham * 96hr
Trem1	triggering receptor expressed on myeloid cells 1		301229	ENSRNOG00000022859		chr9	RGD:1309467	13660307	protein-coding	367215	13649246	5.02529e-06	0.227085	0.432747	6.22166e-05	14.0313	ALPPS * 24hr up vs Sham * 24hr	4.15952e-05	11.6901	PH * 24hr up vs Sham * 24hr	1.27205e-05	15.6881	PVL * 24hr up vs Sham * 24hr	0.000712974	6.11618	ALPPS * 96hr up vs Sham * 96hr	0.000961015	5.73374	PH * 96hr up vs Sham * 96hr	0.00181934	6.04815	PVL * 96hr up vs Sham * 96hr
Ece2	endothelin-converting enzyme 2		408243	ENSRNOG00000001715	GO:0004222|GO:0008237|GO:0016486|GO:0030659	chr11	RGD:1303039	87036302	protein-coding	24590|297025|313755	87020944	0.213225	0.0139555	0.0915515	0.582328	-1.37743	ALPPS * 24hr down vs Sham * 24hr	0.651968	-1.26421	PH * 24hr down vs Sham * 24hr	0.620111	1.29416	PVL * 24hr up vs Sham * 24hr	0.00314212	6.11444	ALPPS * 96hr up vs Sham * 96hr	0.198526	1.98697	PH * 96hr up vs Sham * 96hr	0.0927604	2.79018	PVL * 96hr up vs Sham * 96hr
Pqlc3	PQ loop repeat containing 3	RGD1306818	298906	ENSRNOG00000005126		chr6	RGD:1306818	52021578	protein-coding		52010002	3.09932e-05	0.73077	0.0189004	0.00724072	2.466	ALPPS * 24hr up vs Sham * 24hr	0.00050069	3.17956	PH * 24hr up vs Sham * 24hr	0.00209803	2.63182	PVL * 24hr up vs Sham * 24hr	6.63247e-06	5.99133	ALPPS * 96hr up vs Sham * 96hr	0.0285154	1.87343	PH * 96hr up vs Sham * 96hr	0.000877773	3.35219	PVL * 96hr up vs Sham * 96hr
Ptprr	protein tyrosine phosphatase, receptor type, R	Pcptp1	94202	ENSRNOG00000004483	GO:0001701|GO:0004725|GO:0005634|GO:0005730|GO:0005737|GO:0005886|GO:0006470|GO:0007399|GO:0009986|GO:0016021|GO:0019901|GO:0030182|GO:0035335	chr7	RGD:620780	59335375	protein-coding	246781	59207155	0.00211434	0.927484	0.641113	0.0456312	2.97364	ALPPS * 24hr up vs Sham * 24hr	0.0400017	2.7342	PH * 24hr up vs Sham * 24hr	0.15191	1.96078	PVL * 24hr up vs Sham * 24hr	0.00125639	5.97632	ALPPS * 96hr up vs Sham * 96hr	0.00303998	4.89831	PH * 96hr up vs Sham * 96hr	0.0121351	4.17952	PVL * 96hr up vs Sham * 96hr
Lgals1	lectin, galactoside-binding, soluble, 1		56646	ENSRNOG00000009884	GO:0001948|GO:0002317|GO:0004871|GO:0005578|GO:0005615|GO:0005622|GO:0005634|GO:0005737|GO:0007165|GO:0009986|GO:0010812|GO:0010977|GO:0016936|GO:0030246|GO:0030395|GO:0031012|GO:0031295|GO:0033555|GO:0034120|GO:0042493|GO:0042803|GO:0043123|GO:0043236|GO:0045445|GO:0048678|GO:0071333|GO:0071407	chr7	RGD:69355	120147981	protein-coding	171134	120144875	0.00301937	0.0345789	0.289311	0.120195	2.03308	ALPPS * 24hr up vs Sham * 24hr	0.111481	1.91834	PH * 24hr up vs Sham * 24hr	0.0925361	1.99857	PVL * 24hr up vs Sham * 24hr	0.000377677	5.94125	ALPPS * 96hr up vs Sham * 96hr	0.0322852	2.48787	PH * 96hr up vs Sham * 96hr	0.00506732	4.14994	PVL * 96hr up vs Sham * 96hr
Frzb	frizzled-related protein		295691	ENSRNOG00000007765	GO:0003674|GO:0005575|GO:0005615|GO:0008150|GO:0008285|GO:0010721|GO:0017147|GO:0030178|GO:0030308|GO:0042472|GO:0043065|GO:0045600|GO:0060029|GO:0061037|GO:0070367|GO:0090090|GO:0090103	chr3	RGD:1311315	74229331	protein-coding	25273|266608|282581|309377|310552|364754|58868|64512|64558|89803	74196163	0.00603244	0.710989	0.0251015	0.85826	-1.08649	ALPPS * 24hr down vs Sham * 24hr	0.349205	1.48442	PH * 24hr up vs Sham * 24hr	0.645036	1.21169	PVL * 24hr up vs Sham * 24hr	0.000655154	5.91568	ALPPS * 96hr up vs Sham * 96hr	0.000463703	6.36648	PH * 96hr up vs Sham * 96hr	0.000730015	7.11271	PVL * 96hr up vs Sham * 96hr
Kif12	kinesin family member 12		313254	ENSRNOG00000007080		chr5	RGD:1308487	83126591	protein-coding	100534597|117548|25305|113886|171529|287624|303575|303659|305967|308173|311478|313170|362186|363288|691920.chr3.1|691920.chr3.2	83119956	1.93918e-05	0.573693	0.416874	0.0187033	2.63222	ALPPS * 24hr up vs Sham * 24hr	0.000482026	4.35376	PH * 24hr up vs Sham * 24hr	0.0241329	2.2773	PVL * 24hr up vs Sham * 24hr	8.93264e-05	5.85078	ALPPS * 96hr up vs Sham * 96hr	2.34317e-05	7.50943	PH * 96hr up vs Sham * 96hr	0.00959487	2.97778	PVL * 96hr up vs Sham * 96hr
Parpbp	PARP1 binding protein	AROM|PARI	100310874	ENSRNOG00000004682	GO:0000785|GO:0003677|GO:0005524|GO:0005634|GO:0005730|GO:0005737|GO:0006281|GO:0016787|GO:2000042	chr7	RGD:2314264	28825206	protein-coding		28764494	4.32616e-07	2.92402e-06	0.001036	2.7328e-06	17.6278	ALPPS * 24hr up vs Sham * 24hr	6.92643e-08	32.7688	PH * 24hr up vs Sham * 24hr	1.1092e-06	16.0354	PVL * 24hr up vs Sham * 24hr	0.000140097	5.83504	ALPPS * 96hr up vs Sham * 96hr	0.0148388	2.57524	PH * 96hr up vs Sham * 96hr	0.010234	3.09346	PVL * 96hr up vs Sham * 96hr
Prr7	proline rich 7 (synaptic)		498704	ENSRNOG00000021447	GO:0005886|GO:0016021|GO:0030054|GO:0045211	chr17	RGD:1561898	11804276	protein-coding		11803152	0.128937	0.0516974	0.0374683	0.26009	-1.94429	ALPPS * 24hr down vs Sham * 24hr	0.605109	1.30738	PH * 24hr up vs Sham * 24hr	0.962909	1.02428	PVL * 24hr up vs Sham * 24hr	0.00371625	5.81629	ALPPS * 96hr up vs Sham * 96hr	0.0235106	3.62421	PH * 96hr up vs Sham * 96hr	0.00951912	5.47636	PVL * 96hr up vs Sham * 96hr
Ica1	islet cell autoantigen 1	Ica69	81024	ENSRNOG00000008628	GO:0000139|GO:0005634|GO:0005730|GO:0005737|GO:0005795|GO:0005829|GO:0006836|GO:0019904|GO:0030054|GO:0030425|GO:0030658|GO:0030667|GO:0030672|GO:0043496|GO:0048471	chr4	RGD:621465	34639858	protein-coding	316432	34493594	5.36835e-09	1.62039e-07	0.00532335	1.37625e-05	3.17548	ALPPS * 24hr up vs Sham * 24hr	4.34343e-08	5.40733	PH * 24hr up vs Sham * 24hr	4.35086e-07	4.05166	PVL * 24hr up vs Sham * 24hr	2.8388e-08	5.72999	ALPPS * 96hr up vs Sham * 96hr	2.14916e-06	3.39144	PH * 96hr up vs Sham * 96hr	2.06562e-06	3.93583	PVL * 96hr up vs Sham * 96hr
Birc5	baculoviral IAP repeat-containing 5	AP14	64041	ENSRNOG00000050819	GO:0000086|GO:0000226|GO:0000228|GO:0000775|GO:0000777|GO:0000910|GO:0003674|GO:0005634|GO:0005737|GO:0005814|GO:0005829|GO:0005876|GO:0005881|GO:0006351|GO:0006468|GO:0007059|GO:0007067|GO:0008017|GO:0008270|GO:0008536|GO:0009790|GO:0015631|GO:0016324|GO:0019899|GO:0030496|GO:0031021|GO:0031503|GO:0031536|GO:0031577|GO:0032133|GO:0042493|GO:0042802|GO:0042803|GO:0042981|GO:0043027|GO:0043066|GO:…	chr10	RGD:70499	106503096	protein-coding		106494775	9.24568e-09	5.19575e-07	0.000205753	5.19126e-08	24.0829	ALPPS * 24hr up vs Sham * 24hr	3.65114e-09	33.2343	PH * 24hr up vs Sham * 24hr	1.49063e-08	23.1243	PVL * 24hr up vs Sham * 24hr	1.76974e-05	5.61983	ALPPS * 96hr up vs Sham * 96hr	0.000901555	3.12167	PH * 96hr up vs Sham * 96hr	0.000387813	4.07914	PVL * 96hr up vs Sham * 96hr
Fut7	fucosyltransferase 7 (alpha (1,3) fucosyltransferase)		296564	ENSRNOG00000014156	GO:0002361|GO:0002522|GO:0006486|GO:0008417|GO:0016021|GO:0032580	chr3	RGD:735019	2627900	protein-coding	286971	2625029	0.0339729	0.13296	0.0390658	0.947598	1.03422	ALPPS * 24hr up vs Sham * 24hr	0.541098	-1.3255	PH * 24hr down vs Sham * 24hr	0.644223	1.23652	PVL * 24hr up vs Sham * 24hr	0.00187495	5.57535	ALPPS * 96hr up vs Sham * 96hr	0.00355737	4.82088	PH * 96hr up vs Sham * 96hr	0.00220982	6.54925	PVL * 96hr up vs Sham * 96hr
Dlgap5	discs, large (Drosophila) homolog-associated protein 5	Dlg7	289997	ENSRNOG00000010721	GO:0000087|GO:0004721|GO:0005634|GO:0007267|GO:0031616	chr15	RGD:1311247	28138753	protein-coding	116681|286923|286930	28108228	5.77223e-08	4.04769e-07	0.00023886	1.58035e-07	37.3854	ALPPS * 24hr up vs Sham * 24hr	1.28166e-08	52.3333	PH * 24hr up vs Sham * 24hr	5.36073e-08	34.2726	PVL * 24hr up vs Sham * 24hr	0.00016881	5.56207	ALPPS * 96hr up vs Sham * 96hr	0.00509616	3.0676	PH * 96hr up vs Sham * 96hr	0.00513749	3.49615	PVL * 96hr up vs Sham * 96hr
Kcnn4	potassium intermediate/small conductance calcium-activated channel, subfamily N, member 4	KCa3.1|rKCNN4c|rSK4	65206	ENSRNOG00000019440	GO:0005267|GO:0005516|GO:0006813|GO:0006816|GO:0006820|GO:0006884|GO:0015269|GO:0016021|GO:0016286|GO:0016323|GO:0016324|GO:0019903|GO:0022894|GO:0030322|GO:0043025|GO:0045121|GO:0045332|GO:0046541|GO:0050714|GO:0050862|GO:0071435	chr1	RGD:621476	82508496	protein-coding	54261	82493757	0.00724362	0.643244	0.124977	0.357758	1.50891	ALPPS * 24hr up vs Sham * 24hr	0.965883	1.01699	PH * 24hr up vs Sham * 24hr	0.115535	1.9141	PVL * 24hr up vs Sham * 24hr	0.000678035	5.36328	ALPPS * 96hr up vs Sham * 96hr	0.00544938	3.56118	PH * 96hr up vs Sham * 96hr	0.00434595	4.34577	PVL * 96hr up vs Sham * 96hr
Pcyox1l	prenylcysteine oxidase 1 like	RGD1563290	307396	ENSRNOG00000019643	GO:0001735|GO:0030328	chr18	RGD:1563290	56259794	protein-coding	246302	56249994	6.57327e-05	0.532895	0.629258	0.00201702	6.10686	ALPPS * 24hr up vs Sham * 24hr	0.000128564	9.34879	PH * 24hr up vs Sham * 24hr	0.000594665	6.59332	PVL * 24hr up vs Sham * 24hr	0.00155026	5.34147	ALPPS * 96hr up vs Sham * 96hr	0.00167619	5.25157	PH * 96hr up vs Sham * 96hr	0.029736	3.18108	PVL * 96hr up vs Sham * 96hr
Rad51	RAD51 homolog (S. cerevisiae)	RGD1563603	499870	ENSRNOG00000037302	GO:0000724|GO:0000793|GO:0000794|GO:0000800|GO:0003674|GO:0003684|GO:0003690|GO:0003697|GO:0005524|GO:0005634|GO:0005737|GO:0005739|GO:0006268|GO:0006281|GO:0007126|GO:0008022|GO:0008094|GO:0016605|GO:0042493|GO:0042802|GO:0043142|GO:0048471|GO:0051106|GO:0051260	chr3	RGD:1563603	117493555	protein-coding	303375|497976	117468881	1.3252e-08	9.11793e-06	7.67129e-06	2.81061e-08	45.6731	ALPPS * 24hr up vs Sham * 24hr	8.80559e-10	87.2236	PH * 24hr up vs Sham * 24hr	1.0548e-08	40.1094	PVL * 24hr up vs Sham * 24hr	9.64191e-05	5.32162	ALPPS * 96hr up vs Sham * 96hr	0.0295047	2.1225	PH * 96hr up vs Sham * 96hr	0.00297558	3.47387	PVL * 96hr up vs Sham * 96hr
Anxa2	annexin A2	ANX2	56611	ENSRNOG00000010362	GO:0001525|GO:0004859|GO:0005509|GO:0005544|GO:0005546|GO:0005604|GO:0005737|GO:0005769|GO:0005811|GO:0005886|GO:0007589|GO:0017137|GO:0019897|GO:0030199|GO:0030496|GO:0031340|GO:0035749|GO:0042383|GO:0042470|GO:0042730|GO:0043220|GO:0043234|GO:0048471|GO:0051015|GO:0051099|GO:0051917|GO:0070062|GO:0071229	chr8	RGD:621170	80050845	protein-coding	155423|25291|25380|25673|290527|306283|362915|498622|79124|79125	80014390	8.04641e-05	0.391316	0.0787735	0.0242122	1.94798	ALPPS * 24hr up vs Sham * 24hr	0.0561846	1.63479	PH * 24hr up vs Sham * 24hr	0.0516991	1.65223	PVL * 24hr up vs Sham * 24hr	5.5841e-06	5.30928	ALPPS * 96hr up vs Sham * 96hr	0.00049139	2.89898	PH * 96hr up vs Sham * 96hr	0.000799951	3.07472	PVL * 96hr up vs Sham * 96hr
Gcom1	GRINL1A complex locus 1	Myzap	363091	ENSRNOG00000017202	GO:0005856|GO:0016020|GO:0030018|GO:0030054|GO:0030864|GO:0031234|GO:0031674|GO:0035556	chr8	RGD:1359197	75067087	protein-coding	291530|365864	74980447	0.00165661	0.107462	0.106485	0.188861	1.65161	ALPPS * 24hr up vs Sham * 24hr	0.163298	1.61298	PH * 24hr up vs Sham * 24hr	0.404546	1.32215	PVL * 24hr up vs Sham * 24hr	0.000157516	5.26821	ALPPS * 96hr up vs Sham * 96hr	0.000384718	4.51098	PH * 96hr up vs Sham * 96hr	0.00905742	3.00276	PVL * 96hr up vs Sham * 96hr
Kifc1	kinesin family member C1		294286	ENSRNOG00000000479	GO:0003777|GO:0005524|GO:0005634|GO:0005769|GO:0005815|GO:0005819|GO:0005874|GO:0005875|GO:0007018|GO:0007067|GO:0051301	chr20	RGD:1359118	7585191	protein-coding	300053|307644	7567671	5.61833e-08	4.65458e-07	2.64347e-05	6.42858e-08	54.4862	ALPPS * 24hr up vs Sham * 24hr	5.18049e-09	78.206	PH * 24hr up vs Sham * 24hr	3.25606e-08	43.6056	PVL * 24hr up vs Sham * 24hr	0.000300577	5.22879	ALPPS * 96hr up vs Sham * 96hr	0.0689618	1.98089	PH * 96hr up vs Sham * 96hr	0.00950586	3.20527	PVL * 96hr up vs Sham * 96hr
Mest	mesoderm specific transcript homolog (mouse)		58827		GO:0005783|GO:0005789|GO:0016021|GO:0016787	chr4	RGD:1594589	57821888	protein-coding		57811101	0.0125622	0.00885065	0.240376	0.416923	1.45208	ALPPS * 24hr up vs Sham * 24hr	0.0685243	2.19691	PH * 24hr up vs Sham * 24hr	0.320537	1.50794	PVL * 24hr up vs Sham * 24hr	0.00103242	5.18004	ALPPS * 96hr up vs Sham * 96hr	0.0129411	3.11191	PH * 96hr up vs Sham * 96hr	0.0532042	2.56372	PVL * 96hr up vs Sham * 96hr
Lrrn4cl	LRRN4 C-terminal like		690329	ENSRNOG00000026302		chr1	RGD:1597359	231988583	protein-coding	311443	231985669	0.00316619	0.951431	0.0342833	0.530217	1.2685	ALPPS * 24hr up vs Sham * 24hr	0.139981	1.67721	PH * 24hr up vs Sham * 24hr	0.539765	1.23089	PVL * 24hr up vs Sham * 24hr	0.000203719	5.17738	ALPPS * 96hr up vs Sham * 96hr	0.00167533	3.60181	PH * 96hr up vs Sham * 96hr	0.000549616	5.17726	PVL * 96hr up vs Sham * 96hr
Rasl10b	RAS-like, family 10, member B		303382	ENSRNOG00000045705	GO:0003050|GO:0003924|GO:0005525|GO:0007264|GO:0016020|GO:0090277	chr10	RGD:1310873	71099354	protein-coding		71089431	4.43302e-05	0.10721	0.960919	0.000559689	6.98069	ALPPS * 24hr up vs Sham * 24hr	0.000285057	6.53357	PH * 24hr up vs Sham * 24hr	0.0148945	2.96293	PVL * 24hr up vs Sham * 24hr	0.000919878	5.14185	ALPPS * 96hr up vs Sham * 96hr	0.000694535	5.44196	PH * 96hr up vs Sham * 96hr	0.0615188	2.43383	PVL * 96hr up vs Sham * 96hr
Steap1	six transmembrane epithelial antigen of the prostate 1	Steap	297738	ENSRNOG00000000017	GO:0016021	chr4	RGD:1311543	25354493	protein-coding	312052|499991	25343985	0.000363804	0.00561018	0.753444	0.0103135	4.08123	ALPPS * 24hr up vs Sham * 24hr	0.00127387	5.50816	PH * 24hr up vs Sham * 24hr	0.0227512	2.96453	PVL * 24hr up vs Sham * 24hr	0.00176879	5.13101	ALPPS * 96hr up vs Sham * 96hr	0.00357253	4.4129	PH * 96hr up vs Sham * 96hr	0.0062722	4.59683	PVL * 96hr up vs Sham * 96hr
Ncald	neurocalcin delta		553106	ENSRNOG00000042978	GO:0003779|GO:0005509|GO:0005515|GO:0005622|GO:0005829|GO:0015631|GO:0030276|GO:0043014	chr7	RGD:1560287	76414625	protein-coding		76320073	0.000413637	0.000261109	0.0908944	0.0417485	2.02863	ALPPS * 24hr up vs Sham * 24hr	0.143265	1.54928	PH * 24hr up vs Sham * 24hr	0.51022	1.21017	PVL * 24hr up vs Sham * 24hr	4.74496e-05	5.11661	ALPPS * 96hr up vs Sham * 96hr	0.000275185	3.89252	PH * 96hr up vs Sham * 96hr	0.00272721	3.14546	PVL * 96hr up vs Sham * 96hr
Lrrcc1	leucine rich repeat and coiled-coil centrosomal protein 1	Sap2	266808	ENSRNOG00000010891	GO:0005634|GO:0005730|GO:0005737|GO:0005813	chr2	RGD:628722	108184411	protein-coding		108155195	8.97165e-07	0.00489588	0.320394	4.67764e-05	4.5185	ALPPS * 24hr up vs Sham * 24hr	2.52795e-05	4.18761	PH * 24hr up vs Sham * 24hr	4.88872e-05	3.83084	PVL * 24hr up vs Sham * 24hr	6.39916e-06	5.08917	ALPPS * 96hr up vs Sham * 96hr	0.000859724	2.6714	PH * 96hr up vs Sham * 96hr	6.12342e-05	4.34185	PVL * 96hr up vs Sham * 96hr
Tmem106a	transmembrane protein 106A	RGD1309043	287722	ENSRNOG00000023628	GO:0003674|GO:0005575|GO:0008150|GO:0016021	chr10	RGD:1309043	89291487	protein-coding	312132|315286	89282482	0.00107727	0.0677314	0.209486	0.0698933	2.00586	ALPPS * 24hr up vs Sham * 24hr	0.577832	1.19814	PH * 24hr up vs Sham * 24hr	0.0167282	2.36692	PVL * 24hr up vs Sham * 24hr	0.000158231	5.06152	ALPPS * 96hr up vs Sham * 96hr	0.00993145	2.57405	PH * 96hr up vs Sham * 96hr	0.0079715	2.99333	PVL * 96hr up vs Sham * 96hr
Arhgap11a	Rho GTPase activating protein 11A	RGD1309107	296060	ENSRNOG00000008115		chr3	RGD:1309107	111874846	protein-coding	246249|300067|300115|303222|305156|306279|311193|314903|360840|500246|500287|63994	111858565	6.5245e-07	6.43351e-07	0.00129677	2.46906e-06	22.7869	ALPPS * 24hr up vs Sham * 24hr	8.44e-08	40.7957	PH * 24hr up vs Sham * 24hr	1.37024e-06	18.9639	PVL * 24hr up vs Sham * 24hr	0.000600191	5.05279	ALPPS * 96hr up vs Sham * 96hr	0.0128504	2.85286	PH * 96hr up vs Sham * 96hr	0.024819	2.8112	PVL * 96hr up vs Sham * 96hr
Tspo	translocator protein	Bzrp|MBR|PTBZR02|Ptbzr|RATPTBZR02	24230	ENSRNOG00000010549	GO:0005497|GO:0005515|GO:0005739|GO:0005741|GO:0006694|GO:0006811|GO:0006821|GO:0006950|GO:0007568|GO:0008347|GO:0008503|GO:0010042|GO:0010266|GO:0010940|GO:0014012|GO:0016021|GO:0030325|GO:0032570|GO:0032720|GO:0033574|GO:0042493|GO:0043065|GO:0045019|GO:0048265|GO:0048266|GO:0048678|GO:0050810|GO:0051901|GO:0051928|GO:0060242|GO:0060252|GO:0060253|GO:0071222|GO:0071294|GO:0071476|GO:2000379	chr7	RGD:2228	124459090	protein-coding		124449361	0.00439619	0.134973	0.139224	0.107107	2.24842	ALPPS * 24hr up vs Sham * 24hr	0.15032	1.89743	PH * 24hr up vs Sham * 24hr	0.566191	1.28055	PVL * 24hr up vs Sham * 24hr	0.00189661	4.97961	ALPPS * 96hr up vs Sham * 96hr	0.00203382	4.90603	PH * 96hr up vs Sham * 96hr	0.00168112	6.19424	PVL * 96hr up vs Sham * 96hr
Bub1	BUB1 mitotic checkpoint serine/threonine kinase		296137	ENSRNOG00000032778	GO:0000775|GO:0000776|GO:0000777|GO:0000780|GO:0003674|GO:0004674|GO:0005524|GO:0005575|GO:0006915|GO:0007063|GO:0008283|GO:0009790|GO:0051983|GO:0071173	chr3	RGD:1311707	126960429	protein-coding	171576	126929123	5.80621e-09	9.1542e-09	4.4109e-06	7.71444e-09	33.0561	ALPPS * 24hr up vs Sham * 24hr	5.73925e-10	45.5167	PH * 24hr up vs Sham * 24hr	6.05235e-09	24.2487	PVL * 24hr up vs Sham * 24hr	2.2889e-05	4.92443	ALPPS * 96hr up vs Sham * 96hr	0.0311465	1.85015	PH * 96hr up vs Sham * 96hr	0.00409599	2.67477	PVL * 96hr up vs Sham * 96hr
Grhl2	grainyhead-like 2 (Drosophila)	RGD1561191	299979	ENSRNOG00000007000	GO:0001701|GO:0001843|GO:0003674|GO:0005575|GO:0005634|GO:0005730|GO:0005737|GO:0008150	chr7	RGD:1561191	76317835	protein-coding	298555|301038|315309	76188472	0.0290673	0.184825	0.117073	0.441252	1.40444	ALPPS * 24hr up vs Sham * 24hr	0.408746	1.386	PH * 24hr up vs Sham * 24hr	0.563557	-1.25451	PVL * 24hr down vs Sham * 24hr	0.000983915	4.90455	ALPPS * 96hr up vs Sham * 96hr	0.0267764	2.5812	PH * 96hr up vs Sham * 96hr	0.0237244	2.9654	PVL * 96hr up vs Sham * 96hr
RGD1305298	hypothetical LOC299330		299330	ENSRNOG00000007184		chr6	RGD:1305298	144173213	protein-coding		144160696	0.16562	6.22451e-05	0.0091305	0.250438	-1.67078	ALPPS * 24hr down vs Sham * 24hr	0.432508	-1.36269	PH * 24hr down vs Sham * 24hr	0.201433	-1.67078	PVL * 24hr down vs Sham * 24hr	0.00103962	4.84432	ALPPS * 96hr up vs Sham * 96hr	0.0015024	4.50788	PH * 96hr up vs Sham * 96hr	0.0283898	2.84664	PVL * 96hr up vs Sham * 96hr
Trim59	tripartite motif-containing 59	RGD1311956	365813		GO:0004842|GO:0005783|GO:0008270|GO:0043124	chr2	RGD:1311956	185001866	protein-coding		184991026	1.92103e-09	1.53682e-07	3.47436e-05	1.33932e-08	14.7283	ALPPS * 24hr up vs Sham * 24hr	5.81349e-10	21.3661	PH * 24hr up vs Sham * 24hr	3.94584e-09	14.0882	PVL * 24hr up vs Sham * 24hr	2.41271e-06	4.80905	ALPPS * 96hr up vs Sham * 96hr	9.61914e-05	3.03522	PH * 96hr up vs Sham * 96hr	0.00605469	2.10532	PVL * 96hr up vs Sham * 96hr
Hspa12b	heat shock protein 12B		311427	ENSRNOG00000021244		chr3	RGD:1312004	130187026	protein-coding	307997	130168347	0.00737549	0.625538	0.0507086	0.373693	1.40362	ALPPS * 24hr up vs Sham * 24hr	0.764027	1.1063	PH * 24hr up vs Sham * 24hr	0.64632	1.16738	PVL * 24hr up vs Sham * 24hr	0.00030579	4.80771	ALPPS * 96hr up vs Sham * 96hr	0.00113668	3.83725	PH * 96hr up vs Sham * 96hr	0.00252199	3.87358	PVL * 96hr up vs Sham * 96hr
Mocos	molybdenum cofactor sulfurase		361300	ENSRNOG00000015113	GO:0008265|GO:0030151|GO:0030170|GO:0043545	chr18	RGD:1308496	16395056	protein-coding	171451|690745	16349169	0.0122553	0.0677837	0.00541268	0.273292	-1.62397	ALPPS * 24hr down vs Sham * 24hr	0.555918	-1.25794	PH * 24hr down vs Sham * 24hr	0.817542	1.09353	PVL * 24hr up vs Sham * 24hr	0.00105011	4.78354	ALPPS * 96hr up vs Sham * 96hr	0.00064617	5.26125	PH * 96hr up vs Sham * 96hr	0.000210519	8.23155	PVL * 96hr up vs Sham * 96hr
A3galt2	alpha 1,3-galactosyltransferase 2		171553	ENSRNOG00000005935	GO:0005794|GO:0006486|GO:0006688|GO:0016020|GO:0016757|GO:0046872|GO:0047276	chr5	RGD:727913	150683392	protein-coding	296577|502618|65270|652927	150671102	8.77701e-06	0.655028	0.0681608	0.000822941	3.48279	ALPPS * 24hr up vs Sham * 24hr	0.0118644	2.13984	PH * 24hr up vs Sham * 24hr	0.00217155	2.68008	PVL * 24hr up vs Sham * 24hr	3.59906e-05	4.77687	ALPPS * 96hr up vs Sham * 96hr	6.16998e-06	6.32443	PH * 96hr up vs Sham * 96hr	0.000239906	4.21279	PVL * 96hr up vs Sham * 96hr
Pmch	pro-melanin-concentrating hormone		24659	ENSRNOG00000004632	GO:0002027|GO:0005615|GO:0005634|GO:0007204|GO:0007218|GO:0007268|GO:0007595|GO:0007611|GO:0007631|GO:0009409|GO:0030354|GO:0031777|GO:0032227|GO:0042593|GO:0042756|GO:0045776|GO:0046005|GO:0048168	chr7	RGD:3358	28766309	protein-coding		28764993	0.000120401	2.97285e-05	0.0124703	0.000348415	9.86448	ALPPS * 24hr up vs Sham * 24hr	1.60842e-05	16.4742	PH * 24hr up vs Sham * 24hr	0.000126594	9.8264	PVL * 24hr up vs Sham * 24hr	0.00314622	4.72941	ALPPS * 96hr up vs Sham * 96hr	0.163194	1.90146	PH * 96hr up vs Sham * 96hr	0.512348	1.38844	PVL * 96hr up vs Sham * 96hr
S100a10	S100 calcium binding protein A10	p11	81778	ENSRNOG00000023226	GO:0001558|GO:0005509|GO:0005515|GO:0005783|GO:0019897|GO:0045595|GO:0051099|GO:0071229	chr2	RGD:628655	210974949	protein-coding	114216|116547|24615|25742|294661|295211|295214|85247	210966302	0.000169883	0.0370075	0.314989	0.0143702	2.27654	ALPPS * 24hr up vs Sham * 24hr	0.113	1.56113	PH * 24hr up vs Sham * 24hr	0.023141	1.95735	PVL * 24hr up vs Sham * 24hr	3.88897e-05	4.72744	ALPPS * 96hr up vs Sham * 96hr	0.00665127	2.31239	PH * 96hr up vs Sham * 96hr	0.000887	3.44725	PVL * 96hr up vs Sham * 96hr
Kif11	kinesin family member 11	Knsl1	171304	ENSRNOG00000016715	GO:0000922|GO:0005737|GO:0005819|GO:0005874|GO:0005876|GO:0007051|GO:0007100|GO:0019901|GO:0090307	chr1	RGD:621258	263570293	protein-coding	117550|171291|246209|289397|293047|296284|353302|362044|500571|84392	263519576	1.29582e-07	2.9783e-07	0.00060548	8.04105e-07	14.6025	ALPPS * 24hr up vs Sham * 24hr	1.98637e-08	25.5508	PH * 24hr up vs Sham * 24hr	5.0608e-07	12.1027	PVL * 24hr up vs Sham * 24hr	9.00917e-05	4.72555	ALPPS * 96hr up vs Sham * 96hr	0.00436667	2.6437	PH * 96hr up vs Sham * 96hr	0.00879117	2.64909	PVL * 96hr up vs Sham * 96hr
Stmn1	stathmin 1	Lap18|OP18|PP17|PP19|PR22|SMN|prosolin	29332	ENSRNOG00000016810	GO:0005622|GO:0005737|GO:0005829|GO:0005874|GO:0007019|GO:0007052|GO:0007409|GO:0007420|GO:0009615|GO:0015631|GO:0016020|GO:0030154|GO:0031110|GO:0031115|GO:0035556|GO:0051272	chr5	RGD:2992	156472404	protein-coding	79423|84510	156466743	2.7426e-08	2.37968e-05	0.00068653	1.33846e-07	14.6332	ALPPS * 24hr up vs Sham * 24hr	1.44615e-08	17.5649	PH * 24hr up vs Sham * 24hr	1.42543e-07	10.889	PVL * 24hr up vs Sham * 24hr	2.10803e-05	4.69103	ALPPS * 96hr up vs Sham * 96hr	0.00249897	2.47943	PH * 96hr up vs Sham * 96hr	0.000171036	4.0573	PVL * 96hr up vs Sham * 96hr
Ppp1r36	protein phosphatase 1, regulatory subunit 36	RGD1309051	299153	ENSRNOG00000038480	GO:0004864|GO:0010923|GO:0019902	chr6	RGD:1309051	108874066	protein-coding		108854074	0.0161096	0.215501	0.134638	0.50712	1.31317	ALPPS * 24hr up vs Sham * 24hr	0.0858418	1.93765	PH * 24hr up vs Sham * 24hr	0.695026	1.15403	PVL * 24hr up vs Sham * 24hr	0.000724781	4.67111	ALPPS * 96hr up vs Sham * 96hr	0.0202128	2.55356	PH * 96hr up vs Sham * 96hr	0.0329865	2.5769	PVL * 96hr up vs Sham * 96hr
Klhl4	kelch-like family member 4	RGD1565441	317196	ENSRNOG00000005215	GO:0003674|GO:0005575|GO:0005634|GO:0005730|GO:0005737|GO:0008150|GO:0015630|GO:0043231	chrX	RGD:1565441	86171225	protein-coding	117519|246757|266772|289457|290426|298439|299103|303533|304920|305351|316012|362303|498697.chr17.1|498697.chr17.2	86067141	0.156308	0.152776	0.09592	0.968479	-1.01931	ALPPS * 24hr down vs Sham * 24hr	0.816237	-1.10597	PH * 24hr down vs Sham * 24hr	0.380612	-1.46971	PVL * 24hr down vs Sham * 24hr	0.00278171	4.66469	ALPPS * 96hr up vs Sham * 96hr	0.0248245	2.91234	PH * 96hr up vs Sham * 96hr	0.0544818	2.71266	PVL * 96hr up vs Sham * 96hr
Prrx2	paired related homeobox 2	Prx2	113931	ENSRNOG00000006299	GO:0002053|GO:0003700|GO:0005634|GO:0030326|GO:0042472|GO:0042474|GO:0043565|GO:0045880|GO:0048701|GO:0048704|GO:0048844|GO:0051216|GO:0071837	chr3	RGD:1311471	15077369	protein-coding	171360|252880|25401|25546|266813|29375|294640|296511|364152|365900|682968|689704	15040949	0.0515352	0.0247715	0.00944434	0.316634	-1.48288	ALPPS * 24hr down vs Sham * 24hr	0.584065	-1.20944	PH * 24hr down vs Sham * 24hr	0.372857	-1.36667	PVL * 24hr down vs Sham * 24hr	0.000484331	4.62887	ALPPS * 96hr up vs Sham * 96hr	0.283365	1.46018	PH * 96hr up vs Sham * 96hr	0.619226	-1.21264	PVL * 96hr down vs Sham * 96hr
Ankrd13d	ankyrin repeat domain 13 family, member D	RGD1309156	361699	ENSRNOG00000028247		chr1	RGD:1309156	226402786	protein-coding	360823|685374	226390565	0.00300734	0.801985	0.498629	0.0536611	2.40578	ALPPS * 24hr up vs Sham * 24hr	0.0271422	2.50794	PH * 24hr up vs Sham * 24hr	0.131695	1.81612	PVL * 24hr up vs Sham * 24hr	0.00106079	4.62698	ALPPS * 96hr up vs Sham * 96hr	0.0205412	2.64604	PH * 96hr up vs Sham * 96hr	0.00992099	3.46295	PVL * 96hr up vs Sham * 96hr
Ankrd1	ankyrin repeat domain 1	Alrp|Carp|Crap|MARP	27064	ENSRNOG00000018598	GO:0000122|GO:0001085|GO:0001105|GO:0002039|GO:0003677|GO:0003712|GO:0003714|GO:0005634|GO:0005667|GO:0005737|GO:0005829|GO:0006357|GO:0008134|GO:0010976|GO:0030016|GO:0031432|GO:0031674|GO:0035690|GO:0035914|GO:0035994|GO:0042826|GO:0043065|GO:0043517|GO:0044444|GO:0045892|GO:0045944|GO:0050714|GO:0055008|GO:0070412|GO:0071222|GO:0071260|GO:0071347|GO:0071356|GO:0071407|GO:0071456|GO:0071560|GO:…	chr1	RGD:61989	262046691	protein-coding	309374|316330	262038140	0.0500151	0.380611	0.0288377	0.691633	-1.18693	ALPPS * 24hr down vs Sham * 24hr	0.778517	1.11464	PH * 24hr up vs Sham * 24hr	0.445559	-1.34597	PVL * 24hr down vs Sham * 24hr	0.00121781	4.61372	ALPPS * 96hr up vs Sham * 96hr	0.00161064	4.37162	PH * 96hr up vs Sham * 96hr	0.00972629	3.54556	PVL * 96hr up vs Sham * 96hr
Clec11a	C-type lectin domain family 11, member A	Scgf	29313	ENSRNOG00000019138	GO:0005576|GO:0005737|GO:0005813|GO:0008083|GO:0008284|GO:0030246	chr1	RGD:3627	101358626	protein-coding	100912012|365009	101355485	0.0227262	0.00135292	0.104053	0.927658	1.03881	ALPPS * 24hr up vs Sham * 24hr	0.372122	1.40448	PH * 24hr up vs Sham * 24hr	0.314374	1.46878	PVL * 24hr up vs Sham * 24hr	0.0010385	4.56376	ALPPS * 96hr up vs Sham * 96hr	0.00580905	3.31139	PH * 96hr up vs Sham * 96hr	0.00955867	3.43991	PVL * 96hr up vs Sham * 96hr
Zdhhc2	zinc finger, DHHC-type containing 2	DHHC2|srec	246326		GO:0005887|GO:0008270|GO:0016021|GO:0016409|GO:0018345|GO:0055038	chr16	RGD:628681	54704914	protein-coding		54636702	6.7491e-06	0.106995	0.0742894	0.00139392	2.43217	ALPPS * 24hr up vs Sham * 24hr	0.000179059	2.74554	PH * 24hr up vs Sham * 24hr	0.00142276	2.20972	PVL * 24hr up vs Sham * 24hr	2.85834e-06	4.49282	ALPPS * 96hr up vs Sham * 96hr	0.00172601	2.1667	PH * 96hr up vs Sham * 96hr	0.000477332	2.75248	PVL * 96hr up vs Sham * 96hr
Acta2	smooth muscle alpha-actin		81633		GO:0005524|GO:0005737|GO:0006936|GO:0015629	chr1	RGD:621676	259773301	protein-coding		259760521	0.00208837	0.168526	0.35284	0.00557377	4.39315	ALPPS * 24hr up vs Sham * 24hr	0.0113636	3.24972	PH * 24hr up vs Sham * 24hr	0.0928726	2.07477	PVL * 24hr up vs Sham * 24hr	0.00235272	4.47943	ALPPS * 96hr up vs Sham * 96hr	0.333126	1.50035	PH * 96hr up vs Sham * 96hr	0.0429097	2.73851	PVL * 96hr up vs Sham * 96hr
Gpr176	G protein-coupled receptor 176	Gm1012|Gpr|RBU-15	117257	ENSRNOG00000005971	GO:0004930|GO:0005886|GO:0016021	chr3	RGD:621718	116686465	protein-coding	312787	116588548	0.00287026	0.00235752	0.254788	0.0636025	2.43125	ALPPS * 24hr up vs Sham * 24hr	0.00908242	3.29848	PH * 24hr up vs Sham * 24hr	0.0362956	2.49243	PVL * 24hr up vs Sham * 24hr	0.00205088	4.43282	ALPPS * 96hr up vs Sham * 96hr	0.0152895	2.9726	PH * 96hr up vs Sham * 96hr	0.67223	1.20996	PVL * 96hr up vs Sham * 96hr
Cdc20	cell division cycle 20	p55cdc	64515	ENSRNOG00000028415	GO:0000922|GO:0005515|GO:0005680|GO:0005813|GO:0007067|GO:0008022|GO:0008284|GO:0016567|GO:0019899|GO:0031145|GO:0031915|GO:0040020|GO:0043234|GO:0048471|GO:0050773|GO:0051301|GO:0051488|GO:0090129	chr5	RGD:620477	141054395	protein-coding		141050192	5.2378e-07	3.13987e-07	0.000227527	7.25324e-07	37.0937	ALPPS * 24hr up vs Sham * 24hr	5.18374e-08	55.2839	PH * 24hr up vs Sham * 24hr	2.44182e-07	34.4285	PVL * 24hr up vs Sham * 24hr	0.00167412	4.41051	ALPPS * 96hr up vs Sham * 96hr	0.0807599	2.05514	PH * 96hr up vs Sham * 96hr	0.0206888	3.05124	PVL * 96hr up vs Sham * 96hr
Gmnn	geminin		291137	ENSRNOG00000018782	GO:0003714|GO:0005634|GO:0005737|GO:0006461|GO:0008156|GO:0009887|GO:0042826|GO:0044212|GO:0045786|GO:0045892|GO:0070491	chr17	RGD:1308137	44178377	protein-coding	688802	44170134	4.55942e-09	8.90188e-08	2.05033e-05	1.66809e-08	12.8372	ALPPS * 24hr up vs Sham * 24hr	7.99068e-10	17.911	PH * 24hr up vs Sham * 24hr	1.74824e-08	9.72297	PVL * 24hr up vs Sham * 24hr	3.18982e-06	4.39043	ALPPS * 96hr up vs Sham * 96hr	0.00189661	2.1366	PH * 96hr up vs Sham * 96hr	0.0120925	1.89855	PVL * 96hr up vs Sham * 96hr
Mmp23	matrix metallopeptidase 23		94339	ENSRNOG00000017477	GO:0000003|GO:0004222|GO:0005789|GO:0006508|GO:0008270|GO:0016021|GO:0031012	chr5	RGD:620201	176557154	protein-coding	25335|293573|304608	176554525	3.50384e-05	0.46535	0.0587448	0.00318183	2.54452	ALPPS * 24hr up vs Sham * 24hr	0.0378918	1.71423	PH * 24hr up vs Sham * 24hr	0.151249	1.42891	PVL * 24hr up vs Sham * 24hr	1.99271e-05	4.38651	ALPPS * 96hr up vs Sham * 96hr	3.44262e-05	4.06734	PH * 96hr up vs Sham * 96hr	0.000218956	3.66035	PVL * 96hr up vs Sham * 96hr
Vldlr	very low density lipoprotein receptor		25696	ENSRNOG00000027491	GO:0000122|GO:0001666|GO:0001948|GO:0005509|GO:0005615|GO:0005634|GO:0005905|GO:0006869|GO:0006898|GO:0007166|GO:0007507|GO:0007584|GO:0008203|GO:0009725|GO:0009986|GO:0016020|GO:0016021|GO:0021517|GO:0021987|GO:0030229|GO:0030296|GO:0032496|GO:0032869|GO:0034185|GO:0034189|GO:0034361|GO:0034436|GO:0034437|GO:0034447|GO:0038025|GO:0038026|GO:0042149|GO:0042493|GO:0045177|GO:0045860|GO:0048306|GO:…	chr1	RGD:3963	252518719	protein-coding	25313.chr2.1|25313.chr2.2|25313.chr2.3|293649|299858|300438|300652|302248|312781|362558|83469	252487250	0.161722	7.70709e-05	0.000665825	0.0554674	-1.88216	ALPPS * 24hr down vs Sham * 24hr	0.0456627	-1.81116	PH * 24hr down vs Sham * 24hr	0.0959531	-1.6215	PVL * 24hr down vs Sham * 24hr	8.75952e-05	4.3593	ALPPS * 96hr up vs Sham * 96hr	0.00164168	2.86546	PH * 96hr up vs Sham * 96hr	0.160711	1.56588	PVL * 96hr up vs Sham * 96hr
Abo	ABO blood group (transferase A, alpha 1-3-N-acetylgalactosaminyltransferase; transferase B, alpha 1-3-galactosyltransferase)	Abo2	100301568	ENSRNOG00000046958	GO:0001962|GO:0004380|GO:0004381|GO:0005576|GO:0005794|GO:0006486|GO:0008152|GO:0008284|GO:0009624|GO:0016021|GO:0031410|GO:0032526|GO:0032580|GO:0043066|GO:0046872|GO:0051691	chr3	RGD:2307241	9749616	protein-coding		9729921	0.0353751	0.163426	0.0247185	0.344415	-1.48844	ALPPS * 24hr down vs Sham * 24hr	0.96715	-1.01536	PH * 24hr down vs Sham * 24hr	0.4779	1.30356	PVL * 24hr up vs Sham * 24hr	0.00123005	4.33494	ALPPS * 96hr up vs Sham * 96hr	0.00501329	3.34862	PH * 96hr up vs Sham * 96hr	0.00246527	4.46568	PVL * 96hr up vs Sham * 96hr
Ppic	peptidylprolyl isomerase C		291463	ENSRNOG00000017416	GO:0003755|GO:0006457|GO:0016018	chr18	RGD:1303221	47598040	protein-coding	294711|301432|360746|361449|361887|64367	47585434	1.16174e-07	6.61361e-07	0.197893	3.23766e-05	2.73178	ALPPS * 24hr up vs Sham * 24hr	2.09002e-05	2.55329	PH * 24hr up vs Sham * 24hr	3.30651e-05	2.4523	PVL * 24hr up vs Sham * 24hr	1.22755e-07	4.32578	ALPPS * 96hr up vs Sham * 96hr	8.00594e-06	2.78661	PH * 96hr up vs Sham * 96hr	0.000102666	2.4484	PVL * 96hr up vs Sham * 96hr
Fblim1	filamin binding LIM protein 1	Cal	362650	ENSRNOG00000011774	GO:0001725|GO:0016337|GO:0030054|GO:0031005|GO:0033623|GO:0043231	chr5	RGD:1359551	163867441	protein-coding	114636|288010|316101|361552|85265	163841377	0.00297173	0.0157969	0.446245	0.0455894	2.39046	ALPPS * 24hr up vs Sham * 24hr	0.193646	1.62428	PH * 24hr up vs Sham * 24hr	0.096804	1.88189	PVL * 24hr up vs Sham * 24hr	0.00104812	4.31584	ALPPS * 96hr up vs Sham * 96hr	0.00248615	3.69269	PH * 96hr up vs Sham * 96hr	0.0192595	2.8578	PVL * 96hr up vs Sham * 96hr
Apba2	amyloid beta (A4) precursor protein-binding, family A, member 2	Mint2	83610	ENSRNOG00000016358	GO:0001540|GO:0001701|GO:0005515|GO:0005546|GO:0005886|GO:0007268|GO:0007626|GO:0010468|GO:0015031|GO:0016079|GO:0035264	chr1	RGD:620845	126655815	protein-coding	83589|83611	126475693	0.00177605	0.0395506	0.0639461	0.280324	1.49688	ALPPS * 24hr up vs Sham * 24hr	0.377913	-1.33985	PH * 24hr down vs Sham * 24hr	0.0143389	-2.45409	PVL * 24hr down vs Sham * 24hr	0.000453801	4.31356	ALPPS * 96hr up vs Sham * 96hr	0.0208279	2.30826	PH * 96hr up vs Sham * 96hr	0.382038	1.38291	PVL * 96hr up vs Sham * 96hr
Rnd1	Rho family GTPase 1		362993	ENSRNOG00000013621	GO:0005102|GO:0005525|GO:0005622|GO:0005912|GO:0007015|GO:0007162|GO:0007264|GO:0016020|GO:0016322	chrX	RGD:1306338	114859487	protein-coding	293660|297173|303553|306004|309722	114852416	7.35965e-05	0.00707992	0.554698	0.00286503	2.57415	ALPPS * 24hr up vs Sham * 24hr	0.0130044	1.94839	PH * 24hr up vs Sham * 24hr	0.018591	1.86697	PVL * 24hr up vs Sham * 24hr	2.27859e-05	4.2899	ALPPS * 96hr up vs Sham * 96hr	0.00306827	2.31081	PH * 96hr up vs Sham * 96hr	0.00972111	2.19093	PVL * 96hr up vs Sham * 96hr
Mthfd2	methylenetetrahydrofolate dehydrogenase (NADP+ dependent) 2, methenyltetrahydrofolate cyclohydrolase		680308	ENSRNOG00000010833	GO:0000166|GO:0000287|GO:0003674|GO:0004487|GO:0004488|GO:0005575|GO:0005739|GO:0009396|GO:0009408|GO:0042301|GO:0046653	chr4	RGD:1311313	179604331	protein-coding	305248	179592814	8.9237e-06	0.254831	0.0433301	0.00010881	5.70239	ALPPS * 24hr up vs Sham * 24hr	5.96035e-06	7.83647	PH * 24hr up vs Sham * 24hr	7.7171e-05	5.0178	PVL * 24hr up vs Sham * 24hr	0.00021243	4.26497	ALPPS * 96hr up vs Sham * 96hr	0.00587882	2.58609	PH * 96hr up vs Sham * 96hr	0.150897	1.64466	PVL * 96hr up vs Sham * 96hr
Cdc42ep5	CDC42 effector protein (Rho GTPase binding) 5		361505	ENSRNOG00000018616	GO:0005737|GO:0005886|GO:0007254|GO:0007266|GO:0008360|GO:0016020|GO:0017049|GO:0030838|GO:0031274	chr1	RGD:1308382	74829132	protein-coding	303653|309175|313838|315121	74828608	0.000268883	0.623481	0.814491	0.00255654	3.34257	ALPPS * 24hr up vs Sham * 24hr	0.00789556	2.48974	PH * 24hr up vs Sham * 24hr	0.00803822	2.48313	PVL * 24hr up vs Sham * 24hr	0.0002445	4.20802	ALPPS * 96hr up vs Sham * 96hr	0.0248366	2.09679	PH * 96hr up vs Sham * 96hr	0.0316076	2.19574	PVL * 96hr up vs Sham * 96hr
Cd276	Cd276 molecule	B7RP-2|B7h3	315716	ENSRNOG00000033608	GO:0005102|GO:0009897|GO:0016021|GO:0030501|GO:0042102|GO:0042110|GO:0042130|GO:0045077|GO:0045078|GO:0045085|GO:0045669|GO:0050728|GO:0050776	chr8	RGD:727815	63120668	protein-coding	24558|295322|298485|306956|306957|309620|313485|407781|497912|689801	63090338	0.000575781	2.21175e-06	0.0184445	0.292168	1.30851	ALPPS * 24hr up vs Sham * 24hr	0.149111	1.39855	PH * 24hr up vs Sham * 24hr	0.0186476	1.79414	PVL * 24hr up vs Sham * 24hr	1.31206e-05	4.20798	ALPPS * 96hr up vs Sham * 96hr	0.0268681	1.72149	PH * 96hr up vs Sham * 96hr	0.00276132	2.43597	PVL * 96hr up vs Sham * 96hr
Paqr5	progestin and adipoQ receptor family member V	Pmrgamma|RGD1311259	315741	ENSRNOG00000014164	GO:0016021	chr8	RGD:1311259	66711465	protein-coding	289036|302967|305203|313615|316275|681021	66632371	2.92546e-06	0.00866538	7.95719e-07	0.269508	-1.1723	ALPPS * 24hr down vs Sham * 24hr	0.875516	-1.01993	PH * 24hr down vs Sham * 24hr	0.224991	-1.16997	PVL * 24hr down vs Sham * 24hr	1.56257e-08	4.16044	ALPPS * 96hr up vs Sham * 96hr	4.90394e-09	4.75985	PH * 96hr up vs Sham * 96hr	1.36938e-06	3.02253	PVL * 96hr up vs Sham * 96hr
Krt75	keratin 75	Kb18	300247	ENSRNOG00000043203	GO:0005198|GO:0005622|GO:0045095	chr7	RGD:1359576	141028601	protein-coding	25626|300248|300250|315320|315323|315324|366991|366992|406226|406227|406228|407757|407760|407761|407762|681126	141019966	0.0186386	0.213631	0.0275776	0.607839	1.223	ALPPS * 24hr up vs Sham * 24hr	0.92462	-1.03359	PH * 24hr down vs Sham * 24hr	0.162284	1.65864	PVL * 24hr up vs Sham * 24hr	0.00106723	4.09073	ALPPS * 96hr up vs Sham * 96hr	0.000598897	4.53098	PH * 96hr up vs Sham * 96hr	0.0323203	2.48717	PVL * 96hr up vs Sham * 96hr
Ckap4	cytoskeleton-associated protein 4		362859	ENSRNOG00000008016	GO:0005783|GO:0005811	chr7	RGD:1311989	25093002	protein-coding		25084905	5.86944e-05	0.567011	0.173083	0.0178465	2.23953	ALPPS * 24hr up vs Sham * 24hr	0.000149526	3.98414	PH * 24hr up vs Sham * 24hr	0.00325898	2.59039	PVL * 24hr up vs Sham * 24hr	0.000128427	4.07413	ALPPS * 96hr up vs Sham * 96hr	0.0018111	2.80545	PH * 96hr up vs Sham * 96hr	0.00201561	3.11752	PVL * 96hr up vs Sham * 96hr
Csrp2	cysteine and glycine-rich protein 2	SmLIM	29317	ENSRNOG00000003772	GO:0005634|GO:0007275|GO:0008270|GO:0045445	chr7	RGD:61950	53660495	protein-coding	117505|29276|338401|367749|501100|691657	53641861	1.8354e-08	0.691047	0.00272204	5.07793e-07	3.88645	ALPPS * 24hr up vs Sham * 24hr	1.5078e-07	3.82738	PH * 24hr up vs Sham * 24hr	1.69877e-06	2.99133	PVL * 24hr up vs Sham * 24hr	8.72804e-08	4.06733	ALPPS * 96hr up vs Sham * 96hr	0.00211152	1.68983	PH * 96hr up vs Sham * 96hr	8.59431e-05	2.33923	PVL * 96hr up vs Sham * 96hr
Sgcb	sarcoglycan, beta (dystrophin-associated glycoprotein)		680229	ENSRNOG00000002135	GO:0007010|GO:0016010|GO:0016012|GO:0016021|GO:0035051	chr14	RGD:1594202	36951529	protein-coding		36936100	3.73756e-07	1.44387e-07	0.00093269	0.0187142	1.46439	ALPPS * 24hr up vs Sham * 24hr	5.23489e-05	2.08525	PH * 24hr up vs Sham * 24hr	0.00203591	1.62397	PVL * 24hr up vs Sham * 24hr	3.22313e-08	4.04424	ALPPS * 96hr up vs Sham * 96hr	2.36317e-06	2.66246	PH * 96hr up vs Sham * 96hr	1.70428e-05	2.4985	PVL * 96hr up vs Sham * 96hr
Vax2	ventral anterior homeobox 2		64572	ENSRNOG00000013261	GO:0000122|GO:0000976|GO:0003700|GO:0005634|GO:0005737|GO:0006351|GO:0007409|GO:0009950|GO:0016055|GO:0030900|GO:0031490|GO:0043010|GO:0048048|GO:0060041	chr4	RGD:621133	180001477	protein-coding	499380|502857|64571	179975806	0.0089747	0.00800674	0.160751	1	1	No change between ALPPS * 24hr and Sham * 24hr	0.0661499	2.13026	PH * 24hr up vs Sham * 24hr	1	1	No change between PVL * 24hr and Sham * 24hr	0.00256645	4.01262	ALPPS * 96hr up vs Sham * 96hr	0.00354516	3.77226	PH * 96hr up vs Sham * 96hr	0.235654	1.69174	PVL * 96hr up vs Sham * 96hr
Rhoc	ras homolog family member C		295342		GO:0004871|GO:0005525|GO:0005634|GO:0005829|GO:0005886|GO:0007264|GO:0016020|GO:0032154|GO:0033205|GO:0043123|GO:0043297	chr2	RGD:1304965	226697174	protein-coding		226691123	2.86363e-05	0.00362414	0.260373	0.00323733	2.21585	ALPPS * 24hr up vs Sham * 24hr	0.00350239	2.02119	PH * 24hr up vs Sham * 24hr	0.0118506	1.78687	PVL * 24hr up vs Sham * 24hr	7.85359e-06	3.96157	ALPPS * 96hr up vs Sham * 96hr	0.00136426	2.22432	PH * 96hr up vs Sham * 96hr	0.00102861	2.52493	PVL * 96hr up vs Sham * 96hr
Ddah2	dimethylarginine dimethylaminohydrolase 2		294239	ENSRNOG00000000842	GO:0000052|GO:0005739|GO:0006525|GO:0016403|GO:0016597	chr20	RGD:1302955	7125503	protein-coding	64157	7122457	0.048251	0.0155646	0.0100831	0.697009	-1.16495	ALPPS * 24hr down vs Sham * 24hr	0.0686127	-1.96947	PH * 24hr down vs Sham * 24hr	0.966477	-1.01481	PVL * 24hr down vs Sham * 24hr	0.00131989	3.95025	ALPPS * 96hr up vs Sham * 96hr	0.00499464	3.13555	PH * 96hr up vs Sham * 96hr	0.00199426	4.28617	PVL * 96hr up vs Sham * 96hr
Msc	musculin		312897	ENSRNOG00000007540	GO:0005634|GO:0014707|GO:0046983|GO:0060021|GO:0060539	chr5	RGD:1305496	3936298	protein-coding	252856	3934953	0.0295793	0.706769	0.055483	0.548202	1.24973	ALPPS * 24hr up vs Sham * 24hr	0.823327	-1.0765	PH * 24hr down vs Sham * 24hr	0.998648	-1.00056	PVL * 24hr down vs Sham * 24hr	0.000858136	3.92402	ALPPS * 96hr up vs Sham * 96hr	0.00219682	3.35969	PH * 96hr up vs Sham * 96hr	0.0117865	2.85294	PVL * 96hr up vs Sham * 96hr
Ces2c	carboxylesterase 2C	CESRL4|Ces2|Ces2l	171118	ENSRNOG00000036571	GO:0001101|GO:0043231|GO:0047619	chr1	RGD:621510	290021899	protein-coding	171297|24254|24346|246252.chr19.1|246252.chr19.2|24826|291952|291955|292152|498940|501232|65036|679817	290014333	1.3344e-06	0.845013	0.0850727	0.00171516	2.39624	ALPPS * 24hr up vs Sham * 24hr	0.000670988	2.40821	PH * 24hr up vs Sham * 24hr	0.00104913	2.29864	PVL * 24hr up vs Sham * 24hr	9.28426e-06	3.91756	ALPPS * 96hr up vs Sham * 96hr	3.59475e-06	4.4249	PH * 96hr up vs Sham * 96hr	4.14458e-06	5.16511	PVL * 96hr up vs Sham * 96hr
Clec7a	C-type lectin domain family 7, member A	Clec7b|RGD1565140	502902	ENSRNOG00000033879	GO:0001846|GO:0001872|GO:0001874|GO:0001878|GO:0001879|GO:0002221|GO:0002238|GO:0002366|GO:0002752|GO:0006910|GO:0006911|GO:0008037|GO:0008329|GO:0009897|GO:0016337|GO:0030246|GO:0030247|GO:0032760|GO:0045087|GO:0050766|GO:0071226	chr4	RGD:1565140	211870794	protein-coding	100910089|140914|24934|25110|297645|500336|500337|500338|502900|502901|503650|503651	211859714	0.000779786	0.246148	0.139613	0.00478151	3.55118	ALPPS * 24hr up vs Sham * 24hr	0.114573	1.76773	PH * 24hr up vs Sham * 24hr	0.984806	1.00658	PVL * 24hr up vs Sham * 24hr	0.00123847	3.9144	ALPPS * 96hr up vs Sham * 96hr	0.00123361	3.91706	PH * 96hr up vs Sham * 96hr	0.0120546	2.97719	PVL * 96hr up vs Sham * 96hr
Des	desmin		64362	ENSRNOG00000019810	GO:0005198|GO:0005622|GO:0005737|GO:0005856|GO:0005882|GO:0005916|GO:0005921|GO:0008092|GO:0030018|GO:0031594|GO:0042383|GO:0043292|GO:0045098	chr9	RGD:620686	82333548	protein-coding	116685|24387|24503|24587|24688|25491|299625|60374|81818|83613	82325843	0.0521898	0.000137781	0.000277161	0.0404205	-1.78259	ALPPS * 24hr down vs Sham * 24hr	0.0117161	-1.94107	PH * 24hr down vs Sham * 24hr	0.128525	-1.44753	PVL * 24hr down vs Sham * 24hr	3.55336e-05	3.9043	ALPPS * 96hr up vs Sham * 96hr	0.00698767	2.06043	PH * 96hr up vs Sham * 96hr	0.000439876	3.21835	PVL * 96hr up vs Sham * 96hr
Tcf19	transcription factor 19		406195			chr20	RGD:1302974	5833706	protein-coding		5831137	2.93233e-07	0.000659604	0.000168592	2.62444e-07	39.4343	ALPPS * 24hr up vs Sham * 24hr	4.05331e-08	45.7412	PH * 24hr up vs Sham * 24hr	2.84576e-07	26.1753	PVL * 24hr up vs Sham * 24hr	0.00195984	3.88795	ALPPS * 96hr up vs Sham * 96hr	0.0965099	1.89085	PH * 96hr up vs Sham * 96hr	0.00294841	4.20259	PVL * 96hr up vs Sham * 96hr
Tmem26	transmembrane protein 26		309724	ENSRNOG00000027859	GO:0016021	chr20	RGD:1309273	23789900	protein-coding		23740900	0.000862912	0.144871	0.00105276	0.17737	-1.39849	ALPPS * 24hr down vs Sham * 24hr	0.104741	1.44248	PH * 24hr up vs Sham * 24hr	0.893233	1.02929	PVL * 24hr up vs Sham * 24hr	1.62834e-05	3.87157	ALPPS * 96hr up vs Sham * 96hr	3.68261e-05	3.49745	PH * 96hr up vs Sham * 96hr	0.00891304	2.04747	PVL * 96hr up vs Sham * 96hr
Fabp12	fatty acid binding protein 12	RGD1565000	499570		GO:0005215|GO:0008289	chr2	RGD:1565000	113521693	protein-coding		113506269	0.00070495	7.1153e-09	1.66195e-06	1.05454e-06	-31.2785	ALPPS * 24hr down vs Sham * 24hr	7.97758e-07	-23.4139	PH * 24hr down vs Sham * 24hr	0.00778965	-3.21534	PVL * 24hr down vs Sham * 24hr	0.00292627	3.87015	ALPPS * 96hr up vs Sham * 96hr	0.005364	3.45063	PH * 96hr up vs Sham * 96hr	0.00168096	5.10894	PVL * 96hr up vs Sham * 96hr
Chtf18	CTF18, chromosome transmission fidelity factor 18 homolog (S. cerevisiae)		287146	ENSRNOG00000019174	GO:0003677|GO:0003887|GO:0005524|GO:0005634|GO:0005737|GO:0006260|GO:0009360|GO:0017111	chr10	RGD:1310473	14911519	protein-coding		14903483	4.18973e-06	4.591e-07	0.00525151	1.65576e-05	7.66671	ALPPS * 24hr up vs Sham * 24hr	1.04126e-06	10.2934	PH * 24hr up vs Sham * 24hr	1.28946e-05	6.45525	PVL * 24hr up vs Sham * 24hr	0.000310227	3.86654	ALPPS * 96hr up vs Sham * 96hr	0.0629789	1.7771	PH * 96hr up vs Sham * 96hr	0.0266234	2.19986	PVL * 96hr up vs Sham * 96hr
Olfml2b	olfactomedin-like 2B		304960	ENSRNOG00000003018	GO:0030198|GO:0031012|GO:0042803|GO:0050840	chr13	RGD:1309257	93647084	protein-coding	252920|290409|293288|296708|310743|313783|315675|361621|81523|93667	93609913	0.000340744	0.0073169	0.0166682	0.196506	1.4436	ALPPS * 24hr up vs Sham * 24hr	0.250399	1.33687	PH * 24hr up vs Sham * 24hr	0.204427	1.3803	PVL * 24hr up vs Sham * 24hr	6.72821e-05	3.86591	ALPPS * 96hr up vs Sham * 96hr	3.97027e-05	4.15756	PH * 96hr up vs Sham * 96hr	0.000129145	4.11158	PVL * 96hr up vs Sham * 96hr
Rtn4	reticulon 4	NI-250|Nogo|Nogo-A|Vp20|r|rat N|rat NogoA	83765	ENSRNOG00000004621	GO:0001525|GO:0005515|GO:0005635|GO:0005737|GO:0005783|GO:0005886|GO:0007399|GO:0007413|GO:0007568|GO:0010977|GO:0014823|GO:0016021|GO:0021553|GO:0021801|GO:0030176|GO:0030308|GO:0030334|GO:0030517|GO:0032403|GO:0033603|GO:0042995|GO:0043005|GO:0043025|GO:0043209|GO:0043234|GO:0045665|GO:0045687|GO:0048679|GO:0048709|GO:0050771|GO:0051930|GO:0051960|GO:0060317|GO:0070571|GO:0071786|GO:2000172	chr14	RGD:620989	113839936	protein-coding	140945|308410	113792443	4.0733e-07	0.585542	0.276251	4.33496e-05	2.55794	ALPPS * 24hr up vs Sham * 24hr	0.00102386	1.81196	PH * 24hr up vs Sham * 24hr	0.00306969	1.67225	PVL * 24hr up vs Sham * 24hr	2.04971e-07	3.85996	ALPPS * 96hr up vs Sham * 96hr	2.32416e-05	2.44078	PH * 96hr up vs Sham * 96hr	0.000147846	2.29061	PVL * 96hr up vs Sham * 96hr
Tes	testis derived transcript		500040	ENSRNOG00000032978	GO:0005737|GO:0005886|GO:0005925|GO:0008270|GO:0008285|GO:0030054|GO:0043234	chr4	RGD:1566346	44968306	protein-coding	312563|315259|316142|317380|494021	44929781	3.58532e-06	0.980153	0.31702	0.000691835	2.39129	ALPPS * 24hr up vs Sham * 24hr	0.000272345	2.38193	PH * 24hr up vs Sham * 24hr	0.000652848	2.19285	PVL * 24hr up vs Sham * 24hr	2.99857e-06	3.84111	ALPPS * 96hr up vs Sham * 96hr	7.74495e-05	2.69512	PH * 96hr up vs Sham * 96hr	0.00164276	2.18719	PVL * 96hr up vs Sham * 96hr
LOC498231	LRRGT00144		498231	ENSRNOG00000029418		chr13	RGD:1561566	55315101	protein-coding		55296141	0.0422708	0.236964	0.37084	0.371993	1.4817	ALPPS * 24hr up vs Sham * 24hr	0.924347	1.03755	PH * 24hr up vs Sham * 24hr	0.700001	1.16181	PVL * 24hr up vs Sham * 24hr	0.00334814	3.83819	ALPPS * 96hr up vs Sham * 96hr	0.397933	1.39443	PH * 96hr up vs Sham * 96hr	0.0567539	2.42345	PVL * 96hr up vs Sham * 96hr
Fkbp10	FK506 binding protein 10		360627	ENSRNOG00000015941	GO:0000413|GO:0003755|GO:0005509|GO:0005528|GO:0006457|GO:0016020|GO:0018208	chr10	RGD:1549751	88131445	protein-coding	293702|295672|297123|300211|362366	88119584	0.000455211	0.0822222	0.148013	0.0645644	1.80363	ALPPS * 24hr up vs Sham * 24hr	0.0801505	1.64225	PH * 24hr up vs Sham * 24hr	0.0915566	1.61022	PVL * 24hr up vs Sham * 24hr	0.000168043	3.80234	ALPPS * 96hr up vs Sham * 96hr	0.000187062	3.74477	PH * 96hr up vs Sham * 96hr	0.00110925	3.32571	PVL * 96hr up vs Sham * 96hr
Prss35	protease, serine, 35		315866	ENSRNOG00000025184	GO:0003824|GO:0004252|GO:0005576|GO:0005739|GO:0006508	chr8	RGD:1311282	93951103	protein-coding	308807	93934402	0.0116888	0.000843245	0.0701917	0.697224	1.15221	ALPPS * 24hr up vs Sham * 24hr	0.530115	-1.22802	PH * 24hr down vs Sham * 24hr	0.810013	1.0813	PVL * 24hr up vs Sham * 24hr	0.000914892	3.80233	ALPPS * 96hr up vs Sham * 96hr	0.712164	-1.12765	PH * 96hr down vs Sham * 96hr	0.966082	-1.01556	PVL * 96hr down vs Sham * 96hr
Tmsb10	thymosin, beta 10	Ptmb10|THYb10	50665	ENSRNOG00000042499	GO:0003785|GO:0005737|GO:0005856|GO:0007286|GO:0030036|GO:0042989	chr4	RGD:62022	165646842	protein-coding	286978	165645783	0.000510462	0.0226241	0.0743203	0.0705936	1.64443	ALPPS * 24hr up vs Sham * 24hr	0.328109	1.25904	PH * 24hr up vs Sham * 24hr	0.178788	1.37958	PVL * 24hr up vs Sham * 24hr	4.04465e-05	3.80147	ALPPS * 96hr up vs Sham * 96hr	0.00139572	2.46577	PH * 96hr up vs Sham * 96hr	0.000486921	3.14883	PVL * 96hr up vs Sham * 96hr
C1qtnf2	C1q and tumor necrosis factor related protein 2	Ctrp2|RGD1561041	497886	ENSRNOG00000003870	GO:0000187|GO:0005102|GO:0005581|GO:0005615|GO:0042802|GO:0045725|GO:0046321|GO:0046326|GO:0051260|GO:0070206|GO:0070208	chr10	RGD:1561041	28925541	protein-coding	246253|294806|29687|298566|300220|315114|315598|363686|364395|680404	28909018	0.0836476	0.000269758	0.0110841	0.482334	-1.26493	ALPPS * 24hr down vs Sham * 24hr	0.79847	1.07874	PH * 24hr up vs Sham * 24hr	0.56957	-1.18485	PVL * 24hr down vs Sham * 24hr	0.00042466	3.80101	ALPPS * 96hr up vs Sham * 96hr	0.0307875	2.01252	PH * 96hr up vs Sham * 96hr	0.00296835	3.21661	PVL * 96hr up vs Sham * 96hr
Tlr1	toll-like receptor 1		305354		GO:0002224|GO:0002282|GO:0002755|GO:0004888|GO:0006952|GO:0006954|GO:0016021|GO:0032493|GO:0034150|GO:0035354|GO:0042088|GO:0042495|GO:0042496|GO:0042535|GO:0042742|GO:0045087|GO:0045410|GO:0046982|GO:0050707|GO:0052033|GO:0071723|GO:0071727	chr14	RGD:1309975	44874283	protein-coding		44871931	7.27701e-06	0.00112462	0.0182427	0.00075599	2.41152	ALPPS * 24hr up vs Sham * 24hr	0.144227	1.32875	PH * 24hr up vs Sham * 24hr	0.0197831	1.62144	PVL * 24hr up vs Sham * 24hr	4.24826e-06	3.78713	ALPPS * 96hr up vs Sham * 96hr	1.18009e-05	3.366	PH * 96hr up vs Sham * 96hr	4.1606e-05	3.33194	PVL * 96hr up vs Sham * 96hr
Selm	selenoprotein M	RGD1565037	498398		GO:0005634|GO:0005730|GO:0005737|GO:0005783|GO:0005794	chr14	RGD:1565037	84442922	protein-coding		84440340	0.0013012	0.0688001	0.0934816	0.0375702	1.99955	ALPPS * 24hr up vs Sham * 24hr	0.172513	1.4739	PH * 24hr up vs Sham * 24hr	0.622025	1.14571	PVL * 24hr up vs Sham * 24hr	0.00022508	3.77335	ALPPS * 96hr up vs Sham * 96hr	0.00366177	2.55902	PH * 96hr up vs Sham * 96hr	0.000958457	3.51012	PVL * 96hr up vs Sham * 96hr
Fam102b	family with sequence similarity 102, member B	RGD1310037	365903			chr2	RGD:1310037	231302845	protein-coding		231233936	2.67836e-05	0.321641	0.00460027	0.012055	1.78794	ALPPS * 24hr up vs Sham * 24hr	0.200182	1.27433	PH * 24hr up vs Sham * 24hr	0.0264098	1.56421	PVL * 24hr up vs Sham * 24hr	3.54071e-06	3.77303	ALPPS * 96hr up vs Sham * 96hr	4.6812e-06	3.65217	PH * 96hr up vs Sham * 96hr	0.00498034	1.95587	PVL * 96hr up vs Sham * 96hr
Wbp5	WW domain binding protein 5	RGD1560111	680354	ENSRNOG00000034198	GO:0050699	chrX	RGD:1592975	106338637	protein-coding	302593|367909|680319	106336502	1.12696e-06	0.805102	0.0790287	1.5857e-05	4.3206	ALPPS * 24hr up vs Sham * 24hr	3.09655e-06	4.5631	PH * 24hr up vs Sham * 24hr	3.50793e-05	3.36476	PVL * 24hr up vs Sham * 24hr	1.36832e-05	3.76992	ALPPS * 96hr up vs Sham * 96hr	0.00272061	2.09559	PH * 96hr up vs Sham * 96hr	0.0041078	2.18129	PVL * 96hr up vs Sham * 96hr
Mad2l1	MAD2 mitotic arrest deficient-like 1 (yeast)		297176	ENSRNOG00000005376	GO:0000070|GO:0000775|GO:0000776|GO:0000922|GO:0005634|GO:0005643|GO:0005829|GO:0007093|GO:0007094|GO:0042177|GO:0042803|GO:0043066|GO:0048471|GO:0060564|GO:0072686|GO:0090267	chr4	RGD:1310889	162322429	protein-coding		162316426	6.30013e-08	1.12342e-07	4.81838e-05	9.66234e-08	12.9769	ALPPS * 24hr up vs Sham * 24hr	6.42793e-09	17.1191	PH * 24hr up vs Sham * 24hr	2.70665e-07	8.22958	PVL * 24hr up vs Sham * 24hr	4.88037e-05	3.76459	ALPPS * 96hr up vs Sham * 96hr	0.0560008	1.61445	PH * 96hr up vs Sham * 96hr	0.0148302	2.04172	PVL * 96hr up vs Sham * 96hr
Upp1	uridine phosphorylase 1		289801	ENSRNOG00000004972	GO:0004850|GO:0005737|GO:0006220|GO:0008152|GO:0009166|GO:0042149|GO:0046108	chr14	RGD:1305566	89132098	protein-coding	295620	89113731	0.00143054	0.861422	0.0952614	0.0764135	1.90873	ALPPS * 24hr up vs Sham * 24hr	0.576302	1.18877	PH * 24hr up vs Sham * 24hr	0.0112634	2.41459	PVL * 24hr up vs Sham * 24hr	0.000628806	3.75736	ALPPS * 96hr up vs Sham * 96hr	0.00080189	3.6172	PH * 96hr up vs Sham * 96hr	0.00521868	3.05416	PVL * 96hr up vs Sham * 96hr
Lxn	latexin		59073	ENSRNOG00000013572	GO:0005737|GO:0006954|GO:0008191|GO:0008201|GO:0010951|GO:0050965	chr2	RGD:68361	183983837	protein-coding	310486	183977968	0.00040076	0.0149946	0.210698	0.102503	1.80144	ALPPS * 24hr up vs Sham * 24hr	0.0698463	1.8066	PH * 24hr up vs Sham * 24hr	0.0248829	2.13168	PVL * 24hr up vs Sham * 24hr	0.000622779	3.748	ALPPS * 96hr up vs Sham * 96hr	0.000336035	4.13143	PH * 96hr up vs Sham * 96hr	0.000336271	4.8839	PVL * 96hr up vs Sham * 96hr
Hmgb2	high mobility group box 2	Hmg2	29395	ENSRNOG00000013167	GO:0000793|GO:0001938|GO:0003677|GO:0003684|GO:0003690|GO:0003700|GO:0005615|GO:0005634|GO:0005737|GO:0006288|GO:0006357|GO:0007049|GO:0007283|GO:0007289|GO:0007399|GO:0008289|GO:0008301|GO:0008584|GO:0019904|GO:0031100|GO:0031493|GO:0032075|GO:0042056|GO:0043066|GO:0043234|GO:0043388|GO:0044212|GO:0045648|GO:0045654|GO:0045892|GO:0045893|GO:0045944|GO:0048471|GO:0048545|GO:0050786|GO:0050918|GO:…	chr16	RGD:69291	35889338	protein-coding	286990|291908|305373|311615|362481|500154	35886764	1.22084e-07	1.21778e-06	0.00214821	1.01729e-06	9.56309	ALPPS * 24hr up vs Sham * 24hr	3.28979e-08	14.5171	PH * 24hr up vs Sham * 24hr	8.79763e-07	7.72632	PVL * 24hr up vs Sham * 24hr	0.000102502	3.73068	ALPPS * 96hr up vs Sham * 96hr	0.00170199	2.59145	PH * 96hr up vs Sham * 96hr	0.0011169	3.07612	PVL * 96hr up vs Sham * 96hr
Tk1	thymidine kinase 1, soluble	Tk	24834		GO:0001889|GO:0003674|GO:0004797|GO:0005524|GO:0005737|GO:0006260|GO:0008270|GO:0009165|GO:0009636|GO:0014856|GO:0016310|GO:0019206|GO:0031667|GO:0046104|GO:0046688|GO:0048565|GO:0051289|GO:0051414|GO:0060138	chr10	RGD:621014	106468109	protein-coding		106456782	4.0947e-09	1.61592e-05	0.000180859	2.74138e-08	11.4711	ALPPS * 24hr up vs Sham * 24hr	2.45926e-09	13.9103	PH * 24hr up vs Sham * 24hr	1.37544e-08	10.0137	PVL * 24hr up vs Sham * 24hr	1.12073e-05	3.71776	ALPPS * 96hr up vs Sham * 96hr	0.000738966	2.33982	PH * 96hr up vs Sham * 96hr	1.6299e-05	4.12808	PVL * 96hr up vs Sham * 96hr
Rcn1	reticulocalbin 1, EF-hand calcium binding domain	Rcn	362182	ENSRNOG00000013452	GO:0001701|GO:0005509|GO:0005783|GO:0043010	chr3	RGD:1311292	102040504	protein-coding	155173|29218|494125|64366	102026257	7.54872e-06	0.194561	0.0757669	0.0049011	1.98615	ALPPS * 24hr up vs Sham * 24hr	0.0103648	1.72356	PH * 24hr up vs Sham * 24hr	0.00134421	2.08337	PVL * 24hr up vs Sham * 24hr	5.09569e-06	3.71279	ALPPS * 96hr up vs Sham * 96hr	9.93186e-06	3.43741	PH * 96hr up vs Sham * 96hr	0.000140024	2.90154	PVL * 96hr up vs Sham * 96hr
Gbp5	guanylate binding protein 5		362050	ENSRNOG00000032240	GO:0003924|GO:0005525|GO:0031410|GO:0071346	chr2	RGD:1311040	266725952	protein-coding	171164|305139|310917	266707528	0.000126871	0.28253	0.0202048	0.161912	1.49317	ALPPS * 24hr up vs Sham * 24hr	0.200303	1.38595	PH * 24hr up vs Sham * 24hr	0.000126871	3.56297	PVL * 24hr up vs Sham * 24hr	9.50357e-05	3.7035	ALPPS * 96hr up vs Sham * 96hr	0.000663809	2.877	PH * 96hr up vs Sham * 96hr	0.00207663	2.78182	PVL * 96hr up vs Sham * 96hr
Bst1	bone marrow stromal cell antigen 1		81506	ENSRNOG00000003064	GO:0000166|GO:0003674|GO:0003953|GO:0005575|GO:0005886|GO:0008150|GO:0031225	chr14	RGD:620344	71843340	protein-coding	25668	71827040	0.00177244	0.559102	0.132131	0.55737	1.25787	ALPPS * 24hr up vs Sham * 24hr	0.0737242	1.9345	PH * 24hr up vs Sham * 24hr	0.38908	1.3545	PVL * 24hr up vs Sham * 24hr	0.00184492	3.69446	ALPPS * 96hr up vs Sham * 96hr	0.000147263	5.80265	PH * 96hr up vs Sham * 96hr	0.0376883	2.40126	PVL * 96hr up vs Sham * 96hr
Nrg1	neuregulin 1		112400	ENSRNOG00000010392	GO:0000165|GO:0000902|GO:0003161|GO:0003222|GO:0003712|GO:0005102|GO:0005176|GO:0005576|GO:0005615|GO:0005737|GO:0005886|GO:0005887|GO:0007169|GO:0007171|GO:0007399|GO:0007416|GO:0007422|GO:0007507|GO:0007517|GO:0007626|GO:0008083|GO:0008217|GO:0008283|GO:0009790|GO:0010001|GO:0010667|GO:0015758|GO:0016021|GO:0016324|GO:0016477|GO:0021781|GO:0030296|GO:0030307|GO:0030424|GO:0031594|GO:0038127|GO:…	chr16	RGD:621341	63718738	protein-coding		63540649	1.17316e-05	1.16069e-05	0.58844	0.0014971	2.63272	ALPPS * 24hr up vs Sham * 24hr	0.000149769	3.10034	PH * 24hr up vs Sham * 24hr	0.00504146	2.07708	PVL * 24hr up vs Sham * 24hr	3.66017e-05	3.68924	ALPPS * 96hr up vs Sham * 96hr	0.000147598	3.10577	PH * 96hr up vs Sham * 96hr	0.0280854	1.82689	PVL * 96hr up vs Sham * 96hr
Reep1	receptor accessory protein 1	RGD1305230	362384	ENSRNOG00000008481	GO:0005737|GO:0005783|GO:0008017|GO:0016020|GO:0031849|GO:0051205|GO:0071786	chr4	RGD:1305230	164513460	protein-coding	294375|306014|362835|364838	164396528	0.000196113	0.212711	0.282132	0.0113064	2.85146	ALPPS * 24hr up vs Sham * 24hr	0.00860297	2.66861	PH * 24hr up vs Sham * 24hr	0.131881	1.67281	PVL * 24hr up vs Sham * 24hr	0.00117612	3.68618	ALPPS * 96hr up vs Sham * 96hr	0.000115036	5.47211	PH * 96hr up vs Sham * 96hr	0.00189722	3.93976	PVL * 96hr up vs Sham * 96hr
Npdc1	neural proliferation, differentiation and control, 1		296562	ENSRNOG00000013895	GO:0016021	chr3	RGD:1303156	2612086	protein-coding		2606428	8.57206e-05	0.0029522	0.209546	0.0294246	1.81719	ALPPS * 24hr up vs Sham * 24hr	0.0110944	1.90455	PH * 24hr up vs Sham * 24hr	0.0107589	1.91108	PVL * 24hr up vs Sham * 24hr	3.81152e-05	3.67538	ALPPS * 96hr up vs Sham * 96hr	0.000476852	2.70915	PH * 96hr up vs Sham * 96hr	0.000270533	3.28043	PVL * 96hr up vs Sham * 96hr
RGD1561145	similar to novel protein		498580	ENSRNOG00000042628		chr16	RGD:1561145	11019046	protein-coding		10987769	0.0281288	0.303817	0.0131231	0.104447	-1.91661	ALPPS * 24hr down vs Sham * 24hr	0.429405	1.31351	PH * 24hr up vs Sham * 24hr	0.800296	1.09024	PVL * 24hr up vs Sham * 24hr	0.00165305	3.67513	ALPPS * 96hr up vs Sham * 96hr	0.00117654	3.89478	PH * 96hr up vs Sham * 96hr	0.0317119	2.44474	PVL * 96hr up vs Sham * 96hr
Fkbp7	FK506 binding protein 7		295672	ENSRNOG00000011758	GO:0000413|GO:0003755|GO:0005509|GO:0005528|GO:0005783|GO:0006457|GO:0016020|GO:0018208	chr3	RGD:1305293	70107822	protein-coding	293702|297123|300211|360627|362366	70095653	0.0789661	0.26188	0.048492	0.906395	-1.04142	ALPPS * 24hr down vs Sham * 24hr	0.843347	-1.06294	PH * 24hr down vs Sham * 24hr	0.631949	-1.16004	PVL * 24hr down vs Sham * 24hr	0.000762591	3.66045	ALPPS * 96hr up vs Sham * 96hr	0.00756643	2.57314	PH * 96hr up vs Sham * 96hr	0.0324103	2.23643	PVL * 96hr up vs Sham * 96hr
Bok	BCL2-related ovarian killer	Bok-BH3	29884	ENSRNOG00000018214	GO:0005515|GO:0005634|GO:0005737|GO:0005739|GO:0006915|GO:0006917|GO:0006919|GO:0007420|GO:0008283|GO:0008584|GO:0031966|GO:0043065|GO:0046982|GO:0046983|GO:0048709|GO:0051400|GO:0072332	chr9	RGD:70984	100493563	protein-coding		100482657	0.00183203	0.2759	0.0609767	0.287646	1.34084	ALPPS * 24hr up vs Sham * 24hr	0.246609	1.3324	PH * 24hr up vs Sham * 24hr	0.243815	1.33479	PVL * 24hr up vs Sham * 24hr	8.4805e-05	3.64969	ALPPS * 96hr up vs Sham * 96hr	0.000453467	2.94447	PH * 96hr up vs Sham * 96hr	0.00473944	2.43415	PVL * 96hr up vs Sham * 96hr
Ctla2a	cytotoxic T lymphocyte-associated protein 2 alpha	RGD1565540	498690	ENSRNOG00000039971		chr17	RGD:1565540	6399746	protein-coding		6397861	0.182801	2.82535e-05	0.000281548	0.0666474	-1.78502	ALPPS * 24hr down vs Sham * 24hr	0.00193305	-2.69527	PH * 24hr down vs Sham * 24hr	0.0348951	-1.83807	PVL * 24hr down vs Sham * 24hr	0.000211509	3.63738	ALPPS * 96hr up vs Sham * 96hr	0.00207946	2.66944	PH * 96hr up vs Sham * 96hr	0.00120062	3.25146	PVL * 96hr up vs Sham * 96hr
Slc16a6	solute carrier family 16, member 6 (monocarboxylic acid transporter 7)	Mct7B	303772	ENSRNOG00000000245	GO:0016021|GO:0055085	chr10	RGD:735117	97480918	protein-coding	259248|287450|287451|295356|309525|316578|65200|690212|80878	97459775	4.48777e-06	0.244821	0.193697	0.000196743	3.85645	ALPPS * 24hr up vs Sham * 24hr	6.15292e-06	5.44431	PH * 24hr up vs Sham * 24hr	0.00118251	2.66497	PVL * 24hr up vs Sham * 24hr	0.000104265	3.63644	ALPPS * 96hr up vs Sham * 96hr	0.000719769	2.83454	PH * 96hr up vs Sham * 96hr	0.00171921	2.84165	PVL * 96hr up vs Sham * 96hr
Plat	plasminogen activator, tissue	PATISS|tPA	25692	ENSRNOG00000019018	GO:0001666|GO:0003674|GO:0004252|GO:0005615|GO:0005737|GO:0006508|GO:0009986|GO:0014909|GO:0030141|GO:0031012|GO:0031639|GO:0035249|GO:0042060|GO:0043434|GO:0045177|GO:0045202|GO:0045861|GO:0048008|GO:0048167|GO:0051384|GO:0051591|GO:0060279	chr16	RGD:3342	73754851	protein-coding	114107|24446|24566|25619|287102|292126|306761|58947|85253	73730261	0.0755085	0.729938	0.0040812	0.364944	-1.29808	ALPPS * 24hr down vs Sham * 24hr	0.0662471	-1.64277	PH * 24hr down vs Sham * 24hr	0.45662	-1.2102	PVL * 24hr down vs Sham * 24hr	0.000139886	3.63472	ALPPS * 96hr up vs Sham * 96hr	0.00688559	2.20042	PH * 96hr up vs Sham * 96hr	0.0087723	2.33443	PVL * 96hr up vs Sham * 96hr
Kif20a	kinesin family member 20A		361308	ENSRNOG00000024428	GO:0000910|GO:0001578|GO:0003777|GO:0005524|GO:0005794|GO:0005819|GO:0005874|GO:0005875|GO:0007018|GO:0019901	chr18	RGD:1307695	27146171	protein-coding	309523|315740	27137685	1.89206e-07	4.22745e-07	0.000126278	3.86777e-07	22.4275	ALPPS * 24hr up vs Sham * 24hr	1.5333e-08	36.8955	PH * 24hr up vs Sham * 24hr	1.30142e-07	20.9548	PVL * 24hr up vs Sham * 24hr	0.00105084	3.61835	ALPPS * 96hr up vs Sham * 96hr	0.0324099	2.10031	PH * 96hr up vs Sham * 96hr	0.0117735	2.74914	PVL * 96hr up vs Sham * 96hr
Mterfd3	MTERF domain containing 3	RGD1311836|mTERF2	366856	ENSRNOG00000006978	GO:0005739|GO:0005759|GO:0006351|GO:0006355|GO:0042803|GO:0044212	chr7	RGD:1311836	24798719	protein-coding	85261	24788439	0.00119901	0.0279112	0.165812	0.118144	1.6424	ALPPS * 24hr up vs Sham * 24hr	0.918702	-1.02809	PH * 24hr down vs Sham * 24hr	0.0114506	2.17108	PVL * 24hr up vs Sham * 24hr	0.00027005	3.61777	ALPPS * 96hr up vs Sham * 96hr	0.0270638	1.93086	PH * 96hr up vs Sham * 96hr	0.00849232	2.48852	PVL * 96hr up vs Sham * 96hr
Cdca7	cell division cycle associated 7		311742	ENSRNOG00000001514	GO:0005634|GO:0006351|GO:0006355|GO:0042127	chr3	RGD:1309363	65641461	protein-coding	619566	65630826	9.45865e-07	0.00475077	0.00151018	1.82666e-06	18.9724	ALPPS * 24hr up vs Sham * 24hr	1.90632e-07	24.122	PH * 24hr up vs Sham * 24hr	7.66571e-07	17.0356	PVL * 24hr up vs Sham * 24hr	0.00191011	3.61611	ALPPS * 96hr up vs Sham * 96hr	0.0299988	2.25824	PH * 96hr up vs Sham * 96hr	0.0102723	3.05732	PVL * 96hr up vs Sham * 96hr
Kif18a	kinesin family member 18A	RGD1561740	362186	ENSRNOG00000005037	GO:0001726|GO:0003779|GO:0005524|GO:0005634|GO:0005737|GO:0005828|GO:0005875|GO:0005901|GO:0007018|GO:0007019|GO:0007080|GO:0008017|GO:0008574|GO:0015630|GO:0043130|GO:0051010|GO:0070463	chr3	RGD:1561740	107028416	protein-coding	100534597|117548|25305|113886|171529|287624|303575|303659|305967|308173|311478|313170|313254|363288|691920.chr3.1|691920.chr3.2	106967785	1.13617e-05	1.40713e-06	0.000478883	8.41421e-06	13.6116	ALPPS * 24hr up vs Sham * 24hr	7.10142e-07	18.1678	PH * 24hr up vs Sham * 24hr	9.40202e-06	10.0914	PVL * 24hr up vs Sham * 24hr	0.00223342	3.59299	ALPPS * 96hr up vs Sham * 96hr	0.793304	1.09586	PH * 96hr up vs Sham * 96hr	0.132308	1.84495	PVL * 96hr up vs Sham * 96hr
Metrn	meteorin, glial cell differentiation regulator	Hyrac|RGD1306222	287151	ENSRNOG00000019692	GO:0005615|GO:0010001|GO:0050772	chr10	RGD:1306222	14979400	protein-coding		14977382	0.00420319	0.335622	0.686411	0.0369159	2.22932	ALPPS * 24hr up vs Sham * 24hr	0.17336	1.56215	PH * 24hr up vs Sham * 24hr	0.197505	1.52301	PVL * 24hr up vs Sham * 24hr	0.00116956	3.53409	ALPPS * 96hr up vs Sham * 96hr	0.0103375	2.51024	PH * 96hr up vs Sham * 96hr	0.0896452	1.88496	PVL * 96hr up vs Sham * 96hr
Fbxo5	F-box protein 5		292263	ENSRNOG00000024077	GO:0000089|GO:0001556|GO:0005634|GO:0005730|GO:0005737|GO:0005819|GO:0007057|GO:0007346|GO:0008270|GO:0016050|GO:0019901|GO:0040020|GO:0046785|GO:0051225|GO:0051436|GO:0060565	chr1	RGD:1309405	43797556	protein-coding	315034	43791187	2.51992e-08	8.99497e-09	5.461e-05	8.03679e-08	8.06273	ALPPS * 24hr up vs Sham * 24hr	3.98093e-09	10.6413	PH * 24hr up vs Sham * 24hr	1.60005e-07	5.84496	PVL * 24hr up vs Sham * 24hr	9.30425e-06	3.47345	ALPPS * 96hr up vs Sham * 96hr	0.0185704	1.63406	PH * 96hr up vs Sham * 96hr	0.00320031	2.07936	PVL * 96hr up vs Sham * 96hr
Cyp3a62	cytochrome P450, family 3, subfamily a, polypeptide 62	CYP3|Cyp3a	170509	ENSRNOG00000001379		chr12	RGD:1595919	20696611	protein-coding	100910877|100912391|24306|24307|246767|24886|252931|266674|266689|266761|286904|290623|503122|50549|56266	20667026	0.00644537	0.133924	0.215294	0.183499	1.50819	ALPPS * 24hr up vs Sham * 24hr	0.753104	1.08791	PH * 24hr up vs Sham * 24hr	0.777507	1.0786	PVL * 24hr up vs Sham * 24hr	0.000327427	3.4564	ALPPS * 96hr up vs Sham * 96hr	0.280891	1.3426	PH * 96hr up vs Sham * 96hr	0.0612052	1.81794	PVL * 96hr up vs Sham * 96hr
Tagln2	transgelin 2		304983	ENSRNOG00000008301	GO:0005886|GO:0007517|GO:0031965	chr13	RGD:1310840	95413997	protein-coding	54321|63837|65204	95407077	6.97558e-08	0.404024	0.592416	1.8258e-05	2.6967	ALPPS * 24hr up vs Sham * 24hr	4.09867e-06	2.76551	PH * 24hr up vs Sham * 24hr	1.20951e-05	2.5146	PVL * 24hr up vs Sham * 24hr	4.3498e-07	3.43324	ALPPS * 96hr up vs Sham * 96hr	5.15669e-06	2.70901	PH * 96hr up vs Sham * 96hr	1.08036e-05	2.83424	PVL * 96hr up vs Sham * 96hr
Tmem156	transmembrane protein 156		498365	ENSRNOG00000026518	GO:0016021	chr14	RGD:1562424	44731482	protein-coding		44702507	0.0717347	0.680999	0.0807357	0.950886	1.02261	ALPPS * 24hr up vs Sham * 24hr	0.153282	-1.61869	PH * 24hr down vs Sham * 24hr	0.988123	-1.00485	PVL * 24hr down vs Sham * 24hr	0.00175184	3.41921	ALPPS * 96hr up vs Sham * 96hr	0.077093	1.83787	PH * 96hr up vs Sham * 96hr	0.054348	2.11447	PVL * 96hr up vs Sham * 96hr
Ahrr	aryl-hydrocarbon receptor repressor		498999	ENSRNOG00000014721	GO:0000122|GO:0003677|GO:0004871|GO:0005634|GO:0005737|GO:0006351|GO:0033235|GO:0045892|GO:0046983	chr1	RGD:1559857	33123739	protein-coding	25242|25243|29452|29560|29657|299016|304071|308387|309888|316351|60447|64345	33029445	0.0371315	0.122093	0.0888652	0.901375	1.05006	ALPPS * 24hr up vs Sham * 24hr	0.278629	-1.47737	PH * 24hr down vs Sham * 24hr	0.278629	-1.47737	PVL * 24hr down vs Sham * 24hr	0.00322411	3.41402	ALPPS * 96hr up vs Sham * 96hr	1	1	No change between PH * 96hr and Sham * 96hr	0.0550491	2.24832	PVL * 96hr up vs Sham * 96hr
Fabp2	fatty acid binding protein 2, intestinal	FABP	25598	ENSRNOG00000024947	GO:0005324|GO:0005504|GO:0005622|GO:0005737|GO:0005886|GO:0005902|GO:0006631|GO:0015908|GO:0015909|GO:0045179|GO:0050892	chr2	RGD:2591	246445034	protein-coding	100911902|24710|25056|25061|362662|64822|688790|79131|79451|80841	246442292	1.81881e-05	0.969408	0.0284336	1.96194e-05	6.54441	ALPPS * 24hr up vs Sham * 24hr	6.24114e-05	4.48728	PH * 24hr up vs Sham * 24hr	0.000550208	3.27736	PVL * 24hr up vs Sham * 24hr	0.00041131	3.41322	ALPPS * 96hr up vs Sham * 96hr	0.428158	1.24323	PH * 96hr up vs Sham * 96hr	0.0165472	2.25188	PVL * 96hr up vs Sham * 96hr
Emp1	epithelial membrane protein 1	CL-20|EMP-1|ENP1MR|TMP	25314		GO:0003674|GO:0005886|GO:0008150|GO:0016021|GO:0016049	chr4	RGD:2552	233449799	protein-coding		233429709	0.0001434	0.274346	0.574793	0.00328618	2.47859	ALPPS * 24hr up vs Sham * 24hr	0.0134828	1.91289	PH * 24hr up vs Sham * 24hr	0.0866231	1.52658	PVL * 24hr up vs Sham * 24hr	0.00010376	3.40921	ALPPS * 96hr up vs Sham * 96hr	0.00130486	2.50727	PH * 96hr up vs Sham * 96hr	0.00343684	2.46428	PVL * 96hr up vs Sham * 96hr
RGD1561849	similar to RIKEN cDNA 3110035E14		500393	ENSRNOG00000021663		chr5	RGD:1561849	14181247	protein-coding		14155561	0.000165822	0.000472364	0.00549168	0.000161999	6.44472	ALPPS * 24hr up vs Sham * 24hr	6.66455e-05	6.21531	PH * 24hr up vs Sham * 24hr	0.120844	1.71572	PVL * 24hr up vs Sham * 24hr	0.00229238	3.37136	ALPPS * 96hr up vs Sham * 96hr	0.582648	1.20185	PH * 96hr up vs Sham * 96hr	0.036296	2.33025	PVL * 96hr up vs Sham * 96hr
S100a6	S100 calcium binding protein A6		85247	ENSRNOG00000011647	GO:0001726|GO:0005509|GO:0005523|GO:0005634|GO:0005635|GO:0005737|GO:0005829|GO:0008270|GO:0015075|GO:0031234|GO:0034220|GO:0042803|GO:0044548|GO:0048306|GO:0048471	chr2	RGD:620264	209442604	protein-coding	114216|116547|24615|25742|294661|295211|295214|81778	209441379	0.0226734	0.0770298	0.422315	0.139151	1.8046	ALPPS * 24hr up vs Sham * 24hr	0.821311	-1.08057	PH * 24hr down vs Sham * 24hr	0.86608	1.05954	PVL * 24hr up vs Sham * 24hr	0.00304038	3.33345	ALPPS * 96hr up vs Sham * 96hr	0.0900078	1.84633	PH * 96hr up vs Sham * 96hr	0.0544174	2.20386	PVL * 96hr up vs Sham * 96hr
Gpnmb	glycoprotein (transmembrane) nmb		113955	ENSRNOG00000008816	GO:0001649|GO:0005178|GO:0005887|GO:0007155|GO:0008201|GO:0016023|GO:0030282|GO:0042470	chr4	RGD:71008	143404104	protein-coding	362818	143383026	0.00235162	0.000991895	0.171279	0.0398819	1.93813	ALPPS * 24hr up vs Sham * 24hr	0.398932	1.25524	PH * 24hr up vs Sham * 24hr	0.0277693	1.89922	PVL * 24hr up vs Sham * 24hr	0.00043226	3.30488	ALPPS * 96hr up vs Sham * 96hr	0.00352236	2.49657	PH * 96hr up vs Sham * 96hr	0.0720197	1.76548	PVL * 96hr up vs Sham * 96hr
Slc25a4	solute carrier family 25 (mitochondrial carrier; adenine nucleotide translocator), member 4	Ant1	85333	ENSRNOG00000010830	GO:0000295|GO:0005215|GO:0005471|GO:0005515|GO:0005739|GO:0005741|GO:0005743|GO:0008637|GO:0015866|GO:0015867|GO:0016021|GO:0019899|GO:0051935|GO:0055085|GO:0060547	chr16	RGD:620352	48985395	protein-coding	25176	48981600	0.000117033	0.0623949	0.180939	0.0251077	1.73548	ALPPS * 24hr up vs Sham * 24hr	0.0328387	1.59299	PH * 24hr up vs Sham * 24hr	0.0236969	1.647	PVL * 24hr up vs Sham * 24hr	2.8778e-05	3.30042	ALPPS * 96hr up vs Sham * 96hr	0.000228401	2.62819	PH * 96hr up vs Sham * 96hr	0.00078	2.55603	PVL * 96hr up vs Sham * 96hr
S100a4	S100 calcium-binding protein A4	18A2|42A|CAPL|MTS1|P9ka|PEL98|RNP9KA	24615	ENSRNOG00000011821	GO:0003779|GO:0005509|GO:0005515|GO:0005634|GO:0042802|GO:0042803|GO:0043005|GO:0043123|GO:0046982|GO:0048306|GO:0048471|GO:0050786	chr2	RGD:3245	209433679	protein-coding	114216|116547|25742|294661|295211|295214|81778|85247	209431373	0.00192812	0.559584	0.833814	0.00668034	3.10133	ALPPS * 24hr up vs Sham * 24hr	0.0915072	1.78031	PH * 24hr up vs Sham * 24hr	0.110719	1.71949	PVL * 24hr up vs Sham * 24hr	0.00215781	3.29843	ALPPS * 96hr up vs Sham * 96hr	0.0212532	2.28313	PH * 96hr up vs Sham * 96hr	0.0189983	2.56888	PVL * 96hr up vs Sham * 96hr
Arhgdig	Rho GDP dissociation inhibitor (GDI) gamma		360500	ENSRNOG00000042072	GO:0005083|GO:0005092|GO:0005094|GO:0005737|GO:0016020|GO:0032880|GO:0050790	chr10	RGD:1310739	15381848	protein-coding	360678|362456	15379685	0.00870576	0.0260507	0.00870576	1	1	No change between ALPPS * 24hr and Sham * 24hr	1	1	No change between PH * 24hr and Sham * 24hr	1	1	No change between PVL * 24hr and Sham * 24hr	0.00011666	3.28258	ALPPS * 96hr up vs Sham * 96hr	1	1	No change between PH * 96hr and Sham * 96hr	1	1	No change between PVL * 96hr and Sham * 96hr
Nt5dc2	5'-nucleotidase domain containing 2	RGD1305524	290558	ENSRNOG00000018358	GO:0016787|GO:0046872	chr16	RGD:1305524	7149110	protein-coding	294456|691922	7141051	3.06436e-05	0.35479	0.0189223	0.00103185	2.69829	ALPPS * 24hr up vs Sham * 24hr	4.20788e-05	3.52406	PH * 24hr up vs Sham * 24hr	0.00333102	2.13799	PVL * 24hr up vs Sham * 24hr	7.57434e-05	3.27998	ALPPS * 96hr up vs Sham * 96hr	0.0415001	1.6211	PH * 96hr up vs Sham * 96hr	0.000796998	2.78592	PVL * 96hr up vs Sham * 96hr
Ptk2b	protein tyrosine kinase 2 beta	CAKB|CAKbeta|Pyk2	50646	ENSRNOG00000027839	GO:0000165|GO:0000302|GO:0001525|GO:0001556|GO:0001666|GO:0001954|GO:0002040|GO:0002315|GO:0004672|GO:0004715|GO:0004871|GO:0005515|GO:0005524|GO:0005634|GO:0005730|GO:0005737|GO:0005856|GO:0005886|GO:0005925|GO:0005938|GO:0006468|GO:0006950|GO:0006970|GO:0007015|GO:0007155|GO:0007166|GO:0007172|GO:0007173|GO:0007204|GO:0007229|GO:0008284|GO:0008285|GO:0008360|GO:0009612|GO:0009725|GO:0009749|GO:…	chr15	RGD:628758	48766698	protein-coding	100361294|24329|24337.chr10.1|24337.chr10.2|24514|25326|25614|29496|301348|303247|303882|59323|84598	48646613	0.006318	0.0150145	0.388141	0.214666	1.51499	ALPPS * 24hr up vs Sham * 24hr	0.19942	1.46963	PH * 24hr up vs Sham * 24hr	0.0628379	1.78194	PVL * 24hr up vs Sham * 24hr	0.000979139	3.27615	ALPPS * 96hr up vs Sham * 96hr	0.0183349	2.14461	PH * 96hr up vs Sham * 96hr	0.00947288	2.61202	PVL * 96hr up vs Sham * 96hr
Haus4	HAUS augmin-like complex, subunit 4	RGD1305288	305882	ENSRNOG00000039284	GO:0005813|GO:0051225|GO:0051297|GO:0070652	chr15	RGD:1305288	37078759	protein-coding		37067371	2.95641e-07	0.00335423	0.000138241	3.80476e-07	17.895	ALPPS * 24hr up vs Sham * 24hr	2.92351e-08	23.95	PH * 24hr up vs Sham * 24hr	1.74542e-07	15.6598	PVL * 24hr up vs Sham * 24hr	0.00110262	3.26714	ALPPS * 96hr up vs Sham * 96hr	0.0851016	1.70964	PH * 96hr up vs Sham * 96hr	0.0118382	2.54901	PVL * 96hr up vs Sham * 96hr
Cbx3	chromobox homolog 3	Hp1-gamma	297093	ENSRNOG00000011814	GO:0000785|GO:0005634|GO:0005719|GO:0005720|GO:0005819|GO:0010369|GO:0019899|GO:0019904|GO:0042802|GO:0045892	chr4	RGD:1549705	145924082	protein-coding	300266	145910682	9.34965e-10	2.10597e-05	0.000876329	1.83738e-08	4.29168	ALPPS * 24hr up vs Sham * 24hr	1.18105e-09	5.00665	PH * 24hr up vs Sham * 24hr	1.9408e-07	2.94052	PVL * 24hr up vs Sham * 24hr	6.37354e-08	3.2557	ALPPS * 96hr up vs Sham * 96hr	1.45638e-05	2.09883	PH * 96hr up vs Sham * 96hr	5.1438e-05	2.08371	PVL * 96hr up vs Sham * 96hr
Serpinh1	serpin peptidase inhibitor, clade H (heat shock protein 47), member 1, (collagen binding protein 1)	Cbp2|Serpinh2	29345	ENSRNOG00000016831	GO:0004867|GO:0005518|GO:0005737|GO:0005783|GO:0005788|GO:0005793|GO:0006950|GO:0010951|GO:0030162|GO:0030199|GO:0032964|GO:0051082|GO:0051604	chr1	RGD:69302	170510765	protein-coding	191570|24179|246328|24648|24794|287526|287527|295703|299270|299271|299274|299276|299277|299282|314406|362774|65051|79224|81806	170503468	1.11949e-08	0.527099	0.612295	1.31602e-06	2.81985	ALPPS * 24hr up vs Sham * 24hr	9.67308e-07	2.59075	PH * 24hr up vs Sham * 24hr	1.74241e-06	2.47214	PVL * 24hr up vs Sham * 24hr	7.264e-08	3.25025	ALPPS * 96hr up vs Sham * 96hr	3.20181e-06	2.35903	PH * 96hr up vs Sham * 96hr	4.7704e-06	2.52485	PVL * 96hr up vs Sham * 96hr
Plk4	polo-like kinase 4		310344	ENSRNOG00000011654	GO:0004674|GO:0004713|GO:0005524|GO:0005730|GO:0005813|GO:0005814|GO:0006468|GO:0007099|GO:0046601|GO:0060707	chr2	RGD:1305390	147308583	protein-coding	25515|314627|58936|83722	147289992	1.33125e-07	4.26485e-07	8.2533e-06	6.74235e-08	34.1888	ALPPS * 24hr up vs Sham * 24hr	4.44827e-09	49.9842	PH * 24hr up vs Sham * 24hr	5.26482e-08	25.084	PVL * 24hr up vs Sham * 24hr	0.00190245	3.23247	ALPPS * 96hr up vs Sham * 96hr	0.390641	1.31338	PH * 96hr up vs Sham * 96hr	0.0298252	2.29762	PVL * 96hr up vs Sham * 96hr
LOC685157	similar to paired immunoglobin-like type 2 receptor beta		685157	ENSRNOG00000050981		chr12	RGD:1597726	23385587	protein-coding		23379856	0.250905	0.00120415	0.00137201	0.217854	-1.59541	ALPPS * 24hr down vs Sham * 24hr	0.00160914	-3.53292	PH * 24hr down vs Sham * 24hr	0.0124051	-2.53111	PVL * 24hr down vs Sham * 24hr	0.00280194	3.22608	ALPPS * 96hr up vs Sham * 96hr	0.0115965	2.55924	PH * 96hr up vs Sham * 96hr	0.0171147	2.66187	PVL * 96hr up vs Sham * 96hr
Tmem119	transmembrane protein 119	RGD1307573	304581	ENSRNOG00000000700	GO:0001649|GO:0003674|GO:0005575|GO:0005783|GO:0008150|GO:0016021	chr12	RGD:1307573	50387588	protein-coding		50380531	0.00621884	0.0645096	0.0600363	0.0908198	1.70988	ALPPS * 24hr up vs Sham * 24hr	0.318251	1.31444	PH * 24hr up vs Sham * 24hr	0.800805	-1.07029	PVL * 24hr down vs Sham * 24hr	0.000587563	3.21035	ALPPS * 96hr up vs Sham * 96hr	0.101281	1.58944	PH * 96hr up vs Sham * 96hr	0.00315746	2.85931	PVL * 96hr up vs Sham * 96hr
Oxct1	3-oxoacid CoA transferase 1	SCOT	690163	ENSRNOG00000043094	GO:0005739|GO:0005759|GO:0007420|GO:0007507|GO:0007584|GO:0008260|GO:0008410|GO:0009725|GO:0014823|GO:0032024|GO:0042182|GO:0042493|GO:0042594|GO:0042803|GO:0045471|GO:0046950|GO:0046952|GO:0060612|GO:0071229|GO:0071333	chr2	RGD:1584008	73037617	protein-coding		72891713	0.00136141	0.845086	0.613097	0.0425616	1.9291	ALPPS * 24hr up vs Sham * 24hr	0.018929	2.01137	PH * 24hr up vs Sham * 24hr	0.0239474	1.94832	PVL * 24hr up vs Sham * 24hr	0.000598837	3.19146	ALPPS * 96hr up vs Sham * 96hr	0.00552011	2.37028	PH * 96hr up vs Sham * 96hr	0.0287639	2.04975	PVL * 96hr up vs Sham * 96hr
Prtfdc1	phosphoribosyl transferase domain containing 1		291355	ENSRNOG00000024874	GO:0000287|GO:0004422|GO:0005829|GO:0006166|GO:0006168|GO:0006178|GO:0032263|GO:0032264|GO:0042803|GO:0046100	chr17	RGD:1310177	89724742	protein-coding	24465.chrX.1|24465.chrX.2	89615538	0.0518974	7.21973e-06	0.0538468	0.93566	1.02425	ALPPS * 24hr up vs Sham * 24hr	0.941045	-1.01983	PH * 24hr down vs Sham * 24hr	0.88515	-1.0391	PVL * 24hr down vs Sham * 24hr	0.000578979	3.16858	ALPPS * 96hr up vs Sham * 96hr	0.0315224	1.86448	PH * 96hr up vs Sham * 96hr	0.00913828	2.41364	PVL * 96hr up vs Sham * 96hr
Dbn1	drebrin 1		81653	ENSRNOG00000014170	GO:0003779|GO:0005522|GO:0005622|GO:0005737|GO:0005886|GO:0005911|GO:0005921|GO:0007015|GO:0007399|GO:0010643|GO:0010644|GO:0015629|GO:0016020|GO:0032507|GO:0048699|GO:0061351	chr17	RGD:70885	11802569	protein-coding	288077|83527	11788597	0.00100639	0.00145954	0.0912769	0.274209	1.38471	ALPPS * 24hr up vs Sham * 24hr	0.137199	1.4968	PH * 24hr up vs Sham * 24hr	0.119657	1.52807	PVL * 24hr up vs Sham * 24hr	0.000494102	3.16624	ALPPS * 96hr up vs Sham * 96hr	0.00034126	3.3278	PH * 96hr up vs Sham * 96hr	0.000374539	3.7817	PVL * 96hr up vs Sham * 96hr
Tpm2	tropomyosin 2, beta		500450	ENSRNOG00000016731	GO:0003779|GO:0005737|GO:0005856|GO:0043462	chr5	RGD:1559479	63550146	protein-coding	117557|24851|24852	63541215	0.00963321	0.000318771	0.162835	0.400238	1.28637	ALPPS * 24hr up vs Sham * 24hr	0.27868	-1.33989	PH * 24hr down vs Sham * 24hr	0.903094	1.03271	PVL * 24hr up vs Sham * 24hr	0.000586271	3.14715	ALPPS * 96hr up vs Sham * 96hr	0.226474	1.38881	PH * 96hr up vs Sham * 96hr	0.0404522	1.92581	PVL * 96hr up vs Sham * 96hr
Anxa1	annexin A1	Anx1|p35	25380	ENSRNOG00000017469	GO:0001533|GO:0001780|GO:0002674|GO:0003697|GO:0003727|GO:0004859|GO:0005198|GO:0005509|GO:0005543|GO:0005544|GO:0005615|GO:0005634|GO:0005737|GO:0005886|GO:0005929|GO:0007049|GO:0007165|GO:0007166|GO:0009725|GO:0010165|GO:0014070|GO:0016323|GO:0018149|GO:0019834|GO:0030073|GO:0030216|GO:0030674|GO:0031018|GO:0031340|GO:0031394|GO:0031960|GO:0031966|GO:0032355|GO:0033031|GO:0042063|GO:0042127|GO:…	chr1	RGD:2118	245208894	protein-coding	155423|25291|25673|290527|306283|362915|498622|56611|79124|79125	245192875	0.0335604	0.0810618	0.225429	0.409478	1.30713	ALPPS * 24hr up vs Sham * 24hr	0.493676	1.21899	PH * 24hr up vs Sham * 24hr	0.909232	-1.03325	PVL * 24hr down vs Sham * 24hr	0.00114927	3.14702	ALPPS * 96hr up vs Sham * 96hr	0.0448267	1.86031	PH * 96hr up vs Sham * 96hr	0.0605921	1.90189	PVL * 96hr up vs Sham * 96hr
Krt2	keratin 2	Kb2	406228	ENSRNOG00000009563	GO:0003674|GO:0005198|GO:0005575|GO:0005737|GO:0005794|GO:0008150|GO:0031424|GO:0032980|GO:0043616|GO:0045095|GO:0045111|GO:0051546	chr7	RGD:1303297	141218154	protein-coding	25626|300247|300248|300250|315320|315323|315324|366991|366992|406226|406227|407757|407760|407761|407762|681126	141211466	0.10693	0.0311663	0.0512909	0.849157	-1.06992	ALPPS * 24hr down vs Sham * 24hr	0.968671	1.01255	PH * 24hr up vs Sham * 24hr	0.633094	-1.16447	PVL * 24hr down vs Sham * 24hr	0.00253506	3.14039	ALPPS * 96hr up vs Sham * 96hr	0.0107319	2.50352	PH * 96hr up vs Sham * 96hr	0.00618164	3.07394	PVL * 96hr up vs Sham * 96hr
Galnt18	UDP-N-acetyl-alpha-D-galactosamine:polypeptide N-acetylgalactosaminyltransferase 18	Galntl4|RGD1309623	293181	ENSRNOG00000017021	GO:0005794|GO:0006486|GO:0016021|GO:0016757	chr1	RGD:1309623	183588615	protein-coding	304571	183278634	0.0308392	0.0641128	0.000750177	0.0914925	-1.64069	ALPPS * 24hr down vs Sham * 24hr	0.596481	-1.14158	PH * 24hr down vs Sham * 24hr	0.0177903	-1.92723	PVL * 24hr down vs Sham * 24hr	0.000364315	3.12749	ALPPS * 96hr up vs Sham * 96hr	0.000106107	3.67968	PH * 96hr up vs Sham * 96hr	0.00158909	2.90601	PVL * 96hr up vs Sham * 96hr
Tusc3	tumor suppressor candidate 3		290783	ENSRNOG00000013061	GO:0004579|GO:0005739|GO:0008250|GO:0015095|GO:0015693|GO:0018279|GO:0045454|GO:0050890	chr16	RGD:1303318	56097482	protein-coding	116967	55949792	1.97764e-08	7.51356e-05	0.00323047	1.12843e-07	4.83882	ALPPS * 24hr up vs Sham * 24hr	4.50849e-08	4.56354	PH * 24hr up vs Sham * 24hr	4.35806e-07	3.53268	PVL * 24hr up vs Sham * 24hr	1.44575e-06	3.12745	ALPPS * 96hr up vs Sham * 96hr	0.00151804	1.75481	PH * 96hr up vs Sham * 96hr	0.000189133	2.232	PVL * 96hr up vs Sham * 96hr
Rcn3	reticulocalbin 3, EF-hand calcium binding domain	Rem1|Rlp49	494125	ENSRNOG00000043007		chr1	RGD:1359365	102151178	protein-coding	155173|29218|362182|64366	102141919	0.000423168	0.000327043	0.000681793	0.737162	1.06367	ALPPS * 24hr up vs Sham * 24hr	0.417953	-1.14406	PH * 24hr down vs Sham * 24hr	0.556825	1.10194	PVL * 24hr up vs Sham * 24hr	5.71544e-06	3.12022	ALPPS * 96hr up vs Sham * 96hr	3.80746e-05	2.5932	PH * 96hr up vs Sham * 96hr	2.06431e-05	3.09572	PVL * 96hr up vs Sham * 96hr
Id1	inhibitor of DNA binding 1	ID125A|Idb1	25261	ENSRNOG00000021750	GO:0000122|GO:0001886|GO:0003700|GO:0005634|GO:0005737|GO:0006351|GO:0006915|GO:0007507|GO:0030509|GO:0031648|GO:0032963|GO:0043392|GO:0043408|GO:0043433|GO:0045668|GO:0045765|GO:0045892|GO:0046677|GO:0046983|GO:0060425|GO:0060426	chr3	RGD:2858	154621190	protein-coding	25585|291023	154620063	0.000318272	0.97248	0.998888	0.00378973	3.32761	ALPPS * 24hr up vs Sham * 24hr	0.00532183	2.77975	PH * 24hr up vs Sham * 24hr	0.00211906	3.21006	PVL * 24hr up vs Sham * 24hr	0.00257779	3.11294	ALPPS * 96hr up vs Sham * 96hr	0.00705666	2.66003	PH * 96hr up vs Sham * 96hr	0.00499163	3.1715	PVL * 96hr up vs Sham * 96hr
Timp1	TIMP metallopeptidase inhibitor 1	TIMP-1|Timp	116510	ENSRNOG00000010208	GO:0001775|GO:0002020|GO:0005578|GO:0005604|GO:0006694|GO:0007568|GO:0008191|GO:0010033|GO:0031012|GO:0034097|GO:0042060|GO:0043066|GO:0043249|GO:0043434|GO:0046872|GO:0051045|GO:0051216|GO:1901164	chrX	RGD:621675	2184575	protein-coding	25358|29543|680130	2179977	0.000225116	1.47113e-05	0.0021208	0.777177	1.05986	ALPPS * 24hr up vs Sham * 24hr	0.144765	1.32097	PH * 24hr up vs Sham * 24hr	0.947144	-1.01224	PVL * 24hr down vs Sham * 24hr	1.96433e-05	3.11105	ALPPS * 96hr up vs Sham * 96hr	7.38502e-06	3.4648	PH * 96hr up vs Sham * 96hr	8.13339e-05	3.01587	PVL * 96hr up vs Sham * 96hr
Ctsk	cathepsin K		29175	ENSRNOG00000021155	GO:0001957|GO:0005615|GO:0005737|GO:0005764|GO:0006508|GO:0008234|GO:0045453	chr2	RGD:61810	216164779	protein-coding	246147|25425|25697|286916|290970|290975|290981|293676|306720|361704|408201|498688|498689|64529|680718|94174	216154168	0.00327911	7.81451e-06	0.0056392	0.861	-1.04281	ALPPS * 24hr down vs Sham * 24hr	0.187065	1.33861	PH * 24hr up vs Sham * 24hr	0.0936332	-1.45961	PVL * 24hr down vs Sham * 24hr	9.48362e-05	3.10721	ALPPS * 96hr up vs Sham * 96hr	0.000413593	2.6294	PH * 96hr up vs Sham * 96hr	0.00405217	2.2401	PVL * 96hr up vs Sham * 96hr
Trat1	T cell receptor associated transmembrane adaptor 1		498075	ENSRNOG00000029564	GO:0001920|GO:0005886|GO:0016021|GO:0042101|GO:0050850|GO:0050862|GO:0051051	chr11	RGD:1563011	57820982	protein-coding		57780653	0.0290501	0.110814	0.00675214	0.209265	-1.48288	ALPPS * 24hr down vs Sham * 24hr	0.388735	-1.26893	PH * 24hr down vs Sham * 24hr	0.163273	-1.48288	PVL * 24hr down vs Sham * 24hr	0.00084974	3.09872	ALPPS * 96hr up vs Sham * 96hr	0.483322	-1.21264	PH * 96hr down vs Sham * 96hr	0.529945	-1.21264	PVL * 96hr down vs Sham * 96hr
Rgs10	regulator of G-protein signaling 10		54290	ENSRNOG00000042592	GO:0003674|GO:0005096|GO:0005634|GO:0005730|GO:0005737|GO:0005886|GO:0008150|GO:0008277|GO:0038032|GO:0043025|GO:0043197|GO:0043547|GO:0043679	chr1	RGD:3562	206870538	protein-coding	114705|54292	206829264	0.0283251	0.0437183	0.0379528	0.579322	1.1931	ALPPS * 24hr up vs Sham * 24hr	0.232143	-1.41556	PH * 24hr down vs Sham * 24hr	0.962142	1.01354	PVL * 24hr up vs Sham * 24hr	0.00116498	3.09652	ALPPS * 96hr up vs Sham * 96hr	0.00954921	2.30424	PH * 96hr up vs Sham * 96hr	0.00388463	2.92716	PVL * 96hr up vs Sham * 96hr
Serpinb9	serpin peptidase inhibitor, clade B (ovalbumin), member 9		361241	ENSRNOG00000033772	GO:0001913|GO:0002020|GO:0002438|GO:0002448|GO:0003674|GO:0004867|GO:0005575|GO:0005615|GO:0005634|GO:0005737|GO:0005829|GO:0006955|GO:0008150|GO:0010951|GO:0030162|GO:0042742|GO:0043027|GO:0043066|GO:0043154|GO:0070233|GO:0071391	chr17	RGD:1549730	34554071	protein-coding	116459|117092|171149|24617|266775|288937|291085|291091|29366|304689|304690|304692.chr13.1|304692.chr13.2|304917|306890|306891|364705|60325|691375	34542625	2.42645e-05	0.364825	0.103402	0.005181	1.83587	ALPPS * 24hr up vs Sham * 24hr	0.0481828	1.42702	PH * 24hr up vs Sham * 24hr	0.00131308	1.92952	PVL * 24hr up vs Sham * 24hr	7.57607e-06	3.09563	ALPPS * 96hr up vs Sham * 96hr	0.000114971	2.38311	PH * 96hr up vs Sham * 96hr	0.000873785	2.16662	PVL * 96hr up vs Sham * 96hr
Olfml2a	olfactomedin-like 2A		296708	ENSRNOG00000014034	GO:0030198|GO:0031012|GO:0042803|GO:0050840	chr3	RGD:1311651	28481133	protein-coding	252920|290409|293288|304960|310743|313783|315675|361621|81523|93667	28455740	0.000185925	0.0112589	0.637542	0.000281657	5.34052	ALPPS * 24hr up vs Sham * 24hr	0.00553496	2.77846	PH * 24hr up vs Sham * 24hr	0.00379296	2.94817	PVL * 24hr up vs Sham * 24hr	0.00283457	3.08622	ALPPS * 96hr up vs Sham * 96hr	0.00585081	2.75438	PH * 96hr up vs Sham * 96hr	0.0222562	2.45107	PVL * 96hr up vs Sham * 96hr
Cotl1	coactosin-like 1 (Dictyostelium)	Clp	361422		GO:0003779|GO:0005737|GO:0005856|GO:0019899|GO:0050832	chr19	RGD:1305498	63243569	protein-coding		63209153	0.00023999	0.48033	0.0875043	0.0215086	2.04935	ALPPS * 24hr up vs Sham * 24hr	0.0573705	1.67133	PH * 24hr up vs Sham * 24hr	0.104337	1.53859	PVL * 24hr up vs Sham * 24hr	0.000460608	3.0855	ALPPS * 96hr up vs Sham * 96hr	8.25905e-05	3.88383	PH * 96hr up vs Sham * 96hr	0.000304367	3.74448	PVL * 96hr up vs Sham * 96hr
Slc16a3	solute carrier family 16, member 3 (monocarboxylic acid transporter 4)	Mct3	80878	ENSRNOG00000036677	GO:0005886|GO:0015293|GO:0015355|GO:0015629|GO:0016021|GO:0031965	chr10	RGD:620603	109735890	protein-coding	259248|287450|287451|295356|303772|309525|316578|65200|690212	109727315	0.000423448	0.618687	0.374978	0.0100976	2.39691	ALPPS * 24hr up vs Sham * 24hr	0.0234372	1.95232	PH * 24hr up vs Sham * 24hr	0.00432733	2.44505	PVL * 24hr up vs Sham * 24hr	0.000771949	3.07823	ALPPS * 96hr up vs Sham * 96hr	0.000636971	3.15984	PH * 96hr up vs Sham * 96hr	0.0310048	2.0244	PVL * 96hr up vs Sham * 96hr
Sri	sorcin		683667	ENSRNOG00000049780	GO:0002020|GO:0005509|GO:0005622|GO:0005789|GO:0005829|GO:0005886|GO:0006816|GO:0010459|GO:0016020|GO:0030018|GO:0031982|GO:0042584|GO:0046982|GO:0051924|GO:0060315|GO:0086004|GO:1901077|GO:1901385|GO:1901844	chr4	RGD:1584485	22952048	protein-coding		22938860	5.72148e-07	0.0021539	0.0682053	3.67569e-05	2.44804	ALPPS * 24hr up vs Sham * 24hr	9.22767e-06	2.49031	PH * 24hr up vs Sham * 24hr	9.50108e-05	2.07125	PVL * 24hr up vs Sham * 24hr	9.25579e-07	3.05618	ALPPS * 96hr up vs Sham * 96hr	0.00122695	1.72466	PH * 96hr up vs Sham * 96hr	0.00039652	2.00909	PVL * 96hr up vs Sham * 96hr
Tpm4	tropomyosin 4		24852	ENSRNOG00000015496	GO:0001725|GO:0002102|GO:0003779|GO:0005737|GO:0006936|GO:0006979|GO:0030863|GO:0031941|GO:0046872	chr16	RGD:3899	19258182	protein-coding	117557|24851|500450	19244141	0.000726484	0.0168919	0.432785	0.00211487	3.81269	ALPPS * 24hr up vs Sham * 24hr	0.00102268	3.72403	PH * 24hr up vs Sham * 24hr	0.00640457	2.77152	PVL * 24hr up vs Sham * 24hr	0.00348928	3.05452	ALPPS * 96hr up vs Sham * 96hr	0.0602829	1.91699	PH * 96hr up vs Sham * 96hr	0.296241	1.47152	PVL * 96hr up vs Sham * 96hr
Chst7	carbohydrate (N-acetylglucosamine 6-O) sulfotransferase 7	Gn6st-4	302302	ENSRNOG00000004258	GO:0000139|GO:0001517|GO:0005975|GO:0006044|GO:0006790|GO:0008459|GO:0016021|GO:0030206	chrX	RGD:1303028	3449646	protein-coding	295934|307838|307859|84468	3413400	0.0432537	0.0405877	0.0174032	0.370119	-1.37696	ALPPS * 24hr down vs Sham * 24hr	0.863057	-1.05578	PH * 24hr down vs Sham * 24hr	0.894521	1.0426	PVL * 24hr up vs Sham * 24hr	0.00283668	3.05147	ALPPS * 96hr up vs Sham * 96hr	0.000436171	4.10482	PH * 96hr up vs Sham * 96hr	0.00998336	2.7971	PVL * 96hr up vs Sham * 96hr
Lgals3	lectin, galactoside-binding, soluble, 3	gal-3	83781		GO:0001501|GO:0005578|GO:0005634|GO:0005681|GO:0005737|GO:0005743|GO:0005886|GO:0006397|GO:0008380|GO:0019863|GO:0030154|GO:0030198|GO:0030246|GO:0031012|GO:0045087	chr15	RGD:69356	28106279	protein-coding		28094344	0.00108056	0.632737	0.391289	0.100839	1.73509	ALPPS * 24hr up vs Sham * 24hr	0.0811213	1.6946	PH * 24hr up vs Sham * 24hr	0.0278131	1.99108	PVL * 24hr up vs Sham * 24hr	0.00139219	3.04762	ALPPS * 96hr up vs Sham * 96hr	0.000956138	3.21644	PH * 96hr up vs Sham * 96hr	0.001503	3.43378	PVL * 96hr up vs Sham * 96hr
Col5a2	collagen, type V, alpha 2		85250		GO:0001501|GO:0001503|GO:0005201|GO:0005581|GO:0005588|GO:0030199|GO:0043588|GO:0046332|GO:0048592|GO:0071230	chr9	RGD:70921	51906270	protein-coding		51757496	0.000293175	0.00119047	0.059249	0.206602	1.32637	ALPPS * 24hr up vs Sham * 24hr	0.0996365	1.39987	PH * 24hr up vs Sham * 24hr	0.00813234	1.79991	PVL * 24hr up vs Sham * 24hr	4.46249e-05	3.03369	ALPPS * 96hr up vs Sham * 96hr	0.000297506	2.48533	PH * 96hr up vs Sham * 96hr	0.000875777	2.45365	PVL * 96hr up vs Sham * 96hr
Egfl7	EGF-like-domain, multiple 7		245963		GO:0001525|GO:0001568|GO:0001570|GO:0005509|GO:0005576|GO:0005615|GO:0030336	chr3	RGD:708507	9404527	protein-coding		9395193	0.00534329	0.0170025	0.0108919	0.915908	1.02548	ALPPS * 24hr up vs Sham * 24hr	0.814988	1.05119	PH * 24hr up vs Sham * 24hr	0.715023	1.08113	PVL * 24hr up vs Sham * 24hr	0.000113799	3.02801	ALPPS * 96hr up vs Sham * 96hr	0.000441686	2.59996	PH * 96hr up vs Sham * 96hr	0.000457407	2.8979	PVL * 96hr up vs Sham * 96hr
Emb	embigin		114511	ENSRNOG00000011365	GO:0007155|GO:0016021	chr2	RGD:621067	68107895	protein-coding	25246	68054533	0.0253531	0.17769	0.00311425	0.395261	-1.24469	ALPPS * 24hr down vs Sham * 24hr	0.394	-1.21691	PH * 24hr down vs Sham * 24hr	0.815188	-1.05461	PVL * 24hr down vs Sham * 24hr	0.000208945	3.02679	ALPPS * 96hr up vs Sham * 96hr	0.000353634	2.84315	PH * 96hr up vs Sham * 96hr	0.000606282	2.99753	PVL * 96hr up vs Sham * 96hr
Rgs2	regulator of G-protein signaling 2		84583		GO:0003674|GO:0005096|GO:0005575|GO:0005730|GO:0005737|GO:0005829|GO:0005886|GO:0006417|GO:0007049|GO:0007283|GO:0008150|GO:0009898|GO:0010519|GO:0010614|GO:0031116|GO:0038032|GO:0043005|GO:0043407|GO:0043547|GO:0045744|GO:0048487|GO:0050873|GO:0055119|GO:0060087|GO:0060452|GO:0071877	chr13	RGD:621665	65833989	protein-coding		65831386	7.03199e-05	0.0998195	0.62511	0.008481	2.12694	ALPPS * 24hr up vs Sham * 24hr	0.000882948	2.52812	PH * 24hr up vs Sham * 24hr	0.0717931	1.53672	PVL * 24hr up vs Sham * 24hr	0.000191133	3.01944	ALPPS * 96hr up vs Sham * 96hr	0.000260689	2.91053	PH * 96hr up vs Sham * 96hr	0.00541536	2.24867	PVL * 96hr up vs Sham * 96hr
Ifi204	interferon activated gene 204	Mnda|rHin-3	304988	ENSRNOG00000003486	GO:0003690|GO:0003712|GO:0006357|GO:0035458|GO:0045669|GO:0048839	chr13	RGD:1306089	96606181	protein-coding	304987	96588437	0.0018336	0.751276	0.577473	0.0165993	2.19907	ALPPS * 24hr up vs Sham * 24hr	0.15316	1.47911	PH * 24hr up vs Sham * 24hr	0.0564459	1.71405	PVL * 24hr up vs Sham * 24hr	0.000848651	2.98874	ALPPS * 96hr up vs Sham * 96hr	0.00457033	2.39541	PH * 96hr up vs Sham * 96hr	0.0488402	1.86839	PVL * 96hr up vs Sham * 96hr
Arhgef25	Rho guanine nucleotide exchange factor (GEF) 25	Geft	314904	ENSRNOG00000005034	GO:0005089|GO:0005543|GO:0005622|GO:0005886|GO:0030016|GO:0030017|GO:0035023	chr7	RGD:735210	70653981	protein-coding	117020|295678|307796|310192|311592|361034|84009	70646952	0.0285692	0.000137661	0.00891558	0.218674	-1.41208	ALPPS * 24hr down vs Sham * 24hr	0.645435	1.11928	PH * 24hr up vs Sham * 24hr	0.983145	-1.00517	PVL * 24hr down vs Sham * 24hr	0.000439897	2.98705	ALPPS * 96hr up vs Sham * 96hr	0.00101408	2.69268	PH * 96hr up vs Sham * 96hr	0.00331623	2.57641	PVL * 96hr up vs Sham * 96hr
Acot9	acyl-CoA thioesterase 9	Acate2	302640	ENSRNOG00000003782		chrX	RGD:1359188	43895730	protein-coding		43846064	0.00020021	0.000359727	0.137992	0.0104369	1.88234	ALPPS * 24hr up vs Sham * 24hr	0.0184713	1.66566	PH * 24hr up vs Sham * 24hr	0.00667917	1.83821	PVL * 24hr up vs Sham * 24hr	5.67433e-05	2.96687	ALPPS * 96hr up vs Sham * 96hr	0.234776	1.26832	PH * 96hr up vs Sham * 96hr	0.0067262	1.97367	PVL * 96hr up vs Sham * 96hr
Gins1	GINS complex subunit 1 (Psf1 homolog)	RGD1562246	499914	ENSRNOG00000008091	GO:0001833|GO:0005634|GO:0005737|GO:0006260	chr3	RGD:1562246	153077645	protein-coding		153056224	2.09894e-07	3.70011e-06	2.38316e-05	1.45289e-07	17.9579	ALPPS * 24hr up vs Sham * 24hr	1.16454e-08	23.5305	PH * 24hr up vs Sham * 24hr	2.91188e-07	11.4729	PVL * 24hr up vs Sham * 24hr	0.00119926	2.95537	ALPPS * 96hr up vs Sham * 96hr	0.376895	1.27677	PH * 96hr up vs Sham * 96hr	0.00319625	2.89461	PVL * 96hr up vs Sham * 96hr
Gpx8	glutathione peroxidase 8	RGD1307506	294744	ENSRNOG00000010461	GO:0004602|GO:0006979	chr2	RGD:1307506	63944583	protein-coding	259233|298376	63940891	0.00603884	0.000160128	0.0491674	0.474046	1.17933	ALPPS * 24hr up vs Sham * 24hr	0.782531	1.05805	PH * 24hr up vs Sham * 24hr	0.162644	1.34386	PVL * 24hr up vs Sham * 24hr	9.33525e-05	2.95392	ALPPS * 96hr up vs Sham * 96hr	0.0066746	1.89224	PH * 96hr up vs Sham * 96hr	0.014233	1.87257	PVL * 96hr up vs Sham * 96hr
Fabp3	fatty acid binding protein 3, muscle and heart		79131	ENSRNOG00000012879	GO:0005324|GO:0005504|GO:0005737|GO:0005739|GO:0005829|GO:0006631|GO:0006635|GO:0006656|GO:0008092|GO:0015909|GO:0016528|GO:0016529|GO:0032868|GO:0042493|GO:0050543|GO:0070542	chr5	RGD:69048	152252993	protein-coding	100911902|24710|25056|25061|25598|362662|64822|688790|79451|80841	152246265	0.0109772	0.0473823	0.00345968	0.428821	1.2254	ALPPS * 24hr up vs Sham * 24hr	0.32457	-1.25585	PH * 24hr down vs Sham * 24hr	0.357024	-1.23678	PVL * 24hr down vs Sham * 24hr	0.000259237	2.94834	ALPPS * 96hr up vs Sham * 96hr	0.000275226	2.92742	PH * 96hr up vs Sham * 96hr	0.000628536	2.98214	PVL * 96hr up vs Sham * 96hr
Ramp2	receptor (G protein-coupled) activity modifying protein 2		58966	ENSRNOG00000020415	GO:0001525|GO:0001570|GO:0001664|GO:0001666|GO:0002040|GO:0005575|GO:0005737|GO:0005886|GO:0006171|GO:0006816|GO:0006886|GO:0007165|GO:0007186|GO:0007507|GO:0007565|GO:0008217|GO:0008277|GO:0008565|GO:0009986|GO:0010628|GO:0015026|GO:0015031|GO:0016021|GO:0030819|GO:0031623|GO:0032355|GO:0032570|GO:0032870|GO:0034333|GO:0035924|GO:0043116|GO:0043235|GO:0045766|GO:0046982|GO:0070830|GO:0070831|GO:…	chr10	RGD:61872	88967458	protein-coding	56820|58965	88965679	0.000827744	0.0140606	0.0799165	0.0803036	1.64502	ALPPS * 24hr up vs Sham * 24hr	0.0924919	1.53175	PH * 24hr up vs Sham * 24hr	0.289997	1.29652	PVL * 24hr up vs Sham * 24hr	0.00044486	2.93541	ALPPS * 96hr up vs Sham * 96hr	0.000388797	2.98487	PH * 96hr up vs Sham * 96hr	0.000339011	3.46157	PVL * 96hr up vs Sham * 96hr
Ccdc34	coiled-coil domain containing 34	RGD1560583	362187	ENSRNOG00000005902		chr3	RGD:1560583	107791987	protein-coding	310544	107756836	2.02995e-06	0.000511298	0.000162848	2.14722e-06	12.6442	ALPPS * 24hr up vs Sham * 24hr	8.41427e-08	19.5728	PH * 24hr up vs Sham * 24hr	1.00102e-06	11.2845	PVL * 24hr up vs Sham * 24hr	0.00265632	2.92904	ALPPS * 96hr up vs Sham * 96hr	0.306281	1.36774	PH * 96hr up vs Sham * 96hr	0.0920712	1.81534	PVL * 96hr up vs Sham * 96hr
RGD1563547	RGD1563547		360478	ENSRNOG00000042344		chr10	RGD:1563547	9534402	protein-coding		9533221	0.0604215	0.00483649	0.12666	0.880957	1.05002	ALPPS * 24hr up vs Sham * 24hr	0.319363	-1.34387	PH * 24hr down vs Sham * 24hr	0.951135	-1.01802	PVL * 24hr down vs Sham * 24hr	0.00215154	2.92588	ALPPS * 96hr up vs Sham * 96hr	0.171764	1.51029	PH * 96hr up vs Sham * 96hr	0.0249831	2.23288	PVL * 96hr up vs Sham * 96hr
Plek2	pleckstrin 2		314260	ENSRNOG00000010098	GO:0005543|GO:0035556	chr6	RGD:1305786	111468929	protein-coding	364206	111450714	0.000147241	0.00902999	0.0007499	0.000179242	5.448	ALPPS * 24hr up vs Sham * 24hr	4.81136e-06	8.62079	PH * 24hr up vs Sham * 24hr	0.000236176	4.35644	PVL * 24hr up vs Sham * 24hr	0.00314104	2.91535	ALPPS * 96hr up vs Sham * 96hr	0.631942	-1.15858	PH * 96hr down vs Sham * 96hr	0.192452	1.58442	PVL * 96hr up vs Sham * 96hr
Marco	macrophage receptor with collagenous structure		367391	ENSRNOG00000049303	GO:0006897|GO:0043277	chr16	RGD:1589662	84587281	protein-coding		84555641	0.000107556	0.161125	0.0110964	0.28206	1.3979	ALPPS * 24hr up vs Sham * 24hr	0.182717	1.45562	PH * 24hr up vs Sham * 24hr	0.0247853	1.96059	PVL * 24hr up vs Sham * 24hr	0.00133617	2.91278	ALPPS * 96hr up vs Sham * 96hr	5.69907e-06	6.62045	PH * 96hr up vs Sham * 96hr	0.000116001	4.8613	PVL * 96hr up vs Sham * 96hr
Pla2g12a	phospholipase A2, group XIIA		362039		GO:0004623|GO:0005509|GO:0005576|GO:0016042	chr2	RGD:1304662	74622982	protein-coding		74606722	0.0216267	0.960548	0.440295	0.297453	1.42844	ALPPS * 24hr up vs Sham * 24hr	0.398973	1.29227	PH * 24hr up vs Sham * 24hr	0.145283	1.57548	PVL * 24hr up vs Sham * 24hr	0.00276437	2.90959	ALPPS * 96hr up vs Sham * 96hr	0.0209929	2.15146	PH * 96hr up vs Sham * 96hr	0.0259139	2.27228	PVL * 96hr up vs Sham * 96hr
Ifi47	interferon gamma inducible protein 47		246208	ENSRNOG00000002470	GO:0006952	chr10	RGD:708470	34067269	protein-coding	303090|307414|308428|498873	34059639	0.000102907	1.00804e-05	0.0260957	0.00243837	2.96354	ALPPS * 24hr up vs Sham * 24hr	0.0359842	1.84282	PH * 24hr up vs Sham * 24hr	0.000951826	2.99762	PVL * 24hr up vs Sham * 24hr	0.00119517	2.9069	ALPPS * 96hr up vs Sham * 96hr	3.13984e-05	4.88762	PH * 96hr up vs Sham * 96hr	0.0158841	2.24337	PVL * 96hr up vs Sham * 96hr
Lbh	limb bud and heart development		683626		GO:0005634|GO:0005730|GO:0043231|GO:0045893	chr6	RGD:1584525	34031267	protein-coding		34010478	0.0256498	0.00819704	0.00164392	0.561077	-1.14182	ALPPS * 24hr down vs Sham * 24hr	0.273889	-1.25468	PH * 24hr down vs Sham * 24hr	0.198604	-1.30846	PVL * 24hr down vs Sham * 24hr	0.000102396	2.9035	ALPPS * 96hr up vs Sham * 96hr	0.000110006	2.8807	PH * 96hr up vs Sham * 96hr	0.00382881	2.16117	PVL * 96hr up vs Sham * 96hr
Btg2	BTG family, member 2	Agl|An|Pc3|Tis21|an-1	29619	ENSRNOG00000003300	GO:0001077|GO:0005515|GO:0005575|GO:0006479|GO:0006974|GO:0008306|GO:0009612|GO:0009952|GO:0010033|GO:0010243|GO:0014070|GO:0021542|GO:0021954|GO:0030182|GO:0031175|GO:0035914|GO:0043066|GO:0043434|GO:0043524|GO:0045944|GO:0051602|GO:0060213|GO:2000178	chr13	RGD:2225	55970058	protein-coding	29618|315650|54230	55966299	0.000286815	0.0227679	0.604906	0.00180417	3.47352	ALPPS * 24hr up vs Sham * 24hr	0.000390746	3.8287	PH * 24hr up vs Sham * 24hr	0.0311382	2.00336	PVL * 24hr up vs Sham * 24hr	0.00255271	2.89445	ALPPS * 96hr up vs Sham * 96hr	0.0154757	2.22392	PH * 96hr up vs Sham * 96hr	0.104744	1.75516	PVL * 96hr up vs Sham * 96hr
Plac8	placenta-specific 8		360914	ENSRNOG00000002217	GO:0003682|GO:0008284|GO:0009409|GO:0040015|GO:0042742|GO:0043066|GO:0045944|GO:0050873	chr14	RGD:1308102	10661811	protein-coding	365217	10640286	0.000346855	0.967765	0.0659962	0.0258891	2.2128	ALPPS * 24hr up vs Sham * 24hr	0.391965	1.28643	PH * 24hr up vs Sham * 24hr	0.00196841	2.9512	PVL * 24hr up vs Sham * 24hr	0.00229039	2.88741	ALPPS * 96hr up vs Sham * 96hr	0.000255275	3.99114	PH * 96hr up vs Sham * 96hr	0.00108718	3.69239	PVL * 96hr up vs Sham * 96hr
Adora1	adenosine A1 receptor		29290		GO:0000186|GO:0001609|GO:0001659|GO:0001664|GO:0001666|GO:0001883|GO:0002087|GO:0002674|GO:0002686|GO:0002793|GO:0003093|GO:0004629|GO:0005515|GO:0005783|GO:0005886|GO:0006612|GO:0007186|GO:0007193|GO:0008285|GO:0012505|GO:0014050|GO:0014069|GO:0016021|GO:0016042|GO:0016323|GO:0030425|GO:0030673|GO:0031683|GO:0032229|GO:0032244|GO:0032279|GO:0032795|GO:0032900|GO:0035307|GO:0035814|GO:0042312|GO:…	chr13	RGD:2048	56131142	protein-coding		56099178	0.00348536	0.291643	0.580447	0.0409779	2.05834	ALPPS * 24hr up vs Sham * 24hr	0.0117424	2.29472	PH * 24hr up vs Sham * 24hr	0.222267	1.44252	PVL * 24hr up vs Sham * 24hr	0.00240982	2.88454	ALPPS * 96hr up vs Sham * 96hr	0.056043	1.81769	PH * 96hr up vs Sham * 96hr	0.561365	1.21022	PVL * 96hr up vs Sham * 96hr
Dram	damage-regulated autophagy modulator		679937	ENSRNOG00000038916		chr7	RGD:1598133	29040487	protein-coding	245966|308346|360916|362011|689412	29007043	1.12047e-05	0.247018	0.258397	0.0036591	2.0918	ALPPS * 24hr up vs Sham * 24hr	0.00477237	1.88664	PH * 24hr up vs Sham * 24hr	0.000324651	2.44937	PVL * 24hr up vs Sham * 24hr	6.97074e-05	2.87121	ALPPS * 96hr up vs Sham * 96hr	2.1778e-05	3.2608	PH * 96hr up vs Sham * 96hr	0.000209836	2.86028	PVL * 96hr up vs Sham * 96hr
Slc25a24	solute carrier family 25 (mitochondrial carrier, phosphate carrier), member 24		310791	ENSRNOG00000020470	GO:0005509|GO:0005739|GO:0005743|GO:0016021|GO:0055085	chr2	RGD:1311982	231438472	protein-coding	246771|361836|689414|691448	231401404	0.000110221	0.06334	0.0319727	0.205019	1.31179	ALPPS * 24hr up vs Sham * 24hr	0.0314709	1.54717	PH * 24hr up vs Sham * 24hr	0.112093	1.36291	PVL * 24hr up vs Sham * 24hr	4.94767e-05	2.86229	ALPPS * 96hr up vs Sham * 96hr	1.65014e-05	3.2188	PH * 96hr up vs Sham * 96hr	0.000244525	2.70675	PVL * 96hr up vs Sham * 96hr
Nrarp	Notch-regulated ankyrin repeat protein		499745	ENSRNOG00000009354	GO:0000122|GO:0001569|GO:0001938|GO:0002040|GO:0002043|GO:0022407|GO:0045581|GO:0045746|GO:0090263	chr3	RGD:1591939	2379974	protein-coding	116670|287881|304813|314465|362944|499076|680616	2377426	0.00682773	0.122613	0.000780582	0.187303	-1.47839	ALPPS * 24hr down vs Sham * 24hr	0.506094	-1.18783	PH * 24hr down vs Sham * 24hr	0.011135	-2.08991	PVL * 24hr down vs Sham * 24hr	0.000949115	2.86071	ALPPS * 96hr up vs Sham * 96hr	1.94862e-05	4.90134	PH * 96hr up vs Sham * 96hr	0.00616913	2.47945	PVL * 96hr up vs Sham * 96hr
Cmpk2	cytidine monophosphate (UMP-CMP) kinase 2, mitochondrial	Tyki	314004	ENSRNOG00000007690	GO:0004127|GO:0004798|GO:0005634|GO:0005730|GO:0005739|GO:0006227|GO:0006233|GO:0009041|GO:0033862|GO:0071222	chr6	RGD:1305881	54414584	protein-coding		54403782	5.12396e-06	0.000457026	0.0313005	0.000331835	3.03751	ALPPS * 24hr up vs Sham * 24hr	0.145964	1.38333	PH * 24hr up vs Sham * 24hr	4.00698e-06	4.64271	PVL * 24hr up vs Sham * 24hr	0.000201833	2.85674	ALPPS * 96hr up vs Sham * 96hr	0.000978702	2.39895	PH * 96hr up vs Sham * 96hr	0.000755936	2.74464	PVL * 96hr up vs Sham * 96hr
Cenpn	centromere protein N	Da2-27|Da2-4|RGD1310953	361416		GO:0000777|GO:0005634	chr19	RGD:1310953	60271294	protein-coding		60248982	2.80943e-07	8.79694e-08	5.09602e-05	3.3424e-07	10.0136	ALPPS * 24hr up vs Sham * 24hr	1.83993e-08	13.5038	PH * 24hr up vs Sham * 24hr	2.16073e-07	8.46718	PVL * 24hr up vs Sham * 24hr	0.000422739	2.85509	ALPPS * 96hr up vs Sham * 96hr	0.246186	1.31892	PH * 96hr up vs Sham * 96hr	0.0194931	1.96297	PVL * 96hr up vs Sham * 96hr
Serpinb6b	serine (or cysteine) peptidase inhibitor, clade B, member 6b		364705	ENSRNOG00000016420	GO:0004867|GO:0010951|GO:0030162	chr17	RGD:1310452	34680041	protein-coding	116459|117092|171149|24617|266775|288937|291085|291091|29366|304689|304690|304692.chr13.1|304692.chr13.2|304917|306890|306891|361241|60325|691375	34662696	0.285906	0.00949611	0.0100324	0.177218	-1.59455	ALPPS * 24hr down vs Sham * 24hr	0.162732	-1.54153	PH * 24hr down vs Sham * 24hr	0.429767	-1.26973	PVL * 24hr down vs Sham * 24hr	0.00310033	2.85008	ALPPS * 96hr up vs Sham * 96hr	0.006978	2.52826	PH * 96hr up vs Sham * 96hr	0.00444643	3.03862	PVL * 96hr up vs Sham * 96hr
Clic1	chloride intracellular channel 1		406864	ENSRNOG00000029682	GO:0005247|GO:0005254|GO:0005634|GO:0005635|GO:0005737|GO:0005739|GO:0005886|GO:0006821|GO:0016020|GO:0031965|GO:0034707|GO:0045669|GO:0048471|GO:0051881	chr20	RGD:1303043	7122093	protein-coding	294141|296566|304081	7113249	0.000115272	0.158312	0.174061	0.0215747	1.70064	ALPPS * 24hr up vs Sham * 24hr	0.103614	1.37685	PH * 24hr up vs Sham * 24hr	0.00829139	1.758	PVL * 24hr up vs Sham * 24hr	5.47658e-05	2.8497	ALPPS * 96hr up vs Sham * 96hr	0.000263744	2.43139	PH * 96hr up vs Sham * 96hr	0.000366789	2.60493	PVL * 96hr up vs Sham * 96hr
Plscr1	phospholipid scramblase 1		117540	ENSRNOG00000008048	GO:0001077|GO:0003677|GO:0005154|GO:0005509|GO:0005634|GO:0005730|GO:0005794|GO:0005829|GO:0005886|GO:0005887|GO:0006659|GO:0006915|GO:0006953|GO:0006955|GO:0010225|GO:0010628|GO:0015914|GO:0017121|GO:0017124|GO:0017128|GO:0019899|GO:0030099|GO:0031012|GO:0032091|GO:0033003|GO:0035455|GO:0035456|GO:0042609|GO:0043065|GO:0045071|GO:0045089|GO:0045121|GO:0045944|GO:0051607|GO:0060368|GO:0071222|GO:…	chr8	RGD:620521	99129251	protein-coding	300900|315883|360549	99108914	0.000392303	0.724434	0.0664464	0.0389143	1.62646	ALPPS * 24hr up vs Sham * 24hr	0.386773	1.186	PH * 24hr up vs Sham * 24hr	0.0149963	1.69763	PVL * 24hr up vs Sham * 24hr	8.16244e-05	2.84541	ALPPS * 96hr up vs Sham * 96hr	0.000248173	2.53397	PH * 96hr up vs Sham * 96hr	0.00272891	2.17072	PVL * 96hr up vs Sham * 96hr
Cers5	ceramide synthase 5	Lass5	366984	ENSRNOG00000019380	GO:0003700|GO:0005634|GO:0005783|GO:0016021|GO:0030148|GO:0043565|GO:0046513|GO:0050291	chrX	RGD:1311597	115929134	protein-coding	304208|310667	115891039	6.74899e-05	0.198803	0.290578	0.0117776	1.76744	ALPPS * 24hr up vs Sham * 24hr	0.00902851	1.7041	PH * 24hr up vs Sham * 24hr	0.0227373	1.56884	PVL * 24hr up vs Sham * 24hr	3.61273e-05	2.84461	ALPPS * 96hr up vs Sham * 96hr	9.5863e-05	2.58094	PH * 96hr up vs Sham * 96hr	0.0031171	2.01623	PVL * 96hr up vs Sham * 96hr
Ly96	lymphocyte antigen 96	MD-2	448830		GO:0001875|GO:0031663|GO:0031666|GO:0032496|GO:0032497|GO:0046696	chr5	RGD:1302993	1984780	protein-coding		1968030	0.00909778	0.00490912	0.299451	0.0635288	1.82329	ALPPS * 24hr up vs Sham * 24hr	0.613651	1.1476	PH * 24hr up vs Sham * 24hr	0.79538	1.07302	PVL * 24hr up vs Sham * 24hr	0.00156939	2.83655	ALPPS * 96hr up vs Sham * 96hr	0.0206231	2.00481	PH * 96hr up vs Sham * 96hr	0.0147778	2.28966	PVL * 96hr up vs Sham * 96hr
Me2	malic enzyme 2, NAD(+)-dependent, mitochondrial		307270	ENSRNOG00000015582	GO:0005739|GO:0006108|GO:0016619|GO:0043231|GO:0046872|GO:0051287	chr18	RGD:1310321	68927780	protein-coding	24552|361602	68882368	1.44616e-06	0.440478	0.223205	0.0065232	1.76341	ALPPS * 24hr up vs Sham * 24hr	6.89356e-05	2.42416	PH * 24hr up vs Sham * 24hr	0.0015563	1.86306	PVL * 24hr up vs Sham * 24hr	1.28216e-05	2.83424	ALPPS * 96hr up vs Sham * 96hr	3.0882e-06	3.26993	PH * 96hr up vs Sham * 96hr	4.05648e-05	2.83945	PVL * 96hr up vs Sham * 96hr
Ca2	carbonic anhydrase 2	Car2	54231	ENSRNOG00000009629	GO:0001822|GO:0002009|GO:0004089|GO:0005515|GO:0005615|GO:0005737|GO:0005829|GO:0005902|GO:0006730|GO:0006950|GO:0008270|GO:0009268|GO:0010033|GO:0010043|GO:0015670|GO:0016323|GO:0030316|GO:0030424|GO:0030641|GO:0032849|GO:0042475|GO:0043627|GO:0045124|GO:0045177|GO:0045672|GO:0045780|GO:0046903|GO:0048545	chr2	RGD:2240	107886782	protein-coding	288360|291819|29242|297814|298657|302669|308588|310218|313495|363085|499566|54233|791259	107871656	9.95936e-07	0.000272015	0.00444867	4.09606e-06	4.20591	ALPPS * 24hr up vs Sham * 24hr	0.000137895	2.50096	PH * 24hr up vs Sham * 24hr	1.56874e-05	3.11667	PVL * 24hr up vs Sham * 24hr	4.03543e-05	2.82475	ALPPS * 96hr up vs Sham * 96hr	0.265523	-1.2275	PH * 96hr down vs Sham * 96hr	0.00542382	1.91375	PVL * 96hr up vs Sham * 96hr
Emcn	endomucin		295490	ENSRNOG00000022910	GO:0001525|GO:0005886|GO:0016021|GO:0016337|GO:0030155|GO:0030246	chr2	RGD:1303218	261264295	protein-coding		261184360	0.0169024	0.0120918	0.191596	0.168852	1.57908	ALPPS * 24hr up vs Sham * 24hr	0.814982	1.06946	PH * 24hr up vs Sham * 24hr	0.521701	1.20333	PVL * 24hr up vs Sham * 24hr	0.00245205	2.82256	ALPPS * 96hr up vs Sham * 96hr	0.00572119	2.50317	PH * 96hr up vs Sham * 96hr	0.00907582	2.59281	PVL * 96hr up vs Sham * 96hr
Ier5l	immediate early response 5-like		499772			chr3	RGD:1561058	14391061	protein-coding		14389473	0.000678336	0.0519706	0.131753	0.0240062	2.21867	ALPPS * 24hr up vs Sham * 24hr	0.0141393	2.2014	PH * 24hr up vs Sham * 24hr	0.251587	1.40054	PVL * 24hr up vs Sham * 24hr	0.00249332	2.81625	ALPPS * 96hr up vs Sham * 96hr	0.00086626	3.27731	PH * 96hr up vs Sham * 96hr	0.000572655	4.0333	PVL * 96hr up vs Sham * 96hr
Tnfrsf11b	tumor necrosis factor receptor superfamily, member 11b	Opg	25341	ENSRNOG00000008336	GO:0003674|GO:0005125|GO:0005578|GO:0005615|GO:0006915|GO:0007165|GO:0007584|GO:0010035|GO:0030198|GO:0032026|GO:0042489|GO:0042493|GO:0043627|GO:0045779|GO:0046685	chr7	RGD:619802	94464618	protein-coding	171369|24596|246143|25572|297604|316256|366518|498206|500590	94436612	6.68016e-06	0.00527441	0.326431	7.40058e-05	3.28589	ALPPS * 24hr up vs Sham * 24hr	0.000100527	2.80451	PH * 24hr up vs Sham * 24hr	0.000142092	2.70377	PVL * 24hr up vs Sham * 24hr	9.83338e-05	2.81111	ALPPS * 96hr up vs Sham * 96hr	0.000309581	2.49445	PH * 96hr up vs Sham * 96hr	0.0525085	1.57718	PVL * 96hr up vs Sham * 96hr
Leprel4	leprecan-like 4	Sc65	59101	ENSRNOG00000015787	GO:0000795	chr10	RGD:620767	88118462	protein-coding	114200|297595	88112410	0.00154391	0.613535	0.164769	0.0920731	1.61895	ALPPS * 24hr up vs Sham * 24hr	0.00645996	2.14211	PH * 24hr up vs Sham * 24hr	0.956589	-1.01329	PVL * 24hr down vs Sham * 24hr	0.000684466	2.80999	ALPPS * 96hr up vs Sham * 96hr	0.0108206	2.01346	PH * 96hr up vs Sham * 96hr	0.0419019	1.81583	PVL * 96hr up vs Sham * 96hr
Thbd	thrombomodulin		83580		GO:0003674|GO:0005615|GO:0005886|GO:0007565|GO:0007596|GO:0009790|GO:0009986|GO:0010165|GO:0032496|GO:0051591	chr3	RGD:621299	149163547	protein-coding		149159895	7.09496e-06	0.00249174	0.562222	0.000168942	3.25521	ALPPS * 24hr up vs Sham * 24hr	0.000766467	2.43395	PH * 24hr up vs Sham * 24hr	0.000116067	2.99901	PVL * 24hr up vs Sham * 24hr	0.000207514	2.80825	ALPPS * 96hr up vs Sham * 96hr	7.39039e-05	3.15949	PH * 96hr up vs Sham * 96hr	0.000730655	2.71898	PVL * 96hr up vs Sham * 96hr
Dynlt1	dynein light chain Tctex-type 1	AGS2|Tctex1	83462	ENSRNOG00000018207	GO:0000132|GO:0003774|GO:0005515|GO:0005794|GO:0005819|GO:0005868|GO:0005874|GO:0006886|GO:0007017|GO:0007067|GO:0008277|GO:0019060|GO:0032314|GO:0042802|GO:0048812|GO:0050768|GO:0051301|GO:0051493	chr1	RGD:620261	48516927	protein-coding	363448	48510104	5.01809e-05	0.349532	0.516745	0.000796907	2.87009	ALPPS * 24hr up vs Sham * 24hr	0.000219029	2.98447	PH * 24hr up vs Sham * 24hr	0.000628946	2.63837	PVL * 24hr up vs Sham * 24hr	0.000382561	2.79473	ALPPS * 96hr up vs Sham * 96hr	0.0101178	1.93112	PH * 96hr up vs Sham * 96hr	0.0038822	2.35172	PVL * 96hr up vs Sham * 96hr
Gatm	glycine amidinotransferase (L-arginine:glycine amidinotransferase)		81660	ENSRNOG00000000168	GO:0005575|GO:0005739|GO:0005743|GO:0005758|GO:0006601|GO:0006979|GO:0007584|GO:0009790|GO:0010033|GO:0015067|GO:0015068|GO:0016813|GO:0042246|GO:0043434|GO:0046689	chr3	RGD:71090	121266292	protein-coding		121249707	0.0262405	0.0434778	0.010649	0.839076	1.05474	ALPPS * 24hr up vs Sham * 24hr	0.684045	-1.10047	PH * 24hr down vs Sham * 24hr	0.461955	-1.19038	PVL * 24hr down vs Sham * 24hr	0.000543621	2.79139	ALPPS * 96hr up vs Sham * 96hr	0.000578487	2.77065	PH * 96hr up vs Sham * 96hr	0.00173996	2.70145	PVL * 96hr up vs Sham * 96hr
Tnfrsf26	tumor necrosis factor receptor superfamily, member 26		361685	ENSRNOG00000043486		chr1	RGD:1309693	223688760	protein-coding		223668849	0.0147597	0.0455126	0.0973354	0.707883	1.1258	ALPPS * 24hr up vs Sham * 24hr	0.519199	1.2011	PH * 24hr up vs Sham * 24hr	0.30213	1.34568	PVL * 24hr up vs Sham * 24hr	0.00250252	2.76812	ALPPS * 96hr up vs Sham * 96hr	0.000800388	3.25159	PH * 96hr up vs Sham * 96hr	0.0102983	2.50358	PVL * 96hr up vs Sham * 96hr
Grk5	G protein-coupled receptor kinase 5	Gprk5	59075	ENSRNOG00000011439	GO:0002029|GO:0004674|GO:0004703|GO:0005524|GO:0005575|GO:0005634|GO:0005737|GO:0005886|GO:0006915|GO:0007217|GO:0008277|GO:0008289|GO:0016055|GO:0038032|GO:0042493|GO:0043066|GO:0046777	chr1	RGD:61985	289797684	protein-coding	25238|59076|59077|81760	289603973	0.026658	0.0922961	0.198409	0.359862	1.33045	ALPPS * 24hr up vs Sham * 24hr	0.661161	1.12839	PH * 24hr up vs Sham * 24hr	0.466833	1.22359	PVL * 24hr up vs Sham * 24hr	0.00211939	2.756	ALPPS * 96hr up vs Sham * 96hr	0.00393578	2.5335	PH * 96hr up vs Sham * 96hr	0.0383984	1.99229	PVL * 96hr up vs Sham * 96hr
Trpm4	transient receptor potential cation channel, subfamily M, member 4	LTrpC-4|Mls2s	171143	ENSRNOG00000020714	GO:0002407|GO:0002724|GO:0005227|GO:0005262|GO:0005516|GO:0005524|GO:0005783|GO:0005794|GO:0005886|GO:0006816|GO:0008284|GO:0016021|GO:0016925|GO:0034220|GO:0070588|GO:0090263	chr1	RGD:620244	102386710	protein-coding	171384|293874|294329|309407.chr1.1|309407.chr1.2|361586|365391	102357043	0.0112376	3.77049e-08	0.0032734	0.565871	-1.1487	ALPPS * 24hr down vs Sham * 24hr	0.164102	-1.36291	PH * 24hr down vs Sham * 24hr	0.782751	1.06106	PVL * 24hr up vs Sham * 24hr	0.000282921	2.75104	ALPPS * 96hr up vs Sham * 96hr	0.000633574	2.51605	PH * 96hr up vs Sham * 96hr	0.000232923	3.17688	PVL * 96hr up vs Sham * 96hr
Fhl1	four and a half LIM domains 1	SLIM1	25177	ENSRNOG00000000875	GO:0003254|GO:0005634|GO:0005737|GO:0005886|GO:0007275|GO:0008270|GO:0010972|GO:0030154|GO:0030308|GO:0043268|GO:0044325|GO:1901016|GO:2000134	chrX	RGD:2615	153803160	protein-coding	286908|293783|297954|307395|313582|360820|360958|361069|361303|63839|64353|84574	153788894	0.0493809	0.281417	0.0485303	0.943438	1.02204	ALPPS * 24hr up vs Sham * 24hr	0.455713	-1.2301	PH * 24hr down vs Sham * 24hr	0.903323	1.03395	PVL * 24hr up vs Sham * 24hr	0.00219671	2.74438	ALPPS * 96hr up vs Sham * 96hr	0.012746	2.16072	PH * 96hr up vs Sham * 96hr	0.0026167	3.01033	PVL * 96hr up vs Sham * 96hr
Trim35	tripartite motif-containing 35		498538	ENSRNOG00000009449	GO:0003674|GO:0005575|GO:0005634|GO:0005730|GO:0005737|GO:0006915|GO:0006917|GO:0008150|GO:0008270|GO:0008285|GO:0043065|GO:0045930	chr15	RGD:1564642	48633962	protein-coding	291171|293294|294210|303088|303089|303167|308901|308906|309586|309591|360534|64702	48617499	0.00226984	0.010613	0.00710455	0.698454	1.07425	ALPPS * 24hr up vs Sham * 24hr	0.638875	1.0808	PH * 24hr up vs Sham * 24hr	0.586974	1.09425	PVL * 24hr up vs Sham * 24hr	2.31186e-05	2.73036	ALPPS * 96hr up vs Sham * 96hr	0.000167045	2.27798	PH * 96hr up vs Sham * 96hr	0.0324164	1.53731	PVL * 96hr up vs Sham * 96hr
Tacc3	transforming, acidic coiled-coil containing protein 3		360962	ENSRNOG00000017259	GO:0000226|GO:0005737|GO:0005813|GO:0006950|GO:0008283|GO:0019904|GO:0021987|GO:0022008|GO:0022027|GO:0030097|GO:0030953|GO:0032886|GO:0042994|GO:0051726	chr14	RGD:1302948	83039430	protein-coding	306562|309025	83025669	1.01209e-08	2.25482e-09	5.5706e-06	1.53143e-08	13.3099	ALPPS * 24hr up vs Sham * 24hr	5.63624e-10	19.7791	PH * 24hr up vs Sham * 24hr	7.92902e-09	11.4424	PVL * 24hr up vs Sham * 24hr	0.000193363	2.72706	ALPPS * 96hr up vs Sham * 96hr	0.0131956	1.7661	PH * 96hr up vs Sham * 96hr	0.0106539	1.93516	PVL * 96hr up vs Sham * 96hr
Trim58	tripartite motif-containing 58	RGD1566174	303167	ENSRNOG00000026430	GO:0005622|GO:0008270	chr10	RGD:1566174	44087527	protein-coding	291171|293294|294210|303088|303089|308901|308906|309586|309591|360534|498538|64702	44076388	0.135171	0.285322	0.0604253	1	1	No change between ALPPS * 24hr and Sham * 24hr	0.891302	1.04122	PH * 24hr up vs Sham * 24hr	0.354393	1.32047	PVL * 24hr up vs Sham * 24hr	0.00387674	2.72457	ALPPS * 96hr up vs Sham * 96hr	1	1	No change between PH * 96hr and Sham * 96hr	1	1	No change between PVL * 96hr and Sham * 96hr
Armcx1	armadillo repeat containing, X-linked 1		501619		GO:0016021	chrX	RGD:1561629	105802485	protein-coding		105798587	0.000734936	8.69015e-06	0.000691682	0.559588	1.10398	ALPPS * 24hr up vs Sham * 24hr	0.75161	1.04895	PH * 24hr up vs Sham * 24hr	0.46347	-1.11805	PVL * 24hr down vs Sham * 24hr	9.19535e-06	2.71956	ALPPS * 96hr up vs Sham * 96hr	9.9088e-05	2.21385	PH * 96hr up vs Sham * 96hr	1.78593e-05	2.86243	PVL * 96hr up vs Sham * 96hr
Rasgrp3	RAS guanyl releasing protein 3 (calcium and DAG-regulated)		313874	ENSRNOG00000032703	GO:0003674|GO:0005088|GO:0005575|GO:0005737|GO:0007265|GO:0008150|GO:0017016|GO:0019900|GO:0032045|GO:0032854|GO:0043087|GO:0046582|GO:0046872|GO:0048471	chr6	RGD:1304612	31029468	protein-coding	170668|29434|361714	30966364	0.00141623	0.00181463	0.0036083	0.983587	1.0039	ALPPS * 24hr up vs Sham * 24hr	0.502465	1.12121	PH * 24hr up vs Sham * 24hr	0.851547	1.03219	PVL * 24hr up vs Sham * 24hr	3.15953e-05	2.71848	ALPPS * 96hr up vs Sham * 96hr	5.21643e-05	2.59114	PH * 96hr up vs Sham * 96hr	0.00020602	2.51768	PVL * 96hr up vs Sham * 96hr
Tyms	thymidylate synthetase		29261	ENSRNOG00000037225	GO:0000166|GO:0003729|GO:0004799|GO:0005542|GO:0005634|GO:0005730|GO:0005737|GO:0005739|GO:0005743|GO:0005759|GO:0005976|GO:0006206|GO:0006231|GO:0006235|GO:0007568|GO:0007623|GO:0008144|GO:0009636|GO:0014070|GO:0019088|GO:0019860|GO:0031100|GO:0032570|GO:0033189|GO:0034097|GO:0042493|GO:0042803|GO:0045471|GO:0046078|GO:0046653|GO:0046683|GO:0048037|GO:0048589|GO:0051216|GO:0051384|GO:0051593|GO:…	chr9	RGD:3921	121381493	protein-coding		121368426	1.28296e-06	6.94826e-05	0.000678624	2.07646e-06	8.62815	ALPPS * 24hr up vs Sham * 24hr	1.09749e-07	11.7673	PH * 24hr up vs Sham * 24hr	3.21365e-06	6.39291	PVL * 24hr up vs Sham * 24hr	0.00133248	2.71145	ALPPS * 96hr up vs Sham * 96hr	0.0718234	1.62646	PH * 96hr up vs Sham * 96hr	0.0200168	2.08082	PVL * 96hr up vs Sham * 96hr
Nipal4	NIPA-like domain containing 4	RGD1309452	303070	ENSRNOG00000006255	GO:0015095|GO:0015693|GO:0016020	chr10	RGD:1309452	31077316	protein-coding	289594|308667|308668|362899	31060605	0.00196715	0.00148085	0.00196715	1	1	No change between ALPPS * 24hr and Sham * 24hr	1	1	No change between PH * 24hr and Sham * 24hr	1	1	No change between PVL * 24hr and Sham * 24hr	1.14325e-05	2.70971	ALPPS * 96hr up vs Sham * 96hr	1	1	No change between PH * 96hr and Sham * 96hr	0.143309	1.29807	PVL * 96hr up vs Sham * 96hr
Eltd1	EGF, latrophilin and seven transmembrane domain containing 1	Etl	64124		GO:0004930|GO:0005509|GO:0005615|GO:0005886|GO:0007218|GO:0016021|GO:0030659|GO:0046983	chr2	RGD:621136	275408895	protein-coding		275293988	0.000513824	0.000260816	0.0243759	0.030022	1.65313	ALPPS * 24hr up vs Sham * 24hr	0.226039	1.26594	PH * 24hr up vs Sham * 24hr	0.771546	1.05667	PVL * 24hr up vs Sham * 24hr	0.000102037	2.70914	ALPPS * 96hr up vs Sham * 96hr	0.000344321	2.39714	PH * 96hr up vs Sham * 96hr	0.000226988	2.78333	PVL * 96hr up vs Sham * 96hr
Rhbg	Rh family, B glycoprotein		310625	ENSRNOG00000019412	GO:0005886|GO:0005887|GO:0008519|GO:0014731|GO:0015696|GO:0016020|GO:0016323|GO:0030506|GO:0030659|GO:0046658|GO:0051739|GO:0055085|GO:0070634|GO:0072488	chr2	RGD:727813	207025362	protein-coding	293048|60414	207013098	0.00342142	6.05769e-07	0.0180637	0.555392	-1.15306	ALPPS * 24hr down vs Sham * 24hr	0.0835513	-1.48117	PH * 24hr down vs Sham * 24hr	0.130062	1.40371	PVL * 24hr up vs Sham * 24hr	0.000328521	2.70522	ALPPS * 96hr up vs Sham * 96hr	0.0954186	1.45791	PH * 96hr up vs Sham * 96hr	0.00302519	2.32459	PVL * 96hr up vs Sham * 96hr
Phldb1	pleckstrin homology-like domain, family B, member 1	Ll5	171434	ENSRNOG00000026985	GO:0005543	chr8	RGD:620878	47656917	protein-coding	308431	47615937	0.00179317	0.00561276	0.00716897	0.8348	-1.04031	ALPPS * 24hr down vs Sham * 24hr	0.0283327	1.50183	PH * 24hr up vs Sham * 24hr	0.113262	1.32453	PVL * 24hr up vs Sham * 24hr	3.36119e-05	2.7048	ALPPS * 96hr up vs Sham * 96hr	0.00151229	1.92254	PH * 96hr up vs Sham * 96hr	0.00416331	1.88829	PVL * 96hr up vs Sham * 96hr
Hmgn3	high mobility group nucleosome binding domain 3		113990	ENSRNOG00000031032	GO:0000785|GO:0003682|GO:0005634|GO:0005730|GO:0005737|GO:0006357|GO:0016568|GO:0031492|GO:0045944|GO:0051091|GO:0061178	chr8	RGD:1359106	90187798	protein-coding	100359546	90151447	0.0090988	0.786863	0.424159	0.0641971	1.80633	ALPPS * 24hr up vs Sham * 24hr	0.104796	1.5786	PH * 24hr up vs Sham * 24hr	0.202539	1.42181	PVL * 24hr up vs Sham * 24hr	0.00203189	2.70422	ALPPS * 96hr up vs Sham * 96hr	0.306197	1.32253	PH * 96hr up vs Sham * 96hr	0.0332384	2.00353	PVL * 96hr up vs Sham * 96hr
Pdgfa	platelet-derived growth factor alpha polypeptide	PDGFACP	25266	ENSRNOG00000001312	GO:0001525|GO:0001666|GO:0001942|GO:0002053|GO:0005161|GO:0005518|GO:0005575|GO:0005615|GO:0005902|GO:0007179|GO:0008083|GO:0008284|GO:0009611|GO:0009887|GO:0009986|GO:0010033|GO:0010035|GO:0010512|GO:0010544|GO:0014068|GO:0014910|GO:0016020|GO:0030031|GO:0030036|GO:0030335|GO:0031954|GO:0032355|GO:0032526|GO:0035793|GO:0042060|GO:0042493|GO:0042803|GO:0043406|GO:0043410|GO:0043498|GO:0043499|GO:…	chr12	RGD:3282	19748063	protein-coding	24628	19727672	0.0244479	0.0329347	0.258688	0.361773	1.33061	ALPPS * 24hr up vs Sham * 24hr	0.749924	-1.09209	PH * 24hr down vs Sham * 24hr	0.455631	1.23114	PVL * 24hr up vs Sham * 24hr	0.00254105	2.70078	ALPPS * 96hr up vs Sham * 96hr	0.760362	1.08794	PH * 96hr up vs Sham * 96hr	0.787655	1.08675	PVL * 96hr up vs Sham * 96hr
Arhgef9	Cdc42 guanine nucleotide exchange factor (GEF) 9		66013		GO:0005089|GO:0005515|GO:0005543|GO:0005622|GO:0005938|GO:0035023|GO:0043113	chrX	RGD:620719	65329116	protein-coding		65150721	0.131834	0.00928803	0.018038	0.289834	-1.39455	ALPPS * 24hr down vs Sham * 24hr	0.0164741	-2.08852	PH * 24hr down vs Sham * 24hr	0.750408	-1.09169	PVL * 24hr down vs Sham * 24hr	0.00264948	2.67955	ALPPS * 96hr up vs Sham * 96hr	0.109064	1.58842	PH * 96hr up vs Sham * 96hr	0.0852416	1.7504	PVL * 96hr up vs Sham * 96hr
Ten1	TEN1 telomerase capping complex subunit	RGD1311078	360664		GO:0000784|GO:0005634|GO:0070188	chr10	RGD:1311078	104763320	protein-coding		104741402	0.000306605	0.264137	0.00241731	0.782601	1.05575	ALPPS * 24hr up vs Sham * 24hr	0.00145861	1.97583	PH * 24hr up vs Sham * 24hr	0.763611	1.05433	PVL * 24hr up vs Sham * 24hr	5.41999e-05	2.67639	ALPPS * 96hr up vs Sham * 96hr	0.0006846	2.11265	PH * 96hr up vs Sham * 96hr	0.000173186	2.65501	PVL * 96hr up vs Sham * 96hr
Anxa5	annexin A5	Anx5|LC5	25673	ENSRNOG00000014453	GO:0005509|GO:0005515|GO:0005544|GO:0005615|GO:0005622|GO:0005634|GO:0005737|GO:0005886|GO:0007596|GO:0009897|GO:0010033|GO:0014704|GO:0017046|GO:0030018|GO:0030195|GO:0030971|GO:0042383|GO:0042995|GO:0043065|GO:0043499|GO:0050819|GO:0051260|GO:0051592|GO:0070062|GO:0072563|GO:1901317	chr2	RGD:2120	142808315	protein-coding	155423|25291|25380|290527|306283|362915|498622|56611|79124|79125	142777643	2.00029e-05	0.00302931	0.0229955	0.0155524	1.46363	ALPPS * 24hr up vs Sham * 24hr	0.194117	1.18388	PH * 24hr up vs Sham * 24hr	0.0215663	1.37714	PVL * 24hr up vs Sham * 24hr	1.54329e-06	2.66427	ALPPS * 96hr up vs Sham * 96hr	9.28892e-05	1.95194	PH * 96hr up vs Sham * 96hr	7.53365e-05	2.14668	PVL * 96hr up vs Sham * 96hr
P2ry10	purinergic receptor P2Y, G-protein coupled, 10	RGD1561912	317219	ENSRNOG00000037839	GO:0016021|GO:0045028	chrX	RGD:1561912	78408236	protein-coding	114099|117264|170926|25265|290493|302373|302377|302378|408199|58949|63843|679975|691774|767613	78394123	0.0239458	0.606198	0.0283497	0.541324	1.1951	ALPPS * 24hr up vs Sham * 24hr	0.757383	-1.08352	PH * 24hr down vs Sham * 24hr	0.35477	1.27594	PVL * 24hr up vs Sham * 24hr	0.00178376	2.66202	ALPPS * 96hr up vs Sham * 96hr	0.000494272	3.14899	PH * 96hr up vs Sham * 96hr	0.0215197	2.08841	PVL * 96hr up vs Sham * 96hr
Tnfsf10	tumor necrosis factor (ligand) superfamily, member 10	Trail	246775	ENSRNOG00000013269	GO:0003674|GO:0005575|GO:0006917|GO:0008584|GO:0032868|GO:0043065|GO:0043123|GO:0043280|GO:0090200|GO:2001238	chr2	RGD:628734	132742550	protein-coding		132726333	2.56752e-05	0.230253	0.582347	0.00019511	3.71363	ALPPS * 24hr up vs Sham * 24hr	0.00447962	2.21171	PH * 24hr up vs Sham * 24hr	3.56684e-05	4.03976	PVL * 24hr up vs Sham * 24hr	0.00094535	2.66141	ALPPS * 96hr up vs Sham * 96hr	0.0144375	1.92559	PH * 96hr up vs Sham * 96hr	0.00310499	2.5494	PVL * 96hr up vs Sham * 96hr
Gpx7	glutathione peroxidase 7		298376	ENSRNOG00000009751	GO:0004602|GO:0006979	chr5	RGD:1306999	131855200	protein-coding	259233|294744	131847356	0.000112646	0.0238066	0.58541	0.0114257	2.07428	ALPPS * 24hr up vs Sham * 24hr	0.00214224	2.3203	PH * 24hr up vs Sham * 24hr	0.000361533	2.85002	PVL * 24hr up vs Sham * 24hr	0.000677508	2.6477	ALPPS * 96hr up vs Sham * 96hr	0.0164481	1.84244	PH * 96hr up vs Sham * 96hr	0.00127177	2.73863	PVL * 96hr up vs Sham * 96hr
Efemp2	EGF-containing fibulin-like extracellular matrix protein 2		293677	ENSRNOG00000020587	GO:0004888|GO:0005509|GO:0007596|GO:0016020	chr1	RGD:1359496	227790740	protein-coding	292734|294297|305604.chr14.1|305604.chr14.2|315174|315191|59106|59107|689008|83727|83838	227783786	0.000227283	0.315625	0.380756	0.0670892	1.64009	ALPPS * 24hr up vs Sham * 24hr	0.00822491	1.98492	PH * 24hr up vs Sham * 24hr	0.0488927	1.61738	PVL * 24hr up vs Sham * 24hr	0.000645205	2.64691	ALPPS * 96hr up vs Sham * 96hr	0.000112715	3.25734	PH * 96hr up vs Sham * 96hr	0.00225112	2.53211	PVL * 96hr up vs Sham * 96hr
Fxyd6	FXYD domain-containing ion transport regulator 6	Php	63847		GO:0005216|GO:0005886|GO:0016021	chr8	RGD:69315	48329105	protein-coding		48302871	0.0002493	0.0566419	0.448398	0.0243339	1.83911	ALPPS * 24hr up vs Sham * 24hr	0.00676124	1.98462	PH * 24hr up vs Sham * 24hr	0.0148612	1.82123	PVL * 24hr up vs Sham * 24hr	0.000512472	2.63483	ALPPS * 96hr up vs Sham * 96hr	0.00223445	2.23844	PH * 96hr up vs Sham * 96hr	0.000495982	2.96624	PVL * 96hr up vs Sham * 96hr
Aldh18a1	aldehyde dehydrogenase 18 family, member A1	Pycs	361755	ENSRNOG00000015267	GO:0004349|GO:0004350|GO:0005737|GO:0005739|GO:0006536|GO:0006561|GO:0006592|GO:0016310|GO:0019240	chr1	RGD:1311431	266537718	protein-coding		266505499	0.000185071	0.00427596	0.177536	0.000440953	4.10801	ALPPS * 24hr up vs Sham * 24hr	0.000100476	4.41098	PH * 24hr up vs Sham * 24hr	0.0016122	2.94107	PVL * 24hr up vs Sham * 24hr	0.00361317	2.62718	ALPPS * 96hr up vs Sham * 96hr	0.0581993	1.77014	PH * 96hr up vs Sham * 96hr	0.16334	1.57678	PVL * 96hr up vs Sham * 96hr
Aldh18a1	aldehyde dehydrogenase 18 family, member A1	Pycs	361755	ENSRNOG00000015267	GO:0004349|GO:0004350|GO:0005737|GO:0005739|GO:0006536|GO:0006561|GO:0006592|GO:0016310|GO:0019240	chr1	RGD:1311431	267117623	protein-coding		267085398	0.000185071	0.00427596	0.177536	0.000440953	4.10801	ALPPS * 24hr up vs Sham * 24hr	0.000100476	4.41098	PH * 24hr up vs Sham * 24hr	0.0016122	2.94107	PVL * 24hr up vs Sham * 24hr	0.00361317	2.62718	ALPPS * 96hr up vs Sham * 96hr	0.0581993	1.77014	PH * 96hr up vs Sham * 96hr	0.16334	1.57678	PVL * 96hr up vs Sham * 96hr
Thsd1	thrombospondin, type I, domain containing 1		364630	ENSRNOG00000012108	GO:0002244|GO:0005737|GO:0009986|GO:0071944	chr16	RGD:1306998	74346243	protein-coding		74316449	0.00348534	0.00841622	0.00439521	0.517014	-1.15156	ALPPS * 24hr down vs Sham * 24hr	0.375316	1.1899	PH * 24hr up vs Sham * 24hr	0.217081	-1.27816	PVL * 24hr down vs Sham * 24hr	0.000166273	2.626	ALPPS * 96hr up vs Sham * 96hr	7.06092e-05	2.87253	PH * 96hr up vs Sham * 96hr	0.0021683	2.21514	PVL * 96hr up vs Sham * 96hr
Syt12	synaptotagmin XII	Srg1	191595	ENSRNOG00000019306	GO:0016021|GO:0030054|GO:0030672|GO:0046928	chr1	RGD:621876	226587017	protein-coding	192189|25716|25731|306285|54309|59267|60564|60565|60566|60567|64440|80977	226557951	0.0137196	0.0567083	0.490413	0.200737	1.45537	ALPPS * 24hr up vs Sham * 24hr	0.339175	1.28065	PH * 24hr up vs Sham * 24hr	0.987997	1.00384	PVL * 24hr up vs Sham * 24hr	0.00174172	2.62288	ALPPS * 96hr up vs Sham * 96hr	0.0568011	1.68024	PH * 96hr up vs Sham * 96hr	0.525123	1.19979	PVL * 96hr up vs Sham * 96hr
Cdkn2c	cyclin-dependent kinase inhibitor 2C (p18, inhibits CDK4)	p18	54238	ENSRNOG00000008956	GO:0000079|GO:0000082|GO:0004861|GO:0005634|GO:0005737|GO:0006917|GO:0007050|GO:0008285|GO:0016301|GO:0019901|GO:0030308|GO:0042326|GO:0048709	chr5	RGD:2325	133186731	protein-coding	25164	133181577	1.0948e-07	1.84371e-06	0.00185763	7.59994e-07	5.82776	ALPPS * 24hr up vs Sham * 24hr	5.61801e-08	7.0457	PH * 24hr up vs Sham * 24hr	9.63235e-07	4.68881	PVL * 24hr up vs Sham * 24hr	0.000149658	2.6215	ALPPS * 96hr up vs Sham * 96hr	0.0030431	1.95449	PH * 96hr up vs Sham * 96hr	7.29122e-05	3.19239	PVL * 96hr up vs Sham * 96hr
Cd44	Cd44 molecule	CD44A|METAA|RHAMM	25406	ENSRNOG00000006094	GO:0001558|GO:0001658|GO:0001955|GO:0002246|GO:0002906|GO:0004415|GO:0004888|GO:0005154|GO:0005515|GO:0005540|GO:0005634|GO:0005886|GO:0006954|GO:0007155|GO:0009897|GO:0009986|GO:0010628|GO:0014070|GO:0016021|GO:0016055|GO:0016323|GO:0016324|GO:0016477|GO:0019901|GO:0019955|GO:0030214|GO:0031175|GO:0033031|GO:0033138|GO:0033189|GO:0034116|GO:0034238|GO:0043066|GO:0043154|GO:0043234|GO:0043518|GO:…	chr3	RGD:2307	99426032	protein-coding	293186	99339457	1.4436e-05	0.00653759	0.192201	0.000410837	2.44709	ALPPS * 24hr up vs Sham * 24hr	0.00866463	1.69949	PH * 24hr up vs Sham * 24hr	8.44555e-05	2.58354	PVL * 24hr up vs Sham * 24hr	7.46679e-05	2.61466	ALPPS * 96hr up vs Sham * 96hr	0.000159257	2.43138	PH * 96hr up vs Sham * 96hr	0.00260975	2.03466	PVL * 96hr up vs Sham * 96hr
S100a11	S100 calcium binding protein A11		445415		GO:0001726|GO:0005509|GO:0005634|GO:0005730|GO:0005737|GO:0007283|GO:0042803|GO:0044548|GO:0048306	chr2	RGD:1303295	211000650	protein-coding		210999099	0.00112911	0.131561	0.204061	0.0319894	1.84584	ALPPS * 24hr up vs Sham * 24hr	0.796631	1.06234	PH * 24hr up vs Sham * 24hr	0.0529474	1.62688	PVL * 24hr up vs Sham * 24hr	0.000943171	2.61198	ALPPS * 96hr up vs Sham * 96hr	0.00506947	2.14691	PH * 96hr up vs Sham * 96hr	0.00107991	2.8736	PVL * 96hr up vs Sham * 96hr
Kcnj8	potassium inwardly-rectifying channel, subfamily J, member 8	Kir6.1|UKATP1|uKATP-1	25472		GO:0001822|GO:0005515|GO:0005524|GO:0005739|GO:0006813|GO:0007507|GO:0008282|GO:0009268|GO:0010107|GO:0015272|GO:0016020|GO:0030016|GO:0032496|GO:0042311|GO:0042383|GO:0043231|GO:0043330|GO:0051607	chr4	RGD:2960	241003081	protein-coding		240996986	1.8159e-05	0.0672664	0.19791	0.000243231	2.92802	ALPPS * 24hr up vs Sham * 24hr	3.58371e-05	3.22344	PH * 24hr up vs Sham * 24hr	0.00017961	2.69937	PVL * 24hr up vs Sham * 24hr	0.000247038	2.60979	ALPPS * 96hr up vs Sham * 96hr	0.0129196	1.75181	PH * 96hr up vs Sham * 96hr	0.00433204	2.11281	PVL * 96hr up vs Sham * 96hr
Tmem252	transmembrane protein 252	RGD1359349	361744	ENSRNOG00000025476	GO:0016021	chr1	RGD:1359349	249851701	protein-coding		249846442	0.00274465	0.00496993	0.0923621	0.0116997	2.35744	ALPPS * 24hr up vs Sham * 24hr	0.00388299	2.49438	PH * 24hr up vs Sham * 24hr	0.424658	1.24321	PVL * 24hr up vs Sham * 24hr	0.0027796	2.60804	ALPPS * 96hr up vs Sham * 96hr	0.160656	1.48018	PH * 96hr up vs Sham * 96hr	0.0174406	2.22003	PVL * 96hr up vs Sham * 96hr
Gbp2	guanylate binding protein 2, interferon-inducible		171164	ENSRNOG00000031743	GO:0000139|GO:0003924|GO:0005525|GO:0005634|GO:0020005|GO:0031410|GO:0035458|GO:0042832|GO:0050830|GO:0051856|GO:0071222|GO:0071346	chr2	RGD:621810	266821133	protein-coding	305139|310917|362050	266805234	9.58848e-05	0.987209	0.000310938	0.17113	1.4262	ALPPS * 24hr up vs Sham * 24hr	0.0281787	-1.71381	PH * 24hr down vs Sham * 24hr	0.000295506	2.86132	PVL * 24hr up vs Sham * 24hr	0.000661564	2.60709	ALPPS * 96hr up vs Sham * 96hr	0.000121035	3.18155	PH * 96hr up vs Sham * 96hr	0.000534371	3.00013	PVL * 96hr up vs Sham * 96hr
Pter	phosphotriesterase related	Rpr-1|Rpr1	63852	ENSRNOG00000017328	GO:0008270|GO:0009056|GO:0016788	chr17	RGD:61313	81936887	protein-coding		81874644	1.55013e-05	0.892651	0.0323193	0.000626755	2.11595	ALPPS * 24hr up vs Sham * 24hr	0.000335833	2.05523	PH * 24hr up vs Sham * 24hr	0.000288537	2.08071	PVL * 24hr up vs Sham * 24hr	2.09874e-05	2.6051	ALPPS * 96hr up vs Sham * 96hr	0.241293	1.20589	PH * 96hr up vs Sham * 96hr	0.0015224	1.95728	PVL * 96hr up vs Sham * 96hr
Abcb4	ATP-binding cassette, subfamily B (MDR/TAP), member 4	Mdr2|Pgy3	24891	ENSRNOG00000029207	GO:0000139|GO:0005515|GO:0005524|GO:0008559|GO:0016020|GO:0016021|GO:0016324|GO:0042493|GO:0042626|GO:0046581|GO:0051384|GO:0055085	chr4	RGD:620248	22128781	protein-coding	170913|24646|314537	22071627	0.00632518	0.0117998	0.786095	0.0273473	2.12106	ALPPS * 24hr up vs Sham * 24hr	0.0430827	1.83558	PH * 24hr up vs Sham * 24hr	0.164444	1.49271	PVL * 24hr up vs Sham * 24hr	0.00360952	2.59298	ALPPS * 96hr up vs Sham * 96hr	0.0749499	1.69096	PH * 96hr up vs Sham * 96hr	0.0401415	1.99473	PVL * 96hr up vs Sham * 96hr
Dennd2d	DENN/MADD domain containing 2D	RGD1305120	310772	ENSRNOG00000017680	GO:0017112	chr2	RGD:1305120	228526624	protein-coding	289051|295333|308942|308944|311913|361987	228507586	0.00127531	0.00567691	0.216607	0.0346945	1.70837	ALPPS * 24hr up vs Sham * 24hr	0.0835451	1.46461	PH * 24hr up vs Sham * 24hr	0.00576621	1.94729	PVL * 24hr up vs Sham * 24hr	0.000374201	2.59242	ALPPS * 96hr up vs Sham * 96hr	0.415399	1.18755	PH * 96hr up vs Sham * 96hr	0.0558698	1.61187	PVL * 96hr up vs Sham * 96hr
Pea15	phosphoprotein enriched in astrocytes 15	Pea15a	364052	ENSRNOG00000046996	GO:0003674|GO:0005575|GO:0005737|GO:0006915|GO:0008643|GO:0042981|GO:0043066|GO:0043278|GO:0046325	chr13	RGD:1306055	95110571	protein-coding		95100949	0.000139793	0.644318	0.366387	0.0162322	1.65382	ALPPS * 24hr up vs Sham * 24hr	0.00529901	1.72135	PH * 24hr up vs Sham * 24hr	0.0230644	1.52244	PVL * 24hr up vs Sham * 24hr	5.04396e-05	2.57787	ALPPS * 96hr up vs Sham * 96hr	0.00103714	1.97205	PH * 96hr up vs Sham * 96hr	0.00283968	1.94453	PVL * 96hr up vs Sham * 96hr
Efnb1	ephrin B1	LERK2	25186	ENSRNOG00000006877	GO:0001755|GO:0005515|GO:0005634|GO:0005737|GO:0007399|GO:0007411|GO:0009880|GO:0016021|GO:0042102|GO:0045121|GO:0045202|GO:0046875|GO:0048013	chrX	RGD:2540	69777121	protein-coding	306636|360546	69764314	0.000957191	7.1815e-05	3.92346e-05	0.433756	1.1284	ALPPS * 24hr up vs Sham * 24hr	0.0848465	-1.28226	PH * 24hr down vs Sham * 24hr	0.0186558	-1.42851	PVL * 24hr down vs Sham * 24hr	5.73321e-06	2.57473	ALPPS * 96hr up vs Sham * 96hr	2.56611e-05	2.27738	PH * 96hr up vs Sham * 96hr	7.30098e-06	2.81376	PVL * 96hr up vs Sham * 96hr
Cdc6	cell division cycle 6		360621	ENSRNOG00000027787	GO:0000922|GO:0003682|GO:0005524|GO:0005634|GO:0005737|GO:0005819|GO:0017111|GO:0019900|GO:0051233|GO:0051301|GO:0051984|GO:0071777|GO:0090007	chr10	RGD:1309157	86628265	protein-coding	313479	86614893	1.5203e-06	7.58672e-06	0.000501186	9.88894e-06	6.3502	ALPPS * 24hr up vs Sham * 24hr	8.17371e-08	12.0543	PH * 24hr up vs Sham * 24hr	1.13721e-06	7.4026	PVL * 24hr up vs Sham * 24hr	0.00182215	2.57118	ALPPS * 96hr up vs Sham * 96hr	0.0617302	1.64889	PH * 96hr up vs Sham * 96hr	0.0224347	2.02665	PVL * 96hr up vs Sham * 96hr
Loxl1	lysyl oxidase-like 1		315714	ENSRNOG00000008680	GO:0016641|GO:0031012|GO:0055114	chr8	RGD:1308752	62868157	protein-coding	117179|24914|25752|293591|308341|309380|310693|312478|312701|680907|85266	62843789	0.00798483	4.57222e-05	0.0180876	0.979859	1.00535	ALPPS * 24hr up vs Sham * 24hr	0.181505	1.29815	PH * 24hr up vs Sham * 24hr	0.69168	-1.07803	PVL * 24hr down vs Sham * 24hr	0.00016508	2.57116	ALPPS * 96hr up vs Sham * 96hr	0.00147551	2.07819	PH * 96hr up vs Sham * 96hr	0.00300037	2.10291	PVL * 96hr up vs Sham * 96hr
Mdm1	Mdm1 nuclear protein homolog (mouse)		314859	ENSRNOG00000007286	GO:0005634|GO:0060041	chr7	RGD:1561092	61197124	protein-coding		61171143	2.53302e-06	3.92027e-06	0.000292802	1.6831e-05	3.38376	ALPPS * 24hr up vs Sham * 24hr	3.42548e-07	4.63815	PH * 24hr up vs Sham * 24hr	5.14998e-06	3.37157	PVL * 24hr up vs Sham * 24hr	7.5494e-05	2.56481	ALPPS * 96hr up vs Sham * 96hr	0.469748	1.13517	PH * 96hr up vs Sham * 96hr	0.0106876	1.75329	PVL * 96hr up vs Sham * 96hr
Krt8	keratin 8	CYKER|Krt2-8	25626	ENSRNOG00000009779	GO:0005198|GO:0005515|GO:0005654|GO:0005737|GO:0005882|GO:0006915|GO:0016010|GO:0016363|GO:0030018|GO:0032403|GO:0033209|GO:0042383|GO:0043034|GO:0045095|GO:0045214|GO:0051599|GO:0051707|GO:0060706|GO:0071944|GO:0097110	chr7	RGD:2984	141400457	protein-coding	300247|300248|300250|315320|315323|315324|366991|366992|406226|406227|406228|407757|407760|407761|407762|681126	141393004	1.11517e-05	0.0190161	0.162136	0.00384063	1.64789	ALPPS * 24hr up vs Sham * 24hr	0.00652088	1.51042	PH * 24hr up vs Sham * 24hr	0.000330774	1.83912	PVL * 24hr up vs Sham * 24hr	3.97595e-06	2.56419	ALPPS * 96hr up vs Sham * 96hr	0.00143944	1.66669	PH * 96hr up vs Sham * 96hr	0.000389182	1.95191	PVL * 96hr up vs Sham * 96hr
Gpx3	glutathione peroxidase 3	GPx-3|GPx-P|GSHPx-3|GSHPx-P|Gpxp	64317		GO:0002238|GO:0004602|GO:0005615|GO:0006749|GO:0006979|GO:0007565|GO:0008430|GO:0010033|GO:0010269|GO:0014070|GO:0042493|GO:0042744|GO:0043295|GO:0051289|GO:0051412|GO:0055114	chr10	RGD:69224	40027691	protein-coding		40019704	0.0124003	2.63768e-08	2.0012e-05	0.0318666	-1.42497	ALPPS * 24hr down vs Sham * 24hr	0.00322479	-1.6021	PH * 24hr down vs Sham * 24hr	0.00117038	-1.71528	PVL * 24hr down vs Sham * 24hr	5.52187e-06	2.56188	ALPPS * 96hr up vs Sham * 96hr	0.0265198	1.39023	PH * 96hr up vs Sham * 96hr	6.1033e-05	2.31172	PVL * 96hr up vs Sham * 96hr
LOC679462	similar to Tetraspanin-15 (Tspan-15) (Transmembrane 4 superfamily member 15) (Tetraspan NET-7)		679462			chr20	RGD:1588304	33648168	protein-coding		33606531	0.0329659	0.00159097	0.00633854	0.856289	1.04833	ALPPS * 24hr up vs Sham * 24hr	0.298537	-1.28027	PH * 24hr down vs Sham * 24hr	0.649522	-1.11212	PVL * 24hr down vs Sham * 24hr	0.00108702	2.55413	ALPPS * 96hr up vs Sham * 96hr	0.000491775	2.80545	PH * 96hr up vs Sham * 96hr	0.000929173	2.91242	PVL * 96hr up vs Sham * 96hr
Cenpk	centromere protein K	Solt	294712	ENSRNOG00000039740	GO:0005634|GO:0045944	chr2	RGD:1310461	53464775	protein-coding		53441765	4.39573e-10	2.09653e-09	6.18327e-08	1.07644e-10	14.2783	ALPPS * 24hr up vs Sham * 24hr	2.96229e-11	13.7046	PH * 24hr up vs Sham * 24hr	3.99721e-10	8.62812	PVL * 24hr up vs Sham * 24hr	1.15515e-05	2.54363	ALPPS * 96hr up vs Sham * 96hr	0.216242	1.20045	PH * 96hr up vs Sham * 96hr	0.0303152	1.46232	PVL * 96hr up vs Sham * 96hr
Apol3	apolipoprotein L, 3		315108	ENSRNOG00000042771	GO:0005576|GO:0006869|GO:0008289|GO:0042157	chr7	RGD:1306480	118691565	protein-coding	503164	118682730	0.00508566	0.00119907	0.00365974	0.184649	1.3549	ALPPS * 24hr up vs Sham * 24hr	0.473844	-1.15408	PH * 24hr down vs Sham * 24hr	0.165244	1.32983	PVL * 24hr up vs Sham * 24hr	0.000294077	2.53545	ALPPS * 96hr up vs Sham * 96hr	0.00010506	2.82605	PH * 96hr up vs Sham * 96hr	0.0603901	1.55989	PVL * 96hr up vs Sham * 96hr
Eif4e3	eukaryotic translation initiation factor 4E family member 3		297481	ENSRNOG00000010301	GO:0003743|GO:0005737	chr4	RGD:1586185	196602330	protein-coding	117045|363275|686104	196560131	0.000437534	0.0274926	0.0258715	0.0948678	1.36463	ALPPS * 24hr up vs Sham * 24hr	0.289811	1.18622	PH * 24hr up vs Sham * 24hr	0.0620476	1.36994	PVL * 24hr up vs Sham * 24hr	3.34903e-05	2.53136	ALPPS * 96hr up vs Sham * 96hr	7.75569e-05	2.35013	PH * 96hr up vs Sham * 96hr	0.00847366	1.70081	PVL * 96hr up vs Sham * 96hr
Ncf2	neutrophil cytosolic factor 2		364018	ENSRNOG00000028016	GO:0001669|GO:0003674|GO:0005730|GO:0005737|GO:0007568|GO:0008022|GO:0009749|GO:0014070|GO:0014823|GO:0016020|GO:0016175|GO:0032496|GO:0032570|GO:0032870|GO:0033993|GO:0034616|GO:0042493|GO:0042554|GO:0043525|GO:0045777|GO:0048365|GO:0055093	chr13	RGD:1309424	75228157	protein-coding	311793	75197734	0.00315422	0.649937	0.00323773	0.16381	1.4155	ALPPS * 24hr up vs Sham * 24hr	0.50583	-1.15538	PH * 24hr down vs Sham * 24hr	0.411476	1.19608	PVL * 24hr up vs Sham * 24hr	0.00063239	2.52362	ALPPS * 96hr up vs Sham * 96hr	3.62909e-05	3.51005	PH * 96hr up vs Sham * 96hr	0.00109953	2.63152	PVL * 96hr up vs Sham * 96hr
Prnp	prion protein	PrP|Prn	24686	ENSRNOG00000021259	GO:0001933|GO:0005507|GO:0005634|GO:0005730|GO:0005737|GO:0005783|GO:0005794|GO:0005886|GO:0006979|GO:0007611|GO:0008017|GO:0009986|GO:0015631|GO:0016020|GO:0032689|GO:0032700|GO:0032703|GO:0042802|GO:0043008|GO:0043066|GO:0043231|GO:0043433|GO:0045121|GO:0046007|GO:0046658|GO:0046686|GO:0046688|GO:0050860|GO:0051087|GO:0051260|GO:0070885	chr3	RGD:3410	131025366	protein-coding		131010028	0.0968916	0.00276951	0.0668229	0.956255	-1.01461	ALPPS * 24hr down vs Sham * 24hr	0.930327	-1.02089	PH * 24hr down vs Sham * 24hr	0.697328	-1.09659	PVL * 24hr down vs Sham * 24hr	0.00136208	2.52165	ALPPS * 96hr up vs Sham * 96hr	0.0118113	1.95779	PH * 96hr up vs Sham * 96hr	0.0191706	1.98796	PVL * 96hr up vs Sham * 96hr
Hpse	heparanase	Hep|Hpa	64537	ENSRNOG00000002188	GO:0005576|GO:0005634|GO:0005764|GO:0005765|GO:0005975|GO:0007155|GO:0007160|GO:0010575|GO:0030194|GO:0030200|GO:0030305|GO:0033690|GO:0042060|GO:0045121|GO:0045545|GO:0046983|GO:0051797|GO:0051798|GO:0051897|GO:0060055|GO:0061042	chr14	RGD:61969	10523890	protein-coding		10483116	0.00145961	0.324722	0.0456208	0.0565095	1.51488	ALPPS * 24hr up vs Sham * 24hr	0.982645	1.00397	PH * 24hr up vs Sham * 24hr	0.435374	1.15432	PVL * 24hr up vs Sham * 24hr	0.000143273	2.51726	ALPPS * 96hr up vs Sham * 96hr	0.00069226	2.16798	PH * 96hr up vs Sham * 96hr	0.00176591	2.15831	PVL * 96hr up vs Sham * 96hr
Gale	UDP-galactose-4-epimerase		114860	ENSRNOG00000009712	GO:0000166|GO:0003978|GO:0006012|GO:0019388|GO:0042803|GO:0044237|GO:0050662	chr5	RGD:621493	158079808	protein-coding	306164	158075304	8.34034e-06	0.00146139	0.678576	0.000119654	2.44978	ALPPS * 24hr up vs Sham * 24hr	0.000233306	2.10911	PH * 24hr up vs Sham * 24hr	0.003077	1.72192	PVL * 24hr up vs Sham * 24hr	2.97264e-05	2.51285	ALPPS * 96hr up vs Sham * 96hr	0.00147218	1.82252	PH * 96hr up vs Sham * 96hr	0.00139007	1.96608	PVL * 96hr up vs Sham * 96hr
Rad18	RAD18 homolog (S. cerevisiae)		362412		GO:0000403|GO:0000785|GO:0001741|GO:0003674|GO:0003677|GO:0005575|GO:0005634|GO:0005657|GO:0006281|GO:0006974|GO:0007283|GO:0008150|GO:0008270|GO:0009411|GO:0031593|GO:0031625|GO:0045910	chr4	RGD:1306993	207920060	protein-coding		207837222	1.62642e-07	3.71382e-07	3.58641e-06	8.09909e-08	10.9739	ALPPS * 24hr up vs Sham * 24hr	3.74734e-09	15.3079	PH * 24hr up vs Sham * 24hr	1.06454e-07	8.13239	PVL * 24hr up vs Sham * 24hr	0.000687829	2.50387	ALPPS * 96hr up vs Sham * 96hr	0.962216	-1.01027	PH * 96hr down vs Sham * 96hr	0.0288602	1.78007	PVL * 96hr up vs Sham * 96hr
Plp2	proteolipid protein 2 (colonic epithelium-enriched)	A4-LSB	302562	ENSRNOG00000039496	GO:0005886|GO:0016021|GO:0019956	chrX	RGD:1587363	16473879	protein-coding	290214|291813	16470480	1.07462e-05	1.63782e-05	0.00816396	5.02973e-05	3.55196	ALPPS * 24hr up vs Sham * 24hr	2.97964e-06	4.36848	PH * 24hr up vs Sham * 24hr	6.59467e-05	3.01445	PVL * 24hr up vs Sham * 24hr	0.000378527	2.49917	ALPPS * 96hr up vs Sham * 96hr	0.117883	1.38895	PH * 96hr up vs Sham * 96hr	0.011603	1.89592	PVL * 96hr up vs Sham * 96hr
Smim3	small integral membrane protein 3	Nid67	286910	ENSRNOG00000019536	GO:0007399|GO:0016021	chr18	RGD:628864	55005211	protein-coding		54978251	0.00213579	0.0274681	0.895737	0.00919815	2.21956	ALPPS * 24hr up vs Sham * 24hr	0.0239053	1.81895	PH * 24hr up vs Sham * 24hr	0.0345577	1.73838	PVL * 24hr up vs Sham * 24hr	0.00168917	2.49643	ALPPS * 96hr up vs Sham * 96hr	0.0744675	1.57662	PH * 96hr up vs Sham * 96hr	0.0960447	1.60198	PVL * 96hr up vs Sham * 96hr
42617	septin 4	EG3-1RVC|EG3RVC|Pnutl2	287606	ENSRNOG00000007367	GO:0005634|GO:0005730|GO:0005739|GO:0007286|GO:0007420|GO:0030382|GO:0031398|GO:0031514|GO:0042995|GO:0043065|GO:0048240|GO:2001244	chr10	RGD:1308781	75227838	protein-coding	117515|293507|363542|56003|64551	75217843	0.120577	8.46257e-07	6.61391e-06	0.00170181	-1.83067	ALPPS * 24hr down vs Sham * 24hr	7.73144e-05	-2.15915	PH * 24hr down vs Sham * 24hr	0.0050075	-1.59164	PVL * 24hr down vs Sham * 24hr	1.31211e-05	2.49475	ALPPS * 96hr up vs Sham * 96hr	0.000267903	1.96387	PH * 96hr up vs Sham * 96hr	0.000116174	2.28249	PVL * 96hr up vs Sham * 96hr
Slc25a45	solute carrier family 25, member 45		689625		GO:0005739|GO:0016021|GO:0055085	chr1	RGD:1589953	228177541	protein-coding		228170602	0.000100865	0.00254393	0.746636	0.00126033	3.14857	ALPPS * 24hr up vs Sham * 24hr	0.000187594	3.59764	PH * 24hr up vs Sham * 24hr	0.00772454	2.20882	PVL * 24hr up vs Sham * 24hr	0.00301802	2.49182	ALPPS * 96hr up vs Sham * 96hr	0.00231617	2.57815	PH * 96hr up vs Sham * 96hr	0.014389	2.21741	PVL * 96hr up vs Sham * 96hr
Ada	adenosine deaminase		24165	ENSRNOG00000010265	GO:0001666|GO:0001701|GO:0001821|GO:0001829|GO:0001883|GO:0001889|GO:0001890|GO:0002314|GO:0002636|GO:0002686|GO:0002906|GO:0004000|GO:0005615|GO:0005737|GO:0005764|GO:0005829|GO:0005886|GO:0006154|GO:0006157|GO:0007155|GO:0007568|GO:0008270|GO:0009168|GO:0009897|GO:0009986|GO:0010460|GO:0016020|GO:0030054|GO:0030324|GO:0030890|GO:0032261|GO:0032839|GO:0033089|GO:0033197|GO:0033632|GO:0042110|GO:…	chr3	RGD:2031	166330108	protein-coding		166306001	0.000302984	0.0189035	0.0777659	0.0220766	1.74849	ALPPS * 24hr up vs Sham * 24hr	0.0810783	1.4406	PH * 24hr up vs Sham * 24hr	0.105173	1.39988	PVL * 24hr up vs Sham * 24hr	0.000350706	2.48388	ALPPS * 96hr up vs Sham * 96hr	0.00110959	2.21144	PH * 96hr up vs Sham * 96hr	8.90433e-05	3.24907	PVL * 96hr up vs Sham * 96hr
Sepw1	selenoprotein W, 1	SelW	25545		GO:0005737|GO:0008430|GO:0010269|GO:0016209|GO:0045454	chr1	RGD:3661	78804245	protein-coding		78799172	0.000842465	0.765534	0.841115	0.00425465	2.59458	ALPPS * 24hr up vs Sham * 24hr	0.013735	2.0237	PH * 24hr up vs Sham * 24hr	0.0195088	1.93505	PVL * 24hr up vs Sham * 24hr	0.0027287	2.48119	ALPPS * 96hr up vs Sham * 96hr	0.0244512	1.87957	PH * 96hr up vs Sham * 96hr	0.00611433	2.46555	PVL * 96hr up vs Sham * 96hr
LOC498276	Fc gamma receptor II beta		498276			chr13	RGD:1594388	95697538	protein-coding		95687142	0.110848	0.0784627	0.00665195	0.938597	-1.02216	ALPPS * 24hr down vs Sham * 24hr	0.19162	-1.40918	PH * 24hr down vs Sham * 24hr	0.281895	-1.32284	PVL * 24hr down vs Sham * 24hr	0.00270636	2.48083	ALPPS * 96hr up vs Sham * 96hr	0.00140247	2.6962	PH * 96hr up vs Sham * 96hr	0.0017785	2.9305	PVL * 96hr up vs Sham * 96hr
Ssbp4	single stranded DNA binding protein 4		364534	ENSRNOG00000019698		chr16	RGD:1359619	20444999	protein-coding	84354	20433840	0.00069287	0.674335	0.0627338	0.198641	1.36683	ALPPS * 24hr up vs Sham * 24hr	0.134567	1.38955	PH * 24hr up vs Sham * 24hr	0.15131	1.36945	PVL * 24hr up vs Sham * 24hr	0.000629727	2.47707	ALPPS * 96hr up vs Sham * 96hr	6.03475e-05	3.2204	PH * 96hr up vs Sham * 96hr	0.000825846	2.66892	PVL * 96hr up vs Sham * 96hr
Cks2	CDC28 protein kinase regulatory subunit 2	RGD1562047	498709	ENSRNOG00000014130	GO:0003674|GO:0005575|GO:0007049|GO:0007127|GO:0008150|GO:0016301|GO:0016538	chr17	RGD:1562047	15667466	protein-coding	499655	15662365	2.96557e-08	1.91799e-07	3.63228e-05	3.67948e-08	6.94743	ALPPS * 24hr up vs Sham * 24hr	4.7296e-09	7.65843	PH * 24hr up vs Sham * 24hr	7.08734e-08	5.18246	PVL * 24hr up vs Sham * 24hr	6.22569e-05	2.47355	ALPPS * 96hr up vs Sham * 96hr	0.0504566	1.41105	PH * 96hr up vs Sham * 96hr	0.00149277	2.03006	PVL * 96hr up vs Sham * 96hr
Thbs2	thrombospondin 2	TSP-2	292406	ENSRNOG00000010529	GO:0005509|GO:0005576|GO:0005604|GO:0007155|GO:0016525|GO:0031012|GO:0051965	chr1	RGD:1310979	57871988	protein-coding	29220|681309	57842346	0.0499553	0.000720726	0.0176185	0.626569	-1.12041	ALPPS * 24hr down vs Sham * 24hr	0.314971	1.23745	PH * 24hr up vs Sham * 24hr	0.427059	-1.18201	PVL * 24hr down vs Sham * 24hr	0.000574214	2.47182	ALPPS * 96hr up vs Sham * 96hr	0.01026	1.83285	PH * 96hr up vs Sham * 96hr	0.00710623	2.05378	PVL * 96hr up vs Sham * 96hr
Cebpd	CCAAT/enhancer binding protein (C/EBP), delta	C/EBPd|CELF	25695	ENSRNOG00000050869	GO:0003677|GO:0003700|GO:0005634|GO:0006351|GO:0006357|GO:0042803|GO:0043565|GO:0044212|GO:0045444|GO:0045669|GO:0045892|GO:0045944|GO:0046982|GO:0048839	chr11	RGD:2328	92070896	protein-coding		92069758	0.00049898	0.0546295	0.305383	0.0597406	1.78241	ALPPS * 24hr up vs Sham * 24hr	0.0309287	1.83196	PH * 24hr up vs Sham * 24hr	0.0291389	1.84638	PVL * 24hr up vs Sham * 24hr	0.00300416	2.46923	ALPPS * 96hr up vs Sham * 96hr	0.000131285	3.72717	PH * 96hr up vs Sham * 96hr	0.00339865	2.69951	PVL * 96hr up vs Sham * 96hr
Rab31	RAB31, member RAS oncogene family	Rab0	246324	ENSRNOG00000042189	GO:0003674|GO:0005525|GO:0005769|GO:0005770|GO:0005794|GO:0005802|GO:0007264|GO:0019003|GO:0030670|GO:0031623|GO:0032588|GO:0032869|GO:0043001|GO:0045055|GO:0045335|GO:0048193|GO:0090382	chr9	RGD:628598	113037023	protein-coding	287709|288779|299799|361208|503269|689377	112902312	0.00032941	0.0557585	0.0150584	0.23413	1.21893	ALPPS * 24hr up vs Sham * 24hr	0.131619	1.25613	PH * 24hr up vs Sham * 24hr	0.894656	1.01939	PVL * 24hr up vs Sham * 24hr	1.81051e-05	2.46872	ALPPS * 96hr up vs Sham * 96hr	4.44764e-05	2.29047	PH * 96hr up vs Sham * 96hr	0.00121042	1.90343	PVL * 96hr up vs Sham * 96hr
Fhl2	four and a half LIM domains 2		63839	ENSRNOG00000016866	GO:0000122|GO:0001649|GO:0005515|GO:0005634|GO:0005925|GO:0006351|GO:0006357|GO:0008134|GO:0008270|GO:0009725|GO:0015629|GO:0030018|GO:0031430|GO:0042802|GO:0043066|GO:0045892|GO:0055014|GO:0055015|GO:0060347	chr9	RGD:61963	49620648	protein-coding	25177|286908|293783|297954|307395|313582|360820|360958|361069|361303|64353|84574	49591627	1.35674e-05	0.0693421	0.0375166	0.029055	1.59764	ALPPS * 24hr up vs Sham * 24hr	0.116984	1.33366	PH * 24hr up vs Sham * 24hr	0.000411734	2.20988	PVL * 24hr up vs Sham * 24hr	0.000125119	2.46716	ALPPS * 96hr up vs Sham * 96hr	1.70313e-05	3.00415	PH * 96hr up vs Sham * 96hr	2.23213e-05	3.31601	PVL * 96hr up vs Sham * 96hr
Kif3a	kinesin family member 3a		84392	ENSRNOG00000007515	GO:0001701|GO:0001822|GO:0005813|GO:0005876|GO:0007224|GO:0007368|GO:0007507|GO:0008017|GO:0008021|GO:0009952|GO:0009953|GO:0016939|GO:0021904|GO:0032391|GO:0032403|GO:0035085|GO:0042384|GO:0043005|GO:0048260|GO:0060271|GO:0072372	chr10	RGD:621536	38733694	protein-coding	117550|171291|171304|246209|289397|293047|296284|353302|362044|500571	38700476	0.0196425	0.00724929	0.0296981	0.3896	1.24165	ALPPS * 24hr up vs Sham * 24hr	0.014377	1.83855	PH * 24hr up vs Sham * 24hr	0.846855	1.04383	PVL * 24hr up vs Sham * 24hr	0.00100675	2.46458	ALPPS * 96hr up vs Sham * 96hr	0.374395	1.22147	PH * 96hr up vs Sham * 96hr	0.194096	1.39446	PVL * 96hr up vs Sham * 96hr
Agpat4	1-acylglycerol-3-phosphate O-acyltransferase 4		170919	ENSRNOG00000017731	GO:0003841|GO:0016021|GO:0016024	chr1	RGD:619916	51035499	protein-coding	294324|306582	50930058	0.00120319	0.158225	0.428864	0.0551714	1.60343	ALPPS * 24hr up vs Sham * 24hr	0.0389803	1.58375	PH * 24hr up vs Sham * 24hr	0.00421549	1.99122	PVL * 24hr up vs Sham * 24hr	0.000533272	2.46342	ALPPS * 96hr up vs Sham * 96hr	0.0114587	1.79878	PH * 96hr up vs Sham * 96hr	0.0160914	1.85428	PVL * 96hr up vs Sham * 96hr
Nsl1	NSL1, MIND kinetochore complex component, homolog (S. cerevisiae)	RGD1562052	498310	ENSRNOG00000042286	GO:0000444|GO:0005634|GO:0005730|GO:0005737|GO:0005886	chr13	RGD:1562052	114292134	protein-coding		114264896	1.17638e-07	1.8286e-08	4.8979e-06	5.6599e-08	16.4016	ALPPS * 24hr up vs Sham * 24hr	3.49507e-09	22.4746	PH * 24hr up vs Sham * 24hr	8.83223e-08	11.1807	PVL * 24hr up vs Sham * 24hr	0.00215122	2.46295	ALPPS * 96hr up vs Sham * 96hr	0.0872832	1.55561	PH * 96hr up vs Sham * 96hr	0.363593	-1.28703	PVL * 96hr down vs Sham * 96hr
Orc6	origin recognition complex, subunit 6	Orc6l	291927	ENSRNOG00000024043	GO:0000808|GO:0003677|GO:0005664|GO:0006261	chr19	RGD:1311437	38430600	protein-coding		38423340	4.56637e-06	2.11813e-06	0.00127565	5.20013e-06	7.36445	ALPPS * 24hr up vs Sham * 24hr	3.18383e-07	9.68123	PH * 24hr up vs Sham * 24hr	2.09455e-05	4.80996	PVL * 24hr up vs Sham * 24hr	0.00295302	2.46218	ALPPS * 96hr up vs Sham * 96hr	0.122932	1.50977	PH * 96hr up vs Sham * 96hr	0.050389	1.82319	PVL * 96hr up vs Sham * 96hr
Pmp22	peripheral myelin protein 22	Gas-3	24660	ENSRNOG00000003338	GO:0005886|GO:0005923|GO:0007050|GO:0007422|GO:0008285|GO:0010977|GO:0016021|GO:0030154|GO:0032288|GO:0042552|GO:0043218	chr10	RGD:3359	49346994	protein-coding	360468|81505	49317000	0.011195	0.0189378	0.091286	0.661728	1.10344	ALPPS * 24hr up vs Sham * 24hr	0.458521	1.16201	PH * 24hr up vs Sham * 24hr	0.231003	1.27972	PVL * 24hr up vs Sham * 24hr	0.000454683	2.44966	ALPPS * 96hr up vs Sham * 96hr	0.00355932	1.99111	PH * 96hr up vs Sham * 96hr	0.00608891	2.03509	PVL * 96hr up vs Sham * 96hr
Fxyd5	FXYD domain-containing ion transport regulator 5	RIC	60338	ENSRNOG00000021062	GO:0003779|GO:0005216|GO:0016021|GO:0045296	chr1	RGD:620827	90629734	protein-coding		90620342	0.000513548	0.0142348	0.238486	0.0166661	2.08652	ALPPS * 24hr up vs Sham * 24hr	0.102561	1.52627	PH * 24hr up vs Sham * 24hr	0.0262693	1.82439	PVL * 24hr up vs Sham * 24hr	0.00237769	2.44877	ALPPS * 96hr up vs Sham * 96hr	0.000855036	2.77791	PH * 96hr up vs Sham * 96hr	0.00044015	3.44061	PVL * 96hr up vs Sham * 96hr
Dusp6	dual specificity phosphatase 6		116663	ENSRNOG00000023896	GO:0000188|GO:0001933|GO:0004721|GO:0004725|GO:0005737|GO:0005829|GO:0006470|GO:0008138|GO:0009953|GO:0014070|GO:0017017|GO:0030154|GO:0035335|GO:0040036|GO:0042493|GO:0042663|GO:0043065|GO:0051409|GO:0060420|GO:0070373|GO:0070848	chr7	RGD:70978	41510627	protein-coding	114856|171109|293847|297682|299820|300980|303342|304580|311151|311406|361242|362238|365396|60587|63995	41506397	1.0534e-05	0.0018099	0.920627	0.000478526	2.77286	ALPPS * 24hr up vs Sham * 24hr	9.36439e-05	2.97208	PH * 24hr up vs Sham * 24hr	0.0150293	1.74867	PVL * 24hr up vs Sham * 24hr	0.000563735	2.44723	ALPPS * 96hr up vs Sham * 96hr	9.87512e-05	2.95448	PH * 96hr up vs Sham * 96hr	0.10816	1.47264	PVL * 96hr up vs Sham * 96hr
Myl9	myosin, light chain 9, regulatory		296313	ENSRNOG00000020246	GO:0001725|GO:0005509|GO:0016459|GO:0016460|GO:0030018	chr3	RGD:1311235	158836243	protein-coding	24584|501203|50685	158832630	6.27274e-06	0.0424955	0.768915	0.000414461	2.10039	ALPPS * 24hr up vs Sham * 24hr	0.00198756	1.72853	PH * 24hr up vs Sham * 24hr	0.000394775	1.9493	PVL * 24hr up vs Sham * 24hr	2.36057e-05	2.44355	ALPPS * 96hr up vs Sham * 96hr	0.000736495	1.85991	PH * 96hr up vs Sham * 96hr	8.11389e-05	2.42181	PVL * 96hr up vs Sham * 96hr
Them6	thioesterase superfamily member 6	RGD1359378	300015	ENSRNOG00000005929	GO:0003674|GO:0005575|GO:0005576|GO:0008150	chr7	RGD:1359378	115864842	protein-coding		115861665	0.000214244	0.979167	0.897927	0.00176933	2.13041	ALPPS * 24hr up vs Sham * 24hr	0.0337052	1.51235	PH * 24hr up vs Sham * 24hr	0.0117012	1.6639	PVL * 24hr up vs Sham * 24hr	0.000167536	2.44205	ALPPS * 96hr up vs Sham * 96hr	0.0199199	1.58655	PH * 96hr up vs Sham * 96hr	0.0416893	1.55342	PVL * 96hr up vs Sham * 96hr
Tfec	transcription factor EC	Tcfec	26296	ENSRNOG00000006066	GO:0003677|GO:0005634|GO:0006351|GO:0006355|GO:0034605|GO:0046983	chr4	RGD:3846	44744984	protein-coding	25094|316214	44672399	0.0276722	0.18111	0.028459	0.301493	1.33034	ALPPS * 24hr up vs Sham * 24hr	0.417015	-1.22021	PH * 24hr down vs Sham * 24hr	0.64268	1.11945	PVL * 24hr up vs Sham * 24hr	0.00219654	2.43514	ALPPS * 96hr up vs Sham * 96hr	0.0010897	2.65072	PH * 96hr up vs Sham * 96hr	0.0126816	2.13838	PVL * 96hr up vs Sham * 96hr
Camkmt	calmodulin-lysine N-methyltransferase	CLNMT|CaM KMT|RGD1310453	299521		GO:0005737|GO:0018025	chr6	RGD:1310453	8657216	protein-coding		8279141	0.00606932	0.336769	0.00776355	0.566743	1.11666	ALPPS * 24hr up vs Sham * 24hr	0.186655	1.26311	PH * 24hr up vs Sham * 24hr	0.860025	1.03067	PVL * 24hr up vs Sham * 24hr	0.000117843	2.4277	ALPPS * 96hr up vs Sham * 96hr	0.0895253	1.35915	PH * 96hr up vs Sham * 96hr	0.000581846	2.29623	PVL * 96hr up vs Sham * 96hr
Fcgr2a	Fc fragment of IgG, low affinity IIa, receptor	Fcgr3|Fcgr3a	116591		GO:0005575|GO:0005886|GO:0016021|GO:0019770|GO:0019864|GO:0021675|GO:0038094	chr13	RGD:71069	95678254	protein-coding		95665162	0.0594609	0.0154205	0.00222447	0.725398	-1.09258	ALPPS * 24hr down vs Sham * 24hr	0.0886866	-1.4982	PH * 24hr down vs Sham * 24hr	0.461233	-1.18224	PVL * 24hr down vs Sham * 24hr	0.00129977	2.42359	ALPPS * 96hr up vs Sham * 96hr	0.000374356	2.79463	PH * 96hr up vs Sham * 96hr	0.000665511	2.9292	PVL * 96hr up vs Sham * 96hr
Ska2	spindle and kinetochore associated complex subunit 2	Fam33a|RGD1307084	287598	ENSRNOG00000025981	GO:0000090|GO:0000940|GO:0005737|GO:0005876|GO:0007059|GO:0007067|GO:0008017|GO:0031110|GO:0051301	chr10	RGD:1307084	75686674	protein-coding		75668741	7.00224e-10	1.04949e-08	7.56891e-06	3.92655e-09	4.52782	ALPPS * 24hr up vs Sham * 24hr	1.69426e-10	5.55616	PH * 24hr up vs Sham * 24hr	1.7546e-09	4.20787	PVL * 24hr up vs Sham * 24hr	7.85184e-07	2.41776	ALPPS * 96hr up vs Sham * 96hr	0.00070028	1.5763	PH * 96hr up vs Sham * 96hr	0.000145727	1.83448	PVL * 96hr up vs Sham * 96hr
H2afz	H2A histone family, member Z		58940		GO:0000786|GO:0001740|GO:0003677|GO:0005634|GO:0006334|GO:0046982	chr2	RGD:621464	261655573	protein-coding		261653470	2.6959e-06	0.000219761	0.00221206	1.11292e-05	3.66372	ALPPS * 24hr up vs Sham * 24hr	1.15488e-06	4.13593	PH * 24hr up vs Sham * 24hr	9.82497e-06	3.23751	PVL * 24hr up vs Sham * 24hr	0.000178952	2.41653	ALPPS * 96hr up vs Sham * 96hr	0.23318	1.2435	PH * 96hr up vs Sham * 96hr	0.0025029	2.05114	PVL * 96hr up vs Sham * 96hr
Dpysl2	dihydropyrimidinase-like 2	Crmp2|TOAD-64	25416	ENSRNOG00000009625	GO:0001975|GO:0005515|GO:0005739|GO:0005829|GO:0006208|GO:0007010|GO:0007420|GO:0014049|GO:0016812|GO:0019901|GO:0021510|GO:0021772|GO:0030424|GO:0030425|GO:0030426|GO:0030516|GO:0042220|GO:0042493|GO:0043005|GO:0043025|GO:0043195|GO:0043234|GO:0045664|GO:0048489	chr15	RGD:2517	48120298	protein-coding	100910964|25415|25417|65135	48053079	9.82345e-05	0.350796	0.628399	0.00957764	1.73658	ALPPS * 24hr up vs Sham * 24hr	0.0021056	1.85746	PH * 24hr up vs Sham * 24hr	0.0421029	1.44513	PVL * 24hr up vs Sham * 24hr	0.000101389	2.41499	ALPPS * 96hr up vs Sham * 96hr	0.000419637	2.12928	PH * 96hr up vs Sham * 96hr	0.0149957	1.6655	PVL * 96hr up vs Sham * 96hr
Cryab	crystallin, alpha B	AACRYA	25420		GO:0001666|GO:0002088|GO:0005212|GO:0005634|GO:0005737|GO:0005739|GO:0005794|GO:0005829|GO:0005886|GO:0006006|GO:0006457|GO:0007021|GO:0007517|GO:0007568|GO:0008017|GO:0008092|GO:0009986|GO:0010629|GO:0015630|GO:0030018|GO:0030308|GO:0031109|GO:0031674|GO:0032355|GO:0032387|GO:0032432|GO:0042542|GO:0042803|GO:0043010|GO:0043066|GO:0043154|GO:0043292|GO:0046872|GO:0051082|GO:0051260|GO:0051403|GO:…	chr8	RGD:2414	53779778	protein-coding		53776100	0.00737115	0.0778868	0.223731	0.057009	1.7149	ALPPS * 24hr up vs Sham * 24hr	0.723484	-1.0876	PH * 24hr down vs Sham * 24hr	0.137333	1.44282	PVL * 24hr up vs Sham * 24hr	0.00201186	2.41154	ALPPS * 96hr up vs Sham * 96hr	0.0164623	1.88443	PH * 96hr up vs Sham * 96hr	0.0380543	1.81407	PVL * 96hr up vs Sham * 96hr
LOC498972	similar to copine II	Cpne2	498972	ENSRNOG00000043286		chr19	RGD:1586036	10877311	protein-coding	297516|309650|313087|361433|362988|367160|691478	10855268	0.0070536	0.328726	0.291433	0.0415818	1.86357	ALPPS * 24hr up vs Sham * 24hr	0.00640191	2.21358	PH * 24hr up vs Sham * 24hr	0.0577209	1.67045	PVL * 24hr up vs Sham * 24hr	0.00331192	2.40334	ALPPS * 96hr up vs Sham * 96hr	0.215163	1.38022	PH * 96hr up vs Sham * 96hr	0.256273	1.38882	PVL * 96hr up vs Sham * 96hr
Itgb3bp	integrin beta 3 binding protein (beta3-endonexin)		362548	ENSRNOG00000009116	GO:0000777|GO:0005634|GO:0005730|GO:0006351|GO:0006355|GO:0006915|GO:0007067|GO:0051301	chr5	RGD:1310044	122470214	protein-coding		122404715	1.03244e-05	0.0846245	0.00791793	7.7985e-06	4.68286	ALPPS * 24hr up vs Sham * 24hr	2.84457e-05	3.39902	PH * 24hr up vs Sham * 24hr	0.000127227	2.86578	PVL * 24hr up vs Sham * 24hr	0.000699975	2.38779	ALPPS * 96hr up vs Sham * 96hr	0.775423	1.06029	PH * 96hr up vs Sham * 96hr	0.00846166	1.99143	PVL * 96hr up vs Sham * 96hr
Tnfaip8	tumor necrosis factor, alpha-induced protein 8		307428	ENSRNOG00000026136	GO:0005737|GO:0043027|GO:0043154	chr18	RGD:1305908	44002489	protein-coding	310663	43960149	0.000967185	0.160341	0.173739	0.0979217	1.40072	ALPPS * 24hr up vs Sham * 24hr	0.205019	1.25349	PH * 24hr up vs Sham * 24hr	0.0754909	1.38585	PVL * 24hr up vs Sham * 24hr	0.000160987	2.38037	ALPPS * 96hr up vs Sham * 96hr	0.00142863	1.95967	PH * 96hr up vs Sham * 96hr	0.00109811	2.17648	PVL * 96hr up vs Sham * 96hr
Dpp7	dipeptidylpeptidase 7	Dpp2	83799	ENSRNOG00000012640	GO:0004177|GO:0005576|GO:0005764|GO:0005829|GO:0006508|GO:0008236|GO:0008239|GO:0016023	chr3	RGD:71073	2554800	protein-coding	293118|364719	2550548	0.00597152	0.0011941	0.236438	0.21449	1.38963	ALPPS * 24hr up vs Sham * 24hr	0.396089	1.21914	PH * 24hr up vs Sham * 24hr	0.129187	1.44041	PVL * 24hr up vs Sham * 24hr	0.0019998	2.35656	ALPPS * 96hr up vs Sham * 96hr	0.00233039	2.31565	PH * 96hr up vs Sham * 96hr	0.00330075	2.44583	PVL * 96hr up vs Sham * 96hr
Smc4	structural maintenance of chromosomes 4	Smc4l1	295107	ENSRNOG00000010274	GO:0000796|GO:0005634|GO:0005730|GO:0005737|GO:0007076|GO:0010032|GO:0045132|GO:0046982|GO:0051383	chr2	RGD:1306680	184990525	protein-coding		184962125	3.39036e-07	1.49789e-07	3.18817e-05	2.55939e-07	8.03085	ALPPS * 24hr up vs Sham * 24hr	1.34565e-08	10.5861	PH * 24hr up vs Sham * 24hr	2.563e-07	6.44391	PVL * 24hr up vs Sham * 24hr	0.0008379	2.35368	ALPPS * 96hr up vs Sham * 96hr	0.173998	1.3361	PH * 96hr up vs Sham * 96hr	0.332272	1.25501	PVL * 96hr up vs Sham * 96hr
Btg3	BTG family, member 3		54230	ENSRNOG00000001555	GO:0005575|GO:0005737|GO:0006979|GO:0008285|GO:0045930	chr11	RGD:2226	20543935	protein-coding	29618|29619|315650	20528289	0.00014435	0.00379981	0.0257541	0.00042423	3.1117	ALPPS * 24hr up vs Sham * 24hr	0.000123856	3.19484	PH * 24hr up vs Sham * 24hr	0.00150319	2.38869	PVL * 24hr up vs Sham * 24hr	0.00174055	2.34962	ALPPS * 96hr up vs Sham * 96hr	0.129502	1.42863	PH * 96hr up vs Sham * 96hr	0.492182	-1.19079	PVL * 96hr down vs Sham * 96hr
Kifc3	kinesin family member C3	KRP4	307644	ENSRNOG00000014087	GO:0005794|GO:0005813|GO:0005871|GO:0005915|GO:0007017|GO:0007030|GO:0045218|GO:0090136	chr19	RGD:1307693	10319286	protein-coding	294286|300053	10300709	6.84688e-05	0.68793	0.396257	0.000864834	2.58028	ALPPS * 24hr up vs Sham * 24hr	0.00115549	2.2658	PH * 24hr up vs Sham * 24hr	0.000244247	2.66743	PVL * 24hr up vs Sham * 24hr	0.000823472	2.34645	ALPPS * 96hr up vs Sham * 96hr	0.000869762	2.33319	PH * 96hr up vs Sham * 96hr	0.0358108	1.68576	PVL * 96hr up vs Sham * 96hr
Rgs19	regulator of G-protein signaling 19	Camki|Gaip	59293	ENSRNOG00000016547	GO:0000139|GO:0001965|GO:0005096|GO:0005886|GO:0005903|GO:0008150|GO:0008277|GO:0016020|GO:0030136|GO:0038032|GO:0043547|GO:0044445	chr3	RGD:629471	180910056	protein-coding	289076|29480|29481|308118|360857|362477|498246|54289|54291|54294|54296|54297	180905217	0.00053816	0.23659	0.0236941	0.635197	1.09811	ALPPS * 24hr up vs Sham * 24hr	0.365723	1.17511	PH * 24hr up vs Sham * 24hr	0.012486	1.63962	PVL * 24hr up vs Sham * 24hr	0.000227751	2.33599	ALPPS * 96hr up vs Sham * 96hr	9.13223e-05	2.54593	PH * 96hr up vs Sham * 96hr	0.000522344	2.37236	PVL * 96hr up vs Sham * 96hr
Ppap2c	phosphatidic acid phosphatase type 2c		246115	ENSRNOG00000000177	GO:0008195|GO:0016021	chr7	RGD:628893	13233682	protein-coding	192270|295401|298062|314614|64369	13225606	5.03418e-05	0.772925	0.287677	0.000333993	2.26582	ALPPS * 24hr up vs Sham * 24hr	0.000569078	1.99007	PH * 24hr up vs Sham * 24hr	0.00586578	1.65527	PVL * 24hr up vs Sham * 24hr	8.57675e-05	2.33052	ALPPS * 96hr up vs Sham * 96hr	0.0686343	1.35839	PH * 96hr up vs Sham * 96hr	0.0517072	1.44662	PVL * 96hr up vs Sham * 96hr
Dse	dermatan sulfate epimerase	Sart2	365583	ENSRNOG00000000824	GO:0005783|GO:0005794|GO:0030208|GO:0047757	chr20	RGD:1305079	29603741	protein-coding		29528500	0.00675902	0.414546	0.184393	0.166368	1.38097	ALPPS * 24hr up vs Sham * 24hr	0.388153	1.19259	PH * 24hr up vs Sham * 24hr	0.198453	1.30598	PVL * 24hr up vs Sham * 24hr	0.000765669	2.33017	ALPPS * 96hr up vs Sham * 96hr	0.00169688	2.14991	PH * 96hr up vs Sham * 96hr	0.0480482	1.61432	PVL * 96hr up vs Sham * 96hr
Cnp	2',3'-cyclic nucleotide 3' phosphodiesterase	CNPF|CNPI|CNPII|Cnp1	25275	ENSRNOG00000017496	GO:0000226|GO:0003723|GO:0004113|GO:0005615|GO:0005737|GO:0005741|GO:0005743|GO:0005874|GO:0005886|GO:0005902|GO:0007409|GO:0007568|GO:0008152|GO:0008344|GO:0009214|GO:0009636|GO:0016020|GO:0016070|GO:0030551|GO:0030900|GO:0031143|GO:0032496|GO:0035748|GO:0035749|GO:0042470|GO:0042995|GO:0046902|GO:0048471	chr10	RGD:2368	88290604	protein-coding		88284045	0.00017132	0.0267418	0.721743	0.00300737	1.93636	ALPPS * 24hr up vs Sham * 24hr	0.0104827	1.62799	PH * 24hr up vs Sham * 24hr	0.00389314	1.76757	PVL * 24hr up vs Sham * 24hr	0.000154682	2.32946	ALPPS * 96hr up vs Sham * 96hr	0.00352645	1.78214	PH * 96hr up vs Sham * 96hr	0.0235075	1.59825	PVL * 96hr up vs Sham * 96hr
Npl	N-acetylneuraminate pyruvate lyase		304860	ENSRNOG00000002775	GO:0005737|GO:0005975|GO:0008747|GO:0019262	chr13	RGD:1549702	75946056	protein-coding	293949	75903277	0.0206385	0.159028	0.0374882	0.952643	-1.01555	ALPPS * 24hr down vs Sham * 24hr	0.761623	1.07315	PH * 24hr up vs Sham * 24hr	0.590281	-1.13401	PVL * 24hr down vs Sham * 24hr	0.00239668	2.32437	ALPPS * 96hr up vs Sham * 96hr	0.000358766	2.90531	PH * 96hr up vs Sham * 96hr	0.0353199	1.81185	PVL * 96hr up vs Sham * 96hr
Pola2	polymerase (DNA directed), alpha 2, accessory subunit		85242	ENSRNOG00000020906	GO:0000060|GO:0003677|GO:0003887|GO:0005634|GO:0005658|GO:0005730|GO:0005737|GO:0006260|GO:0046982	chr1	RGD:621817	228255908	protein-coding		228231866	8.32528e-05	0.00760988	0.0123852	0.00188325	2.63134	ALPPS * 24hr up vs Sham * 24hr	1.05915e-05	4.53608	PH * 24hr up vs Sham * 24hr	0.000454924	2.80381	PVL * 24hr up vs Sham * 24hr	0.00233816	2.31762	ALPPS * 96hr up vs Sham * 96hr	0.129765	1.44032	PH * 96hr up vs Sham * 96hr	0.00578188	2.28022	PVL * 96hr up vs Sham * 96hr
Tmem138	transmembrane protein 138		361728	ENSRNOG00000020693	GO:0005774|GO:0005929|GO:0016021|GO:0042384	chr1	RGD:735168	233576680	protein-coding		233569924	2.32152e-07	0.00393127	0.361065	3.06912e-05	2.33661	ALPPS * 24hr up vs Sham * 24hr	8.60968e-07	2.84927	PH * 24hr up vs Sham * 24hr	9.62097e-06	2.33187	PVL * 24hr up vs Sham * 24hr	1.04333e-05	2.31726	ALPPS * 96hr up vs Sham * 96hr	2.79602e-05	2.15105	PH * 96hr up vs Sham * 96hr	0.000392251	1.91688	PVL * 96hr up vs Sham * 96hr
Serpinb6	serpin peptidase inhibitor, clade B (ovalbumin), member 6	Serpinb6a	291085	ENSRNOG00000017962	GO:0002020|GO:0004867|GO:0005622|GO:0005737|GO:0005813|GO:0010951|GO:0030162|GO:0043234	chr17	RGD:735108	34102912	protein-coding	116459|117092|171149|24617|266775|288937|291091|29366|304689|304690|304692.chr13.1|304692.chr13.2|304917|306890|306891|361241|364705|60325|691375	34084123	0.028425	0.000270837	0.0219597	0.797545	-1.0633	ALPPS * 24hr down vs Sham * 24hr	0.734271	-1.07542	PH * 24hr down vs Sham * 24hr	0.625574	1.11045	PVL * 24hr up vs Sham * 24hr	0.00132031	2.31536	ALPPS * 96hr up vs Sham * 96hr	0.000746722	2.462	PH * 96hr up vs Sham * 96hr	0.00274431	2.34343	PVL * 96hr up vs Sham * 96hr
Impdh1	IMP (inosine 5'-monophosphate) dehydrogenase 1	IMPD 1|IMPDH 1	362329	ENSRNOG00000020032	GO:0000166|GO:0003674|GO:0003676|GO:0003677|GO:0003938|GO:0005575|GO:0005634|GO:0005737|GO:0006164|GO:0006177|GO:0009409|GO:0046651|GO:0046872|GO:0055114|GO:0060041	chr4	RGD:1311108	56261085	protein-coding	117533|192357|301005	56245546	3.76123e-06	0.58696	0.435675	8.61043e-05	3.08344	ALPPS * 24hr up vs Sham * 24hr	6.8902e-06	3.60759	PH * 24hr up vs Sham * 24hr	0.000167564	2.55874	PVL * 24hr up vs Sham * 24hr	0.000464853	2.31413	ALPPS * 96hr up vs Sham * 96hr	0.000393491	2.35188	PH * 96hr up vs Sham * 96hr	0.00185044	2.20598	PVL * 96hr up vs Sham * 96hr
Pkm	pyruvate kinase, muscle	PKM12|Pk3|Pkm2	25630		GO:0000287|GO:0001666|GO:0001889|GO:0004743|GO:0005515|GO:0005524|GO:0005634|GO:0005737|GO:0005739|GO:0005886|GO:0005929|GO:0006006|GO:0006096|GO:0006754|GO:0007584|GO:0009629|GO:0010033|GO:0012501|GO:0014870|GO:0016310|GO:0030955|GO:0031100|GO:0032868|GO:0042866|GO:0043403|GO:0043531|GO:0070062	chr8	RGD:3337	64265735	protein-coding		64244187	4.55021e-06	0.000254101	0.354488	0.000385456	2.25255	ALPPS * 24hr up vs Sham * 24hr	0.000553052	2.00713	PH * 24hr up vs Sham * 24hr	0.000281371	2.12217	PVL * 24hr up vs Sham * 24hr	0.000102291	2.31266	ALPPS * 96hr up vs Sham * 96hr	9.90154e-06	2.86267	PH * 96hr up vs Sham * 96hr	0.000702885	2.13216	PVL * 96hr up vs Sham * 96hr
Sgce	sarcoglycan, epsilon		432360	ENSRNOG00000046905	GO:0005509|GO:0005737|GO:0005856|GO:0007417|GO:0016010|GO:0016012|GO:0016021|GO:0042383	chr4	RGD:1303201	29678914	protein-coding		29634749	0.00744694	0.0144111	0.422244	0.0654173	1.58336	ALPPS * 24hr up vs Sham * 24hr	0.527635	1.14247	PH * 24hr up vs Sham * 24hr	0.290008	1.25374	PVL * 24hr up vs Sham * 24hr	0.00114435	2.30988	ALPPS * 96hr up vs Sham * 96hr	0.0107068	1.83131	PH * 96hr up vs Sham * 96hr	0.0867798	1.5272	PVL * 96hr up vs Sham * 96hr
Dctpp1	dCTP pyrophosphatase 1	RS21-C6|Rs21c6|Xtp3tpa	192252	ENSRNOG00000017850	GO:0000287|GO:0005829|GO:0009143|GO:0016462|GO:0032556|GO:0047429|GO:0047840|GO:0051289	chr1	RGD:620933	205699698	protein-coding		205696305	1.38121e-06	0.0146296	0.000334674	1.1996e-06	6.73783	ALPPS * 24hr up vs Sham * 24hr	3.64934e-07	6.59496	PH * 24hr up vs Sham * 24hr	2.90396e-06	4.857	PVL * 24hr up vs Sham * 24hr	0.00143698	2.30271	ALPPS * 96hr up vs Sham * 96hr	0.579118	1.12722	PH * 96hr up vs Sham * 96hr	0.00146972	2.53409	PVL * 96hr up vs Sham * 96hr
Cd63	Cd63 molecule		29186	ENSRNOG00000007650	GO:0005515|GO:0005737|GO:0005764|GO:0005765|GO:0005770|GO:0005886|GO:0009986|GO:0010008|GO:0010633|GO:0016021|GO:0030658|GO:0030855|GO:0032403|GO:0034613|GO:0043234|GO:0045785|GO:0045807|GO:2000680	chr7	RGD:62080	3305798	protein-coding	100911766|171048|24251|24936|25621|29185|298436|300733|302313|311210|312727|312728|363447|64315|64521|83628	3303449	0.0509967	0.229896	0.149545	0.648538	1.11722	ALPPS * 24hr up vs Sham * 24hr	0.653563	1.10253	PH * 24hr up vs Sham * 24hr	0.660696	-1.10015	PVL * 24hr down vs Sham * 24hr	0.00157191	2.29824	ALPPS * 96hr up vs Sham * 96hr	0.0139021	1.81869	PH * 96hr up vs Sham * 96hr	0.0505069	1.66381	PVL * 96hr up vs Sham * 96hr
Tbxas1	thromboxane A synthase 1, platelet		24886	ENSRNOG00000007918	GO:0001516|GO:0003674|GO:0004497|GO:0004796|GO:0005506|GO:0005575|GO:0005789|GO:0008152|GO:0009055|GO:0016021|GO:0016705|GO:0020037|GO:0030644|GO:0045907	chr4	RGD:3826	66651601	protein-coding	100910877|100912391|170509|24306|24307|246767|252931|266674|266689|266761|286904|290623|503122|50549|56266	66481264	0.0121382	0.637638	0.0442718	0.381458	1.25633	ALPPS * 24hr up vs Sham * 24hr	0.827007	1.05158	PH * 24hr up vs Sham * 24hr	0.57255	1.13941	PVL * 24hr up vs Sham * 24hr	0.00245447	2.29799	ALPPS * 96hr up vs Sham * 96hr	0.000338198	2.89385	PH * 96hr up vs Sham * 96hr	0.00537827	2.29456	PVL * 96hr up vs Sham * 96hr
Colec10	collectin sub-family member 10 (C-type lectin)		299928	ENSRNOG00000008591	GO:0005537|GO:0005581|GO:0005737	chr7	RGD:1307149	94674031	protein-coding	24548|24773|361289|364405	94613483	0.12235	0.00945968	0.00222413	0.353572	-1.19648	ALPPS * 24hr down vs Sham * 24hr	0.0649158	-1.39786	PH * 24hr down vs Sham * 24hr	0.509355	-1.11988	PVL * 24hr down vs Sham * 24hr	0.00020402	2.29734	ALPPS * 96hr up vs Sham * 96hr	0.00093997	2.009	PH * 96hr up vs Sham * 96hr	0.039096	1.5303	PVL * 96hr up vs Sham * 96hr
Vim	vimentin		81818	ENSRNOG00000018087	GO:0005198|GO:0005200|GO:0005212|GO:0005515|GO:0005737|GO:0005777|GO:0005829|GO:0005856|GO:0005882|GO:0005886|GO:0007568|GO:0008022|GO:0009314|GO:0010043|GO:0010269|GO:0010977|GO:0014002|GO:0016363|GO:0019900|GO:0019901|GO:0030424|GO:0031252|GO:0032355|GO:0033280|GO:0042802|GO:0042995|GO:0043403|GO:0044297|GO:0044344|GO:0045098|GO:0045103|GO:0045109|GO:0045111|GO:0045444|GO:0046697|GO:0048471|GO:…	chr17	RGD:621646	82509383	protein-coding	116685|24387|24503|24587|24688|25491|299625|60374|64362|83613	82500898	0.000485645	0.649212	0.539725	0.0429394	1.69353	ALPPS * 24hr up vs Sham * 24hr	0.0705401	1.51334	PH * 24hr up vs Sham * 24hr	0.00829145	1.91572	PVL * 24hr up vs Sham * 24hr	0.00152249	2.29551	ALPPS * 96hr up vs Sham * 96hr	0.00172339	2.26512	PH * 96hr up vs Sham * 96hr	0.00066862	2.7981	PVL * 96hr up vs Sham * 96hr
Cnrip1	cannabinoid receptor interacting protein 1	Crip1a|RGD1308373	364208	ENSRNOG00000005326		chr14	RGD:1308373	100320330	protein-coding		100291063	0.030341	8.8911e-05	0.0278837	0.925286	-1.02389	ALPPS * 24hr down vs Sham * 24hr	0.600119	-1.12595	PH * 24hr down vs Sham * 24hr	0.597028	1.1271	PVL * 24hr up vs Sham * 24hr	0.002134	2.29422	ALPPS * 96hr up vs Sham * 96hr	0.00134599	2.41606	PH * 96hr up vs Sham * 96hr	0.00201236	2.54913	PVL * 96hr up vs Sham * 96hr
Marcks	myristoylated alanine rich protein kinase C substrate	KINC|Macs	25603		GO:0003779|GO:0005080|GO:0005516|GO:0005737|GO:0005813|GO:0005856|GO:0005938|GO:0016020|GO:0042585	chr20	RGD:3028	44698950	protein-coding		44693252	0.0965665	0.000655205	0.00787492	0.613285	-1.12867	ALPPS * 24hr down vs Sham * 24hr	0.241193	-1.29218	PH * 24hr down vs Sham * 24hr	0.4168	-1.19153	PVL * 24hr down vs Sham * 24hr	0.00148272	2.28195	ALPPS * 96hr up vs Sham * 96hr	0.00230225	2.1778	PH * 96hr up vs Sham * 96hr	0.0012741	2.56127	PVL * 96hr up vs Sham * 96hr
Maged2	melanoma antigen, family D, 2		113947	ENSRNOG00000002449		chr5	RGD:70899	37840896	protein-coding	302392|302434|302438|302442|302746|302845|308690|309261|317232|317270|317271|317297|317324|317590|367767|503442|679875|84469	37832723	7.20359e-07	1.2003e-06	0.00110763	4.17649e-05	1.90735	ALPPS * 24hr up vs Sham * 24hr	1.00663e-05	1.93681	PH * 24hr up vs Sham * 24hr	0.00282089	1.42819	PVL * 24hr up vs Sham * 24hr	8.22862e-07	2.27974	ALPPS * 96hr up vs Sham * 96hr	0.0188258	1.2994	PH * 96hr up vs Sham * 96hr	1.87892e-05	2.00836	PVL * 96hr up vs Sham * 96hr
Tmbim1	transmembrane BAX inhibitor motif containing 1		316516	ENSRNOG00000014797	GO:0005765|GO:0010008|GO:0016021	chr9	RGD:1359409	81344478	protein-coding	266668|362319|362884	81335836	0.0675323	0.0187201	0.0538481	0.476393	1.20943	ALPPS * 24hr up vs Sham * 24hr	0.294868	-1.28779	PH * 24hr down vs Sham * 24hr	0.305886	-1.28019	PVL * 24hr down vs Sham * 24hr	0.00330121	2.27388	ALPPS * 96hr up vs Sham * 96hr	0.00691072	2.0858	PH * 96hr up vs Sham * 96hr	0.0753805	1.64722	PVL * 96hr up vs Sham * 96hr
Ifitm1	interferon induced transmembrane protein 1		293618		GO:0001756|GO:0008285|GO:0009607|GO:0009615|GO:0009952|GO:0016021|GO:0030336|GO:0034341|GO:0035455|GO:0035456|GO:0045071|GO:0045669|GO:0046597|GO:0051607	chr1	RGD:1307601	220689004	protein-coding		220687081	0.0191543	0.00137278	0.00189461	0.604761	-1.12397	ALPPS * 24hr down vs Sham * 24hr	0.0823818	-1.44683	PH * 24hr down vs Sham * 24hr	0.929399	-1.01797	PVL * 24hr down vs Sham * 24hr	0.00101666	2.26079	ALPPS * 96hr up vs Sham * 96hr	0.000309964	2.55457	PH * 96hr up vs Sham * 96hr	0.000217636	2.97499	PVL * 96hr up vs Sham * 96hr
Nap1l5	nucleosome assembly protein 1-like 5		688843	ENSRNOG00000007808	GO:0005634|GO:0006334	chr4	RGD:1584123	153972240	protein-coding	170914|361684|89825	153970373	0.00341032	0.243425	0.252469	0.713901	1.10047	ALPPS * 24hr up vs Sham * 24hr	0.0448126	1.65579	PH * 24hr up vs Sham * 24hr	0.0934157	1.50981	PVL * 24hr up vs Sham * 24hr	0.0031667	2.25623	ALPPS * 96hr up vs Sham * 96hr	0.00179444	2.40936	PH * 96hr up vs Sham * 96hr	0.00450754	2.37333	PVL * 96hr up vs Sham * 96hr
Fgr	Gardner-Rasheed feline sarcoma viral (v-fgr) oncogene homolog	p55-Fgr	79113	ENSRNOG00000009912	GO:0001784|GO:0004713|GO:0004715|GO:0005515|GO:0005524|GO:0005743|GO:0005758|GO:0005829|GO:0005856|GO:0005886|GO:0007229|GO:0008150|GO:0008360|GO:0014068|GO:0015629|GO:0018108|GO:0019901|GO:0030335|GO:0032587|GO:0034987|GO:0034988|GO:0043306|GO:0043552|GO:0045087|GO:0045088|GO:0045859|GO:0046777|GO:0050715|GO:0050764|GO:0050830	chr5	RGD:621319	154866417	protein-coding	24884|25150|25734|296472|304883|305311|313050|363577|364403|366275|367786|367901|81515|83805|84492	154839096	6.14274e-07	4.53441e-05	0.00014427	0.172924	1.19307	ALPPS * 24hr up vs Sham * 24hr	0.0144288	1.35917	PH * 24hr up vs Sham * 24hr	0.684909	1.04661	PVL * 24hr up vs Sham * 24hr	3.46933e-06	2.25044	ALPPS * 96hr up vs Sham * 96hr	9.38237e-09	3.73968	PH * 96hr up vs Sham * 96hr	0.000120602	1.90899	PVL * 96hr up vs Sham * 96hr
Cyp7b1	cytochrome P450, family 7, subfamily b, polypeptide 1		25429	ENSRNOG00000009730	GO:0005506|GO:0005575|GO:0005789|GO:0006699|GO:0007613|GO:0007623|GO:0008203|GO:0008396|GO:0009055|GO:0020037|GO:0033147|GO:0033783|GO:0042493|GO:0050679|GO:0051591|GO:0060740	chr2	RGD:2483	122610354	protein-coding	25428|25527|301264	122442003	0.00178532	0.00116671	0.778213	0.00915461	2.17657	ALPPS * 24hr up vs Sham * 24hr	0.021885	1.8105	PH * 24hr up vs Sham * 24hr	0.374111	1.23538	PVL * 24hr up vs Sham * 24hr	0.00339089	2.24939	ALPPS * 96hr up vs Sham * 96hr	0.00867887	2.01745	PH * 96hr up vs Sham * 96hr	0.0511127	1.73161	PVL * 96hr up vs Sham * 96hr
Fas	Fas (TNF receptor superfamily, member 6)	Tnfrsf6	246097		GO:0001666|GO:0002377|GO:0003014|GO:0004872|GO:0004888|GO:0005031|GO:0005515|GO:0005576|GO:0005634|GO:0005737|GO:0005886|GO:0006915|GO:0006917|GO:0006924|GO:0006925|GO:0006927|GO:0006955|GO:0007283|GO:0007568|GO:0008625|GO:0009636|GO:0009897|GO:0009986|GO:0010035|GO:0010467|GO:0010940|GO:0016021|GO:0019724|GO:0019900|GO:0031104|GO:0031264|GO:0031265|GO:0032464|GO:0032496|GO:0033209|GO:0034097|GO:…	chr1	RGD:619831	259846107	protein-coding		259812248	1.14255e-05	0.337063	0.397088	0.000469765	2.20452	ALPPS * 24hr up vs Sham * 24hr	3.5574e-05	2.52964	PH * 24hr up vs Sham * 24hr	0.000163473	2.21396	PVL * 24hr up vs Sham * 24hr	0.000136407	2.24827	ALPPS * 96hr up vs Sham * 96hr	0.00195335	1.80901	PH * 96hr up vs Sham * 96hr	0.00261959	1.89056	PVL * 96hr up vs Sham * 96hr
Pgm2	phosphoglucomutase 2	Pgm1	289632	ENSRNOG00000002185	GO:0000287|GO:0003674|GO:0004614|GO:0005575|GO:0005829|GO:0006006|GO:0008150|GO:0008152|GO:0008973|GO:0016052	chr14	RGD:1306061	45669783	protein-coding	685076	45635117	7.75806e-05	0.00352493	0.519918	0.00895622	1.63239	ALPPS * 24hr up vs Sham * 24hr	0.00916115	1.54753	PH * 24hr up vs Sham * 24hr	0.00467173	1.6252	PVL * 24hr up vs Sham * 24hr	6.61215e-05	2.24478	ALPPS * 96hr up vs Sham * 96hr	0.000932519	1.82877	PH * 96hr up vs Sham * 96hr	0.000571942	2.04569	PVL * 96hr up vs Sham * 96hr
Atpif1	ATPase inhibitory factor 1	Atpi|IF1PA	25392	ENSRNOG00000013300	GO:0001937|GO:0005516|GO:0005739|GO:0005753|GO:0006783|GO:0009986|GO:0030218|GO:0042030|GO:0042803|GO:0042981|GO:0043532|GO:0045980|GO:0051117|GO:0051260|GO:0051289|GO:0051346|GO:0072593	chr5	RGD:2181	154391541	protein-coding		154387824	0.00707107	0.0776587	0.345878	0.120984	1.49239	ALPPS * 24hr up vs Sham * 24hr	0.27519	1.27931	PH * 24hr up vs Sham * 24hr	0.175657	1.36262	PVL * 24hr up vs Sham * 24hr	0.0022694	2.24262	ALPPS * 96hr up vs Sham * 96hr	0.182093	1.35602	PH * 96hr up vs Sham * 96hr	0.00454054	2.26655	PVL * 96hr up vs Sham * 96hr
Gng2	guanine nucleotide binding protein (G protein), gamma 2		80850		GO:0005834|GO:0007186|GO:0008283	chr15	RGD:69268	8944463	protein-coding		8845752	0.00679996	0.177273	0.00256029	0.360148	-1.18891	ALPPS * 24hr down vs Sham * 24hr	0.754128	-1.05364	PH * 24hr down vs Sham * 24hr	0.359487	1.16765	PVL * 24hr up vs Sham * 24hr	0.000220063	2.24136	ALPPS * 96hr up vs Sham * 96hr	5.01433e-05	2.56209	PH * 96hr up vs Sham * 96hr	0.0018011	2.01862	PVL * 96hr up vs Sham * 96hr
Thnsl1	threonine synthase-like 1 (S. cerevisiae)		498805	ENSRNOG00000033076	GO:0003674|GO:0005575|GO:0008150	chr17	RGD:1564213	89789611	protein-coding	297332	89783177	0.00134987	0.00803411	0.111252	0.0437151	1.45598	ALPPS * 24hr up vs Sham * 24hr	0.157507	1.25407	PH * 24hr up vs Sham * 24hr	0.0236697	1.46918	PVL * 24hr up vs Sham * 24hr	0.000108597	2.23921	ALPPS * 96hr up vs Sham * 96hr	0.0193344	1.49253	PH * 96hr up vs Sham * 96hr	0.247464	1.22697	PVL * 96hr up vs Sham * 96hr
Sult1b1	sulfotransferase family, cytosolic, 1B, member 1	ST1B1	64305	ENSRNOG00000001967	GO:0004062|GO:0005829|GO:0006805|GO:0008146|GO:0008152|GO:0008202|GO:0009812|GO:0018958|GO:0042403|GO:0051923	chr14	RGD:708534	22070529	protein-coding	360268|500359|60393|65185|83783	22057306	4.51613e-06	0.130439	0.180047	0.000255554	2.14866	ALPPS * 24hr up vs Sham * 24hr	0.0495596	1.35388	PH * 24hr up vs Sham * 24hr	0.000571471	1.86699	PVL * 24hr up vs Sham * 24hr	5.31534e-05	2.23878	ALPPS * 96hr up vs Sham * 96hr	0.714034	-1.05412	PH * 96hr down vs Sham * 96hr	0.000604248	2.00061	PVL * 96hr up vs Sham * 96hr
Fam198b	family with sequence similarity 198, member B	Ened	310540	ENSRNOG00000010183	GO:0000139|GO:0005794|GO:0016021	chr2	RGD:735075	198158773	protein-coding	316090	198087637	0.00919324	0.00121683	0.00704996	0.989669	1.00232	ALPPS * 24hr up vs Sham * 24hr	0.364906	1.15849	PH * 24hr up vs Sham * 24hr	0.125143	-1.29208	PVL * 24hr down vs Sham * 24hr	0.000153703	2.23793	ALPPS * 96hr up vs Sham * 96hr	0.00103632	1.91095	PH * 96hr up vs Sham * 96hr	0.00244648	1.91046	PVL * 96hr up vs Sham * 96hr
Elk3	ELK3, member of ETS oncogene family		362871	ENSRNOG00000004367	GO:0001525|GO:0003677|GO:0003700|GO:0003714|GO:0005634|GO:0005730|GO:0005739|GO:0006355|GO:0032422|GO:0042060|GO:0043231|GO:0045892	chr7	RGD:1307764	34186857	protein-coding	24356|246271|292721|295297|303828|304063|304786|314436|315532|360635|362733|363735|499651	34151376	0.000153131	0.0101481	9.3006e-05	0.175647	1.22195	ALPPS * 24hr up vs Sham * 24hr	0.8742	1.02047	PH * 24hr up vs Sham * 24hr	0.127441	-1.22589	PVL * 24hr down vs Sham * 24hr	1.85173e-05	2.21645	ALPPS * 96hr up vs Sham * 96hr	1.12587e-06	2.78014	PH * 96hr up vs Sham * 96hr	1.01061e-05	2.56379	PVL * 96hr up vs Sham * 96hr
Irf1	interferon regulatory factor 1		24508	ENSRNOG00000008144	GO:0000790|GO:0000975|GO:0000978|GO:0003677|GO:0003700|GO:0005515|GO:0005634|GO:0005737|GO:0006351|GO:0006355|GO:0006468|GO:0006473|GO:0006917|GO:0007050|GO:0007249|GO:0007565|GO:0009408|GO:0010468|GO:0010942|GO:0032481|GO:0032728|GO:0034124|GO:0035458|GO:0042127|GO:0042512|GO:0043374|GO:0043565|GO:0045084|GO:0045590|GO:0045892|GO:0045893|GO:0045944|GO:0051607|GO:0060333|GO:0060416|GO:0071260|GO:…	chr10	RGD:2920	38898470	protein-coding	290749|291100|292060|292892|293624|296953|305896|364081	38891468	0.000186875	2.73597e-05	0.227991	0.0244885	1.6785	ALPPS * 24hr up vs Sham * 24hr	0.016954	1.6453	PH * 24hr up vs Sham * 24hr	0.107325	1.37199	PVL * 24hr up vs Sham * 24hr	0.000698355	2.21448	ALPPS * 96hr up vs Sham * 96hr	4.37819e-05	2.91925	PH * 96hr up vs Sham * 96hr	0.0145919	1.77252	PVL * 96hr up vs Sham * 96hr
C1qtnf1	C1q and tumor necrosis factor related protein 1	Ctrp1	303701		GO:0005581|GO:0005615|GO:0010906|GO:0043410|GO:0051260|GO:0051897|GO:0070208	chr10	RGD:1359204	107111040	protein-coding		107090843	0.0295627	0.15269	0.0126524	0.495017	-1.17293	ALPPS * 24hr down vs Sham * 24hr	0.909929	-1.02373	PH * 24hr down vs Sham * 24hr	0.834402	1.04433	PVL * 24hr up vs Sham * 24hr	0.00159206	2.21393	ALPPS * 96hr up vs Sham * 96hr	0.000216321	2.73597	PH * 96hr up vs Sham * 96hr	0.0240061	1.77909	PVL * 96hr up vs Sham * 96hr
S100a13	S100 calcium binding protein A13	S100A1	295213	ENSRNOG00000012393	GO:0003674|GO:0005507|GO:0005509|GO:0005575|GO:0005615|GO:0005634|GO:0005737|GO:0005829|GO:0008270|GO:0008284|GO:0008360|GO:0017134|GO:0042803|GO:0043123|GO:0046688|GO:0048471|GO:0050663|GO:0050703|GO:0050786|GO:0051602	chr2	RGD:1304919	209342980	protein-coding		209336486	0.00980293	1.62057e-05	0.00311658	0.428224	-1.14978	ALPPS * 24hr down vs Sham * 24hr	0.233207	-1.21003	PH * 24hr down vs Sham * 24hr	0.701505	-1.06169	PVL * 24hr down vs Sham * 24hr	0.000136135	2.21373	ALPPS * 96hr up vs Sham * 96hr	0.0403744	1.41286	PH * 96hr up vs Sham * 96hr	0.000194489	2.35219	PVL * 96hr up vs Sham * 96hr
Cdkn2b	cyclin-dependent kinase inhibitor 2B (p15, inhibits CDK4)	p15	25164	ENSRNOG00000006735	GO:0000079|GO:0000086|GO:0003674|GO:0004861|GO:0005575|GO:0005634|GO:0005737|GO:0007050|GO:0007093|GO:0008285|GO:0014070|GO:0019901|GO:0030219|GO:0030511|GO:0030858|GO:0031668|GO:0031670|GO:0034097|GO:0042326|GO:0050680|GO:2000134	chr5	RGD:2324	111826334	protein-coding	54238	111820712	0.0611311	0.00178143	0.0479394	0.792231	-1.06237	ALPPS * 24hr down vs Sham * 24hr	0.355104	-1.2126	PH * 24hr down vs Sham * 24hr	0.320329	-1.23081	PVL * 24hr down vs Sham * 24hr	0.0015144	2.20743	ALPPS * 96hr up vs Sham * 96hr	0.0300159	1.62692	PH * 96hr up vs Sham * 96hr	0.832844	1.04965	PVL * 96hr up vs Sham * 96hr
Fundc2	FUN14 domain containing 2	RGD1560916	361288	ENSRNOG00000024066	GO:0005739	chr18	RGD:1560916	453204	protein-coding	363442	447545	0.00432765	0.625471	0.0354868	0.0601754	1.53727	ALPPS * 24hr up vs Sham * 24hr	0.00628503	1.82938	PH * 24hr up vs Sham * 24hr	0.173588	1.30959	PVL * 24hr up vs Sham * 24hr	0.000879473	2.20623	ALPPS * 96hr up vs Sham * 96hr	0.436689	1.16255	PH * 96hr up vs Sham * 96hr	0.0112671	1.8467	PVL * 96hr up vs Sham * 96hr
Klf4	Kruppel-like factor 4 (gut)	GKLF	114505	ENSRNOG00000016299	GO:0000122|GO:0000785|GO:0000790|GO:0000987|GO:0001010|GO:0001077|GO:0001085|GO:0001190|GO:0003690|GO:0003700|GO:0005634|GO:0005667|GO:0005730|GO:0006357|GO:0006366|GO:0008134|GO:0008270|GO:0008285|GO:0009913|GO:0014067|GO:0014740|GO:0019827|GO:0030154|GO:0031077|GO:0032088|GO:0032526|GO:0034115|GO:0035014|GO:0035166|GO:0042127|GO:0042221|GO:0043154|GO:0043551|GO:0043565|GO:0044212|GO:0045415|GO:…	chr5	RGD:621445	76452001	protein-coding	114845|117560|298449|302582|304666|306110|306330|313994|499171|690820|81813|84410|85497	76447643	0.00182778	0.350613	0.189832	0.703667	1.095	ALPPS * 24hr up vs Sham * 24hr	0.0502565	1.56494	PH * 24hr up vs Sham * 24hr	0.0567331	1.54368	PVL * 24hr up vs Sham * 24hr	0.00202941	2.20408	ALPPS * 96hr up vs Sham * 96hr	0.00157958	2.26343	PH * 96hr up vs Sham * 96hr	0.00125778	2.56106	PVL * 96hr up vs Sham * 96hr
Fads3	fatty acid desaturase 3		286922	ENSRNOG00000020385	GO:0005506|GO:0005789|GO:0006633|GO:0016021|GO:0016717|GO:0020037|GO:0022900	chr1	RGD:628876	233054184	protein-coding	83512.chr1.1|83512.chr1.2|84575	233037626	0.00245907	9.26597e-06	0.324715	0.0998973	1.52858	ALPPS * 24hr up vs Sham * 24hr	0.00225747	2.23148	PH * 24hr up vs Sham * 24hr	0.261667	1.28655	PVL * 24hr up vs Sham * 24hr	0.00259188	2.1982	ALPPS * 96hr up vs Sham * 96hr	0.022342	1.73863	PH * 96hr up vs Sham * 96hr	0.132419	1.46932	PVL * 96hr up vs Sham * 96hr
Plekha4	pleckstrin homology domain containing, family A (phosphoinositide binding specific) member 4		308584	ENSRNOG00000020942	GO:0005543|GO:0005737|GO:0016020	chr1	RGD:735133	102619582	protein-coding	246237|499249	102596674	1.8985e-05	0.320077	0.53724	5.73857e-05	3.2845	ALPPS * 24hr up vs Sham * 24hr	0.00680548	1.81185	PH * 24hr up vs Sham * 24hr	0.000207211	2.53669	PVL * 24hr up vs Sham * 24hr	0.00089912	2.19539	ALPPS * 96hr up vs Sham * 96hr	0.0477704	1.50174	PH * 96hr up vs Sham * 96hr	0.00109095	2.35934	PVL * 96hr up vs Sham * 96hr
Lman1l	lectin, mannose-binding, 1 like	slamp	300743	ENSRNOG00000019355	GO:0016020|GO:0016021|GO:0033116	chr8	RGD:1310538	62177220	protein-coding	116666|290994	62164378	0.0741578	0.101468	0.0741578	1	1	No change between ALPPS * 24hr and Sham * 24hr	1	1	No change between PH * 24hr and Sham * 24hr	1	1	No change between PVL * 24hr and Sham * 24hr	0.00229143	2.19073	ALPPS * 96hr up vs Sham * 96hr	1	1	No change between PH * 96hr and Sham * 96hr	1	1	No change between PVL * 96hr and Sham * 96hr
Plgrkt	plasminogen receptor, C-terminal lysine transmembrane protein	Plg-R(KT)|RGD1306839	293888	ENSRNOG00000015932	GO:0005739|GO:0005887|GO:0006935|GO:0006954|GO:0010756	chr1	RGD:1306839	254763185	protein-coding		254750915	0.00374186	0.00993903	0.771972	0.033015	1.75233	ALPPS * 24hr up vs Sham * 24hr	0.110964	1.43472	PH * 24hr up vs Sham * 24hr	0.0191082	1.75378	PVL * 24hr up vs Sham * 24hr	0.00240706	2.18948	ALPPS * 96hr up vs Sham * 96hr	0.257106	1.28487	PH * 96hr up vs Sham * 96hr	0.0340311	1.74574	PVL * 96hr up vs Sham * 96hr
Kctd13	potassium channel tetramerisation domain containing 13		293497	ENSRNOG00000020010	GO:0004842|GO:0005515|GO:0005634|GO:0006260|GO:0006281|GO:0006355|GO:0016477|GO:0016567|GO:0017049|GO:0019904|GO:0030036|GO:0031463|GO:0035024|GO:0042802|GO:0043149|GO:0043161|GO:0045740|GO:0051260|GO:0051291	chr1	RGD:735189	205359304	protein-coding	287543	205341000	0.00791433	0.829477	0.359257	0.161148	1.37391	ALPPS * 24hr up vs Sham * 24hr	0.417292	1.17411	PH * 24hr up vs Sham * 24hr	0.17436	1.31629	PVL * 24hr up vs Sham * 24hr	0.00114168	2.18605	ALPPS * 96hr up vs Sham * 96hr	0.287982	1.23629	PH * 96hr up vs Sham * 96hr	0.0153654	1.80834	PVL * 96hr up vs Sham * 96hr
Epsti1	epithelial stromal interaction 1 (breast)	RGD1563207	498547	ENSRNOG00000009471		chr15	RGD:1563207	63865564	protein-coding		63762909	0.000585116	0.966826	0.00135919	0.378073	1.20597	ALPPS * 24hr up vs Sham * 24hr	0.273681	-1.23326	PH * 24hr down vs Sham * 24hr	0.000352815	2.36704	PVL * 24hr up vs Sham * 24hr	0.00083462	2.17936	ALPPS * 96hr up vs Sham * 96hr	0.000319891	2.38972	PH * 96hr up vs Sham * 96hr	0.00523649	1.9728	PVL * 96hr up vs Sham * 96hr
Tpm1	tropomyosin 1, alpha	Alpha-tm|Tma2|Tmsa	24851	ENSRNOG00000018184	GO:0001701|GO:0001725|GO:0003065|GO:0003779|GO:0005737|GO:0006936|GO:0008092|GO:0009790|GO:0015629|GO:0030016|GO:0031941|GO:0032059|GO:0032587|GO:0032781|GO:0034614|GO:0042803|GO:0043234|GO:0045214|GO:0047485|GO:0051015|GO:0051693|GO:0055010|GO:0060048	chr8	RGD:3898	77174339	protein-coding	117557|24852|500450	77147581	1.68733e-05	0.00667722	0.0189463	0.00151723	1.57211	ALPPS * 24hr up vs Sham * 24hr	0.0054755	1.40206	PH * 24hr up vs Sham * 24hr	0.0226984	1.30174	PVL * 24hr up vs Sham * 24hr	2.67235e-06	2.17666	ALPPS * 96hr up vs Sham * 96hr	0.408902	1.09168	PH * 96hr up vs Sham * 96hr	0.0373824	1.30329	PVL * 96hr up vs Sham * 96hr
LOC691141	hypothetical protein LOC691141		691141	ENSRNOG00000033256		chr8	RGD:1587445	22630263	protein-coding		22613207	0.0143525	0.190286	0.00112112	0.77702	-1.0719	ALPPS * 24hr down vs Sham * 24hr	0.0984383	-1.46345	PH * 24hr down vs Sham * 24hr	0.800256	1.05704	PVL * 24hr up vs Sham * 24hr	0.00291679	2.16772	ALPPS * 96hr up vs Sham * 96hr	6.1635e-05	3.35978	PH * 96hr up vs Sham * 96hr	0.000311798	3.1323	PVL * 96hr up vs Sham * 96hr
Gpsm1	G-protein signaling modulator 1	Ags3	246254	ENSRNOG00000018666	GO:0000139|GO:0001965|GO:0005092|GO:0005515|GO:0005634|GO:0005730|GO:0005789|GO:0005794|GO:0005829|GO:0005886|GO:0007165|GO:0007399|GO:0008277|GO:0030154	chr3	RGD:628682	9155507	protein-coding	100361582|362021	9127874	0.00858428	2.88296e-05	0.369608	0.217862	1.3272	ALPPS * 24hr up vs Sham * 24hr	0.0942854	1.4222	PH * 24hr up vs Sham * 24hr	0.0316259	1.59753	PVL * 24hr up vs Sham * 24hr	0.00148364	2.16609	ALPPS * 96hr up vs Sham * 96hr	0.0672661	1.47585	PH * 96hr up vs Sham * 96hr	0.0252208	1.73251	PVL * 96hr up vs Sham * 96hr
Epb41l3	erythrocyte membrane protein band 4.1-like 3	Epb4.1l3|Kiaa0987	116724	ENSRNOG00000016724	GO:0003779|GO:0005198|GO:0005737|GO:0005856|GO:0005911|GO:0019898|GO:0030866|GO:0033270|GO:0044224	chr9	RGD:71089	117131767	protein-coding	25744|302826|306183|307514|309557|315655|316639|500464|54319	117004231	0.000126002	0.874453	0.0153907	0.552104	-1.15952	ALPPS * 24hr down vs Sham * 24hr	0.247125	1.30009	PH * 24hr up vs Sham * 24hr	0.00349988	2.14167	PVL * 24hr up vs Sham * 24hr	0.00320412	2.16245	ALPPS * 96hr up vs Sham * 96hr	2.7334e-05	3.76537	PH * 96hr up vs Sham * 96hr	0.000365876	3.10434	PVL * 96hr up vs Sham * 96hr
Ccdc80	coiled-coil domain containing 80	CL2|Dro1|Ssg1	64387	ENSRNOG00000002052	GO:0001968|GO:0005539|GO:0005604|GO:0005614|GO:0008201|GO:0010811|GO:0030198|GO:0031012	chr11	RGD:69421	64781404	protein-coding		64747815	0.267706	9.4679e-06	8.25131e-05	0.00201698	-1.94361	ALPPS * 24hr down vs Sham * 24hr	0.017236	-1.52853	PH * 24hr down vs Sham * 24hr	0.0547154	-1.39006	PVL * 24hr down vs Sham * 24hr	0.00023386	2.15982	ALPPS * 96hr up vs Sham * 96hr	7.71959e-05	2.37574	PH * 96hr up vs Sham * 96hr	0.00462763	1.80584	PVL * 96hr up vs Sham * 96hr
Sparc	secreted protein, acidic, cysteine-rich (osteonectin)		24791	ENSRNOG00000012840	GO:0001503|GO:0005509|GO:0005578|GO:0005604|GO:0005615|GO:0005622|GO:0005634|GO:0005737|GO:0007165|GO:0007507|GO:0009629|GO:0010288|GO:0030324|GO:0031012|GO:0031988|GO:0032496|GO:0033591|GO:0034097|GO:0042060|GO:0042127|GO:0043434|GO:0045471|GO:0046686|GO:0048839|GO:0050840|GO:0051384|GO:0051591|GO:0051592|GO:0060348|GO:0071363	chr10	RGD:3742	40595261	protein-coding	25434	40573510	0.000730314	7.11006e-06	0.00374528	0.890121	1.01975	ALPPS * 24hr up vs Sham * 24hr	0.644402	1.06041	PH * 24hr up vs Sham * 24hr	0.300599	1.143	PVL * 24hr up vs Sham * 24hr	2.34532e-05	2.15966	ALPPS * 96hr up vs Sham * 96hr	5.87757e-05	2.02162	PH * 96hr up vs Sham * 96hr	8.42926e-05	2.13576	PVL * 96hr up vs Sham * 96hr
Ehd4	EH-domain containing 4	Past2	192204	ENSRNOG00000007584	GO:0003924|GO:0005509|GO:0005525|GO:0005783|GO:0005886|GO:0006907|GO:0030100|GO:0032456|GO:0048471|GO:0050731|GO:0051260|GO:0055038|GO:0071363	chr3	RGD:628883	118489608	protein-coding	192249|293692|29491|302948|313474|361120|361512	118425620	4.66125e-06	0.876381	0.35885	0.00215932	1.59979	ALPPS * 24hr up vs Sham * 24hr	0.000114495	1.80929	PH * 24hr up vs Sham * 24hr	0.00454821	1.45964	PVL * 24hr up vs Sham * 24hr	7.96795e-06	2.15475	ALPPS * 96hr up vs Sham * 96hr	3.81886e-05	1.93924	PH * 96hr up vs Sham * 96hr	0.000689645	1.72115	PVL * 96hr up vs Sham * 96hr
B4galt6	UDP-Gal:betaGlcNAc beta 1,4-galactosyltransferase, polypeptide 6		65196		GO:0006486|GO:0006688|GO:0008489|GO:0016021|GO:0032580|GO:0046872	chr18	RGD:71046	15300184	protein-coding		15241489	0.0373296	0.00114357	0.0443186	0.903497	-1.02342	ALPPS * 24hr down vs Sham * 24hr	0.685164	1.0719	PH * 24hr up vs Sham * 24hr	0.819106	-1.03986	PVL * 24hr down vs Sham * 24hr	0.000439891	2.15071	ALPPS * 96hr up vs Sham * 96hr	0.00382344	1.78671	PH * 96hr up vs Sham * 96hr	0.0414245	1.52348	PVL * 96hr up vs Sham * 96hr
St3gal5	ST3 beta-galactoside alpha-2,3-sialyltransferase 5	Siat9	83505	ENSRNOG00000010284	GO:0006486|GO:0030173|GO:0047291	chr4	RGD:620875	164769522	protein-coding	287920|303692|304023|362924|363040|64442|64445	164713253	0.000924026	0.0130941	0.807808	0.00278451	2.27608	ALPPS * 24hr up vs Sham * 24hr	0.0469191	1.55698	PH * 24hr up vs Sham * 24hr	0.0611675	1.51232	PVL * 24hr up vs Sham * 24hr	0.00208112	2.15008	ALPPS * 96hr up vs Sham * 96hr	0.00651915	1.91302	PH * 96hr up vs Sham * 96hr	0.0285425	1.7411	PVL * 96hr up vs Sham * 96hr
Pxdn	peroxidasin homolog (Drosophila)	Perc64	554172		GO:0004601|GO:0005201|GO:0005615|GO:0005783|GO:0020037|GO:0030198|GO:0031012|GO:0042744|GO:0055114	chr6	RGD:1560694	57663427	protein-coding		57551559	0.0130036	0.013545	0.17083	0.554217	1.14777	ALPPS * 24hr up vs Sham * 24hr	0.294988	1.24771	PH * 24hr up vs Sham * 24hr	0.387441	1.19896	PVL * 24hr up vs Sham * 24hr	0.00211676	2.14808	ALPPS * 96hr up vs Sham * 96hr	0.00133592	2.25265	PH * 96hr up vs Sham * 96hr	0.014307	1.88846	PVL * 96hr up vs Sham * 96hr
RGD1306058	similar to RIKEN cDNA 1110007C09	Bincard	361224	ENSRNOG00000016560		chr17	RGD:1306058	17922567	protein-coding		17916365	0.00225796	0.126012	0.675891	0.00537139	2.21086	ALPPS * 24hr up vs Sham * 24hr	0.206188	1.33103	PH * 24hr up vs Sham * 24hr	0.143026	1.39757	PVL * 24hr up vs Sham * 24hr	0.00329169	2.14414	ALPPS * 96hr up vs Sham * 96hr	0.0487821	1.59283	PH * 96hr up vs Sham * 96hr	0.0150405	1.95045	PVL * 96hr up vs Sham * 96hr
Ap1s2	adaptor-related protein complex 1, sigma 2 subunit	RGD1561862	302671	ENSRNOG00000038686	GO:0003674|GO:0005575|GO:0006886|GO:0008150|GO:0008565|GO:0016192|GO:0030117	chrX	RGD:1561862	32717097	protein-coding	360785|366618|65046	32691541	0.191948	0.222205	0.00575606	0.510643	-1.1455	ALPPS * 24hr down vs Sham * 24hr	0.0631412	-1.43802	PH * 24hr down vs Sham * 24hr	0.0849526	-1.39607	PVL * 24hr down vs Sham * 24hr	0.000829993	2.14356	ALPPS * 96hr up vs Sham * 96hr	0.0048972	1.82296	PH * 96hr up vs Sham * 96hr	0.0114784	1.79501	PVL * 96hr up vs Sham * 96hr
Flna	filamin A, alpha	RGD1560614	293860	ENSRNOG00000037239	GO:0001837|GO:0001948|GO:0003779|GO:0004871|GO:0005080|GO:0005515|GO:0005634|GO:0005737|GO:0005802|GO:0005829|GO:0005884|GO:0005886|GO:0007195|GO:0008134|GO:0008150|GO:0015629|GO:0017048|GO:0017160|GO:0030036|GO:0030863|GO:0031267|GO:0031523|GO:0031532|GO:0031852|GO:0034394|GO:0034988|GO:0042177|GO:0042384|GO:0042789|GO:0042803|GO:0042993|GO:0043025|GO:0043113|GO:0043123|GO:0043198|GO:0043234|GO:…	chr1	RGD:1560614	152227391	protein-coding	306204|362332	152204099	0.000196091	0.0214045	0.893762	0.0302517	1.74791	ALPPS * 24hr up vs Sham * 24hr	0.0014084	2.27423	PH * 24hr up vs Sham * 24hr	0.00234313	2.15579	PVL * 24hr up vs Sham * 24hr	0.00250212	2.14103	ALPPS * 96hr up vs Sham * 96hr	0.000765551	2.42635	PH * 96hr up vs Sham * 96hr	0.00640766	2.09916	PVL * 96hr up vs Sham * 96hr
Anxa13	annexin A13		362915	ENSRNOG00000007980	GO:0005509|GO:0005544|GO:0005886	chr7	RGD:1307545	98871641	protein-coding	155423|25291|25380|25673|290527|306283|498622|56611|79124|79125	98819726	0.385693	0.000295692	0.0198567	0.151768	-1.4063	ALPPS * 24hr down vs Sham * 24hr	0.985366	1.00376	PH * 24hr up vs Sham * 24hr	0.975722	-1.00625	PVL * 24hr down vs Sham * 24hr	0.00202923	2.13915	ALPPS * 96hr up vs Sham * 96hr	0.099301	1.42635	PH * 96hr up vs Sham * 96hr	0.0463812	1.63466	PVL * 96hr up vs Sham * 96hr
Ralb	v-ral simian leukemia viral oncogene homolog B (ras related; GTP binding protein)	dRalb	116546		GO:0000910|GO:0001928|GO:0003924|GO:0005525|GO:0005829|GO:0005886|GO:0006915|GO:0007049|GO:0007264|GO:0030496|GO:0060178	chr13	RGD:619852	40646132	protein-coding		40612013	0.00181534	0.00774728	0.0350049	0.22772	1.22225	ALPPS * 24hr up vs Sham * 24hr	0.938702	1.0112	PH * 24hr up vs Sham * 24hr	0.165552	1.23142	PVL * 24hr up vs Sham * 24hr	0.000105392	2.13617	ALPPS * 96hr up vs Sham * 96hr	0.000550755	1.88324	PH * 96hr up vs Sham * 96hr	0.00112229	1.91414	PVL * 96hr up vs Sham * 96hr
Car8	carbonic anhydrase 8	Ca8	297814	ENSRNOG00000005669	GO:0004089|GO:0005737|GO:0006730|GO:0008270|GO:0048015	chr5	RGD:1304709	26106856	protein-coding	288360|291819|29242|298657|302669|308588|310218|313495|363085|499566|54231|54233|791259	26010374	0.0145104	0.44473	0.0315526	0.747165	1.05918	ALPPS * 24hr up vs Sham * 24hr	0.307475	-1.18016	PH * 24hr down vs Sham * 24hr	0.0656602	-1.36659	PVL * 24hr down vs Sham * 24hr	0.000258255	2.1345	ALPPS * 96hr up vs Sham * 96hr	0.0278044	1.46797	PH * 96hr up vs Sham * 96hr	0.091136	1.37332	PVL * 96hr up vs Sham * 96hr
Dqx1	DEAQ box RNA-dependent ATPase 1		680434	ENSRNOG00000008062	GO:0003676|GO:0004386|GO:0005524	chr4	RGD:1591766	178584448	protein-coding	289693|361667	178575609	0.0131893	0.000370228	0.00417928	0.741681	-1.05551	ALPPS * 24hr down vs Sham * 24hr	0.45246	-1.11748	PH * 24hr down vs Sham * 24hr	0.0228051	1.4441	PVL * 24hr up vs Sham * 24hr	0.000120056	2.13043	ALPPS * 96hr up vs Sham * 96hr	0.0117687	1.51587	PH * 96hr up vs Sham * 96hr	0.0513532	1.40821	PVL * 96hr up vs Sham * 96hr
Amdhd2	amidohydrolase domain containing 2	RGD1304601	302972	ENSRNOG00000006460	GO:0005975|GO:0006044|GO:0008448|GO:0019262|GO:0046872	chr10	RGD:1304601	13352859	protein-coding		13344252	0.314438	3.09203e-06	0.00102104	0.0249783	-1.7305	ALPPS * 24hr down vs Sham * 24hr	0.00462782	-1.92998	PH * 24hr down vs Sham * 24hr	0.0341852	-1.58182	PVL * 24hr down vs Sham * 24hr	0.00173798	2.12558	ALPPS * 96hr up vs Sham * 96hr	0.027817	1.61544	PH * 96hr up vs Sham * 96hr	0.00215323	2.269	PVL * 96hr up vs Sham * 96hr
Snrpd1	small nuclear ribonucleoprotein D1		291794	ENSRNOG00000013714	GO:0003676|GO:0005634|GO:0005689|GO:0005737|GO:0071013	chr18	RGD:1306345	1909374	protein-coding		1898841	4.28717e-06	0.00169007	0.0169068	6.85291e-06	3.6096	ALPPS * 24hr up vs Sham * 24hr	2.22395e-06	3.5564	PH * 24hr up vs Sham * 24hr	5.93263e-05	2.54816	PVL * 24hr up vs Sham * 24hr	0.000475031	2.11391	ALPPS * 96hr up vs Sham * 96hr	0.0339323	1.47512	PH * 96hr up vs Sham * 96hr	0.0309499	1.5582	PVL * 96hr up vs Sham * 96hr
Col3a1	collagen, type III, alpha 1		84032	ENSRNOG00000003357	GO:0001501|GO:0001568|GO:0005201|GO:0005581|GO:0005586|GO:0005615|GO:0007160|GO:0007179|GO:0007229|GO:0007507|GO:0009314|GO:0018149|GO:0030199|GO:0031012|GO:0032964|GO:0034097|GO:0042060|GO:0043206|GO:0043588|GO:0046332|GO:0046872|GO:0048407|GO:0048565|GO:0050777|GO:0071230	chr9	RGD:71029	51725418	protein-coding	25412|25654|29393|294279|298101|301012|366474|367236|499723.chr2.1|499723.chr2.2|60379|84352|85490	51689492	0.229028	1.15214e-05	0.0131922	0.0920216	-1.52255	ALPPS * 24hr down vs Sham * 24hr	0.480676	-1.16255	PH * 24hr down vs Sham * 24hr	0.972938	1.00721	PVL * 24hr up vs Sham * 24hr	0.0029028	2.11327	ALPPS * 96hr up vs Sham * 96hr	0.0059003	1.96221	PH * 96hr up vs Sham * 96hr	0.0198423	1.84217	PVL * 96hr up vs Sham * 96hr
Cby1	chibby homolog 1 (Drosophila)	Pgea1	246768		GO:0005634|GO:0005794|GO:0005802|GO:0005932|GO:0008013|GO:0008104|GO:0016607|GO:0030178|GO:0042384|GO:0042802|GO:0045444|GO:0045892|GO:0055007|GO:0090090	chr7	RGD:708481	120888060	protein-coding		120882313	0.00354554	0.00575352	0.588843	0.0560074	1.55099	ALPPS * 24hr up vs Sham * 24hr	0.0270909	1.59198	PH * 24hr up vs Sham * 24hr	0.0578183	1.47596	PVL * 24hr up vs Sham * 24hr	0.0014335	2.10733	ALPPS * 96hr up vs Sham * 96hr	0.0388071	1.53653	PH * 96hr up vs Sham * 96hr	0.0141766	1.80369	PVL * 96hr up vs Sham * 96hr
Myo1f	myosin IF		314654	ENSRNOG00000008409	GO:0002446|GO:0003774|GO:0005524|GO:0007162|GO:0016459|GO:0030335|GO:0030864|GO:0031941|GO:0032956|GO:0043312|GO:0045088|GO:0050830	chr7	RGD:1309750	18669048	protein-coding	25484|25485|289785|299509|497974|65261	18618345	0.000679531	0.0375552	0.00454658	0.077034	1.40274	ALPPS * 24hr up vs Sham * 24hr	0.947194	-1.01075	PH * 24hr down vs Sham * 24hr	0.0721026	1.36141	PVL * 24hr up vs Sham * 24hr	0.000350459	2.10258	ALPPS * 96hr up vs Sham * 96hr	1.94351e-05	2.71758	PH * 96hr up vs Sham * 96hr	0.000625146	2.17528	PVL * 96hr up vs Sham * 96hr
Tmem178a	transmembrane protein 178A	Tmem178	362691	ENSRNOG00000007907	GO:0016021	chr6	RGD:1303057	3683555	protein-coding		3625205	0.00249323	7.99184e-05	0.000487682	0.205166	-1.24507	ALPPS * 24hr down vs Sham * 24hr	0.256667	-1.19063	PH * 24hr down vs Sham * 24hr	0.0122158	1.52848	PVL * 24hr up vs Sham * 24hr	0.000185225	2.09929	ALPPS * 96hr up vs Sham * 96hr	6.14338e-05	2.2968	PH * 96hr up vs Sham * 96hr	0.00188023	1.87744	PVL * 96hr up vs Sham * 96hr
Fam110a	family with sequence similarity 110, member A	RGD1308904	311535			chr3	RGD:1308904	153837025	protein-coding		153826435	8.15116e-07	0.0347133	0.00224774	0.000124774	2.22144	ALPPS * 24hr up vs Sham * 24hr	2.74707e-06	2.78911	PH * 24hr up vs Sham * 24hr	5.02601e-05	2.18831	PVL * 24hr up vs Sham * 24hr	8.68598e-05	2.09836	ALPPS * 96hr up vs Sham * 96hr	0.010969	1.49046	PH * 96hr up vs Sham * 96hr	3.11588e-06	3.10856	PVL * 96hr up vs Sham * 96hr
Sfxn3	sideroflexin 3	TCC	65042	ENSRNOG00000015442	GO:0003674|GO:0005371|GO:0005739|GO:0008150|GO:0008324|GO:0016021|GO:0031966|GO:0055072	chr1	RGD:620716	272247547	protein-coding	261737|361778|364678	272239230	0.00109869	0.25643	0.0608904	0.217208	1.32228	ALPPS * 24hr up vs Sham * 24hr	0.130162	1.36467	PH * 24hr up vs Sham * 24hr	0.228065	1.27603	PVL * 24hr up vs Sham * 24hr	0.00187088	2.0936	ALPPS * 96hr up vs Sham * 96hr	0.000316975	2.50015	PH * 96hr up vs Sham * 96hr	0.000190339	2.95492	PVL * 96hr up vs Sham * 96hr
Ifitm2	interferon induced transmembrane protein 2	Ifitm3l|Ifitml	114709	ENSRNOG00000014936	GO:0009607|GO:0009615|GO:0016021|GO:0034341|GO:0035455|GO:0035456|GO:0045071|GO:0046597|GO:0051607	chr1	RGD:69332	220672562	protein-coding	361673	220671382	0.0496061	0.857853	0.0656017	0.616852	1.12334	ALPPS * 24hr up vs Sham * 24hr	0.395298	-1.19518	PH * 24hr down vs Sham * 24hr	0.494112	1.15344	PVL * 24hr up vs Sham * 24hr	0.0027306	2.0918	ALPPS * 96hr up vs Sham * 96hr	0.00597402	1.93084	PH * 96hr up vs Sham * 96hr	0.0134723	1.90098	PVL * 96hr up vs Sham * 96hr
Dbndd2	dysbindin (dystrobrevin binding protein 1) domain containing 2		499941	ENSRNOG00000014571	GO:0005737|GO:0006469	chr3	RGD:1559521	167118754	protein-coding		167115995	0.000117535	3.625e-05	0.501426	0.00289655	1.89306	ALPPS * 24hr up vs Sham * 24hr	0.0376001	1.43922	PH * 24hr up vs Sham * 24hr	0.00851731	1.62385	PVL * 24hr up vs Sham * 24hr	0.000377449	2.08906	ALPPS * 96hr up vs Sham * 96hr	0.00647408	1.65978	PH * 96hr up vs Sham * 96hr	0.000279055	2.3444	PVL * 96hr up vs Sham * 96hr
Anxa4	annexin A4	Anx4	79124	ENSRNOG00000018159	GO:0005509|GO:0005544|GO:0006887	chr4	RGD:621171	183164898	protein-coding	155423|25291|25380|25673|290527|306283|362915|498622|56611|79125	183108904	0.00730185	7.81398e-06	0.0681879	0.976242	-1.00594	ALPPS * 24hr down vs Sham * 24hr	0.140199	-1.31444	PH * 24hr down vs Sham * 24hr	0.533875	1.11798	PVL * 24hr up vs Sham * 24hr	0.000876559	2.0871	ALPPS * 96hr up vs Sham * 96hr	0.726262	-1.06445	PH * 96hr down vs Sham * 96hr	0.267148	1.25348	PVL * 96hr up vs Sham * 96hr
Rfc4	replication factor C (activator 1) 4		288003	ENSRNOG00000001816	GO:0003674|GO:0003677|GO:0005524|GO:0005575|GO:0005663|GO:0006260|GO:0008150|GO:0017111	chr11	RGD:1310142	84411362	protein-coding		84396767	8.26301e-09	1.6454e-08	6.41362e-07	1.9508e-09	7.19678	ALPPS * 24hr up vs Sham * 24hr	5.30504e-10	7.02185	PH * 24hr up vs Sham * 24hr	2.64601e-08	4.22733	PVL * 24hr up vs Sham * 24hr	6.13618e-05	2.08482	ALPPS * 96hr up vs Sham * 96hr	0.845203	1.02626	PH * 96hr up vs Sham * 96hr	0.00838084	1.56329	PVL * 96hr up vs Sham * 96hr
Tie1	tyrosine kinase with immunoglobulin-like and EGF-like domains 1		89806	ENSRNOG00000020173	GO:0001570|GO:0001701|GO:0005886|GO:0016525|GO:0030336|GO:0032526|GO:0045026	chr5	RGD:621642	141111588	protein-coding	100911280|114110|24629|24716|25022|25114|25267|307403|64030|79114|84489|89804	141084010	0.014398	6.56641e-05	0.00222124	0.398592	-1.20064	ALPPS * 24hr down vs Sham * 24hr	0.873536	-1.03092	PH * 24hr down vs Sham * 24hr	0.127316	-1.35592	PVL * 24hr down vs Sham * 24hr	0.00161937	2.07823	ALPPS * 96hr up vs Sham * 96hr	6.21271e-05	2.87896	PH * 96hr up vs Sham * 96hr	0.000763527	2.45637	PVL * 96hr up vs Sham * 96hr
Bloc1s2	biogenesis of lysosomal organelles complex-1, subunit 2	RSEP1|Sep1	293938	ENSRNOG00000012684	GO:0000930|GO:0005634|GO:0005737|GO:0005813|GO:0005829|GO:0008022|GO:0008089|GO:0008284|GO:0031083|GO:0031175|GO:0042981|GO:0043015|GO:0045893|GO:0045944|GO:0048490|GO:0055037	chr1	RGD:1306551	271366128	protein-coding		271358890	0.0110214	0.0151394	0.714597	0.0701376	1.54784	ALPPS * 24hr up vs Sham * 24hr	0.281931	1.24986	PH * 24hr up vs Sham * 24hr	0.226916	1.28645	PVL * 24hr up vs Sham * 24hr	0.00261041	2.07092	ALPPS * 96hr up vs Sham * 96hr	0.124036	1.38559	PH * 96hr up vs Sham * 96hr	0.0306228	1.70865	PVL * 96hr up vs Sham * 96hr
MGC112715	hypothetical protein LOC690899		690899	ENSRNOG00000000569		chr20	RGD:1590938	31731465	protein-coding		31709059	0.00616775	0.782035	0.0121723	0.28129	1.26809	ALPPS * 24hr up vs Sham * 24hr	0.871077	-1.03183	PH * 24hr down vs Sham * 24hr	0.629135	1.09812	PVL * 24hr up vs Sham * 24hr	0.00180244	2.07082	ALPPS * 96hr up vs Sham * 96hr	0.000160927	2.63075	PH * 96hr up vs Sham * 96hr	0.000656373	2.51818	PVL * 96hr up vs Sham * 96hr
Sp140	SP140 nuclear body protein		316580		GO:0003677|GO:0005634|GO:0005730|GO:0005737|GO:0008270	chr9	RGD:1306355	92396016	protein-coding		92348882	0.00295857	0.176422	0.781515	0.0124832	1.80558	ALPPS * 24hr up vs Sham * 24hr	0.314558	1.21222	PH * 24hr up vs Sham * 24hr	0.117648	1.36017	PVL * 24hr up vs Sham * 24hr	0.00151293	2.06444	ALPPS * 96hr up vs Sham * 96hr	0.0269073	1.57769	PH * 96hr up vs Sham * 96hr	0.0865909	1.46252	PVL * 96hr up vs Sham * 96hr
Klhl8	kelch-like family member 8		289457	ENSRNOG00000002214		chr14	RGD:1304685	7204942	protein-coding	117519|246757|266772|290426|298439|299103|303533|304920|305351|316012|317196|362303|498697.chr17.1|498697.chr17.2	7159371	0.00332231	0.00223881	0.0153664	0.250404	1.19144	ALPPS * 24hr up vs Sham * 24hr	0.966881	-1.00554	PH * 24hr down vs Sham * 24hr	0.706415	-1.05152	PVL * 24hr down vs Sham * 24hr	7.37457e-05	2.06048	ALPPS * 96hr up vs Sham * 96hr	0.000953087	1.72324	PH * 96hr up vs Sham * 96hr	0.000943336	1.83898	PVL * 96hr up vs Sham * 96hr
Zdhhc13	zinc finger, DHHC-type containing 13		365252	ENSRNOG00000014277	GO:0000139|GO:0004871|GO:0005794|GO:0007165|GO:0008152|GO:0015095|GO:0015693|GO:0016409|GO:0030660|GO:0034220|GO:0043123|GO:0043231	chr1	RGD:1309736	105204299	protein-coding	366014|366889	105165499	3.39133e-05	0.0119075	0.314275	0.00349659	1.89305	ALPPS * 24hr up vs Sham * 24hr	0.000145563	2.3158	PH * 24hr up vs Sham * 24hr	0.000581543	2.05399	PVL * 24hr up vs Sham * 24hr	0.000562293	2.05986	ALPPS * 96hr up vs Sham * 96hr	0.000251677	2.20702	PH * 96hr up vs Sham * 96hr	0.0867272	1.39846	PVL * 96hr up vs Sham * 96hr
Fam118a	family with sequence similarity 118, member A	RGD1560783	300120	ENSRNOG00000013764		chr7	RGD:1560783	125678578	protein-coding	315549	125652051	9.54212e-06	0.0163584	0.00161811	1.44392e-05	3.33791	ALPPS * 24hr up vs Sham * 24hr	1.56466e-06	3.72616	PH * 24hr up vs Sham * 24hr	8.46408e-05	2.47797	PVL * 24hr up vs Sham * 24hr	0.000674178	2.05944	ALPPS * 96hr up vs Sham * 96hr	0.432452	1.14389	PH * 96hr up vs Sham * 96hr	0.012231	1.70678	PVL * 96hr up vs Sham * 96hr
Rab3d	RAB3D, member RAS oncogene family		140665	ENSRNOG00000011582	GO:0005515|GO:0005525|GO:0005739|GO:0005886|GO:0006887|GO:0007264|GO:0015031|GO:0017157|GO:0018125|GO:0030133|GO:0042588|GO:0051020	chr8	RGD:620924	22984052	protein-coding	117103|171058|25531|299156|303754|309649|50645|81755|84590	22975022	0.000455311	0.00913344	0.152574	0.0098076	1.74358	ALPPS * 24hr up vs Sham * 24hr	0.000746579	2.04294	PH * 24hr up vs Sham * 24hr	0.0019365	1.88378	PVL * 24hr up vs Sham * 24hr	0.000699718	2.05437	ALPPS * 96hr up vs Sham * 96hr	0.102738	1.33731	PH * 96hr up vs Sham * 96hr	0.0162752	1.6622	PVL * 96hr up vs Sham * 96hr
Idh2	isocitrate dehydrogenase 2 (NADP+), mitochondrial		361596	ENSRNOG00000013949	GO:0000287|GO:0004450|GO:0005739|GO:0005743|GO:0006097|GO:0006099|GO:0006102|GO:0006103|GO:0051287|GO:0055114	chr1	RGD:1597139	142849360	protein-coding		142830041	9.854e-06	0.034497	0.474413	0.0002563	2.04122	ALPPS * 24hr up vs Sham * 24hr	8.80497e-05	2.04373	PH * 24hr up vs Sham * 24hr	0.000299883	1.87239	PVL * 24hr up vs Sham * 24hr	8.46884e-05	2.04957	ALPPS * 96hr up vs Sham * 96hr	0.00310508	1.59835	PH * 96hr up vs Sham * 96hr	0.000651298	1.89918	PVL * 96hr up vs Sham * 96hr
Wls	wntless homolog (Drosophila)	Gpr177	362065	ENSRNOG00000036816	GO:0000139|GO:0001707|GO:0005515|GO:0005794|GO:0009948|GO:0016021|GO:0016055|GO:0017147|GO:0030659|GO:0031410|GO:0090263	chr2	RGD:735139	285064164	protein-coding		284950842	0.0281399	0.153787	0.191324	0.519505	1.14974	ALPPS * 24hr up vs Sham * 24hr	0.469776	1.15066	PH * 24hr up vs Sham * 24hr	0.213927	1.27881	PVL * 24hr up vs Sham * 24hr	0.00195775	2.04913	ALPPS * 96hr up vs Sham * 96hr	0.00536542	1.86167	PH * 96hr up vs Sham * 96hr	0.0571507	1.54913	PVL * 96hr up vs Sham * 96hr
Rab13	RAB13, member RAS oncogene family		81756		GO:0005525|GO:0005737|GO:0005794|GO:0005886|GO:0005911|GO:0005923|GO:0007264|GO:0015031|GO:0030659	chr2	RGD:620880	209018836	protein-coding		209014441	9.92839e-05	0.732007	0.117831	0.0187011	1.49812	ALPPS * 24hr up vs Sham * 24hr	0.0356754	1.37166	PH * 24hr up vs Sham * 24hr	0.0329507	1.37946	PVL * 24hr up vs Sham * 24hr	0.000123426	2.04113	ALPPS * 96hr up vs Sham * 96hr	0.000185892	1.98019	PH * 96hr up vs Sham * 96hr	8.0535e-05	2.30171	PVL * 96hr up vs Sham * 96hr
Cmtm3	CKLF-like MARVEL transmembrane domain containing 3	Cklfsf3	291813	ENSRNOG00000010691	GO:0016021	chr19	RGD:1308763	836078	protein-coding	290214|302562	829211	0.00108228	2.30517e-05	0.000513661	0.17228	-1.2287	ALPPS * 24hr down vs Sham * 24hr	0.400574	-1.11742	PH * 24hr down vs Sham * 24hr	0.737823	1.0447	PVL * 24hr up vs Sham * 24hr	6.88489e-05	2.04112	ALPPS * 96hr up vs Sham * 96hr	0.000230457	1.87503	PH * 96hr up vs Sham * 96hr	7.83654e-06	2.6694	PVL * 96hr up vs Sham * 96hr
Ptpro	protein tyrosine phosphatase, receptor type, O	GLEPP1|RPTP-BK	50677	ENSRNOG00000006231	GO:0000902|GO:0002548|GO:0003093|GO:0004725|GO:0005886|GO:0007399|GO:0007411|GO:0016324|GO:0016328|GO:0017147|GO:0030032|GO:0032835|GO:0035335|GO:0036060|GO:0042803|GO:0043197|GO:0072112|GO:0090090	chr4	RGD:62068	235718672	protein-coding	114767|116680|171125|171357|24699|25167|25613|29616|314843|360406|362263|64576	235508260	0.0706976	0.0175882	0.00201827	0.450894	-1.17369	ALPPS * 24hr down vs Sham * 24hr	0.119484	-1.35836	PH * 24hr down vs Sham * 24hr	0.737294	1.06524	PVL * 24hr up vs Sham * 24hr	0.00172509	2.04082	ALPPS * 96hr up vs Sham * 96hr	0.000130728	2.62046	PH * 96hr up vs Sham * 96hr	0.00900186	1.86947	PVL * 96hr up vs Sham * 96hr
Ift43	intraflagellar transport 43 homolog (Chlamydomonas)	RGD1307392	299209	ENSRNOG00000010194	GO:0030991|GO:0035721|GO:0060271	chr6	RGD:1307392	119323931	protein-coding		119247640	0.0161887	0.00940477	0.114345	0.426282	1.16591	ALPPS * 24hr up vs Sham * 24hr	0.663651	-1.07728	PH * 24hr down vs Sham * 24hr	0.618793	1.089	PVL * 24hr up vs Sham * 24hr	0.000808111	2.03829	ALPPS * 96hr up vs Sham * 96hr	0.0300201	1.49866	PH * 96hr up vs Sham * 96hr	0.00497656	1.86535	PVL * 96hr up vs Sham * 96hr
Ifitm3	interferon induced transmembrane protein 3	DSPA2b|rat8	361673	ENSRNOG00000015078	GO:0005765|GO:0005783|GO:0005886|GO:0008285|GO:0009615|GO:0016021|GO:0016023|GO:0031902|GO:0046597|GO:0051607|GO:0060337	chr1	RGD:1595844	220731824	protein-coding	114709	220730715	0.000881914	0.000334664	0.00309388	0.0504961	1.48558	ALPPS * 24hr up vs Sham * 24hr	0.142484	-1.29323	PH * 24hr down vs Sham * 24hr	0.0019513	1.87528	PVL * 24hr up vs Sham * 24hr	0.000728966	2.03817	ALPPS * 96hr up vs Sham * 96hr	0.00146936	1.9205	PH * 96hr up vs Sham * 96hr	0.0196209	1.62799	PVL * 96hr up vs Sham * 96hr
Tmem229b	transmembrane protein 229B	RGD1562622	503035	ENSRNOG00000010646		chr6	RGD:1562622	111565742	protein-coding	685756	111524858	0.0249011	0.777944	0.0424009	0.338835	1.22548	ALPPS * 24hr up vs Sham * 24hr	0.373271	-1.18402	PH * 24hr down vs Sham * 24hr	0.152352	1.32047	PVL * 24hr up vs Sham * 24hr	0.00168974	2.03653	ALPPS * 96hr up vs Sham * 96hr	0.00458469	1.85664	PH * 96hr up vs Sham * 96hr	0.0475079	1.56207	PVL * 96hr up vs Sham * 96hr
Nhp2	NHP2 ribonucleoprotein	Nola2	287273	ENSRNOG00000049622	GO:0003723|GO:0005730	chr10	RGD:1309435	36845050	protein-coding		36841676	2.09625e-05	0.00560008	0.0370529	8.70524e-05	3.13149	ALPPS * 24hr up vs Sham * 24hr	9.65719e-06	3.53474	PH * 24hr up vs Sham * 24hr	0.000279348	2.46443	PVL * 24hr up vs Sham * 24hr	0.00200206	2.03538	ALPPS * 96hr up vs Sham * 96hr	0.0382563	1.53613	PH * 96hr up vs Sham * 96hr	0.00296799	2.12305	PVL * 96hr up vs Sham * 96hr
Il34	interleukin 34		498951	ENSRNOG00000017602	GO:0001934|GO:0005125|GO:0005157|GO:0005615|GO:0006954|GO:0008083|GO:0008284|GO:0045087	chr19	RGD:1586038	51728623	protein-coding		51714803	0.495413	0.0385676	0.000132803	0.0455372	-1.59914	ALPPS * 24hr down vs Sham * 24hr	0.000346912	-2.45342	PH * 24hr down vs Sham * 24hr	0.0317732	-1.57816	PVL * 24hr down vs Sham * 24hr	0.00236108	2.03098	ALPPS * 96hr up vs Sham * 96hr	0.000626951	2.3122	PH * 96hr up vs Sham * 96hr	0.00254771	2.19006	PVL * 96hr up vs Sham * 96hr
Tax1bp3	Tax1 (human T-cell leukemia virus type I) binding protein 3		360564	ENSRNOG00000019357	GO:0005634|GO:0005737|GO:0005886|GO:0007266|GO:0008013|GO:0008022|GO:0008285|GO:0016055|GO:0030111|GO:0030178|GO:0032864|GO:2000009	chr10	RGD:1308924	59487236	protein-coding		59482737	0.00848772	0.00705243	0.0137586	0.787783	1.03797	ALPPS * 24hr up vs Sham * 24hr	0.761234	-1.03835	PH * 24hr down vs Sham * 24hr	0.828465	-1.02718	PVL * 24hr down vs Sham * 24hr	4.44809e-05	2.02764	ALPPS * 96hr up vs Sham * 96hr	0.0122058	1.41812	PH * 96hr up vs Sham * 96hr	0.00307591	1.62387	PVL * 96hr up vs Sham * 96hr
Chek1	checkpoint kinase 1		140583	ENSRNOG00000008181	GO:0000077|GO:0000086|GO:0000781|GO:0000785|GO:0000794|GO:0004672|GO:0004674|GO:0005515|GO:0005524|GO:0005575|GO:0005634|GO:0005657|GO:0005737|GO:0005813|GO:0006281|GO:0006468|GO:0006974|GO:0006975|GO:0010468|GO:0010569|GO:0010767|GO:0018107|GO:0031572|GO:0033261|GO:0035402|GO:0035407|GO:0042127|GO:0045839|GO:0046602|GO:0048096|GO:0071260|GO:0071310|GO:0071313|GO:2000615	chr8	RGD:620545	39204446	protein-coding	113907.chr1.1|113907.chr1.2|691408|691411	39184020	1.73352e-06	0.00116259	0.000133962	7.18646e-07	6.53893	ALPPS * 24hr up vs Sham * 24hr	7.91557e-08	7.49302	PH * 24hr up vs Sham * 24hr	2.08909e-06	4.63122	PVL * 24hr up vs Sham * 24hr	0.00318036	2.02612	ALPPS * 96hr up vs Sham * 96hr	0.328978	1.22262	PH * 96hr up vs Sham * 96hr	0.259622	1.29829	PVL * 96hr up vs Sham * 96hr
Hsdl2	hydroxysteroid dehydrogenase like 2	RGD1305387	313200	ENSRNOG00000016692	GO:0000166|GO:0005739|GO:0005777|GO:0016491|GO:0032934	chr5	RGD:1305387	80982922	protein-coding	311491|79244	80949471	0.0188583	2.5578e-06	0.514139	0.140703	1.38115	ALPPS * 24hr up vs Sham * 24hr	0.246677	1.25059	PH * 24hr up vs Sham * 24hr	0.193877	1.28713	PVL * 24hr up vs Sham * 24hr	0.00204643	2.01044	ALPPS * 96hr up vs Sham * 96hr	0.2582	1.24357	PH * 96hr up vs Sham * 96hr	0.128741	1.39632	PVL * 96hr up vs Sham * 96hr
Fgl2	fibrinogen-like 2		84586	ENSRNOG00000012881	GO:0007567|GO:0008233	chr4	RGD:620170	10321309	protein-coding	171100|24366|24367|246186|296269|298698|361969|362850|502970|679942|89805|89807	10315668	0.191083	0.00225628	8.43583e-05	0.425935	-1.16756	ALPPS * 24hr down vs Sham * 24hr	0.00220664	-1.88049	PH * 24hr down vs Sham * 24hr	0.0787331	-1.37772	PVL * 24hr down vs Sham * 24hr	0.00102775	2.00817	ALPPS * 96hr up vs Sham * 96hr	3.78018e-05	2.71594	PH * 96hr up vs Sham * 96hr	0.00128431	2.13398	PVL * 96hr up vs Sham * 96hr
Errfi1	ERBB receptor feedback inhibitor 1	RGD1307599|Ralt|Xxx|gene 33	313729		GO:0005634|GO:0005737|GO:0007175|GO:0019900|GO:0019901|GO:0031234|GO:0031953|GO:0042059|GO:0043589|GO:0045616|GO:0048286|GO:0050732|GO:0060426|GO:0060428	chr5	RGD:1307599	171542775	protein-coding		171529356	0.00131821	0.577556	0.325978	0.00305065	-2.15133	ALPPS * 24hr down vs Sham * 24hr	0.00291324	-1.99304	PH * 24hr down vs Sham * 24hr	0.00659534	-1.84205	PVL * 24hr down vs Sham * 24hr	0.00265533	-2.01097	ALPPS * 96hr down vs Sham * 96hr	0.226027	-1.27479	PH * 96hr down vs Sham * 96hr	0.299686	-1.25966	PVL * 96hr down vs Sham * 96hr
Atf5	activating transcription factor 5		282840		GO:0003700|GO:0005634|GO:0005667|GO:0005730|GO:0005737|GO:0006351|GO:0006357|GO:0009791|GO:0010468|GO:0021889|GO:0021891|GO:0021988|GO:0031072|GO:0035264|GO:0042127|GO:0043066|GO:0043565|GO:0048712|GO:0050768|GO:0051726	chr1	RGD:628902	101875285	protein-coding		101873010	0.0163244	0.549189	0.0535925	0.44607	-1.15655	ALPPS * 24hr down vs Sham * 24hr	0.159266	-1.27975	PH * 24hr down vs Sham * 24hr	0.0141146	-1.59194	PVL * 24hr down vs Sham * 24hr	0.000867688	-2.01186	ALPPS * 96hr down vs Sham * 96hr	0.024613	-1.51848	PH * 96hr down vs Sham * 96hr	0.238405	-1.25665	PVL * 96hr down vs Sham * 96hr
C1rl	complement component 1, r subcomponent-like		408246	ENSRNOG00000011718	GO:0004252|GO:0005576|GO:0005615|GO:0006508|GO:0006958|GO:0045087	chr4	RGD:1302936	224141154	protein-coding	192262|24464|24946|25268|260320|29243|29251|306608|311252|64459	224126655	0.00303854	0.801574	0.425866	0.0170497	-1.82607	ALPPS * 24hr down vs Sham * 24hr	0.00545839	-1.92154	PH * 24hr down vs Sham * 24hr	0.0369331	-1.58239	PVL * 24hr down vs Sham * 24hr	0.00343743	-2.01254	ALPPS * 96hr down vs Sham * 96hr	0.139571	-1.36582	PH * 96hr down vs Sham * 96hr	0.0301819	-1.71028	PVL * 96hr down vs Sham * 96hr
RGD1359529	similar to chromosome 1 open reading frame 63		362626	ENSRNOG00000017309		chr5	RGD:1359529	157033632	protein-coding	297942|368070	157029893	4.23596e-05	0.793968	0.0190406	0.000333637	-1.9254	ALPPS * 24hr down vs Sham * 24hr	0.00036453	-1.78631	PH * 24hr down vs Sham * 24hr	0.00479383	-1.51622	PVL * 24hr down vs Sham * 24hr	6.21302e-05	-2.01394	ALPPS * 96hr down vs Sham * 96hr	0.713429	-1.04771	PH * 96hr down vs Sham * 96hr	0.0120507	-1.493	PVL * 96hr down vs Sham * 96hr
Kcnip4	Kv channel interacting protein 4	Kchip4	259243		GO:0005244|GO:0005267|GO:0005509|GO:0005515|GO:0005886|GO:0008150|GO:0016020|GO:0030425|GO:0043025	chr14	RGD:708539	66779107	protein-coding		65635533	0.0401258	0.169718	0.125164	0.723652	-1.08638	ALPPS * 24hr down vs Sham * 24hr	0.692776	-1.08638	PH * 24hr down vs Sham * 24hr	0.692776	-1.08638	PVL * 24hr down vs Sham * 24hr	0.00371951	-2.04144	ALPPS * 96hr down vs Sham * 96hr	0.00371951	-2.04144	PH * 96hr down vs Sham * 96hr	0.00771463	-2.04144	PVL * 96hr down vs Sham * 96hr
Slc10a1	solute carrier family 10 (sodium/bile acid cotransporter family), member 1	Ntcp|Ntcp1|SBACT	24777	ENSRNOG00000005794	GO:0008508|GO:0015125|GO:0015721|GO:0016020|GO:0016021|GO:0016323	chr6	RGD:3681	112796559	protein-coding	289459|29500|305309|310230|501665	112782934	1.35763e-06	5.01994e-05	0.0126036	0.000609955	-2.24357	ALPPS * 24hr down vs Sham * 24hr	3.22197e-07	-4.41954	PH * 24hr down vs Sham * 24hr	0.0116107	-1.61134	PVL * 24hr down vs Sham * 24hr	0.00067468	-2.04246	ALPPS * 96hr down vs Sham * 96hr	0.00156339	-1.90274	PH * 96hr down vs Sham * 96hr	0.803245	-1.04779	PVL * 96hr down vs Sham * 96hr
Man2b1	mannosidase, alpha, class 2B, member 1	Manb	361378	ENSRNOG00000023910	GO:0004559|GO:0005537|GO:0005764|GO:0006013|GO:0006464|GO:0007611|GO:0008270	chr19	RGD:3039	37191891	protein-coding	25478|308757|360955	37172460	0.000129626	0.00127808	0.424495	0.000331982	-2.39773	ALPPS * 24hr down vs Sham * 24hr	0.00127808	-1.9467	PH * 24hr down vs Sham * 24hr	0.0405053	-1.45425	PVL * 24hr down vs Sham * 24hr	0.000723215	-2.04347	ALPPS * 96hr down vs Sham * 96hr	0.120934	-1.31517	PH * 96hr down vs Sham * 96hr	0.581092	-1.11047	PVL * 96hr down vs Sham * 96hr
Pc	pyruvate carboxylase	Pcx	25104	ENSRNOG00000019372	GO:0003677|GO:0004075|GO:0004736|GO:0005524|GO:0005739|GO:0005743|GO:0005759|GO:0006090|GO:0006094|GO:0006107|GO:0006629|GO:0009374|GO:0031406|GO:0046872	chr1	RGD:3262	226726329	protein-coding		226626841	2.72548e-06	1.67048e-05	0.0650829	0.00016499	-1.91238	ALPPS * 24hr down vs Sham * 24hr	5.6142e-06	-2.23755	PH * 24hr down vs Sham * 24hr	0.00137307	-1.57356	PVL * 24hr down vs Sham * 24hr	2.04377e-05	-2.04396	ALPPS * 96hr down vs Sham * 96hr	0.00123268	-1.58346	PH * 96hr down vs Sham * 96hr	0.266268	-1.15896	PVL * 96hr down vs Sham * 96hr
Cbx7	chromobox homolog 7		362962	ENSRNOG00000016875	GO:0000122|GO:0000790|GO:0000792|GO:0003682|GO:0003727|GO:0005634|GO:0006351|GO:0016568|GO:0031519|GO:0035064|GO:0035102	chr7	RGD:735027	121143721	protein-coding		121126405	0.000816077	0.68742	0.0539413	0.0033477	-2.13375	ALPPS * 24hr down vs Sham * 24hr	0.000454441	-2.39698	PH * 24hr down vs Sham * 24hr	0.0122637	-1.73713	PVL * 24hr down vs Sham * 24hr	0.00224555	-2.04739	ALPPS * 96hr down vs Sham * 96hr	0.41526	-1.17508	PH * 96hr down vs Sham * 96hr	0.0193995	-1.76339	PVL * 96hr down vs Sham * 96hr
Olr1185	olfactory receptor 1185		405337	ENSRNOG00000039892	GO:0004930|GO:0004984|GO:0005886|GO:0007186|GO:0016021|GO:0050911	chr8	RGD:1334291	21237299	protein-coding	405158	21236331	0.0652478	0.117191	0.0652478	1	1	No change between ALPPS * 24hr and Sham * 24hr	1	1	No change between PH * 24hr and Sham * 24hr	1	1	No change between PVL * 24hr and Sham * 24hr	0.00325335	-2.05754	ALPPS * 96hr down vs Sham * 96hr	0.00325335	-2.05754	PH * 96hr down vs Sham * 96hr	0.00684372	-2.05754	PVL * 96hr down vs Sham * 96hr
Me1	malic enzyme 1, NADP(+)-dependent, cytosolic	MOD1	24552	ENSRNOG00000009715	GO:0004470|GO:0004473|GO:0005739|GO:0005829|GO:0006108|GO:0009725|GO:0016619|GO:0030145|GO:0046872|GO:0050661|GO:0051262|GO:0051287|GO:0055114	chr8	RGD:3074	93863611	protein-coding	307270|361602	93769078	0.00186929	4.25687e-05	0.00590202	0.246402	-1.29481	ALPPS * 24hr down vs Sham * 24hr	0.753641	-1.06305	PH * 24hr down vs Sham * 24hr	0.148129	1.33962	PVL * 24hr up vs Sham * 24hr	0.00198686	-2.06286	ALPPS * 96hr down vs Sham * 96hr	2.78718e-05	-3.20077	PH * 96hr down vs Sham * 96hr	0.0123292	-1.8462	PVL * 96hr down vs Sham * 96hr
Clcn2	chloride channel, voltage-sensitive 2	ClC-2	29232	ENSRNOG00000001742	GO:0005247|GO:0006821|GO:0015629|GO:0030324|GO:0030425|GO:0034707|GO:0034765|GO:0043204|GO:0044070|GO:0060041|GO:0060689	chr11	RGD:2361	86969314	protein-coding	25688|25749|29233|295586|60586|79430|84360	86955812	7.99656e-06	0.317019	0.290627	0.000165878	-1.88284	ALPPS * 24hr down vs Sham * 24hr	0.000100652	-1.81563	PH * 24hr down vs Sham * 24hr	0.00625546	-1.42982	PVL * 24hr down vs Sham * 24hr	1.33343e-05	-2.06822	ALPPS * 96hr down vs Sham * 96hr	0.00523816	-1.44408	PH * 96hr down vs Sham * 96hr	0.0232078	-1.37301	PVL * 96hr down vs Sham * 96hr
C2cd2l	C2CD2-like	Tmem24	300666	ENSRNOG00000009719	GO:0016021	chr8	RGD:1310281	47269967	protein-coding	304055	47259701	0.0109403	0.699618	0.0122582	0.728378	-1.0542	ALPPS * 24hr down vs Sham * 24hr	0.303666	-1.1529	PH * 24hr down vs Sham * 24hr	0.530103	-1.08957	PVL * 24hr down vs Sham * 24hr	7.76456e-05	-2.08213	ALPPS * 96hr down vs Sham * 96hr	0.404716	-1.12129	PH * 96hr down vs Sham * 96hr	0.0341806	-1.41847	PVL * 96hr down vs Sham * 96hr
Lima1	LIM domain and actin binding 1	eplin	300228	ENSRNOG00000019393	GO:0001725|GO:0003785|GO:0005737|GO:0005886|GO:0005925|GO:0015629|GO:0030835|GO:0031529|GO:0051015|GO:0051017	chrX	RGD:1564050	115999574	protein-coding	360646	115932904	2.26839e-06	1.07078e-06	0.199212	4.20051e-05	-2.42063	ALPPS * 24hr down vs Sham * 24hr	4.30619e-06	-2.65866	PH * 24hr down vs Sham * 24hr	0.00965718	-1.49865	PVL * 24hr down vs Sham * 24hr	8.82285e-05	-2.08342	ALPPS * 96hr down vs Sham * 96hr	0.000654578	-1.80203	PH * 96hr down vs Sham * 96hr	0.0184809	-1.49563	PVL * 96hr down vs Sham * 96hr
Smap2	small ArfGAP2	RGD1308418|Smap1l	298500	ENSRNOG00000011421	GO:0005634|GO:0005730|GO:0005737	chr5	RGD:1308418	143724570	protein-coding	171097	143678525	0.00126501	0.142233	0.279093	0.0511679	-1.40363	ALPPS * 24hr down vs Sham * 24hr	0.0386453	-1.38341	PH * 24hr down vs Sham * 24hr	0.0420404	-1.37466	PVL * 24hr down vs Sham * 24hr	0.000143158	-2.08496	ALPPS * 96hr down vs Sham * 96hr	0.0108845	-1.51783	PH * 96hr down vs Sham * 96hr	0.0600661	-1.38439	PVL * 96hr down vs Sham * 96hr
Slco2b1	solute carrier organic anion transporter family, member 2b1	Slc21a9|moat1	140860	ENSRNOG00000017976	GO:0001889|GO:0008514|GO:0015125|GO:0015347|GO:0015721|GO:0016020|GO:0016021|GO:0016324|GO:0071718	chr1	RGD:621391	170863662	protein-coding	140915|170925.chr9.1|170925.chr9.2|171144|24546|287006|312907|367321.chr9.1|367321.chr9.2|432363|80899|80900|84511|84608	170827268	4.71558e-08	0.0121777	0.0077339	1.83945e-07	-2.5863	ALPPS * 24hr down vs Sham * 24hr	3.28317e-07	-2.24865	PH * 24hr down vs Sham * 24hr	6.11485e-06	-1.8773	PVL * 24hr down vs Sham * 24hr	8.34917e-07	-2.11572	ALPPS * 96hr down vs Sham * 96hr	0.00699454	-1.32777	PH * 96hr down vs Sham * 96hr	0.007808	-1.36534	PVL * 96hr down vs Sham * 96hr
Dpys	dihydropyrimidinase		65135	ENSRNOG00000004298	GO:0002058|GO:0002059|GO:0004157|GO:0005829|GO:0006208|GO:0006210|GO:0006212|GO:0008270|GO:0016597|GO:0019482|GO:0019860|GO:0051219|GO:0051260|GO:0051289	chr7	RGD:68376	78873615	protein-coding	100910964|25415|25416|25417	78796405	4.6809e-05	0.0189167	0.0885591	0.0313867	-1.39734	ALPPS * 24hr down vs Sham * 24hr	0.00124558	-1.65545	PH * 24hr down vs Sham * 24hr	0.0241189	-1.37213	PVL * 24hr down vs Sham * 24hr	3.2675e-05	-2.11817	ALPPS * 96hr down vs Sham * 96hr	0.00013298	-1.91851	PH * 96hr down vs Sham * 96hr	0.151208	-1.23666	PVL * 96hr down vs Sham * 96hr
Itih1	inter-alpha trypsin inhibitor, heavy chain 1		306251	ENSRNOG00000033386		chr16	RGD:1306099	6952625	protein-coding	498793|50693|54404	6938508	1.14813e-06	0.000486985	0.0374765	1.14458e-05	-2.25898	ALPPS * 24hr down vs Sham * 24hr	3.23501e-06	-2.26348	PH * 24hr down vs Sham * 24hr	0.000384925	-1.66563	PVL * 24hr down vs Sham * 24hr	8.11388e-06	-2.1218	ALPPS * 96hr down vs Sham * 96hr	0.00862513	-1.39905	PH * 96hr down vs Sham * 96hr	0.0372943	-1.3272	PVL * 96hr down vs Sham * 96hr
Slc22a23	solute carrier family 22, member 23	Nritp	64559	ENSRNOG00000017210	GO:0006811|GO:0016021|GO:0022857	chr17	RGD:620302	33298109	protein-coding	305886	33132227	0.0034399	0.104422	0.344543	0.0327828	-1.60363	ALPPS * 24hr down vs Sham * 24hr	0.0456641	-1.47871	PH * 24hr down vs Sham * 24hr	0.0745131	-1.41012	PVL * 24hr down vs Sham * 24hr	0.000854803	-2.12292	ALPPS * 96hr down vs Sham * 96hr	0.345042	-1.19039	PH * 96hr down vs Sham * 96hr	0.0466426	-1.54509	PVL * 96hr down vs Sham * 96hr
Hsph1	heat shock 105/110 protein 1	Hsp105	288444	ENSRNOG00000000902	GO:0005524|GO:0005634|GO:0005730|GO:0005737|GO:0005874|GO:0006950|GO:0043014|GO:0051085	chr12	RGD:1311609	8442481	protein-coding	192235|266759|294993	8423546	0.0909082	0.00242421	0.00350353	0.0865692	1.53625	ALPPS * 24hr up vs Sham * 24hr	0.0366856	1.61795	PH * 24hr up vs Sham * 24hr	0.191572	1.33096	PVL * 24hr up vs Sham * 24hr	0.00274671	-2.12905	ALPPS * 96hr down vs Sham * 96hr	0.078579	-1.48487	PH * 96hr down vs Sham * 96hr	0.000767438	-2.7079	PVL * 96hr down vs Sham * 96hr
Il6r	interleukin 6 receptor	IL6R1|Il6ra	24499	ENSRNOG00000020811	GO:0004897|GO:0004915|GO:0005138|GO:0005576|GO:0005615|GO:0005896|GO:0008284|GO:0009986|GO:0010332|GO:0010536|GO:0016021|GO:0016049|GO:0016324|GO:0019221|GO:0019899|GO:0019981|GO:0031018|GO:0032496|GO:0032717|GO:0032722|GO:0032755|GO:0032809|GO:0032966|GO:0034097|GO:0042517|GO:0042803|GO:0043066|GO:0043410|GO:0043434|GO:0045471|GO:0046427|GO:0048661|GO:0050731|GO:0050829|GO:0050830|GO:0051092|GO:…	chr2	RGD:2902	208677779	protein-coding	245983|290655	208629066	0.000806171	0.0145426	0.0772241	0.00454555	-2.01728	ALPPS * 24hr down vs Sham * 24hr	0.00246221	-1.98397	PH * 24hr down vs Sham * 24hr	0.825948	-1.04257	PVL * 24hr down vs Sham * 24hr	0.00114005	-2.13369	ALPPS * 96hr down vs Sham * 96hr	0.218314	-1.27101	PH * 96hr down vs Sham * 96hr	0.0828061	-1.47493	PVL * 96hr down vs Sham * 96hr
Ces1a	carboxylesterase 1A		679817	ENSRNOG00000039725	GO:0004091	chr19	RGD:1583671	26462382	protein-coding	171118|171297|24254|24346|246252.chr19.1|246252.chr19.2|24826|291952|291955|292152|498940|501232|65036	26436075	0.000521723	0.1485	0.903362	0.0291918	-1.81302	ALPPS * 24hr down vs Sham * 24hr	0.00123749	-2.41865	PH * 24hr down vs Sham * 24hr	0.0614312	-1.56121	PVL * 24hr down vs Sham * 24hr	0.00371947	-2.14082	ALPPS * 96hr down vs Sham * 96hr	0.00201486	-2.29087	PH * 96hr down vs Sham * 96hr	0.039869	-1.7418	PVL * 96hr down vs Sham * 96hr
Sesn2	sestrin 2	RGD1566319	502988	ENSRNOG00000042785	GO:0005634|GO:0005737|GO:0007050	chr5	RGD:1566319	154370252	protein-coding		154351305	0.00046797	0.398139	0.0180735	0.000724279	-2.82024	ALPPS * 24hr down vs Sham * 24hr	0.0038955	-2.10258	PH * 24hr down vs Sham * 24hr	8.20098e-05	-3.25006	PVL * 24hr down vs Sham * 24hr	0.00299549	-2.16331	ALPPS * 96hr down vs Sham * 96hr	0.0561464	-1.56577	PH * 96hr down vs Sham * 96hr	0.952323	-1.01476	PVL * 96hr down vs Sham * 96hr
Adhfe1	alcohol dehydrogenase, iron containing, 1		362474	ENSRNOG00000007069	GO:0003674|GO:0005575|GO:0005739|GO:0008150|GO:0015993|GO:0046872|GO:0047988	chr5	RGD:1308863	14228623	protein-coding		14202074	3.82511e-08	3.12581e-07	8.71186e-05	1.82567e-06	-2.99667	ALPPS * 24hr down vs Sham * 24hr	4.13721e-09	-4.99258	PH * 24hr down vs Sham * 24hr	0.000947583	-1.68925	PVL * 24hr down vs Sham * 24hr	2.25089e-05	-2.1857	ALPPS * 96hr down vs Sham * 96hr	0.00500651	-1.51929	PH * 96hr down vs Sham * 96hr	0.619526	-1.07402	PVL * 96hr down vs Sham * 96hr
Slc9a3r1	solute carrier family 9, subfamily A (NHE3, cation proton antiporter 3), member 3 regulator 1		59114		GO:0001726|GO:0003096|GO:0005102|GO:0005515|GO:0005634|GO:0005737|GO:0005813|GO:0005886|GO:0005902|GO:0006915|GO:0007191|GO:0008013|GO:0008285|GO:0010642|GO:0010766|GO:0012505|GO:0014067|GO:0016020|GO:0016055|GO:0016324|GO:0017081|GO:0019902|GO:0019904|GO:0019933|GO:0030033|GO:0030036|GO:0030165|GO:0030175|GO:0030336|GO:0030643|GO:0031526|GO:0031528|GO:0031698|GO:0032416|GO:0032782|GO:0032947|GO:…	chr10	RGD:708538	104590426	protein-coding		104573624	0.00701064	0.0616384	0.327848	0.171843	-1.37551	ALPPS * 24hr down vs Sham * 24hr	0.541258	-1.13202	PH * 24hr down vs Sham * 24hr	0.140916	-1.36214	PVL * 24hr down vs Sham * 24hr	0.00133032	-2.20565	ALPPS * 96hr down vs Sham * 96hr	0.720656	-1.07493	PH * 96hr down vs Sham * 96hr	0.0370537	-1.66555	PVL * 96hr down vs Sham * 96hr
Aldh1l2	aldehyde dehydrogenase 1 family, member L2	RGD1309458	299699	ENSRNOG00000008586	GO:0005737|GO:0005739|GO:0006730|GO:0008168|GO:0009058|GO:0009258|GO:0016155|GO:0016620|GO:0016742	chr7	RGD:1309458	26555206	protein-coding	116676|24188|266603|291450|29539|298079|361571|64040|685750|81708	26506321	0.00054568	0.198485	0.392366	0.0173623	-1.53934	ALPPS * 24hr down vs Sham * 24hr	0.11456	-1.2722	PH * 24hr down vs Sham * 24hr	0.0574646	-1.34458	PVL * 24hr down vs Sham * 24hr	7.38473e-05	-2.20657	ALPPS * 96hr down vs Sham * 96hr	0.0627554	-1.33538	PH * 96hr down vs Sham * 96hr	0.0262968	-1.48766	PVL * 96hr down vs Sham * 96hr
Atrn	attractin		83526	ENSRNOG00000021240	GO:0003674|GO:0004872|GO:0005615|GO:0005737|GO:0005886|GO:0006954|GO:0006979|GO:0016021|GO:0021549|GO:0030246|GO:0040014|GO:0042552|GO:0043473	chr3	RGD:69063	130067265	protein-coding	114029	129934530	0.000378456	0.0221357	0.78413	0.00202705	-2.20166	ALPPS * 24hr down vs Sham * 24hr	0.0182031	-1.64713	PH * 24hr down vs Sham * 24hr	0.00977342	-1.74714	PVL * 24hr down vs Sham * 24hr	0.000814971	-2.20942	ALPPS * 96hr down vs Sham * 96hr	0.122084	-1.35971	PH * 96hr down vs Sham * 96hr	0.00859454	-1.8915	PVL * 96hr down vs Sham * 96hr
Repin1	replication initiator 1	Ap-4|Ap4	445541	ENSRNOG00000008239	GO:0003677|GO:0005634|GO:0005811|GO:0005829|GO:0006260|GO:0008270|GO:0022626|GO:0031965|GO:2000191|GO:2001273	chr4	RGD:1549707	142900127	protein-coding		142898415	0.00695449	0.601732	0.535305	0.127346	-1.43705	ALPPS * 24hr down vs Sham * 24hr	0.127629	-1.38271	PH * 24hr down vs Sham * 24hr	0.115748	-1.39866	PVL * 24hr down vs Sham * 24hr	0.00131761	-2.22603	ALPPS * 96hr down vs Sham * 96hr	0.0087095	-1.83964	PH * 96hr down vs Sham * 96hr	0.0334101	-1.69491	PVL * 96hr down vs Sham * 96hr
Aldh2	aldehyde dehydrogenase 2 family (mitochondrial)		29539	ENSRNOG00000001344	GO:0001889|GO:0004029|GO:0005739|GO:0005759|GO:0006068|GO:0032355|GO:0032496|GO:0032570|GO:0032870|GO:0033574|GO:0035094|GO:0042802|GO:0043066|GO:0055093|GO:0070404|GO:0071398	chr12	RGD:69219	42365993	protein-coding	116676|24188|266603|291450|298079|299699|361571|64040|685750|81708	42334122	5.8688e-05	0.0261879	0.354419	0.000882069	-2.20941	ALPPS * 24hr down vs Sham * 24hr	0.000251749	-2.26995	PH * 24hr down vs Sham * 24hr	0.00958408	-1.65793	PVL * 24hr down vs Sham * 24hr	0.000309669	-2.22815	ALPPS * 96hr down vs Sham * 96hr	0.00642204	-1.71526	PH * 96hr down vs Sham * 96hr	0.504825	-1.13774	PVL * 96hr down vs Sham * 96hr
Ddi2	DNA-damage inducible protein 2	RGD1311815	313668	ENSRNOG00000012274		chr5	RGD:1311815	163995207	protein-coding		163951351	0.00717741	0.0481233	0.645747	0.037331	-1.72635	ALPPS * 24hr down vs Sham * 24hr	0.0736422	-1.5076	PH * 24hr down vs Sham * 24hr	0.405747	-1.19961	PVL * 24hr down vs Sham * 24hr	0.00202989	-2.23111	ALPPS * 96hr down vs Sham * 96hr	0.209473	-1.3222	PH * 96hr down vs Sham * 96hr	0.189694	-1.38708	PVL * 96hr down vs Sham * 96hr
Kctd6	potassium channel tetramerisation domain containing 6		305792	ENSRNOG00000007817	GO:0051260	chr15	RGD:1308208	22456037	protein-coding	291618|499129|499209|688993	22452635	0.00055129	0.000312282	0.392019	0.0202925	-1.58478	ALPPS * 24hr down vs Sham * 24hr	0.0129837	-1.56465	PH * 24hr down vs Sham * 24hr	0.0115232	-1.57961	PVL * 24hr down vs Sham * 24hr	0.000152599	-2.24233	ALPPS * 96hr down vs Sham * 96hr	0.00764228	-1.63196	PH * 96hr down vs Sham * 96hr	0.0389881	-1.49283	PVL * 96hr down vs Sham * 96hr
Nrbp2	nuclear receptor binding protein 2		680451	ENSRNOG00000029535	GO:0003674|GO:0004672|GO:0005524|GO:0005737|GO:0016242|GO:0030182|GO:0043524	chr7	RGD:1591749	117137365	protein-coding	116477|287715|681059|306811|317420	117131632	0.000152471	0.0077456	0.246476	0.000269085	-2.93604	ALPPS * 24hr down vs Sham * 24hr	0.005947	-1.90877	PH * 24hr down vs Sham * 24hr	0.0186668	-1.70054	PVL * 24hr down vs Sham * 24hr	0.00117749	-2.24746	ALPPS * 96hr down vs Sham * 96hr	0.135466	-1.37195	PH * 96hr down vs Sham * 96hr	0.00345395	-2.18963	PVL * 96hr down vs Sham * 96hr
Serping1	serpin peptidase inhibitor, clade G (C1 inhibitor), member 1		295703	ENSRNOG00000007457	GO:0001848|GO:0001869|GO:0003674|GO:0004867|GO:0005575|GO:0005615|GO:0006958|GO:0007596|GO:0008150|GO:0010951|GO:0030162|GO:0042730|GO:0045087	chr3	RGD:735225	78691120	protein-coding	191570|24179|246328|24648|24794|287526|287527|29345|299270|299271|299274|299276|299277|299282|314406|362774|65051|79224|81806	78681826	0.00184482	0.0180204	0.00951847	0.00612075	-2.20067	ALPPS * 24hr down vs Sham * 24hr	0.00485039	-2.07731	PH * 24hr down vs Sham * 24hr	0.0662006	-1.54647	PVL * 24hr down vs Sham * 24hr	0.00233972	-2.25106	ALPPS * 96hr down vs Sham * 96hr	0.109111	1.45417	PH * 96hr up vs Sham * 96hr	0.48922	-1.18977	PVL * 96hr down vs Sham * 96hr
Paqr9	progestin and adipoQ receptor family member IX		315904		GO:0016021	chr8	RGD:1311515	102798061	protein-coding		102795765	0.273563	0.509901	0.071359	0.565646	1.1654	ALPPS * 24hr up vs Sham * 24hr	0.198203	1.36928	PH * 24hr up vs Sham * 24hr	0.812467	1.05786	PVL * 24hr up vs Sham * 24hr	0.00358462	-2.25406	ALPPS * 96hr down vs Sham * 96hr	0.14654	-1.42998	PH * 96hr down vs Sham * 96hr	0.304864	-1.31926	PVL * 96hr down vs Sham * 96hr
Dak	dihydroxyacetone kinase 2 homolog (S. cerevisiae)	RGD1311026	361730	ENSRNOG00000020704	GO:0004371|GO:0005524|GO:0006071|GO:0034012|GO:0046872|GO:0050354	chr1	RGD:1311026	233603337	protein-coding		233590128	0.000324677	3.40906e-08	0.0374681	0.873729	1.0338	ALPPS * 24hr up vs Sham * 24hr	0.0207431	-1.61392	PH * 24hr down vs Sham * 24hr	0.272488	-1.23347	PVL * 24hr down vs Sham * 24hr	0.000528097	-2.27329	ALPPS * 96hr down vs Sham * 96hr	3.35245e-05	-3.00119	PH * 96hr down vs Sham * 96hr	0.022305	-1.69468	PVL * 96hr down vs Sham * 96hr
Cyp4f1	cytochrome P450, family 4, subfamily f, polypeptide 1	Cyp4f14|Cyp4f2	56266	ENSRNOG00000004786	GO:0005506|GO:0005789|GO:0006690|GO:0008391|GO:0009055|GO:0009636|GO:0019369|GO:0020037|GO:0043231|GO:0050544|GO:0070330	chr7	RGD:70926	15349540	protein-coding	100910877|100912391|170509|24306|24307|246767|24886|252931|266674|266689|266761|286904|290623|503122|50549	15338346	1.84681e-05	0.00359707	0.119188	0.00120769	-2.09183	ALPPS * 24hr down vs Sham * 24hr	2.76651e-05	-2.70456	PH * 24hr down vs Sham * 24hr	0.00146858	-1.90379	PVL * 24hr down vs Sham * 24hr	0.000183408	-2.27365	ALPPS * 96hr down vs Sham * 96hr	0.00145454	-1.90531	PH * 96hr down vs Sham * 96hr	0.367153	-1.18541	PVL * 96hr down vs Sham * 96hr
Hsd17b14	hydroxysteroid (17-beta) dehydrogenase 14	Dhrs10	691018	ENSRNOG00000020949	GO:0000166|GO:0004303|GO:0005737|GO:0005813|GO:0005829|GO:0006706|GO:0047045	chr1	RGD:1588673	102629839	protein-coding	117543|266686|295458|361802|63864|691464|79242	102620046	1.74187e-05	0.730745	0.16842	3.81458e-05	-2.99313	ALPPS * 24hr down vs Sham * 24hr	0.00016359	-2.32894	PH * 24hr down vs Sham * 24hr	0.00033832	-2.18326	PVL * 24hr down vs Sham * 24hr	0.000210694	-2.2767	ALPPS * 96hr down vs Sham * 96hr	0.115334	-1.32136	PH * 96hr down vs Sham * 96hr	0.0139926	-1.68343	PVL * 96hr down vs Sham * 96hr
Apon	apolipoprotein N	RGD1311384	304603	ENSRNOG00000033466		chr7	RGD:1311384	2656075	protein-coding		2654672	3.44283e-09	2.04466e-08	0.000657679	2.75993e-08	-3.91854	ALPPS * 24hr down vs Sham * 24hr	2.3678e-09	-4.38732	PH * 24hr down vs Sham * 24hr	3.8246e-06	-2.24913	PVL * 24hr down vs Sham * 24hr	3.09065e-06	-2.28406	ALPPS * 96hr down vs Sham * 96hr	4.95408e-05	-1.89286	PH * 96hr down vs Sham * 96hr	0.296833	-1.14369	PVL * 96hr down vs Sham * 96hr
Ugt1a3	UDP glycosyltransferase 1 family, polypeptide A3	UDPGT 1-3|Ugt1|Ugt1a4	396551	ENSRNOG00000018740	GO:0003674|GO:0005575|GO:0005789|GO:0015020|GO:0016021|GO:0031100	chr9	RGD:1549728	94990037	protein-coding	286954|289533|294793|29623|305264|50555|83808	94961922	0.580635	0.300268	0.0119479	0.0855009	1.59672	ALPPS * 24hr up vs Sham * 24hr	0.341314	1.24962	PH * 24hr up vs Sham * 24hr	0.083277	1.52486	PVL * 24hr up vs Sham * 24hr	0.00259854	-2.2861	ALPPS * 96hr down vs Sham * 96hr	0.0221488	-1.78934	PH * 96hr down vs Sham * 96hr	0.0850273	-1.59798	PVL * 96hr down vs Sham * 96hr
Slc46a1	solute carrier family 46 (folate transporter), member 1	RGD1309472	303333		GO:0005542|GO:0005737|GO:0008517|GO:0015232|GO:0015884|GO:0015886|GO:0016021|GO:0016324|GO:0055085	chr10	RGD:1309472	65909229	protein-coding		65902795	6.23749e-05	0.191395	0.245262	0.0003479	-2.62621	ALPPS * 24hr down vs Sham * 24hr	0.000114158	-2.64908	PH * 24hr down vs Sham * 24hr	0.000626934	-2.24078	PVL * 24hr down vs Sham * 24hr	0.000485908	-2.29623	ALPPS * 96hr down vs Sham * 96hr	0.0296593	-1.56174	PH * 96hr down vs Sham * 96hr	0.0414182	-1.58769	PVL * 96hr down vs Sham * 96hr
Lrp1	low density lipoprotein receptor-related protein 1		299858	ENSRNOG00000025053	GO:0002020|GO:0005509|GO:0005515|GO:0005768|GO:0005887|GO:0006898|GO:0007205|GO:0007568|GO:0008203|GO:0008283|GO:0010875|GO:0014912|GO:0016020|GO:0030136|GO:0030178|GO:0030425|GO:0032370|GO:0032374|GO:0032403|GO:0032429|GO:0032956|GO:0034185|GO:0035909|GO:0042157|GO:0043025|GO:0043277|GO:0043524|GO:0051222|GO:0097242|GO:2000587	chr7	RGD:1307535	71099367	protein-coding	25313.chr2.1|25313.chr2.2|25313.chr2.3|25696|293649|300438|300652|302248|312781|362558|83469	71018808	0.000588136	0.0153923	0.108954	0.00202406	-2.74714	ALPPS * 24hr down vs Sham * 24hr	0.0588713	-1.63489	PH * 24hr down vs Sham * 24hr	0.0342747	-1.7517	PVL * 24hr down vs Sham * 24hr	0.00365077	-2.29965	ALPPS * 96hr down vs Sham * 96hr	0.138287	1.45608	PH * 96hr up vs Sham * 96hr	0.348173	-1.29618	PVL * 96hr down vs Sham * 96hr
Mid1ip1	MID1 interacting protein 1	Mig12|S14R|slap	404280	ENSRNOG00000003228	GO:0005634|GO:0005737|GO:0005829|GO:0005874|GO:0006629|GO:0007026|GO:0008022|GO:0015630|GO:0045723|GO:0046890|GO:0051258|GO:0051351	chrX	RGD:1303258	13907710	protein-coding	25357	13905530	7.28186e-05	0.00370436	0.0111154	0.0186974	-1.89696	ALPPS * 24hr down vs Sham * 24hr	0.0024786	-2.20851	PH * 24hr down vs Sham * 24hr	0.0485859	-1.59238	PVL * 24hr down vs Sham * 24hr	0.00166969	-2.3057	ALPPS * 96hr down vs Sham * 96hr	0.0019058	-2.27263	PH * 96hr down vs Sham * 96hr	9.89809e-06	-5.03464	PVL * 96hr down vs Sham * 96hr
Pdk2	pyruvate dehydrogenase kinase, isozyme 2		81530		GO:0004674|GO:0004740|GO:0005524|GO:0005634|GO:0005730|GO:0005737|GO:0005739|GO:0005967|GO:0006006|GO:0006111|GO:0006468|GO:0006885|GO:0008286|GO:0010510|GO:0010565|GO:0010906|GO:0018105|GO:0031670|GO:0032403|GO:0034614|GO:0042593|GO:0042803|GO:0045254|GO:0046982|GO:0072332	chr10	RGD:69428	82663773	protein-coding		82649285	1.71557e-05	4.14714e-05	0.0472791	0.000613095	-2.37322	ALPPS * 24hr down vs Sham * 24hr	6.72991e-06	-3.39911	PH * 24hr down vs Sham * 24hr	0.0158195	-1.62079	PVL * 24hr down vs Sham * 24hr	0.00029657	-2.31662	ALPPS * 96hr down vs Sham * 96hr	0.0113871	-1.66908	PH * 96hr down vs Sham * 96hr	0.193629	-1.30819	PVL * 96hr down vs Sham * 96hr
Slc17a2	solute carrier family 17 (sodium phosphate), member 2		306950	ENSRNOG00000017180	GO:0016021|GO:0055085	chr17	RGD:1308821	45438537	protein-coding	266730|266767|362287|363103|84487	45421914	2.2171e-05	2.48493e-05	0.0824184	0.000310959	-2.42412	ALPPS * 24hr down vs Sham * 24hr	1.68887e-05	-2.90151	PH * 24hr down vs Sham * 24hr	0.0058052	-1.7196	PVL * 24hr down vs Sham * 24hr	0.000173878	-2.32549	ALPPS * 96hr down vs Sham * 96hr	0.0169528	-1.5711	PH * 96hr down vs Sham * 96hr	0.0873323	-1.4088	PVL * 96hr down vs Sham * 96hr
Ntf3	neurotrophin 3		81737	ENSRNOG00000019716	GO:0000187|GO:0002092|GO:0005165|GO:0005576|GO:0007169|GO:0007274|GO:0007399|GO:0007403|GO:0007411|GO:0007420|GO:0007422|GO:0008083|GO:0008284|GO:0008544|GO:0016023|GO:0021675|GO:0030335|GO:0032148|GO:0032856|GO:0033138|GO:0042056|GO:0042490|GO:0042552|GO:0043523|GO:0043524|GO:0045687|GO:0045944|GO:0048406|GO:0048484|GO:0048666|GO:0048699|GO:0050731|GO:0050732|GO:0050804|GO:0050918|GO:0050930|GO:…	chr4	RGD:619728	225707719	protein-coding	25730|310738	225638801	0.0206602	0.0156728	0.0177425	0.307579	-1.33035	ALPPS * 24hr down vs Sham * 24hr	0.161206	-1.42856	PH * 24hr down vs Sham * 24hr	0.168246	-1.41956	PVL * 24hr down vs Sham * 24hr	0.00340895	-2.33564	ALPPS * 96hr down vs Sham * 96hr	0.108463	1.51194	PH * 96hr up vs Sham * 96hr	0.735816	-1.09722	PVL * 96hr down vs Sham * 96hr
Rdh16	retinol dehydrogenase 16 (all-trans)	Rdh2|RoDHII	299511		GO:0000166|GO:0001523|GO:0004745|GO:0005783|GO:0008202|GO:0016229|GO:0016491|GO:0042572|GO:0042573|GO:0055114	chr7	RGD:735050	71245354	protein-coding		71230819	0.000894082	0.0482157	0.613372	0.0140026	-1.82646	ALPPS * 24hr down vs Sham * 24hr	0.0119964	-1.73992	PH * 24hr down vs Sham * 24hr	0.339243	-1.2092	PVL * 24hr down vs Sham * 24hr	0.000567712	-2.3421	ALPPS * 96hr down vs Sham * 96hr	0.00888075	-1.7914	PH * 96hr down vs Sham * 96hr	0.0309691	-1.67327	PVL * 96hr down vs Sham * 96hr
Galnt4	UDP-N-acetyl-alpha-D-galactosamine:polypeptide N-acetylgalactosaminyltransferase 4 (GalNAc-T4)		500826		GO:0005794|GO:0048471	chr7	RGD:1564589	41344805	protein-coding		41342268	7.19789e-05	0.0817614	0.000402493	0.660725	1.06114	ALPPS * 24hr up vs Sham * 24hr	0.159821	1.19212	PH * 24hr up vs Sham * 24hr	0.480935	-1.08949	PVL * 24hr down vs Sham * 24hr	4.50461e-06	-2.34738	ALPPS * 96hr down vs Sham * 96hr	0.030124	-1.33057	PH * 96hr down vs Sham * 96hr	4.38848e-06	-2.6019	PVL * 96hr down vs Sham * 96hr
Cry1	cryptochrome 1 (photolyase-like)		299691	ENSRNOG00000006622	GO:0000122|GO:0000166|GO:0000988|GO:0003690|GO:0003904|GO:0003913|GO:0003914|GO:0005634|GO:0005739|GO:0006281|GO:0006351|GO:0007623|GO:0009881|GO:0018298|GO:0019901|GO:0019902|GO:0042752	chr7	RGD:735083	24784329	protein-coding		24683890	0.0541352	0.00463729	0.0970299	0.759867	-1.08852	ALPPS * 24hr down vs Sham * 24hr	0.826253	1.05595	PH * 24hr up vs Sham * 24hr	0.448085	-1.20923	PVL * 24hr down vs Sham * 24hr	0.00341493	-2.3541	ALPPS * 96hr down vs Sham * 96hr	0.00419197	-2.29575	PH * 96hr down vs Sham * 96hr	0.0145101	-2.13571	PVL * 96hr down vs Sham * 96hr
Serpina6	serpin peptidase inhibitor, clade A (alpha-1 antiproteinase, antitrypsin), member 6	Cbg	299270	ENSRNOG00000009438	GO:0003674|GO:0004867|GO:0005496|GO:0005575|GO:0005615|GO:0006810|GO:0008150|GO:0008211|GO:0010951|GO:0030162	chr6	RGD:1595901	136752950	protein-coding	191570|24179|246328|24648|24794|287526|287527|29345|295703|299271|299274|299276|299277|299282|314406|362774|65051|79224|81806	136742721	1.17285e-05	9.74409e-07	0.0170959	0.000288709	-3.27671	ALPPS * 24hr down vs Sham * 24hr	3.0464e-06	-5.22979	PH * 24hr down vs Sham * 24hr	0.0646806	-1.55971	PVL * 24hr down vs Sham * 24hr	0.00164287	-2.3672	ALPPS * 96hr down vs Sham * 96hr	0.0399981	-1.65177	PH * 96hr down vs Sham * 96hr	0.967214	-1.01042	PVL * 96hr down vs Sham * 96hr
Fam193b	family with sequence similarity 193, member B	RGD1562335	498703	ENSRNOG00000039807		chr17	RGD:1562335	11737150	protein-coding	305452	11705724	4.3142e-05	0.831702	0.314371	0.000261325	-2.38658	ALPPS * 24hr down vs Sham * 24hr	0.00154887	-1.87659	PH * 24hr down vs Sham * 24hr	0.0509098	-1.40931	PVL * 24hr down vs Sham * 24hr	9.62024e-05	-2.37577	ALPPS * 96hr down vs Sham * 96hr	0.165792	-1.26485	PH * 96hr down vs Sham * 96hr	0.40906	-1.16521	PVL * 96hr down vs Sham * 96hr
Akap8l	A kinase (PRKA) anchor protein 8-like		299569	ENSRNOG00000006355	GO:0016363	chr7	RGD:1359200	14523993	protein-coding	116633	14494265	9.08653e-07	0.0410529	0.0044228	6.23279e-06	-2.88106	ALPPS * 24hr down vs Sham * 24hr	8.6341e-07	-3.07973	PH * 24hr down vs Sham * 24hr	0.000476849	-1.84325	PVL * 24hr down vs Sham * 24hr	1.6364e-05	-2.37744	ALPPS * 96hr down vs Sham * 96hr	0.041253	-1.355	PH * 96hr down vs Sham * 96hr	0.452092	-1.12401	PVL * 96hr down vs Sham * 96hr
Tuba4a	tubulin, alpha 4A	Tuba4	316531	ENSRNOG00000003597	GO:0003674|GO:0003924|GO:0005200|GO:0005525|GO:0005575|GO:0005737|GO:0005874|GO:0007017|GO:0008150|GO:0015630|GO:0051258	chr9	RGD:1359623	82188549	protein-coding	100909441|291287|500319|500363|64158	82184865	0.057391	2.29884e-07	0.00164471	0.146104	1.39008	ALPPS * 24hr up vs Sham * 24hr	0.0693851	1.45708	PH * 24hr up vs Sham * 24hr	0.770111	1.05869	PVL * 24hr up vs Sham * 24hr	0.000461168	-2.38532	ALPPS * 96hr down vs Sham * 96hr	0.000684441	-2.29326	PH * 96hr down vs Sham * 96hr	0.000696469	-2.52442	PVL * 96hr down vs Sham * 96hr
Atg9a	autophagy related 9A	RGD1310450	363254	ENSRNOG00000018975	GO:0000045|GO:0000421|GO:0003674|GO:0005737|GO:0005770|GO:0005776|GO:0005794|GO:0006914|GO:0015031|GO:0016021|GO:0031410|GO:0031902|GO:0034067|GO:0045087	chr9	RGD:1310450	82162643	protein-coding	499973	82152061	0.0394054	0.0832225	0.462929	0.21162	-1.44708	ALPPS * 24hr down vs Sham * 24hr	0.222012	-1.38088	PH * 24hr down vs Sham * 24hr	0.363817	-1.26747	PVL * 24hr down vs Sham * 24hr	0.00374921	-2.40204	ALPPS * 96hr down vs Sham * 96hr	0.298372	-1.31354	PH * 96hr down vs Sham * 96hr	0.420768	-1.26385	PVL * 96hr down vs Sham * 96hr
Slc26a1	solute carrier family 26 (sulfate transporter), member 1	sat-1	64076	ENSRNOG00000000041	GO:0006821|GO:0008271|GO:0008272|GO:0015108|GO:0015116|GO:0015297|GO:0016021|GO:0019531|GO:0019532|GO:0034220|GO:0055085	chr14	RGD:620136	2051632	protein-coding	114629|117267|29440|297910|301010|304784|309646|83819	2046346	0.0159821	0.146491	0.251192	0.271194	-1.29531	ALPPS * 24hr down vs Sham * 24hr	0.57693	-1.12232	PH * 24hr down vs Sham * 24hr	0.339269	-1.22126	PVL * 24hr down vs Sham * 24hr	0.0006583	-2.41102	ALPPS * 96hr down vs Sham * 96hr	0.0196373	-1.70255	PH * 96hr down vs Sham * 96hr	0.0608244	-1.58487	PVL * 96hr down vs Sham * 96hr
Srebf1	sterol regulatory element binding transcription factor 1	ADD-1|ADD1|SREBP-1|Srebp1	78968		GO:0000122|GO:0000139|GO:0003062|GO:0003677|GO:0003682|GO:0003700|GO:0005634|GO:0005737|GO:0005783|GO:0005789|GO:0006351|GO:0006355|GO:0007568|GO:0008203|GO:0008286|GO:0008610|GO:0009267|GO:0009749|GO:0010867|GO:0012507|GO:0014070|GO:0016020|GO:0016021|GO:0019217|GO:0019901|GO:0030324|GO:0031065|GO:0032094|GO:0032403|GO:0032526|GO:0032570|GO:0032810|GO:0032868|GO:0032869|GO:0032933|GO:0033762|GO:…	chr10	RGD:69423	46348028	protein-coding		46326015	0.00447802	0.000219844	0.873811	0.031382	-1.9326	ALPPS * 24hr down vs Sham * 24hr	0.0535201	-1.6812	PH * 24hr down vs Sham * 24hr	0.0179445	-1.93564	PVL * 24hr down vs Sham * 24hr	0.00298613	-2.41922	ALPPS * 96hr down vs Sham * 96hr	0.0576766	-1.66451	PH * 96hr down vs Sham * 96hr	0.052575	-1.79226	PVL * 96hr down vs Sham * 96hr
Mapre3	microtubule-associated protein, RP/EB family, member 3		298848	ENSRNOG00000008961	GO:0005515|GO:0005737|GO:0005874|GO:0005881|GO:0007049|GO:0007067|GO:0008017|GO:0030496|GO:0045893|GO:0048471|GO:0051301	chr6	RGD:1359297	36706479	protein-coding	114764	36695659	0.00255037	0.475269	0.207376	0.0362947	-1.84803	ALPPS * 24hr down vs Sham * 24hr	0.00207798	-2.4449	PH * 24hr down vs Sham * 24hr	0.151206	-1.43365	PVL * 24hr down vs Sham * 24hr	0.00224041	-2.42292	ALPPS * 96hr down vs Sham * 96hr	0.124156	-1.47419	PH * 96hr down vs Sham * 96hr	0.575055	-1.16448	PVL * 96hr down vs Sham * 96hr
Sorbs3	sorbin and SH3 domain containing 3	Sh3d4	282843	ENSRNOG00000008829	GO:0000122|GO:0005634|GO:0005737|GO:0005925|GO:0008134|GO:0017166|GO:0031589|GO:0043410|GO:0051496	chr15	RGD:628900	55616959	protein-coding	114901|306417|307472	55585615	0.0062664	0.00301317	0.0580277	0.116257	-1.4835	ALPPS * 24hr down vs Sham * 24hr	0.0347964	-1.63632	PH * 24hr down vs Sham * 24hr	0.106559	-1.43822	PVL * 24hr down vs Sham * 24hr	0.000875293	-2.42731	ALPPS * 96hr down vs Sham * 96hr	0.256066	-1.28338	PH * 96hr down vs Sham * 96hr	0.633609	1.12163	PVL * 96hr up vs Sham * 96hr
Itpr2	inositol 1,4,5-trisphosphate receptor, type 2		81678		GO:0001666|GO:0005220|GO:0005509|GO:0005737|GO:0005783|GO:0005789|GO:0005886|GO:0005938|GO:0006816|GO:0015278|GO:0016021|GO:0016529|GO:0030424|GO:0033017|GO:0035091|GO:0043209|GO:0048016|GO:0070588|GO:0070679|GO:0071320|GO:0071361|GO:0071456	chr4	RGD:69649	244960429	protein-coding		244585711	0.0024725	0.653793	0.735526	0.0103431	-2.21429	ALPPS * 24hr down vs Sham * 24hr	0.0178069	-1.9055	PH * 24hr down vs Sham * 24hr	0.250269	-1.33393	PVL * 24hr down vs Sham * 24hr	0.00236201	-2.43416	ALPPS * 96hr down vs Sham * 96hr	0.0489703	-1.67851	PH * 96hr down vs Sham * 96hr	0.0563467	-1.74843	PVL * 96hr down vs Sham * 96hr
Pcsk6	proprotein convertase subtilisin/kexin type 6	Pace4|Spc4	25507	ENSRNOG00000011526	GO:0004175|GO:0004252|GO:0005615|GO:0005794|GO:0006508|GO:0007354|GO:0007368|GO:0008201|GO:0009100|GO:0009986|GO:0016485|GO:0016486|GO:0031012|GO:0032902|GO:0032940|GO:0043499|GO:0048406	chr1	RGD:3246	128033742	protein-coding	171085|25121|29606|54281	127884080	0.00773929	0.00171016	0.0150269	0.761716	1.05917	ALPPS * 24hr up vs Sham * 24hr	0.201171	1.24988	PH * 24hr up vs Sham * 24hr	0.656685	-1.07845	PVL * 24hr down vs Sham * 24hr	9.83306e-05	-2.44353	ALPPS * 96hr down vs Sham * 96hr	0.119305	-1.31773	PH * 96hr down vs Sham * 96hr	0.00494371	-1.85776	PVL * 96hr down vs Sham * 96hr
Slc38a4	solute carrier family 38, member 4	Ata3	170573	ENSRNOG00000006653	GO:0003333|GO:0005886|GO:0006814|GO:0015171|GO:0015293|GO:0016021	chr7	RGD:621836	138105507	protein-coding	170567|192208|252919|29642|299139|362141	138083493	6.43902e-05	0.796094	0.120799	0.000640868	-2.25167	ALPPS * 24hr down vs Sham * 24hr	0.00143053	-1.92989	PH * 24hr down vs Sham * 24hr	0.00036141	-2.17225	PVL * 24hr down vs Sham * 24hr	9.46511e-05	-2.45	ALPPS * 96hr down vs Sham * 96hr	0.231518	-1.23096	PH * 96hr down vs Sham * 96hr	0.0489905	-1.49243	PVL * 96hr down vs Sham * 96hr
Ugp2	UDP-glucose pyrophosphorylase 2		289827	ENSRNOG00000008079	GO:0003983|GO:0005536|GO:0005737|GO:0006011|GO:0019255|GO:0032557	chr14	RGD:1310210	106315312	protein-coding		106274950	3.77752e-08	3.84324e-06	0.171891	3.82903e-06	-3.17953	ALPPS * 24hr down vs Sham * 24hr	1.14685e-07	-4.0204	PH * 24hr down vs Sham * 24hr	0.000267062	-1.98038	PVL * 24hr down vs Sham * 24hr	1.73587e-05	-2.46282	ALPPS * 96hr down vs Sham * 96hr	4.87969e-06	-2.75249	PH * 96hr down vs Sham * 96hr	0.191166	-1.24266	PVL * 96hr down vs Sham * 96hr
Enpep	glutamyl aminopeptidase		64017		GO:0001525|GO:0003081|GO:0004177|GO:0005903|GO:0006508|GO:0006725|GO:0008152|GO:0008233|GO:0008270|GO:0008283|GO:0009897|GO:0012506|GO:0016021|GO:0016324|GO:0016477|GO:0031410|GO:0031983|GO:0042277|GO:0045177|GO:0070006	chr2	RGD:621228	253066142	protein-coding		252991577	2.73912e-05	0.0115275	0.939194	0.000354685	-2.58771	ALPPS * 24hr down vs Sham * 24hr	0.000356431	-2.33948	PH * 24hr down vs Sham * 24hr	0.00130385	-2.07047	PVL * 24hr down vs Sham * 24hr	0.000199344	-2.475	ALPPS * 96hr down vs Sham * 96hr	0.0017538	-2.0145	PH * 96hr down vs Sham * 96hr	0.00360282	-2.03234	PVL * 96hr down vs Sham * 96hr
Dao	D-amino-acid oxidase	Dao1	114027	ENSRNOG00000000694	GO:0000166|GO:0003884|GO:0005102|GO:0005741|GO:0005777|GO:0005778|GO:0005829|GO:0006551|GO:0006562|GO:0016641|GO:0036088|GO:0042416|GO:0046983|GO:0048037|GO:0055130|GO:0070178|GO:0071949	chr12	RGD:621138	50157417	protein-coding	685325	50135334	2.93324e-05	0.280775	0.121574	0.017155	-1.78952	ALPPS * 24hr down vs Sham * 24hr	0.000134466	-2.7222	PH * 24hr down vs Sham * 24hr	0.00580407	-1.87009	PVL * 24hr down vs Sham * 24hr	0.000327989	-2.48205	ALPPS * 96hr down vs Sham * 96hr	0.000184771	-2.63313	PH * 96hr down vs Sham * 96hr	0.475803	-1.17088	PVL * 96hr down vs Sham * 96hr
Slc41a2	solute carrier family 41, member 2		362861	ENSRNOG00000008713	GO:0008324	chr7	RGD:1307292	26734269	protein-coding	363985	26651682	0.00318563	0.000766285	0.191198	0.360674	-1.23633	ALPPS * 24hr down vs Sham * 24hr	0.583419	1.11931	PH * 24hr up vs Sham * 24hr	0.131631	-1.37922	PVL * 24hr down vs Sham * 24hr	0.000456849	-2.49142	ALPPS * 96hr down vs Sham * 96hr	0.424739	-1.1795	PH * 96hr down vs Sham * 96hr	0.0178982	-1.82564	PVL * 96hr down vs Sham * 96hr
Cadm1	cell adhesion molecule 1	Igsf4a|Necl-2|TSLC1|sgigsf	363058	ENSRNOG00000018778	GO:0001889|GO:0001913|GO:0005102|GO:0005886|GO:0005911|GO:0007155|GO:0007156|GO:0007157|GO:0007416|GO:0007420|GO:0008021|GO:0008022|GO:0008037|GO:0009826|GO:0016021|GO:0016323|GO:0016338|GO:0030165|GO:0030424|GO:0030425|GO:0042271|GO:0042803|GO:0043005|GO:0045202|GO:0045954|GO:0050715|GO:0050798|GO:0050839|GO:0051606|GO:0060348	chr8	RGD:1310999	50788997	protein-coding	25066|288124|300649.chr8.1|300649.chr8.2|308417|365216|498281	50460752	9.32035e-06	0.433013	0.418272	0.000791085	-1.82019	ALPPS * 24hr down vs Sham * 24hr	0.00351911	-1.55321	PH * 24hr down vs Sham * 24hr	0.0101914	-1.45217	PVL * 24hr down vs Sham * 24hr	3.78034e-06	-2.5106	ALPPS * 96hr down vs Sham * 96hr	0.000266138	-1.83581	PH * 96hr down vs Sham * 96hr	0.00112933	-1.774	PVL * 96hr down vs Sham * 96hr
Cyp1a2	cytochrome P450, family 1, subfamily a, polypeptide 2	CYPD45|P-450d|RATCYPD45	24297	ENSRNOG00000016173	GO:0004497|GO:0005506|GO:0005789|GO:0006706|GO:0006725|GO:0006778|GO:0006805|GO:0006950|GO:0009055|GO:0009403|GO:0009404|GO:0009791|GO:0009820|GO:0010033|GO:0010468|GO:0014070|GO:0016098|GO:0016491|GO:0016712|GO:0017144|GO:0018894|GO:0019899|GO:0020037|GO:0030324|GO:0032355|GO:0032451|GO:0032496|GO:0032787|GO:0034875|GO:0042493|GO:0042737|GO:0042738|GO:0043231|GO:0045333|GO:0046483|GO:0050665|GO:…	chr8	RGD:2459	62235203	protein-coding	24296|24298|25146|29298|679979	62228271	0.0267268	0.0706345	0.00738438	0.805248	1.06063	ALPPS * 24hr up vs Sham * 24hr	0.169684	-1.35441	PH * 24hr down vs Sham * 24hr	0.0615345	1.53088	PVL * 24hr up vs Sham * 24hr	0.000577878	-2.52663	ALPPS * 96hr down vs Sham * 96hr	0.525872	-1.14603	PH * 96hr down vs Sham * 96hr	0.304209	-1.28384	PVL * 96hr down vs Sham * 96hr
42430	mitochondrial amidoxime reducing component 1	Mosc1	690745	ENSRNOG00000004101	GO:0005739|GO:0005743|GO:0008940|GO:0030151|GO:0042126|GO:0043546|GO:0055114	chr13	RGD:1592219	107398500	protein-coding	171451|361300	107375895	4.14504e-05	0.0012868	0.0135308	0.00433979	-1.86012	ALPPS * 24hr down vs Sham * 24hr	3.35256e-05	-2.65836	PH * 24hr down vs Sham * 24hr	0.127457	-1.30317	PVL * 24hr down vs Sham * 24hr	5.54097e-05	-2.53594	ALPPS * 96hr down vs Sham * 96hr	0.0421951	-1.44097	PH * 96hr down vs Sham * 96hr	0.241417	-1.25045	PVL * 96hr down vs Sham * 96hr
Ass1	argininosuccinate synthase 1	ASSA|Ass	25698	ENSRNOG00000008837	GO:0000050|GO:0000053|GO:0001101|GO:0001822|GO:0001889|GO:0004055|GO:0005524|GO:0005634|GO:0005737|GO:0005739|GO:0005741|GO:0005764|GO:0005783|GO:0006526|GO:0006953|GO:0007494|GO:0007568|GO:0007584|GO:0009607|GO:0010043|GO:0010046|GO:0014075|GO:0015643|GO:0032355|GO:0032496|GO:0042493|GO:0043005|GO:0043025|GO:0043200|GO:0043204|GO:0043434|GO:0048545|GO:0051384|GO:0060416|GO:0060539|GO:0070542|GO:…	chr3	RGD:2163	15728488	protein-coding		15686795	3.16696e-06	0.0417924	0.00920428	0.192529	-1.31185	ALPPS * 24hr down vs Sham * 24hr	2.25025e-06	-3.89212	PH * 24hr down vs Sham * 24hr	0.0460848	-1.47415	PVL * 24hr down vs Sham * 24hr	0.000119269	-2.5443	ALPPS * 96hr down vs Sham * 96hr	0.000131488	-2.52028	PH * 96hr down vs Sham * 96hr	0.0631179	-1.49211	PVL * 96hr down vs Sham * 96hr
Cpt1a	carnitine palmitoyltransferase 1a, liver	CPT-Ia	25757	ENSRNOG00000014254	GO:0001676|GO:0004095|GO:0005515|GO:0005739|GO:0005741|GO:0005743|GO:0005789|GO:0006006|GO:0006635|GO:0006641|GO:0006810|GO:0009437|GO:0014070|GO:0016021|GO:0031307|GO:0031998|GO:0032000|GO:0042493|GO:0042755|GO:0042802|GO:0043231|GO:0046320|GO:0050796|GO:0051260	chr1	RGD:2396	225497586	protein-coding	25756|308579|311849|83842	225437309	0.0258733	0.115526	0.244944	0.19866	-1.47749	ALPPS * 24hr down vs Sham * 24hr	0.154825	-1.47572	PH * 24hr down vs Sham * 24hr	0.615522	-1.14214	PVL * 24hr down vs Sham * 24hr	0.00273784	-2.55729	ALPPS * 96hr down vs Sham * 96hr	0.679478	-1.11536	PH * 96hr down vs Sham * 96hr	0.644872	-1.14599	PVL * 96hr down vs Sham * 96hr
Cyp4f4	cytochrome P450, family 4, subfamily f, polypeptide 4		286904	ENSRNOG00000032895	GO:0004497|GO:0005506|GO:0005789|GO:0009055|GO:0016705|GO:0020037|GO:0070330	chr7	RGD:708363	15061272	protein-coding	100910877|100912391|170509|24306|24307|246767|24886|252931|266674|266689|266761|290623|503122|50549|56266	15045084	5.75657e-06	0.0332462	0.0895169	4.60174e-05	-2.84393	ALPPS * 24hr down vs Sham * 24hr	2.0065e-05	-2.75363	PH * 24hr down vs Sham * 24hr	0.00308152	-1.77759	PVL * 24hr down vs Sham * 24hr	4.31682e-05	-2.5619	ALPPS * 96hr down vs Sham * 96hr	0.0195905	-1.52915	PH * 96hr down vs Sham * 96hr	0.305962	-1.21103	PVL * 96hr down vs Sham * 96hr
Mafb	v-maf musculoaponeurotic fibrosarcoma oncogene homolog B (avian)	Krml|b-maf	54264		GO:0003677|GO:0003700|GO:0005515|GO:0005634|GO:0005667|GO:0006351|GO:0006357|GO:0007379|GO:0007585|GO:0008134|GO:0021571|GO:0021572|GO:0035284|GO:0042472|GO:0043565|GO:0045647|GO:0045944	chr3	RGD:2982	162574588	protein-coding		162572668	6.91312e-05	0.0140718	0.050573	0.00353877	-2.16085	ALPPS * 24hr down vs Sham * 24hr	4.61323e-05	-3.13287	PH * 24hr down vs Sham * 24hr	0.000265038	-2.59084	PVL * 24hr down vs Sham * 24hr	0.000290756	-2.5658	ALPPS * 96hr down vs Sham * 96hr	0.0101983	-1.7937	PH * 96hr down vs Sham * 96hr	0.114718	-1.44824	PVL * 96hr down vs Sham * 96hr
Aldh1l1	aldehyde dehydrogenase 1 family, member L1	FDH|Fthfd	64392	ENSRNOG00000047023	GO:0004030|GO:0005739|GO:0005829|GO:0006730|GO:0008168|GO:0009258|GO:0016155|GO:0016742|GO:0032403|GO:0033721|GO:0043234|GO:0046654	chr4	RGD:621294	187030955	protein-coding		186990816	0.000120996	0.00238095	0.102632	0.0194609	-2.00092	ALPPS * 24hr down vs Sham * 24hr	0.00014575	-3.36163	PH * 24hr down vs Sham * 24hr	0.262869	-1.3156	PVL * 24hr down vs Sham * 24hr	0.00125077	-2.57695	ALPPS * 96hr down vs Sham * 96hr	0.0263346	-1.79272	PH * 96hr down vs Sham * 96hr	0.697578	1.10991	PVL * 96hr up vs Sham * 96hr
Masp1	mannan-binding lectin serine peptidase 1	Masp1/3|Masp3	64023		GO:0001867|GO:0004252|GO:0005509|GO:0005615|GO:0006508|GO:0006956|GO:0008152|GO:0008233|GO:0042803|GO:0045916|GO:0048306	chr11	RGD:620213	79998571	protein-coding		79928629	5.00347e-05	3.49588e-05	0.00580407	0.002194	-2.16743	ALPPS * 24hr down vs Sham * 24hr	0.0217773	-1.6118	PH * 24hr down vs Sham * 24hr	0.0292751	-1.5668	PVL * 24hr down vs Sham * 24hr	0.000151022	-2.58622	ALPPS * 96hr down vs Sham * 96hr	0.139867	1.33576	PH * 96hr up vs Sham * 96hr	0.00219438	-2.16739	PVL * 96hr down vs Sham * 96hr
Vtn	vitronectin	Aa1018|Vn	29169	ENSRNOG00000010031	GO:0005044|GO:0005178|GO:0005578|GO:0005615|GO:0006955|GO:0007160|GO:0010811|GO:0010951|GO:0014911|GO:0030198|GO:0030247|GO:0031012|GO:0032092|GO:0033627|GO:0048260|GO:0050731|GO:0050840|GO:0061302	chr10	RGD:3967	65875660	protein-coding	289104	65872580	0.000459345	0.238549	0.157971	0.00341984	-2.17876	ALPPS * 24hr down vs Sham * 24hr	0.00921865	-1.81802	PH * 24hr down vs Sham * 24hr	0.00921273	-1.81813	PVL * 24hr down vs Sham * 24hr	0.000267876	-2.60219	ALPPS * 96hr down vs Sham * 96hr	0.554217	-1.12753	PH * 96hr down vs Sham * 96hr	0.224767	-1.32478	PVL * 96hr down vs Sham * 96hr
Hao2	hydroxyacid oxidase 2 (long chain)	Hao3	84029	ENSRNOG00000019470	GO:0003973|GO:0005102|GO:0005739|GO:0005777|GO:0010181|GO:0018924|GO:0019395|GO:0051260|GO:0052852|GO:0052853|GO:0052854	chr2	RGD:70972	220278103	protein-coding	311446	220254690	2.42726e-05	0.00503983	0.69259	0.000103208	-3.87002	ALPPS * 24hr down vs Sham * 24hr	0.000262453	-2.99125	PH * 24hr down vs Sham * 24hr	0.00569778	-2.09199	PVL * 24hr down vs Sham * 24hr	0.000786146	-2.62604	ALPPS * 96hr down vs Sham * 96hr	0.00070534	-2.65958	PH * 96hr down vs Sham * 96hr	0.0161195	-1.99826	PVL * 96hr down vs Sham * 96hr
Slc38a3	solute carrier family 38, member 3	Nat1|Sn1|Snat3	252919	ENSRNOG00000016827	GO:0003333|GO:0005290|GO:0005886|GO:0005887|GO:0006814|GO:0006867|GO:0006868|GO:0015180|GO:0015182|GO:0015186|GO:0015293|GO:0015297|GO:0015807|GO:0015808|GO:0015817	chr8	RGD:628620	115777438	protein-coding	170567|170573|192208|29642|299139|362141	115761399	0.00158981	0.287501	0.0915887	0.0367365	-1.6325	ALPPS * 24hr down vs Sham * 24hr	0.0401079	-1.53659	PH * 24hr down vs Sham * 24hr	0.058185	-1.47948	PVL * 24hr down vs Sham * 24hr	0.000162706	-2.63193	ALPPS * 96hr down vs Sham * 96hr	0.487952	-1.14483	PH * 96hr down vs Sham * 96hr	0.247299	-1.29215	PVL * 96hr down vs Sham * 96hr
Abcc10	ATP-binding cassette, subfamily C (CFTR/MRP), member 10		316231	ENSRNOG00000018863	GO:0003674|GO:0005524|GO:0005575|GO:0008150|GO:0016021|GO:0042626	chr9	RGD:1306696	15957940	protein-coding	116721|140668.chr10.1|140668.chr10.2|170924|24255|24565|25559|81642	15938028	0.00519187	0.220795	0.908795	0.0271731	-2.1307	ALPPS * 24hr down vs Sham * 24hr	0.125116	-1.56439	PH * 24hr down vs Sham * 24hr	0.882633	-1.04211	PVL * 24hr down vs Sham * 24hr	0.00334072	-2.63253	ALPPS * 96hr down vs Sham * 96hr	0.0886008	-1.6521	PH * 96hr down vs Sham * 96hr	0.347069	-1.34773	PVL * 96hr down vs Sham * 96hr
Inhbe	inhibin beta E		83711		GO:0005179|GO:0005576|GO:0008083|GO:0040007	chr7	RGD:621196	70817127	protein-coding		70815702	5.7039e-05	0.843353	0.0161729	0.207965	-1.23369	ALPPS * 24hr down vs Sham * 24hr	0.0542832	-1.34834	PH * 24hr down vs Sham * 24hr	0.0131533	-1.49756	PVL * 24hr down vs Sham * 24hr	8.4685e-06	-2.63502	ALPPS * 96hr down vs Sham * 96hr	0.000625404	-1.86562	PH * 96hr down vs Sham * 96hr	2.33698e-05	-2.67885	PVL * 96hr down vs Sham * 96hr
Gys2	glycogen synthase 2	GLYSN	25623	ENSRNOG00000012783	GO:0004373|GO:0005536|GO:0005737|GO:0005829|GO:0005856|GO:0005938|GO:0005977|GO:0005978|GO:0009749|GO:0030864|GO:0043265	chr4	RGD:2773	240896372	protein-coding	690987	240856037	2.78899e-05	0.00153465	0.000382508	0.247164	-1.15081	ALPPS * 24hr down vs Sham * 24hr	0.0841749	-1.21335	PH * 24hr down vs Sham * 24hr	0.0735628	1.22288	PVL * 24hr up vs Sham * 24hr	2.1612e-07	-2.64224	ALPPS * 96hr down vs Sham * 96hr	9.50353e-05	-1.75221	PH * 96hr down vs Sham * 96hr	0.000485331	-1.69061	PVL * 96hr down vs Sham * 96hr
Smarca2	SWI/SNF related, matrix associated, actin dependent regulator of chromatin, subfamily a, member 2		361745	ENSRNOG00000011931	GO:0000790|GO:0001105|GO:0005634|GO:0005730|GO:0008285|GO:0016514|GO:0030308|GO:0035887|GO:0043231|GO:0044212|GO:0045111|GO:0045892|GO:0045893|GO:0045944|GO:0071564|GO:0071565|GO:0071778	chr1	RGD:1302988	252035194	protein-coding	171379	251867337	0.00116039	0.0927639	0.154373	0.00301273	-2.77026	ALPPS * 24hr down vs Sham * 24hr	0.0016526	-2.6876	PH * 24hr down vs Sham * 24hr	0.0658208	-1.66186	PVL * 24hr down vs Sham * 24hr	0.00185579	-2.64765	ALPPS * 96hr down vs Sham * 96hr	0.429251	-1.23023	PH * 96hr down vs Sham * 96hr	0.172688	-1.50522	PVL * 96hr down vs Sham * 96hr
Dbp	D site of albumin promoter (albumin D-box) binding protein		24309	ENSRNOG00000021027	GO:0000977|GO:0001077|GO:0001889|GO:0005634|GO:0045944|GO:0048511	chr1	RGD:2491	102771674	protein-coding	29362	102766762	3.91749e-07	6.47317e-10	0.00029038	7.52209e-05	-4.29684	ALPPS * 24hr down vs Sham * 24hr	8.04158e-08	-10.9148	PH * 24hr down vs Sham * 24hr	0.994469	-1.00167	PVL * 24hr down vs Sham * 24hr	0.000960646	-2.6714	ALPPS * 96hr down vs Sham * 96hr	0.00912691	-2.04182	PH * 96hr down vs Sham * 96hr	0.323582	-1.31014	PVL * 96hr down vs Sham * 96hr
Atg2a	autophagy related 2A		689688	ENSRNOG00000021028	GO:0006914	chr1	RGD:1589890	228617368	protein-coding	314415	228596022	0.0145842	0.178262	0.609096	0.0659186	-1.86252	ALPPS * 24hr down vs Sham * 24hr	0.101874	-1.6294	PH * 24hr down vs Sham * 24hr	0.327945	-1.32668	PVL * 24hr down vs Sham * 24hr	0.00320838	-2.69034	ALPPS * 96hr down vs Sham * 96hr	0.323393	-1.33036	PH * 96hr down vs Sham * 96hr	0.311123	-1.3877	PVL * 96hr down vs Sham * 96hr
Pklr	pyruvate kinase, liver and RBC	PK1|PKL|Pklg	24651	ENSRNOG00000020420	GO:0000287|GO:0001666|GO:0004743|GO:0005524|GO:0005829|GO:0005975|GO:0006096|GO:0006754|GO:0007584|GO:0009408|GO:0009749|GO:0010038|GO:0010226|GO:0014070|GO:0016310|GO:0030955|GO:0032869|GO:0033198|GO:0042866|GO:0051591|GO:0051707	chr2	RGD:3336	207874393	protein-coding		207866027	7.91253e-06	3.66863e-11	0.911003	0.000451239	-2.41626	ALPPS * 24hr down vs Sham * 24hr	0.000100356	-2.53255	PH * 24hr down vs Sham * 24hr	0.0338888	-1.50304	PVL * 24hr down vs Sham * 24hr	5.36942e-05	-2.69127	ALPPS * 96hr down vs Sham * 96hr	0.000202645	-2.36968	PH * 96hr down vs Sham * 96hr	0.0279924	-1.6079	PVL * 96hr down vs Sham * 96hr
Kmo	kynurenine 3-monooxygenase (kynurenine 3-hydroxylase)		59113		GO:0004502|GO:0005739|GO:0005741|GO:0005743|GO:0009435|GO:0009651|GO:0016021|GO:0016174|GO:0016491|GO:0019441|GO:0019674|GO:0050660|GO:0070189	chr13	RGD:620610	98178702	protein-coding		98149438	9.15625e-08	0.0353255	0.000618278	2.96493e-06	-2.75542	ALPPS * 24hr down vs Sham * 24hr	4.80165e-08	-3.5908	PH * 24hr down vs Sham * 24hr	3.28504e-06	-2.4557	PVL * 24hr down vs Sham * 24hr	1.0286e-06	-2.70079	ALPPS * 96hr down vs Sham * 96hr	0.00271353	-1.55319	PH * 96hr down vs Sham * 96hr	0.0178852	-1.43815	PVL * 96hr down vs Sham * 96hr
Wdtc1	WD and tetratricopeptide repeats 1		313020		GO:0000122|GO:0001701|GO:0004857|GO:0005634|GO:0005829|GO:0006006|GO:0008361|GO:0032869|GO:0035264|GO:0042393|GO:0042826|GO:0043086|GO:0043231|GO:0045717|GO:0055082	chr5	RGD:1310362	155201755	protein-coding		155153129	0.00297958	0.0225695	0.4913	0.0350116	-1.85728	ALPPS * 24hr down vs Sham * 24hr	0.0213173	-1.84945	PH * 24hr down vs Sham * 24hr	0.0406062	-1.70777	PVL * 24hr down vs Sham * 24hr	0.000899553	-2.70532	ALPPS * 96hr down vs Sham * 96hr	0.039219	-1.71525	PH * 96hr down vs Sham * 96hr	0.201766	-1.4266	PVL * 96hr down vs Sham * 96hr
Mettl7b	methyltransferase like 7B	RGD1305205	366792	ENSRNOG00000007927	GO:0005789|GO:0005811|GO:0008168	chr7	RGD:1305205	3356994	protein-coding	315306	3354349	5.36175e-06	0.580561	0.155555	0.00464923	-2.1568	ALPPS * 24hr down vs Sham * 24hr	5.22929e-06	-4.28187	PH * 24hr down vs Sham * 24hr	0.0012402	-2.27976	PVL * 24hr down vs Sham * 24hr	0.000247151	-2.70758	ALPPS * 96hr down vs Sham * 96hr	0.00016512	-2.83054	PH * 96hr down vs Sham * 96hr	0.0829044	-1.53254	PVL * 96hr down vs Sham * 96hr
Pzp	pregnancy-zone protein	A1m	252922	ENSRNOG00000006709	GO:0004866|GO:0004867|GO:0005615|GO:0010951|GO:0032403|GO:0070062	chr4	RGD:628643	227056787	protein-coding	100909666|24153|362442|363104|406161|408236|497794	227010998	3.17874e-05	0.0151754	0.0362776	0.000676237	-2.46194	ALPPS * 24hr down vs Sham * 24hr	0.0221779	-1.61158	PH * 24hr down vs Sham * 24hr	0.00182919	-2.0366	PVL * 24hr down vs Sham * 24hr	9.80096e-05	-2.71134	ALPPS * 96hr down vs Sham * 96hr	0.206821	1.27846	PH * 96hr up vs Sham * 96hr	0.0884105	-1.46227	PVL * 96hr down vs Sham * 96hr
Hnf1b	HNF1 homeobox B	LF-B3|Tcf2|VHNF1	25640		GO:0000122|GO:0001159|GO:0001714|GO:0001822|GO:0001826|GO:0001889|GO:0003677|GO:0003700|GO:0003705|GO:0005634|GO:0005667|GO:0005730|GO:0007492|GO:0009743|GO:0009749|GO:0009790|GO:0009952|GO:0010628|GO:0014070|GO:0030073|GO:0030111|GO:0030902|GO:0031018|GO:0032403|GO:0032922|GO:0035565|GO:0039020|GO:0042493|GO:0042663|GO:0042803|GO:0043066|GO:0043565|GO:0044212|GO:0045893|GO:0045944|GO:0046982|GO:…	chr10	RGD:3830	70829745	protein-coding		70778492	0.0153176	0.1522	0.673997	0.128803	-1.67259	ALPPS * 24hr down vs Sham * 24hr	0.0719167	-1.7417	PH * 24hr down vs Sham * 24hr	0.140564	-1.56089	PVL * 24hr down vs Sham * 24hr	0.00332214	-2.73601	ALPPS * 96hr down vs Sham * 96hr	0.0439759	-1.87928	PH * 96hr down vs Sham * 96hr	0.131427	-1.66624	PVL * 96hr down vs Sham * 96hr
Alas1	aminolevulinate, delta-, synthase 1	ALAS	65155	ENSRNOG00000049541	GO:0001666|GO:0003870|GO:0005634|GO:0005730|GO:0005737|GO:0005739|GO:0005759|GO:0006782|GO:0009635|GO:0010033|GO:0010045|GO:0014070|GO:0030170|GO:0031667|GO:0032025|GO:0032869|GO:0034698|GO:0042493|GO:0045471|GO:0051591|GO:0070541|GO:0071407	chr8	RGD:68392	114302413	protein-coding		114289619	0.000148089	0.367863	0.0552873	0.155895	-1.52529	ALPPS * 24hr down vs Sham * 24hr	0.000192856	-3.52576	PH * 24hr down vs Sham * 24hr	0.757098	1.08266	PVL * 24hr up vs Sham * 24hr	0.00127041	-2.75022	ALPPS * 96hr down vs Sham * 96hr	0.0124466	-2.05785	PH * 96hr down vs Sham * 96hr	0.557819	-1.18415	PVL * 96hr down vs Sham * 96hr
Cyp4f40	cytochrome P450, family 4, subfamily f, polypeptide 40	RGD1559596	503122	ENSRNOG00000043344	GO:0004497|GO:0005506|GO:0009055|GO:0016705|GO:0020037	chr7	RGD:1559596	15034106	protein-coding	100910877|100912391|170509|24306|24307|246767|24886|252931|266674|266689|266761|286904|290623|50549|56266	15019963	0.000587405	0.0612997	0.365126	0.00968377	-2.1273	ALPPS * 24hr down vs Sham * 24hr	0.00233218	-2.309	PH * 24hr down vs Sham * 24hr	0.0379317	-1.67696	PVL * 24hr down vs Sham * 24hr	0.000512487	-2.75108	ALPPS * 96hr down vs Sham * 96hr	0.0280748	-1.73764	PH * 96hr down vs Sham * 96hr	0.387218	-1.25243	PVL * 96hr down vs Sham * 96hr
Pnpla7	patatin-like phospholipase domain containing 7	Nte-related|Ntel|Ntel1	246246	ENSRNOG00000008190	GO:0004091|GO:0005765|GO:0005783|GO:0006629|GO:0016021|GO:0016787|GO:0031965|GO:0031966	chr3	RGD:708466	2243127	protein-coding	360753	2164205	8.17092e-05	0.0968401	0.0193446	0.00165072	-2.20356	ALPPS * 24hr down vs Sham * 24hr	9.81176e-05	-2.65798	PH * 24hr down vs Sham * 24hr	0.0202361	-1.61014	PVL * 24hr down vs Sham * 24hr	6.43665e-05	-2.77438	ALPPS * 96hr down vs Sham * 96hr	0.175218	-1.29663	PH * 96hr down vs Sham * 96hr	0.1594	-1.35291	PVL * 96hr down vs Sham * 96hr
Cyp2d3	cytochrome P450, family 2, subfamily d, polypeptide 3	Cyp2d13|Cyp2d6	24303	ENSRNOG00000029179	GO:0001889|GO:0004497|GO:0005506|GO:0005575|GO:0005739|GO:0005789|GO:0008144|GO:0008202|GO:0009055|GO:0009804|GO:0009820|GO:0009822|GO:0016098|GO:0016491|GO:0016712|GO:0017144|GO:0020037|GO:0033076|GO:0042737|GO:0046483|GO:0051100|GO:0055114|GO:0070330|GO:0070989|GO:0090350	chr7	RGD:2472	123623719	protein-coding	100909962|171380|171518|171522|24894|25053|25086|266684|286953|286963|288517|292728|29277|29295|308445|310848|361631|54246|65210.chr5.1|65210.chr5.2|685222|83790	123619362	4.48122e-05	0.00197336	0.258152	0.00153556	-2.75094	ALPPS * 24hr down vs Sham * 24hr	3.54579e-05	-3.94869	PH * 24hr down vs Sham * 24hr	0.00693427	-2.07437	PVL * 24hr down vs Sham * 24hr	0.000573116	-2.77881	ALPPS * 96hr down vs Sham * 96hr	0.00448372	-2.18201	PH * 96hr down vs Sham * 96hr	0.148331	-1.48406	PVL * 96hr down vs Sham * 96hr
Plekhb1	pleckstrin homology domain containing, family B (evectins) member 1	Evt1|Kpl1	64471	ENSRNOG00000018627	GO:0005543|GO:0005737|GO:0007275|GO:0008022|GO:0016021|GO:0042803|GO:0045595	chr1	RGD:621614	171881413	protein-coding	301337	171867148	0.000555429	0.166539	0.38013	0.000839085	-4.05352	ALPPS * 24hr down vs Sham * 24hr	0.000957955	-3.42693	PH * 24hr down vs Sham * 24hr	0.00764405	-2.51155	PVL * 24hr down vs Sham * 24hr	0.00378989	-2.78787	ALPPS * 96hr down vs Sham * 96hr	0.132381	-1.6045	PH * 96hr down vs Sham * 96hr	0.0901166	-1.82626	PVL * 96hr down vs Sham * 96hr
Trhde	thyrotropin-releasing hormone degrading enzyme	PAP-II	366894	ENSRNOG00000005278	GO:0004177|GO:0006508|GO:0008237|GO:0008270|GO:0016020|GO:0016021	chr7	RGD:728895	57693174	protein-coding	171105|502160|50558|81641	57265684	0.000337384	0.450057	0.892969	0.00235788	-2.95081	ALPPS * 24hr down vs Sham * 24hr	0.00144992	-2.80738	PH * 24hr down vs Sham * 24hr	0.00644777	-2.30611	PVL * 24hr down vs Sham * 24hr	0.00146919	-2.80245	ALPPS * 96hr down vs Sham * 96hr	0.011305	-2.14173	PH * 96hr down vs Sham * 96hr	0.033739	-1.98877	PVL * 96hr down vs Sham * 96hr
Plk3	polo-like kinase 3	Cnk	58936	ENSRNOG00000018484	GO:0000075|GO:0000082|GO:0000084|GO:0000122|GO:0000302|GO:0002039|GO:0004672|GO:0004674|GO:0005515|GO:0005524|GO:0005622|GO:0005634|GO:0005730|GO:0005737|GO:0005795|GO:0005813|GO:0006468|GO:0006915|GO:0006970|GO:0006974|GO:0009314|GO:0030425|GO:0043025|GO:0043066|GO:0043491|GO:0048167|GO:0048169|GO:0090166|GO:2000777	chr5	RGD:62039	139796149	protein-coding	25515|310344|314627|83722	139790975	0.102117	0.000228701	0.00160498	0.641011	1.1293	ALPPS * 24hr up vs Sham * 24hr	0.882461	1.03496	PH * 24hr up vs Sham * 24hr	0.0318702	1.7227	PVL * 24hr up vs Sham * 24hr	0.000482889	-2.80359	ALPPS * 96hr down vs Sham * 96hr	0.0223006	-1.79708	PH * 96hr down vs Sham * 96hr	0.000616719	-3.06503	PVL * 96hr down vs Sham * 96hr
Acsl1	acyl-CoA synthetase long-chain family member 1	ACS|Acas|COAA|Facl2	25288	ENSRNOG00000010633	GO:0001676|GO:0003987|GO:0004467|GO:0005524|GO:0005739|GO:0005741|GO:0005778|GO:0005783|GO:0005789|GO:0005886|GO:0006629|GO:0006631|GO:0006641|GO:0007584|GO:0008610|GO:0010033|GO:0014070|GO:0015908|GO:0016021|GO:0033211|GO:0034201|GO:0042178|GO:0042493|GO:0044539|GO:0071902	chr16	RGD:2015	48697521	protein-coding	117243|171410|94340	48653023	5.66708e-08	0.376105	0.00672552	8.51108e-07	-3.0251	ALPPS * 24hr down vs Sham * 24hr	1.97489e-07	-3.05931	PH * 24hr down vs Sham * 24hr	4.53636e-06	-2.35398	PVL * 24hr down vs Sham * 24hr	4.8599e-07	-2.8233	ALPPS * 96hr down vs Sham * 96hr	0.00133977	-1.60684	PH * 96hr down vs Sham * 96hr	0.00557516	-1.54434	PVL * 96hr down vs Sham * 96hr
Abcc6	ATP-binding cassette, subfamily C (CFTR/MRP), member 6	Mrp6	81642	ENSRNOG00000028781	GO:0005524|GO:0006200|GO:0016020|GO:0016021|GO:0016324|GO:0016328|GO:0016887|GO:0042626	chr1	RGD:620268	103096453	protein-coding	116721|140668.chr10.1|140668.chr10.2|170924|24255|24565|25559|316231	103042750	5.0208e-05	0.294089	0.187593	0.00022814	-2.93255	ALPPS * 24hr down vs Sham * 24hr	0.00179918	-2.12151	PH * 24hr down vs Sham * 24hr	0.00716405	-1.85117	PVL * 24hr down vs Sham * 24hr	9.45562e-05	-2.87575	ALPPS * 96hr down vs Sham * 96hr	0.33042	-1.21828	PH * 96hr down vs Sham * 96hr	0.296194	-1.26816	PVL * 96hr down vs Sham * 96hr
Trak1	trafficking protein, kinesin binding 1	RGD1307844	316085	ENSRNOG00000019262	GO:0005737|GO:0005739|GO:0005769|GO:0008333|GO:0050811	chr8	RGD:1307844	129298642	protein-coding	171086|29430	129205675	0.000335605	0.665965	0.0696339	0.053459	-1.55514	ALPPS * 24hr down vs Sham * 24hr	0.235427	-1.26137	PH * 24hr down vs Sham * 24hr	0.124928	-1.35756	PVL * 24hr down vs Sham * 24hr	6.04889e-05	-2.87823	ALPPS * 96hr down vs Sham * 96hr	0.0066631	-1.81454	PH * 96hr down vs Sham * 96hr	0.000146774	-2.94158	PVL * 96hr down vs Sham * 96hr
Slc22a8	solute carrier family 22 (organic anion transporter), member 8	OCT3|Oat3|Roct	83500		GO:0005080|GO:0005452|GO:0008514|GO:0009636|GO:0015651|GO:0015697|GO:0016021|GO:0016323|GO:0031427|GO:0034635	chr1	RGD:632286	231755261	protein-coding		231737031	0.000381915	0.377684	0.18023	0.00054351	-3.79283	ALPPS * 24hr down vs Sham * 24hr	0.00357852	-2.54721	PH * 24hr down vs Sham * 24hr	0.107534	-1.58435	PVL * 24hr down vs Sham * 24hr	0.00142394	-2.8855	ALPPS * 96hr down vs Sham * 96hr	0.605113	-1.15207	PH * 96hr down vs Sham * 96hr	0.149945	-1.57739	PVL * 96hr down vs Sham * 96hr
Nampt	nicotinamide phosphoribosyltransferase	Pbef|Pbef1	297508	ENSRNOG00000009754	GO:0004514|GO:0004516|GO:0005125|GO:0005634|GO:0005737|GO:0007049|GO:0007565|GO:0008144|GO:0008286|GO:0009435|GO:0014070|GO:0042803|GO:0045944|GO:0047280|GO:0048661|GO:0051770|GO:0060612	chr6	RGD:631365	61787575	protein-coding		61753125	0.0493708	0.199048	0.003058	0.957061	1.01594	ALPPS * 24hr up vs Sham * 24hr	0.121078	-1.53115	PH * 24hr down vs Sham * 24hr	0.672689	1.11781	PVL * 24hr up vs Sham * 24hr	0.00103912	-2.8968	ALPPS * 96hr down vs Sham * 96hr	0.453027	-1.22046	PH * 96hr down vs Sham * 96hr	0.00133384	-3.16553	PVL * 96hr down vs Sham * 96hr
Sel1l	sel-1 suppressor of lin-12-like (C. elegans)	Sel1h	314352	ENSRNOG00000004464	GO:0003674|GO:0005575|GO:0005789|GO:0007219|GO:0008150|GO:0016021|GO:0034976	chr6	RGD:620147	124868279	protein-coding	311470	124826557	0.00235229	0.00304575	0.561876	0.0264853	-1.99878	ALPPS * 24hr down vs Sham * 24hr	0.088887	-1.57887	PH * 24hr down vs Sham * 24hr	0.0674803	-1.64061	PVL * 24hr down vs Sham * 24hr	0.000734131	-2.92718	ALPPS * 96hr down vs Sham * 96hr	0.1928	-1.40746	PH * 96hr down vs Sham * 96hr	0.0212159	-2.06374	PVL * 96hr down vs Sham * 96hr
Gpt	glutamic-pyruvate transaminase (alanine aminotransferase)	Gpt1	81670	ENSRNOG00000033915	GO:0004021|GO:0005575|GO:0005737|GO:0008150|GO:0009058|GO:0030170|GO:0042853	chr7	RGD:621720	117749911	protein-coding	307759	117747062	5.00337e-06	0.566199	0.158198	0.00534632	-2.74318	ALPPS * 24hr down vs Sham * 24hr	2.69204e-06	-7.91241	PH * 24hr down vs Sham * 24hr	0.035803	-1.89024	PVL * 24hr down vs Sham * 24hr	0.0014901	-2.94274	ALPPS * 96hr down vs Sham * 96hr	0.000276675	-3.74004	PH * 96hr down vs Sham * 96hr	0.0383233	-2.0155	PVL * 96hr down vs Sham * 96hr
Herpud1	homocysteine-inducible, endoplasmic reticulum stress-inducible, ubiquitin-like domain member 1	Sup	85430	ENSRNOG00000018796	GO:0005789|GO:0006511|GO:0006874|GO:0006950|GO:0006986|GO:0016021|GO:0030968|GO:0031396|GO:0032092|GO:0043154	chr19	RGD:620818	11037976	protein-coding	300463	11027629	9.2498e-06	0.00212772	0.328201	0.000502842	-2.23789	ALPPS * 24hr down vs Sham * 24hr	0.000546588	-2.04116	PH * 24hr down vs Sham * 24hr	0.275913	-1.19924	PVL * 24hr down vs Sham * 24hr	9.28395e-06	-2.95066	ALPPS * 96hr down vs Sham * 96hr	0.0013881	-1.89009	PH * 96hr down vs Sham * 96hr	0.0186218	-1.61084	PVL * 96hr down vs Sham * 96hr
Extl1	exostosin-like glycosyltransferase 1		313610	ENSRNOG00000016776	GO:0016758|GO:0031227	chr5	RGD:1309572	156385881	protein-coding	310803|311215|56819	156370680	1.58705e-05	0.000145351	0.0143817	0.000131474	-3.14238	ALPPS * 24hr down vs Sham * 24hr	2.34245e-05	-3.37581	PH * 24hr down vs Sham * 24hr	0.00267345	-2.04471	PVL * 24hr down vs Sham * 24hr	5.90477e-05	-3.03927	ALPPS * 96hr down vs Sham * 96hr	0.162759	-1.33572	PH * 96hr down vs Sham * 96hr	0.644039	-1.10929	PVL * 96hr down vs Sham * 96hr
R3hdm2	R3H domain containing 2	RGD1310066	362894	ENSRNOG00000007801		chr7	RGD:1310066	70978626	protein-coding	304763|363153	70870219	0.000112782	0.648262	0.492607	0.00257355	-2.38035	ALPPS * 24hr down vs Sham * 24hr	0.00167083	-2.27509	PH * 24hr down vs Sham * 24hr	0.00261633	-2.16827	PVL * 24hr down vs Sham * 24hr	9.99273e-05	-3.1168	ALPPS * 96hr down vs Sham * 96hr	0.0108351	-1.86325	PH * 96hr down vs Sham * 96hr	0.0202205	-1.85996	PVL * 96hr down vs Sham * 96hr
Bag3	Bcl2-associated athanogene 3		293524	ENSRNOG00000020298	GO:0005737|GO:0005829|GO:0005886|GO:0007420|GO:0010664|GO:0021510|GO:0030018|GO:0032403|GO:0043005|GO:0043066|GO:0051087|GO:0071260	chr1	RGD:1307794	207013177	protein-coding	366734	206989244	0.0549775	0.197322	0.311845	0.394694	-1.37585	ALPPS * 24hr down vs Sham * 24hr	0.129635	-1.68767	PH * 24hr down vs Sham * 24hr	0.517594	-1.24078	PVL * 24hr down vs Sham * 24hr	0.00351939	-3.12121	ALPPS * 96hr down vs Sham * 96hr	0.172582	-1.59543	PH * 96hr down vs Sham * 96hr	0.204895	-1.62115	PVL * 96hr down vs Sham * 96hr
Cat	catalase	CS1|Cas1|Cat01|Catl|Cs-1	24248	ENSRNOG00000008364	GO:0000302|GO:0001657|GO:0001666|GO:0001822|GO:0004046|GO:0004096|GO:0005102|GO:0005739|GO:0005758|GO:0005764|GO:0005777|GO:0005778|GO:0005783|GO:0005794|GO:0005829|GO:0005886|GO:0006641|GO:0006979|GO:0007568|GO:0008203|GO:0009060|GO:0009650|GO:0014068|GO:0016209|GO:0016684|GO:0019899|GO:0020027|GO:0020037|GO:0032088|GO:0033197|GO:0042697|GO:0042744|GO:0042803|GO:0043066|GO:0046872|GO:0050661|GO:…	chr3	RGD:2279	100054043	protein-coding		100021857	1.93308e-05	0.0106716	0.825511	5.70139e-05	-4.12541	ALPPS * 24hr down vs Sham * 24hr	0.000603371	-2.67115	PH * 24hr down vs Sham * 24hr	0.00388616	-2.16126	PVL * 24hr down vs Sham * 24hr	0.000152579	-3.14413	ALPPS * 96hr down vs Sham * 96hr	0.00577523	-2.06729	PH * 96hr down vs Sham * 96hr	0.0334953	-1.80099	PVL * 96hr down vs Sham * 96hr
Tat	tyrosine aminotransferase		24813	ENSRNOG00000016348	GO:0004838|GO:0005739|GO:0006094|GO:0006103|GO:0006520|GO:0006536|GO:0006559|GO:0006572|GO:0006979|GO:0014070|GO:0016597|GO:0030170|GO:0046689|GO:0051384|GO:0080130	chr19	RGD:3820	52509759	protein-coding	311844	52499259	0.00233945	0.953919	0.628169	0.0227805	-2.38254	ALPPS * 24hr down vs Sham * 24hr	0.0057404	-2.68761	PH * 24hr down vs Sham * 24hr	0.158632	-1.57164	PVL * 24hr down vs Sham * 24hr	0.00203498	-3.14948	ALPPS * 96hr down vs Sham * 96hr	0.0357241	-2.02472	PH * 96hr down vs Sham * 96hr	0.0868662	-1.86829	PVL * 96hr down vs Sham * 96hr
Nat8	N-acetyltransferase 8	Cml4	64570		GO:0001702|GO:0003674|GO:0005575|GO:0008080|GO:0008150|GO:0016021	chr4	RGD:621609	182102469	protein-coding		182101691	0.131432	0.00395256	0.102717	0.910191	1.04141	ALPPS * 24hr up vs Sham * 24hr	0.499036	1.24519	PH * 24hr up vs Sham * 24hr	0.207113	1.51887	PVL * 24hr up vs Sham * 24hr	0.00232467	-3.23068	ALPPS * 96hr down vs Sham * 96hr	0.11239	-1.70789	PH * 96hr down vs Sham * 96hr	0.167223	-1.67307	PVL * 96hr down vs Sham * 96hr
Acpp	acid phosphatase, prostate	5'-NT|Acpp11|FRAP|Ppal|RNACPP11|pap	56780	ENSRNOG00000011820	GO:0003993|GO:0005576|GO:0005622|GO:0005765|GO:0005771|GO:0005886|GO:0006144|GO:0008253|GO:0009117|GO:0016021|GO:0016311|GO:0030141|GO:0030175|GO:0031985|GO:0033265|GO:0042802|GO:0042803|GO:0045177|GO:0046085	chr8	RGD:2023	112270036	protein-coding	24162|295305	112224762	0.00277654	0.164934	0.468106	0.0261019	-2.31909	ALPPS * 24hr down vs Sham * 24hr	0.036061	-2.01643	PH * 24hr down vs Sham * 24hr	0.0123425	-2.3828	PVL * 24hr down vs Sham * 24hr	0.00164735	-3.23945	ALPPS * 96hr down vs Sham * 96hr	0.337351	-1.35055	PH * 96hr down vs Sham * 96hr	0.040338	-2.14705	PVL * 96hr down vs Sham * 96hr
Hacl1	2-hydroxyacyl-CoA lyase 1	Hpcl2|Phyh2	85255	ENSRNOG00000019630	GO:0000287|GO:0001561|GO:0005102|GO:0005777|GO:0006629|GO:0016829|GO:0016830|GO:0030976|GO:0042802|GO:0048037|GO:0051259	chr16	RGD:619849	7682624	protein-coding	362843	7646580	9.19863e-05	0.0744916	0.295704	0.011452	-2.13829	ALPPS * 24hr down vs Sham * 24hr	0.000747848	-2.72568	PH * 24hr down vs Sham * 24hr	0.770994	-1.07183	PVL * 24hr down vs Sham * 24hr	0.000182162	-3.24444	ALPPS * 96hr down vs Sham * 96hr	0.00276298	-2.33282	PH * 96hr down vs Sham * 96hr	0.0935523	-1.60031	PVL * 96hr down vs Sham * 96hr
Abcc8	ATP-binding cassette, subfamily C (CFTR/MRP), member 8	Sur|Sur1	25559	ENSRNOG00000021130	GO:0005267|GO:0005524|GO:0005886|GO:0008076|GO:0008281|GO:0008282|GO:0009268|GO:0010043|GO:0019905|GO:0030672|GO:0032496|GO:0032868|GO:0042221|GO:0042383|GO:0042493|GO:0042626|GO:0043268|GO:0044325|GO:0046676|GO:0071805	chr1	RGD:3786	103275508	protein-coding	116721|140668.chr10.1|140668.chr10.2|170924|24255|24565|316231|81642	103194473	0.000202343	0.0210134	0.0365998	0.000549609	-5.10033	ALPPS * 24hr down vs Sham * 24hr	0.000438454	-4.4637	PH * 24hr down vs Sham * 24hr	0.000224136	-5.01542	PVL * 24hr down vs Sham * 24hr	0.00283865	-3.2623	ALPPS * 96hr down vs Sham * 96hr	0.0162541	-2.44548	PH * 96hr down vs Sham * 96hr	0.991858	1.00381	PVL * 96hr up vs Sham * 96hr
Tacr1	tachykinin receptor 1	Tac1r	24807		GO:0002118|GO:0002526|GO:0002687|GO:0003051|GO:0005737|GO:0005886|GO:0006950|GO:0007204|GO:0007217|GO:0007218|GO:0007611|GO:0007616|GO:0008217|GO:0008306|GO:0009408|GO:0009725|GO:0009986|GO:0010193|GO:0010634|GO:0010996|GO:0014070|GO:0014910|GO:0016021|GO:0016496|GO:0019233|GO:0030425|GO:0032224|GO:0032230|GO:0032355|GO:0032570|GO:0035094|GO:0035106|GO:0035815|GO:0042713|GO:0042755|GO:0043117|GO:…	chr4	RGD:3811	178095041	protein-coding		177926094	0.00553973	0.300977	0.217938	0.0443884	-2.32326	ALPPS * 24hr down vs Sham * 24hr	0.377043	-1.36543	PH * 24hr down vs Sham * 24hr	0.0281	-2.30729	PVL * 24hr down vs Sham * 24hr	0.00334338	-3.33504	ALPPS * 96hr down vs Sham * 96hr	0.672082	1.15905	PH * 96hr up vs Sham * 96hr	0.789219	-1.10961	PVL * 96hr down vs Sham * 96hr
Syt3	synaptotagmin III	SIII	25731	ENSRNOG00000019318	GO:0000149|GO:0001786|GO:0005215|GO:0005509|GO:0005544|GO:0005768|GO:0016021|GO:0016079|GO:0017156|GO:0019905|GO:0030054|GO:0030276|GO:0030672|GO:0031340|GO:0042802|GO:0042803|GO:0045202|GO:0046982	chr1	RGD:3805	101473304	protein-coding	191595|192189|25716|306285|54309|59267|60564|60565|60566|60567|64440|80977	101459652	0.00021292	0.0692813	0.0790263	0.23686	-1.44025	ALPPS * 24hr down vs Sham * 24hr	0.00719607	-2.2928	PH * 24hr down vs Sham * 24hr	0.0193511	-2.00858	PVL * 24hr down vs Sham * 24hr	0.00043439	-3.34475	ALPPS * 96hr down vs Sham * 96hr	5.82798e-05	-4.46358	PH * 96hr down vs Sham * 96hr	0.0656081	-1.80329	PVL * 96hr down vs Sham * 96hr
Ttc25	tetratricopeptide repeat domain 25	RGD1311859	303534		GO:0005737	chr10	RGD:1311859	88281484	protein-coding		88252737	0.00156883	7.97825e-06	0.103972	0.367433	-1.3787	ALPPS * 24hr down vs Sham * 24hr	0.24316	-1.45614	PH * 24hr down vs Sham * 24hr	0.363772	1.33577	PVL * 24hr up vs Sham * 24hr	0.00153708	-3.35083	ALPPS * 96hr down vs Sham * 96hr	0.000237808	-4.52079	PH * 96hr down vs Sham * 96hr	0.195401	-1.59815	PVL * 96hr down vs Sham * 96hr
Papss2	3'-phosphoadenosine 5'-phosphosulfate synthase 2		294103	ENSRNOG00000011068	GO:0000103|GO:0003674|GO:0004020|GO:0004781|GO:0005524|GO:0005575|GO:0007596|GO:0008150|GO:0016310|GO:0060348	chr1	RGD:1307012	258461337	protein-coding	295443	258376175	5.46301e-06	0.0236787	0.196456	0.000385657	-2.25821	ALPPS * 24hr down vs Sham * 24hr	0.000702531	-1.97265	PH * 24hr down vs Sham * 24hr	0.00222466	-1.79828	PVL * 24hr down vs Sham * 24hr	2.00568e-06	-3.37586	ALPPS * 96hr down vs Sham * 96hr	0.00345394	-1.73666	PH * 96hr down vs Sham * 96hr	0.00253795	-1.90484	PVL * 96hr down vs Sham * 96hr
Mlxipl	MLX interacting protein-like	ChREBP|WS-bHLH|Wbscr14|bHLHd14	171078		GO:0000122|GO:0003677|GO:0003700|GO:0005515|GO:0005634|GO:0005654|GO:0005667|GO:0005737|GO:0005829|GO:0006110|GO:0006351|GO:0006357|GO:0008134|GO:0008284|GO:0009749|GO:0010255|GO:0019901|GO:0033137|GO:0035538|GO:0042593|GO:0042803|GO:0043565|GO:0045723|GO:0045821|GO:0045892|GO:0045893|GO:0045944|GO:0046889|GO:0046982|GO:0046983|GO:0055089|GO:0071157|GO:0071333|GO:0090324|GO:2000505	chr12	RGD:620400	26620779	protein-coding		26588220	0.00538325	0.572091	0.524164	0.0309532	-2.37765	ALPPS * 24hr down vs Sham * 24hr	0.132812	-1.67441	PH * 24hr down vs Sham * 24hr	0.247277	-1.47692	PVL * 24hr down vs Sham * 24hr	0.00173883	-3.47686	ALPPS * 96hr down vs Sham * 96hr	0.319445	-1.3957	PH * 96hr down vs Sham * 96hr	0.036234	-2.30779	PVL * 96hr down vs Sham * 96hr
Aspg	asparaginase homolog (S. cerevisiae)		246266	ENSRNOG00000012843	GO:0003847|GO:0004067|GO:0004622|GO:0006528|GO:0006644|GO:0016042	chr6	RGD:708388	145711786	protein-coding		145692075	0.0028003	0.919228	0.00308245	0.18876	-1.40666	ALPPS * 24hr down vs Sham * 24hr	0.00842053	-1.96748	PH * 24hr down vs Sham * 24hr	0.133438	-1.42183	PVL * 24hr down vs Sham * 24hr	6.03364e-05	-3.48075	ALPPS * 96hr down vs Sham * 96hr	0.945048	-1.01562	PH * 96hr down vs Sham * 96hr	0.323164	-1.28779	PVL * 96hr down vs Sham * 96hr
Fmo1	flavin containing monooxygenase 1	RFMO1A	25256	ENSRNOG00000034191	GO:0004497|GO:0004499|GO:0006082|GO:0006970|GO:0009404|GO:0016021|GO:0031227|GO:0032496|GO:0043231|GO:0050660|GO:0050661|GO:0070995	chr13	RGD:2622	85639778	protein-coding	246245|246247|246248|289193|685351|685365|84493	85607546	0.000399668	0.00409542	0.356042	0.331149	-1.49946	ALPPS * 24hr down vs Sham * 24hr	0.0174408	-2.63747	PH * 24hr down vs Sham * 24hr	0.271232	1.51023	PVL * 24hr up vs Sham * 24hr	0.00360727	-3.51152	ALPPS * 96hr down vs Sham * 96hr	0.000516791	-5.01838	PH * 96hr down vs Sham * 96hr	0.296281	-1.5474	PVL * 96hr down vs Sham * 96hr
Cyp2c23	cytochrome P450, family 2, subfamily c, polypeptide 23		83790	ENSRNOG00000013291	GO:0004497|GO:0005506|GO:0005789|GO:0008392|GO:0009055|GO:0016705|GO:0019369|GO:0020037|GO:0033574|GO:0043231|GO:0070330	chr1	RGD:620370	271248144	protein-coding	100909962|171380|171518|171522|24303|24894|25053|25086|266684|286953|286963|288517|292728|29277|29295|308445|310848|361631|54246|65210.chr5.1|65210.chr5.2|685222	271223504	8.17228e-08	0.000437893	0.00121194	5.00698e-06	-4.32088	ALPPS * 24hr down vs Sham * 24hr	2.7013e-08	-7.56886	PH * 24hr down vs Sham * 24hr	0.00186527	-2.01523	PVL * 24hr down vs Sham * 24hr	6.56197e-06	-3.58761	ALPPS * 96hr down vs Sham * 96hr	0.00101423	-2.13326	PH * 96hr down vs Sham * 96hr	0.0762494	-1.48041	PVL * 96hr down vs Sham * 96hr
Sarm1	sterile alpha and TIR motif containing 1		287545	ENSRNOG00000010244	GO:0005739|GO:0005874|GO:0007165|GO:0009749|GO:0031315|GO:0042981	chr10	RGD:1310078	65901277	protein-coding		65877570	0.000108117	0.0149418	0.100323	0.00491247	-3.1044	ALPPS * 24hr down vs Sham * 24hr	0.267202	-1.42066	PH * 24hr down vs Sham * 24hr	0.0243141	-2.15311	PVL * 24hr down vs Sham * 24hr	0.000807937	-3.63796	ALPPS * 96hr down vs Sham * 96hr	0.0808597	1.77129	PH * 96hr up vs Sham * 96hr	0.039334	-2.16424	PVL * 96hr down vs Sham * 96hr
Mug1	murinoglobulin 1		497794	ENSRNOG00000037188	GO:0004867|GO:0005615|GO:0006953|GO:0006954|GO:0030414	chr4	RGD:621366	221812407	protein-coding	100909666|24153|252922|362442|363104|406161|408236	221759546	9.16283e-09	2.61163e-06	0.0193092	4.54095e-08	-5.99823	ALPPS * 24hr down vs Sham * 24hr	5.05361e-08	-4.89746	PH * 24hr down vs Sham * 24hr	3.15776e-06	-3.08021	PVL * 24hr down vs Sham * 24hr	5.72393e-07	-3.67956	ALPPS * 96hr down vs Sham * 96hr	7.77725e-05	-2.29845	PH * 96hr down vs Sham * 96hr	0.00769261	-1.69158	PVL * 96hr down vs Sham * 96hr
Fetub	fetuin B	Fet|Pp63	83928	ENSRNOG00000001806	GO:0004869|GO:0005615	chr11	RGD:69293	84754149	protein-coding		84745605	0.000331816	0.128634	0.265827	0.0175127	-2.078	ALPPS * 24hr down vs Sham * 24hr	0.00428976	-2.28588	PH * 24hr down vs Sham * 24hr	0.0142291	-1.97366	PVL * 24hr down vs Sham * 24hr	9.70015e-05	-3.69595	ALPPS * 96hr down vs Sham * 96hr	0.00594333	-2.19665	PH * 96hr down vs Sham * 96hr	0.0718549	-1.69715	PVL * 96hr down vs Sham * 96hr
Cyp8b1	cytochrome P450, family 8, subfamily b, polypeptide 1		81924		GO:0008397	chr8	RGD:71016	129725866	protein-coding		129723896	0.00409274	0.251535	0.145631	0.0235895	-2.82371	ALPPS * 24hr down vs Sham * 24hr	0.585104	-1.22668	PH * 24hr down vs Sham * 24hr	0.100803	-1.90076	PVL * 24hr down vs Sham * 24hr	0.00272053	-3.77285	ALPPS * 96hr down vs Sham * 96hr	0.260763	-1.53491	PH * 96hr down vs Sham * 96hr	0.434028	1.3899	PVL * 96hr up vs Sham * 96hr
Tbkbp1	TBK1 binding protein 1	Prosapip2	266764	ENSRNOG00000009370	GO:0045087	chr10	RGD:631328	84874814	protein-coding		84861028	9.01013e-06	0.184165	0.0471928	0.00146387	-2.04898	ALPPS * 24hr down vs Sham * 24hr	0.0634045	-1.38794	PH * 24hr down vs Sham * 24hr	0.26296	-1.20883	PVL * 24hr down vs Sham * 24hr	1.07608e-06	-3.77344	ALPPS * 96hr down vs Sham * 96hr	0.000211571	-2.23821	PH * 96hr down vs Sham * 96hr	0.000240144	-2.43129	PVL * 96hr down vs Sham * 96hr
Mug2	murinoglobulin 2		408236	ENSRNOG00000033245	GO:0004866|GO:0004867|GO:0005615	chr4	RGD:1302962	221367890	protein-coding	100909666|24153|252922|362442|363104|406161|497794	221300459	1.56771e-09	3.90652e-06	0.0167323	1.27966e-08	-5.57643	ALPPS * 24hr down vs Sham * 24hr	1.25617e-08	-4.66154	PH * 24hr down vs Sham * 24hr	7.47572e-07	-3.02135	PVL * 24hr down vs Sham * 24hr	6.66459e-08	-3.85288	ALPPS * 96hr down vs Sham * 96hr	1.14174e-05	-2.38605	PH * 96hr down vs Sham * 96hr	0.00170539	-1.76419	PVL * 96hr down vs Sham * 96hr
Egfr	epidermal growth factor receptor	ERBB1|ErbB-1|Errp	24329	ENSRNOG00000004332	GO:0000186|GO:0000902|GO:0001889|GO:0001892|GO:0001942|GO:0001948|GO:0004713|GO:0004871|GO:0004888|GO:0005006|GO:0005102|GO:0005178|GO:0005515|GO:0005622|GO:0005634|GO:0005737|GO:0005768|GO:0005886|GO:0005976|GO:0006412|GO:0006970|GO:0006979|GO:0007165|GO:0007166|GO:0007173|GO:0007243|GO:0007435|GO:0007623|GO:0008283|GO:0008284|GO:0008544|GO:0009986|GO:0010960|GO:0014070|GO:0016020|GO:0016101|GO:…	chr14	RGD:2543	100617315	protein-coding	100361294|24337.chr10.1|24337.chr10.2|24514|25326|25614|29496|301348|303247|303882|50646|59323|84598	100438989	0.000211279	0.815184	0.207722	0.00150981	-3.29443	ALPPS * 24hr down vs Sham * 24hr	0.00389438	-2.55096	PH * 24hr down vs Sham * 24hr	0.0169361	-2.08591	PVL * 24hr down vs Sham * 24hr	0.000197116	-3.87575	ALPPS * 96hr down vs Sham * 96hr	0.313745	-1.32782	PH * 96hr down vs Sham * 96hr	0.0233193	-2.16456	PVL * 96hr down vs Sham * 96hr
Chrne	cholinergic receptor, nicotinic, epsilon (muscle)		29422	ENSRNOG00000003777	GO:0004889|GO:0005886|GO:0016021|GO:0030054|GO:0042391|GO:0045211	chr10	RGD:2353	56988822	protein-coding	170945|171131|24261|25102|25103|25590|25753|54239|54240|64574|65024|79557	56984503	0.000236273	0.087099	0.0662351	0.00193833	-4.27919	ALPPS * 24hr down vs Sham * 24hr	0.000109798	-6.14743	PH * 24hr down vs Sham * 24hr	0.0010002	-4.1187	PVL * 24hr down vs Sham * 24hr	0.00116564	-4.00979	ALPPS * 96hr down vs Sham * 96hr	0.158794	-1.66347	PH * 96hr down vs Sham * 96hr	0.0332335	-2.46607	PVL * 96hr down vs Sham * 96hr
Ppp1r3b	protein phosphatase 1, regulatory subunit 3B		192280	ENSRNOG00000011474	GO:0000164|GO:0004721|GO:0005977|GO:0005979|GO:0005981|GO:0019888|GO:0019899|GO:0042587|GO:0043231	chr16	RGD:621600	60101512	protein-coding	309513.chr1.1|309513.chr1.2|500036|691447	60089263	0.00160552	0.382327	0.150299	0.0446838	-2.46177	ALPPS * 24hr down vs Sham * 24hr	0.0165421	-2.70356	PH * 24hr down vs Sham * 24hr	0.268334	-1.52385	PVL * 24hr down vs Sham * 24hr	0.00173277	-4.0985	ALPPS * 96hr down vs Sham * 96hr	0.00618008	-3.24273	PH * 96hr down vs Sham * 96hr	0.000952158	-5.48467	PVL * 96hr down vs Sham * 96hr
Mfsd2a	major facilitator superfamily domain containing 2A	Mfsd2|RGD1310174	298504	ENSRNOG00000014008		chr5	RGD:1310174	144448324	protein-coding	500624	144433450	0.0358136	0.264311	0.0616122	0.874848	-1.06926	ALPPS * 24hr down vs Sham * 24hr	0.102719	-1.91922	PH * 24hr down vs Sham * 24hr	0.669513	1.17678	PVL * 24hr up vs Sham * 24hr	0.00195765	-4.12981	ALPPS * 96hr down vs Sham * 96hr	0.313301	-1.4778	PH * 96hr down vs Sham * 96hr	0.883514	-1.06427	PVL * 96hr down vs Sham * 96hr
Fam46c	family with sequence similarity 46, member C		310721	ENSRNOG00000015222		chr2	RGD:1359446	222262430	protein-coding	300870|302368	222244279	0.0152732	0.870707	0.0572289	0.870293	-1.0587	ALPPS * 24hr down vs Sham * 24hr	0.396829	-1.30751	PH * 24hr down vs Sham * 24hr	0.947694	1.0207	PVL * 24hr up vs Sham * 24hr	0.000366832	-4.17873	ALPPS * 96hr down vs Sham * 96hr	0.00188704	-3.22468	PH * 96hr down vs Sham * 96hr	0.0396109	-2.17748	PVL * 96hr down vs Sham * 96hr
Bhlhe40	basic helix-loop-helix family, member e40	Bhlhb2|Dec1|SHARP-2|Sharp2|Stra13|Stra14	79431	ENSRNOG00000007152	GO:0000122|GO:0000981|GO:0001078|GO:0001102|GO:0001191|GO:0003677|GO:0003705|GO:0005634|GO:0005730|GO:0005794|GO:0006351|GO:0006357|GO:0006366|GO:0007399|GO:0009649|GO:0019904|GO:0032922|GO:0042803|GO:0043153|GO:0043425|GO:0043426|GO:0043433|GO:0045892|GO:0046982|GO:0046983|GO:0048168|GO:0070888	chr4	RGD:68439	205175829	protein-coding		205170129	0.0139538	0.326696	0.0595958	0.549865	-1.29044	ALPPS * 24hr down vs Sham * 24hr	0.138819	-1.79359	PH * 24hr down vs Sham * 24hr	0.846577	-1.07612	PVL * 24hr down vs Sham * 24hr	0.00178555	-4.18313	ALPPS * 96hr down vs Sham * 96hr	0.00916212	-3.07842	PH * 96hr down vs Sham * 96hr	0.00139669	-5.21698	PVL * 96hr down vs Sham * 96hr
Mst1r	macrophage stimulating 1 receptor (c-met-related tyrosine kinase)	Cdw136|Ptk8|Ron|Stk	300999	ENSRNOG00000032618	GO:0001725|GO:0004713|GO:0004872|GO:0005524|GO:0005886|GO:0007275|GO:0009615|GO:0016021|GO:0019899|GO:0043406|GO:0051897	chr8	RGD:1306465	116054449	protein-coding	140585|24553|25232|308444	116040918	0.0269977	0.00217179	0.011103	0.712597	-1.14553	ALPPS * 24hr down vs Sham * 24hr	0.546756	-1.22096	PH * 24hr down vs Sham * 24hr	0.495758	1.25368	PVL * 24hr up vs Sham * 24hr	0.000505599	-4.27372	ALPPS * 96hr down vs Sham * 96hr	0.0971673	-1.77652	PH * 96hr down vs Sham * 96hr	0.00107157	-4.40873	PVL * 96hr down vs Sham * 96hr
Hcn3	hyperpolarization-activated cyclic nucleotide-gated potassium channel 3		114245	ENSRNOG00000020444	GO:0005249|GO:0005272|GO:0016021|GO:0030552	chr2	RGD:620691	207888575	protein-coding	114032|114244|116745|117018|170739|171146|246325.chr9.1|246325.chr9.2|27150|59266|65198|83686|84390|85258|85259	207875210	0.0431901	5.93903e-09	0.172985	0.538808	-1.289	ALPPS * 24hr down vs Sham * 24hr	0.646242	-1.18418	PH * 24hr down vs Sham * 24hr	0.508943	1.27669	PVL * 24hr up vs Sham * 24hr	0.00122864	-4.28103	ALPPS * 96hr down vs Sham * 96hr	0.118917	-1.81964	PH * 96hr down vs Sham * 96hr	0.127094	-1.92237	PVL * 96hr down vs Sham * 96hr
Slc2a5	solute carrier family 2 (facilitated glucose/fructose transporter), member 5		65197	ENSRNOG00000017693	GO:0005353|GO:0005355|GO:0015755|GO:0015758|GO:0016020|GO:0016021	chr5	RGD:68328	170808467	protein-coding	100362644|24778|25139|25351|25551|501925	170782871	0.00217481	3.68218e-06	0.246011	0.36759	-1.4577	ALPPS * 24hr down vs Sham * 24hr	0.0158587	-2.6995	PH * 24hr down vs Sham * 24hr	0.16766	-1.69356	PVL * 24hr down vs Sham * 24hr	0.00111036	-4.39089	ALPPS * 96hr down vs Sham * 96hr	0.00139556	-4.20922	PH * 96hr down vs Sham * 96hr	0.118959	-1.95864	PVL * 96hr down vs Sham * 96hr
Icam5	intercellular adhesion molecule 5, telencephalin		313785	ENSRNOG00000020694	GO:0005886|GO:0006909|GO:0016337	chr8	RGD:1305039	22114077	protein-coding	25464|298702|360647	22107090	0.000848113	0.00184033	0.0655238	0.355588	-1.52036	ALPPS * 24hr down vs Sham * 24hr	0.00140805	-4.7368	PH * 24hr down vs Sham * 24hr	0.0378174	-2.45844	PVL * 24hr down vs Sham * 24hr	0.00198344	-4.42437	ALPPS * 96hr down vs Sham * 96hr	0.00313899	-4.03994	PH * 96hr down vs Sham * 96hr	0.746004	-1.1559	PVL * 96hr down vs Sham * 96hr
Sez6	seizure related 6 homolog (mouse)		192247	ENSRNOG00000009350	GO:0005576|GO:0005615|GO:0005737|GO:0005886|GO:0016020|GO:0016021|GO:0030054|GO:0042995|GO:0043197|GO:0043198|GO:0045202|GO:0050773|GO:0060079|GO:1900006|GO:2000171	chr10	RGD:619780	66759039	protein-coding	24235|25651|289010|289395|29259|29333|304554|308988|364634.chr16.1|364634.chr16.2|364634.chr16.3|54243|64036|685899	66710425	0.00248526	0.0175259	0.611638	0.0317826	-3.11109	ALPPS * 24hr down vs Sham * 24hr	0.0034138	-4.46994	PH * 24hr down vs Sham * 24hr	0.0877738	-2.18432	PVL * 24hr down vs Sham * 24hr	0.00326213	-4.51368	ALPPS * 96hr down vs Sham * 96hr	0.0314751	-2.76575	PH * 96hr down vs Sham * 96hr	0.233132	-1.80961	PVL * 96hr down vs Sham * 96hr
MGC93861	hypothetical protein LOC682010		682010			chr1	RGD:1588156	268751978	protein-coding		268750619	0.0235933	0.0845587	0.220397	0.35964	-1.46551	ALPPS * 24hr down vs Sham * 24hr	0.408496	-1.3601	PH * 24hr down vs Sham * 24hr	0.390466	-1.37695	PVL * 24hr down vs Sham * 24hr	0.000914137	-4.53169	ALPPS * 96hr down vs Sham * 96hr	0.0275755	-2.42896	PH * 96hr down vs Sham * 96hr	0.242854	-1.63569	PVL * 96hr down vs Sham * 96hr
Slc22a6	solute carrier family 22 (organic anion transporter), member 6	Oat1|Orctl1|Paht|Roat1	29509	ENSRNOG00000018215	GO:0005452|GO:0005515|GO:0005886|GO:0005887|GO:0005901|GO:0006820|GO:0008514|GO:0015347|GO:0015711|GO:0015742|GO:0016323|GO:0031427|GO:0034220|GO:0043234|GO:0043252|GO:0097254	chr1	RGD:69338	231770063	protein-coding	192273|24904|293686|29503|29504|29726|299944|310732|316062|365398|685081|89776	231761843	0.00288727	0.000127155	0.11684	0.103211	-1.78864	ALPPS * 24hr down vs Sham * 24hr	0.479154	-1.24225	PH * 24hr down vs Sham * 24hr	0.056009	-1.86194	PVL * 24hr down vs Sham * 24hr	0.000148433	-4.64338	ALPPS * 96hr down vs Sham * 96hr	0.112295	-1.65787	PH * 96hr down vs Sham * 96hr	0.233132	-1.51542	PVL * 96hr down vs Sham * 96hr
Hal	histidine ammonia lyase	histidase	29301	ENSRNOG00000004502	GO:0004397|GO:0005829|GO:0006547|GO:0006548|GO:0009058|GO:0019556|GO:0019557	chr7	RGD:68363	34421405	protein-coding		34391142	0.00251035	0.140579	0.00546918	0.260204	-1.47317	ALPPS * 24hr down vs Sham * 24hr	0.0328036	-2.01243	PH * 24hr down vs Sham * 24hr	0.00378872	-2.78229	PVL * 24hr down vs Sham * 24hr	0.00010899	-4.80565	ALPPS * 96hr down vs Sham * 96hr	0.00745653	-2.51621	PH * 96hr down vs Sham * 96hr	0.645208	-1.16808	PVL * 96hr down vs Sham * 96hr
Socs2	suppressor of cytokine signaling 2	Cish2|Socs-2	84607	ENSRNOG00000008965	GO:0003674|GO:0005131|GO:0005159|GO:0005575|GO:0007568|GO:0007595|GO:0009968|GO:0016567|GO:0032355|GO:0032870|GO:0035556|GO:0040008|GO:0040014|GO:0040015|GO:0043434|GO:0045666|GO:0046426|GO:0060396|GO:0060749	chr7	RGD:69273	36560623	protein-coding	252971|305828|500616|83681	36558029	0.000141454	0.0421747	0.604369	0.00321965	-5.15265	ALPPS * 24hr down vs Sham * 24hr	0.000560601	-6.26743	PH * 24hr down vs Sham * 24hr	0.00074015	-5.90492	PVL * 24hr down vs Sham * 24hr	0.0015733	-5.03342	ALPPS * 96hr down vs Sham * 96hr	0.0167447	-3.07279	PH * 96hr down vs Sham * 96hr	0.0033353	-5.1105	PVL * 96hr down vs Sham * 96hr
Olr59	olfactory receptor 59	Olfr78|Or51e2|RA1c	170816	ENSRNOG00000018606	GO:0004930|GO:0004984|GO:0005886|GO:0016021|GO:0050911	chr1	RGD:628858	174088103	protein-coding	293246|293247|293251|293255|293271|365323|405004|405910|405912	174082179	9.98449e-06	0.191056	0.425162	0.000125434	-5.11157	ALPPS * 24hr down vs Sham * 24hr	8.21097e-05	-4.59311	PH * 24hr down vs Sham * 24hr	0.00214994	-2.84292	PVL * 24hr down vs Sham * 24hr	4.06892e-05	-5.13144	ALPPS * 96hr down vs Sham * 96hr	0.0035224	-2.65242	PH * 96hr down vs Sham * 96hr	0.0704441	-1.84016	PVL * 96hr down vs Sham * 96hr
Acly	ATP citrate lyase	ACL|Clatp	24159	ENSRNOG00000016924	GO:0003878|GO:0004775|GO:0005524|GO:0005634|GO:0005730|GO:0005737|GO:0005739|GO:0005886|GO:0006084|GO:0006085|GO:0006101|GO:0006629|GO:0006633|GO:0044262|GO:0046872|GO:0048037	chr10	RGD:2018	88236092	protein-coding	114597	88185495	3.2459e-05	3.68676e-06	0.154383	0.00351977	-2.71083	ALPPS * 24hr down vs Sham * 24hr	0.00500411	-2.33244	PH * 24hr down vs Sham * 24hr	0.298811	-1.31629	PVL * 24hr down vs Sham * 24hr	1.43142e-05	-5.21875	ALPPS * 96hr down vs Sham * 96hr	0.000176224	-3.62203	PH * 96hr down vs Sham * 96hr	0.00102806	-3.23801	PVL * 96hr down vs Sham * 96hr
Mir295-1	microRNA mir-295-1	Mir295|rno-mir-295|rno-mir-295-1	100314273	ENSRNOG00000046290		chr1	RGD:4108499|miRBase:MI0012611	63523065	miscRNA		63522985	2.2075e-05	0.693921	0.231192	0.000486989	-8.27163	ALPPS * 24hr down vs Sham * 24hr	5.92497e-05	-10.6821	PH * 24hr down vs Sham * 24hr	0.00161947	-5.10781	PVL * 24hr down vs Sham * 24hr	0.00140054	-5.26829	ALPPS * 96hr down vs Sham * 96hr	0.00190213	-4.9362	PH * 96hr down vs Sham * 96hr	0.000394336	-8.71163	PVL * 96hr down vs Sham * 96hr
Fasn	fatty acid synthase		50671	ENSRNOG00000045636	GO:0004312|GO:0004313|GO:0004314|GO:0004315|GO:0004316|GO:0004317|GO:0004319|GO:0004320|GO:0005737|GO:0005739|GO:0005794|GO:0005886|GO:0006084|GO:0006633|GO:0008144|GO:0008270|GO:0008610|GO:0016295|GO:0016296|GO:0042470|GO:0042587|GO:0042802|GO:0042803|GO:0047451|GO:0070402|GO:0071353	chr10	RGD:620665	109597217	protein-coding		109579051	0.000477899	1.46198e-05	0.0473271	0.0264943	-2.34838	ALPPS * 24hr down vs Sham * 24hr	0.0943159	-1.73794	PH * 24hr down vs Sham * 24hr	0.98418	1.00624	PVL * 24hr up vs Sham * 24hr	7.79711e-05	-5.4432	ALPPS * 96hr down vs Sham * 96hr	0.000766995	-3.73276	PH * 96hr down vs Sham * 96hr	0.000849654	-4.2821	PVL * 96hr down vs Sham * 96hr
Calml3	calmodulin-like 3		307100	ENSRNOG00000031955	GO:0003674|GO:0005509|GO:0005575|GO:0008150	chr17	RGD:1305499	71777089	protein-coding	171051|360970|363909|365194|365394|691455	71775714	4.15593e-05	0.373924	0.57984	0.00043064	-8.76871	ALPPS * 24hr down vs Sham * 24hr	0.137147	-1.95228	PH * 24hr down vs Sham * 24hr	0.000223505	-8.08153	PVL * 24hr down vs Sham * 24hr	0.00129482	-5.47693	ALPPS * 96hr down vs Sham * 96hr	0.0238805	-2.92925	PH * 96hr down vs Sham * 96hr	0.00129506	-6.69407	PVL * 96hr down vs Sham * 96hr
Mir292	microRNA mir-292	rno-mir-292	100314062	ENSRNOG00000035495		chr1	RGD:2325541|miRBase:MI0000966	63524562	miscRNA	100314061|100314136|100314137|100314249|100526632	63524481	0.00119531	0.558475	0.539161	0.00546926	-5.8299	ALPPS * 24hr down vs Sham * 24hr	0.00214368	-6.07142	PH * 24hr down vs Sham * 24hr	0.129656	-2.16839	PVL * 24hr down vs Sham * 24hr	0.00283379	-5.67382	ALPPS * 96hr down vs Sham * 96hr	0.0760146	-2.51167	PH * 96hr down vs Sham * 96hr	0.223921	-1.98148	PVL * 96hr down vs Sham * 96hr
Aox3	aldehyde oxidase 3	Aoh1	493909		GO:0004031|GO:0009055|GO:0030151|GO:0055114	chr9	RGD:1359328	64896031	protein-coding		64810460	0.0143826	0.465749	0.245602	0.104047	-2.6125	ALPPS * 24hr down vs Sham * 24hr	0.110052	-2.32316	PH * 24hr down vs Sham * 24hr	0.695959	-1.21786	PVL * 24hr down vs Sham * 24hr	0.00268752	-6.0339	ALPPS * 96hr down vs Sham * 96hr	0.0727297	-2.60831	PH * 96hr down vs Sham * 96hr	0.011793	-4.94436	PVL * 96hr down vs Sham * 96hr
A1i3	alpha-1-inhibitor III		297568			chr4	RGD:1584999	221648218	protein-coding		221588866	1.47413e-08	0.0219467	0.38919	3.54321e-07	-6.48639	ALPPS * 24hr down vs Sham * 24hr	7.07623e-07	-4.84663	PH * 24hr down vs Sham * 24hr	5.78722e-06	-3.72313	PVL * 24hr down vs Sham * 24hr	1.00196e-07	-6.38849	ALPPS * 96hr down vs Sham * 96hr	1.4158e-05	-3.35733	PH * 96hr down vs Sham * 96hr	0.000400153	-2.61823	PVL * 96hr down vs Sham * 96hr
Mir294	microRNA mir-294	rno-mir-294	100314137	ENSRNOG00000040410		chr1	RGD:2325474|miRBase:MI0012610	63523178	miscRNA	100314061|100314062|100314136|100314249|100526632	63523108	0.00141436	0.834856	0.844819	0.0107548	-5.75154	ALPPS * 24hr down vs Sham * 24hr	0.00377412	-6.32972	PH * 24hr down vs Sham * 24hr	0.0362543	-3.42964	PVL * 24hr down vs Sham * 24hr	0.00265981	-6.95212	ALPPS * 96hr down vs Sham * 96hr	0.022928	-3.89391	PH * 96hr down vs Sham * 96hr	0.0612956	-3.35556	PVL * 96hr down vs Sham * 96hr
Edar	ectodysplasin-A receptor	RGD1561714	365581		GO:0001942|GO:0003674|GO:0004872|GO:0005575|GO:0005886|GO:0007165|GO:0008150|GO:0042346|GO:0042475|GO:0043473|GO:0045177|GO:0060662	chr20	RGD:1561714	30032695	protein-coding		29999034	0.0109108	0.249976	0.430179	0.157764	-2.26766	ALPPS * 24hr down vs Sham * 24hr	0.247097	-1.80883	PH * 24hr down vs Sham * 24hr	0.189121	-1.96855	PVL * 24hr down vs Sham * 24hr	0.00100661	-7.61361	ALPPS * 96hr down vs Sham * 96hr	0.0167747	-3.78824	PH * 96hr down vs Sham * 96hr	0.0718414	-2.91033	PVL * 96hr down vs Sham * 96hr
Abcg5	ATP-binding cassette, subfamily G (WHITE), member 5		114628	ENSRNOG00000005250	GO:0005524|GO:0006200|GO:0007584|GO:0007588|GO:0010212|GO:0010949|GO:0015918|GO:0016020|GO:0016021|GO:0016324|GO:0016887|GO:0017127|GO:0030300|GO:0030301|GO:0033344|GO:0042493|GO:0042632|GO:0043190|GO:0045177|GO:0045796|GO:0046982	chr6	RGD:620298	7896799	protein-coding	155192|286970|287112|287788|289453|293442|293444|299609|300664|301482|303637|303638|305142|310836|312382|313210|365362|79248	7871269	0.0423876	0.299621	0.0107783	0.396759	1.5329	ALPPS * 24hr up vs Sham * 24hr	0.363612	-1.50745	PH * 24hr down vs Sham * 24hr	0.642736	1.23024	PVL * 24hr up vs Sham * 24hr	0.000330694	-7.85658	ALPPS * 96hr down vs Sham * 96hr	0.0478297	-2.57997	PH * 96hr down vs Sham * 96hr	0.711195	-1.20279	PVL * 96hr down vs Sham * 96hr
Lhx8	LIM homeobox 8	Lhx7	365963	ENSRNOG00000028348	GO:0007611|GO:0008585|GO:0021879|GO:0021884|GO:0042475	chr2	RGD:1308749	279258253	protein-coding	124451|170671|245979|257634|289201|296706|362176|57233|64444	279235991	1.26876e-05	0.0384888	0.111761	0.017937	-2.92579	ALPPS * 24hr down vs Sham * 24hr	0.00140976	-4.13912	PH * 24hr down vs Sham * 24hr	0.00522638	-3.26576	PVL * 24hr down vs Sham * 24hr	4.20259e-05	-8.13862	ALPPS * 96hr down vs Sham * 96hr	5.45288e-06	-12.6638	PH * 96hr down vs Sham * 96hr	0.00467983	-3.8398	PVL * 96hr down vs Sham * 96hr
Zfp354a	zinc finger protein 354A	Kid1|Tcf17|Znf354a	24522	ENSRNOG00000003634	GO:0000122|GO:0001666|GO:0001822|GO:0003677|GO:0003700|GO:0005634|GO:0005730|GO:0006351|GO:0007576|GO:0008270|GO:0051593	chr10	RGD:2967	36370635	protein-coding	497896|498945|78972	36359228	0.00121037	0.00368409	0.49328	0.0234488	-4.56847	ALPPS * 24hr down vs Sham * 24hr	0.027262	-3.73268	PH * 24hr down vs Sham * 24hr	0.840085	1.11612	PVL * 24hr up vs Sham * 24hr	0.00140313	-8.33235	ALPPS * 96hr down vs Sham * 96hr	0.0054233	-5.78588	PH * 96hr down vs Sham * 96hr	0.0744253	-3.16379	PVL * 96hr down vs Sham * 96hr
Lamc3	laminin gamma 3		311862		GO:0000904|GO:0005604|GO:0007601|GO:0014002|GO:0060041	chr3	RGD:1309399	14686842	protein-coding		14625724	2.71e-05	0.110713	0.176901	0.000477232	-6.49012	ALPPS * 24hr down vs Sham * 24hr	0.00855756	-3.09538	PH * 24hr down vs Sham * 24hr	0.000174894	-6.49012	PVL * 24hr down vs Sham * 24hr	4.28235e-05	-8.67288	ALPPS * 96hr down vs Sham * 96hr	0.00113468	-4.51423	PH * 96hr down vs Sham * 96hr	0.0262706	-2.79264	PVL * 96hr down vs Sham * 96hr
Egfl6	EGF-like-domain, multiple 6		317470	ENSRNOG00000004275	GO:0005509|GO:0005604|GO:0010811|GO:0016020|GO:0030198|GO:0031012	chrX	RGD:1563321	29881382	protein-coding	406166	29823750	0.0194518	0.00822753	0.296627	0.312955	-1.96131	ALPPS * 24hr down vs Sham * 24hr	0.38355	-1.67833	PH * 24hr down vs Sham * 24hr	0.416212	-1.6197	PVL * 24hr down vs Sham * 24hr	0.00145318	-9.71151	ALPPS * 96hr down vs Sham * 96hr	0.0124039	-5.21088	PH * 96hr down vs Sham * 96hr	0.0172951	-5.67921	PVL * 96hr down vs Sham * 96hr
Apoa4	apolipoprotein A-IV	Apo-AIV|ApoA-IV|apoAIV	25080		GO:0002227|GO:0005507|GO:0005615|GO:0006869|GO:0006982|GO:0007159|GO:0008203|GO:0008289|GO:0009986|GO:0010873|GO:0010898|GO:0014012|GO:0016209|GO:0017127|GO:0019430|GO:0030300|GO:0031210|GO:0032094|GO:0032374|GO:0033344|GO:0033700|GO:0034014|GO:0034361|GO:0034364|GO:0034372|GO:0034445|GO:0035634|GO:0042157|GO:0042627|GO:0042632|GO:0042744|GO:0042803|GO:0043499|GO:0043691|GO:0044240|GO:0045723|GO:…	chr8	RGD:2132	49165333	protein-coding		49163055	8.63188e-05	0.190502	0.0505867	0.0832481	-2.06671	ALPPS * 24hr down vs Sham * 24hr	0.0185703	-2.52658	PH * 24hr down vs Sham * 24hr	0.317759	-1.43427	PVL * 24hr down vs Sham * 24hr	1.09085e-05	-10.1353	ALPPS * 96hr down vs Sham * 96hr	6.61796e-05	-7.01003	PH * 96hr down vs Sham * 96hr	0.0239732	-2.67831	PVL * 96hr down vs Sham * 96hr
Ush2a	Usher syndrome 2A (autosomal recessive, mild)	RGD1560269	289369		GO:0001917|GO:0002142|GO:0005518|GO:0005578|GO:0005604|GO:0005737|GO:0007601|GO:0007605|GO:0016324|GO:0017022|GO:0032391|GO:0032421|GO:0043025|GO:0045494|GO:0048496|GO:0050896|GO:0050953|GO:0060113|GO:0060171	chr13	RGD:628777	112057548	protein-coding		111395505	0.00133949	0.00980064	0.0435653	0.039207	-3.9588	ALPPS * 24hr down vs Sham * 24hr	0.0139196	-4.57313	PH * 24hr down vs Sham * 24hr	0.0156353	-4.42917	PVL * 24hr down vs Sham * 24hr	0.000399578	-12.1596	ALPPS * 96hr down vs Sham * 96hr	0.902798	-1.06961	PH * 96hr down vs Sham * 96hr	0.0164282	-5.1998	PVL * 96hr down vs Sham * 96hr
Inmt	indolethylamine N-methyltransferase		368066	ENSRNOG00000011250	GO:0004790|GO:0005829|GO:0009308|GO:0030748|GO:0032259	chr4	RGD:1597087	150043447	protein-coding	300691	150039151	1.90618e-06	0.0756918	0.870084	0.00122431	-23.4815	ALPPS * 24hr down vs Sham * 24hr	1.35414e-05	-95.5981	PH * 24hr down vs Sham * 24hr	0.0698484	-3.94571	PVL * 24hr down vs Sham * 24hr	0.000782707	-19.7584	ALPPS * 96hr down vs Sham * 96hr	1.02631e-05	-107.626	PH * 96hr down vs Sham * 96hr	0.0191665	-7.91698	PVL * 96hr down vs Sham * 96hr
Abcg8	ATP-binding cassette, subfamily G (WHITE), member 8		155192	ENSRNOG00000005420	GO:0005524|GO:0006200|GO:0007584|GO:0007588|GO:0010949|GO:0015248|GO:0015914|GO:0015918|GO:0016020|GO:0016021|GO:0016324|GO:0016887|GO:0017127|GO:0030300|GO:0030301|GO:0033344|GO:0042493|GO:0042632|GO:0043190|GO:0045796|GO:0046982|GO:0055092	chr6	RGD:620300	7916593	protein-coding	114628|286970|287112|287788|289453|293442|293444|299609|300664|301482|303637|303638|305142|310836|312382|313210|365362|79248	7897005	0.0211218	0.177814	0.0318121	0.815972	-1.17807	ALPPS * 24hr down vs Sham * 24hr	0.290602	-1.97154	PH * 24hr down vs Sham * 24hr	0.617086	-1.37168	PVL * 24hr down vs Sham * 24hr	0.000251779	-20.1798	ALPPS * 96hr down vs Sham * 96hr	0.0684916	-3.38664	PH * 96hr down vs Sham * 96hr	0.607712	-1.43744	PVL * 96hr down vs Sham * 96hr
Tenm2	teneurin transmembrane protein 2	Odz2	117242		GO:0000122|GO:0005102|GO:0005515|GO:0005634|GO:0005783|GO:0005794|GO:0005886|GO:0005911|GO:0006351|GO:0007157|GO:0007165|GO:0007411|GO:0007417|GO:0016021|GO:0016337|GO:0016605|GO:0030054|GO:0030175|GO:0030425|GO:0030426|GO:0035584|GO:0042803|GO:0043005|GO:0043197|GO:0045202|GO:0045211|GO:0046982|GO:0050839|GO:0051491	chr10	RGD:727907	21659087	protein-coding		20716458	0.00733658	0.204124	0.361113	0.132593	-3.55493	ALPPS * 24hr down vs Sham * 24hr	0.173319	-2.771	PH * 24hr down vs Sham * 24hr	0.407481	-1.83429	PVL * 24hr down vs Sham * 24hr	0.000597746	-22.8734	ALPPS * 96hr down vs Sham * 96hr	0.0233908	-6.09299	PH * 96hr down vs Sham * 96hr	0.0245874	-7.38893	PVL * 96hr down vs Sham * 96hr
Prph	peripherin	Perf|Prph1	24688	ENSRNOG00000015643	GO:0005198|GO:0005515|GO:0005882|GO:0005883|GO:0030424|GO:0042622|GO:0043025|GO:0044299|GO:0045098|GO:0045104	chrX	RGD:3414	115251138	protein-coding	116685|24387|24503|24587|25491|299625|60374|64362|81818|83613	115247359	0.000318401	0.52638	0.796021	0.00136591	-25.8003	ALPPS * 24hr down vs Sham * 24hr	0.0217938	-6.58216	PH * 24hr down vs Sham * 24hr	0.0387166	-5.28973	PVL * 24hr down vs Sham * 24hr	0.000604878	-24.8571	ALPPS * 96hr down vs Sham * 96hr	0.0226262	-6.49005	PH * 96hr down vs Sham * 96hr	0.0068511	-13.2771	PVL * 96hr down vs Sham * 96hr
Rgs16	regulator of G-protein signaling 16		360857	ENSRNOG00000027024	GO:0005096|GO:0005737|GO:0005886|GO:0038032|GO:0043547|GO:0045121	chr13	RGD:1589741	76148774	protein-coding	289076|29480|29481|308118|362477|498246|54289|54291|54294|54296|54297|59293	76145330	0.0558589	0.395063	0.0470632	0.803617	1.24965	ALPPS * 24hr up vs Sham * 24hr	0.869893	-1.14021	PH * 24hr down vs Sham * 24hr	0.199169	2.88639	PVL * 24hr up vs Sham * 24hr	0.000655238	-30.8185	ALPPS * 96hr down vs Sham * 96hr	0.0230097	-7.44533	PH * 96hr down vs Sham * 96hr	0.125045	-4.19884	PVL * 96hr down vs Sham * 96hr
Stac3	SH3 and cysteine rich domain 3		362895	ENSRNOG00000008050	GO:0035556|GO:0042802|GO:0046872	chr7	RGD:1308964	70988655	protein-coding	363674	70981252	4.77548e-05	0.00265512	0.125417	0.000270698	-267.735	ALPPS * 24hr down vs Sham * 24hr	2.16237e-05	-644.954	PH * 24hr down vs Sham * 24hr	0.00634297	-27.765	PVL * 24hr down vs Sham * 24hr	0.00159636	-57.1059	ALPPS * 96hr down vs Sham * 96hr	0.0222409	-14.3569	PH * 96hr down vs Sham * 96hr	0.225524	-4.34728	PVL * 96hr down vs Sham * 96hr

## Sheet: PVLvsSham
Gene Symbol	Description	Aliases	Entrez ID	Ensembl ID	GO Accession	Chromosome	DBXrefs	End	Gene Type	Paralogs	Start	p-value(Type)	p-value(Time)	p-value(Type * Time)	p-value(ALPPS * 24hr vs. Sham * 24hr)	Fold-Change(ALPPS * 24hr vs. Sham * 24hr)	Fold-Change(ALPPS * 24hr vs. Sham * 24hr) (Description)	p-value(PH * 24hr vs. Sham * 24hr)	Fold-Change(PH * 24hr vs. Sham * 24hr)	Fold-Change(PH * 24hr vs. Sham * 24hr) (Description)	p-value(PVL * 24hr vs. Sham * 24hr)	Fold-Change(PVL * 24hr vs. Sham * 24hr)	Fold-Change(PVL * 24hr vs. Sham * 24hr) (Description)	p-value(ALPPS * 96hr vs. Sham * 96hr)	Fold-Change(ALPPS * 96hr vs. Sham * 96hr)	Fold-Change(ALPPS * 96hr vs. Sham * 96hr) (Description)	p-value(PH * 96hr vs. Sham * 96hr)	Fold-Change(PH * 96hr vs. Sham * 96hr)	Fold-Change(PH * 96hr vs. Sham * 96hr) (Description)	p-value(PVL * 96hr vs. Sham * 96hr)	Fold-Change(PVL * 96hr vs. Sham * 96hr)	Fold-Change(PVL * 96hr vs. Sham * 96hr) (Description)
Aqp7	aquaporin 7		29171	ENSRNOG00000009686	GO:0005737|GO:0005886|GO:0005911|GO:0006833|GO:0007283|GO:0015250|GO:0015254|GO:0015265|GO:0015793|GO:0015840|GO:0016021|GO:0030529|GO:0031526|GO:0042493|GO:0070295	chr5	RGD:2145	61902549	protein-coding	65054|65133	61888637	1.19107e-08	2.65651e-05	0.208091	2.40324e-06	26.3234	ALPPS * 24hr up vs Sham * 24hr	2.66468e-07	33.9348	PH * 24hr up vs Sham * 24hr	7.15397e-07	25.682	PVL * 24hr up vs Sham * 24hr	2.91861e-07	33.0513	ALPPS * 96hr up vs Sham * 96hr	7.66947e-06	13.9832	PH * 96hr up vs Sham * 96hr	1.44665e-06	30.4955	PVL * 96hr up vs Sham * 96hr
Lgals4	lectin, galactoside-binding, soluble, 4	L-36|L36LBI	25474	ENSRNOG00000020338	GO:0030246	chr1	RGD:3003	88208309	protein-coding	116641|117130|25475|25476|293710|29518|360983	88200595	0.0134012	0.00773181	0.00677986	0.415162	-1.84013	ALPPS * 24hr down vs Sham * 24hr	0.745905	-1.23947	PH * 24hr down vs Sham * 24hr	0.744191	1.24134	PVL * 24hr up vs Sham * 24hr	0.000313177	21.8095	ALPPS * 96hr up vs Sham * 96hr	0.00102959	14.5809	PH * 96hr up vs Sham * 96hr	0.000351139	30.0298	PVL * 96hr up vs Sham * 96hr
Scn3b	sodium channel, voltage-gated, type III, beta	Scnb3	245956	ENSRNOG00000006937	GO:0001518|GO:0003674|GO:0005886|GO:0006814|GO:0007399|GO:0010460|GO:0010765|GO:0016021|GO:0017080|GO:0019233|GO:0030018|GO:0034765|GO:0035725|GO:0044325|GO:0051899|GO:0060048|GO:0060371|GO:0060373|GO:0061337|GO:0072659|GO:0086002|GO:0086005|GO:0086006|GO:0086010|GO:0086012|GO:0086014|GO:0086070|GO:0086091|GO:2000649	chr8	RGD:621657	61402266	protein-coding	29686	61379751	1.24995e-05	0.000109763	0.00800713	0.00345686	6.7339	ALPPS * 24hr up vs Sham * 24hr	0.0342053	3.12627	PH * 24hr up vs Sham * 24hr	0.18821	1.95827	PVL * 24hr up vs Sham * 24hr	1.62187e-05	22.5332	ALPPS * 96hr up vs Sham * 96hr	1.92456e-06	43.5521	PH * 96hr up vs Sham * 96hr	6.91165e-05	20.595	PVL * 96hr up vs Sham * 96hr
Rnf186	ring finger protein 186		690433	ENSRNOG00000017244	GO:0008270	chr5	RGD:1596075	161158029	protein-coding		161156805	0.0310564	0.0844525	0.00202842	0.104097	-2.83014	ALPPS * 24hr down vs Sham * 24hr	0.215035	-2.00408	PH * 24hr down vs Sham * 24hr	0.467164	-1.49198	PVL * 24hr down vs Sham * 24hr	0.0038939	6.34408	ALPPS * 96hr up vs Sham * 96hr	0.000591319	10.6078	PH * 96hr up vs Sham * 96hr	0.000177253	20.5417	PVL * 96hr up vs Sham * 96hr
Colq	collagen-like tail subunit (single strand of homotrimer) of asymmetric acetylcholinesterase		29755		GO:0005198|GO:0005581|GO:0005605|GO:0008201|GO:0030054|GO:0042135|GO:0045202	chr16	RGD:2377	7608336	protein-coding		7553135	0.000313193	0.0127129	0.136488	0.0728131	2.8321	ALPPS * 24hr up vs Sham * 24hr	0.306948	1.66353	PH * 24hr up vs Sham * 24hr	0.0155883	3.74663	PVL * 24hr up vs Sham * 24hr	0.00408883	5.18017	ALPPS * 96hr up vs Sham * 96hr	0.00198915	6.16709	PH * 96hr up vs Sham * 96hr	7.15796e-05	19.6535	PVL * 96hr up vs Sham * 96hr
Slc15a5	solute carrier family 15, member 5	RGD1564925	502918	ENSRNOG00000007717	GO:0005215|GO:0016020	chr4	RGD:1564925	236317092	protein-coding	117261|246239|246280|60577	236224617	0.00136386	0.0580118	0.135772	0.291844	1.9057	ALPPS * 24hr up vs Sham * 24hr	0.134633	2.30739	PH * 24hr up vs Sham * 24hr	0.0628212	2.89859	PVL * 24hr up vs Sham * 24hr	0.0010887	8.64741	ALPPS * 96hr up vs Sham * 96hr	0.0119896	4.56848	PH * 96hr up vs Sham * 96hr	0.000243671	17.678	PVL * 96hr up vs Sham * 96hr
Fabp4	fatty acid binding protein 4, adipocyte	Albp|aP2	79451	ENSRNOG00000010805	GO:0001816|GO:0005215|GO:0005504|GO:0005515|GO:0005634|GO:0005737|GO:0005811|GO:0005829|GO:0006469|GO:0006631|GO:0008284|GO:0042493|GO:0042632|GO:0045892|GO:0050729|GO:0050872|GO:0050873|GO:0051384|GO:0071285	chr2	RGD:69309	113552304	protein-coding	100911902|24710|25056|25061|25598|362662|64822|688790|79131|80841	113547703	1.74374e-05	3.02299e-08	0.000178693	0.194791	1.63325	ALPPS * 24hr up vs Sham * 24hr	0.293276	1.42171	PH * 24hr up vs Sham * 24hr	0.926929	1.03054	PVL * 24hr up vs Sham * 24hr	3.83351e-07	17.6442	ALPPS * 96hr up vs Sham * 96hr	1.81367e-06	12.3794	PH * 96hr up vs Sham * 96hr	2.2752e-06	15.7703	PVL * 96hr up vs Sham * 96hr
Cenpt	centromere protein T	RGD1309383	307805	ENSRNOG00000024178	GO:0000278|GO:0000775|GO:0000776|GO:0000777|GO:0005634|GO:0007059|GO:0007067|GO:0043565|GO:0046982|GO:0051276|GO:0051301|GO:0051382	chr19	RGD:1309383	48686495	protein-coding		48680055	2.7399e-07	1.4208e-06	0.00525085	3.26461e-06	57.5982	ALPPS * 24hr up vs Sham * 24hr	2.46786e-07	91.4519	PH * 24hr up vs Sham * 24hr	6.96065e-07	62.9373	PVL * 24hr up vs Sham * 24hr	9.58536e-05	13.9161	ALPPS * 96hr up vs Sham * 96hr	0.0104582	4.23757	PH * 96hr up vs Sham * 96hr	0.000207904	15.0717	PVL * 96hr up vs Sham * 96hr
Cdkn3	cyclin-dependent kinase inhibitor 3		289993		GO:0003674|GO:0004722|GO:0004725|GO:0007050|GO:0008150|GO:0048471	chr15	RGD:1307781	27504199	protein-coding		27496686	8.91903e-10	0.0346559	0.0100542	3.12735e-08	36.567	ALPPS * 24hr up vs Sham * 24hr	4.75313e-09	41.6865	PH * 24hr up vs Sham * 24hr	7.34571e-09	36.8367	PVL * 24hr up vs Sham * 24hr	3.25066e-07	14.3486	ALPPS * 96hr up vs Sham * 96hr	7.5079e-06	7.61825	PH * 96hr up vs Sham * 96hr	1.10926e-06	14.6746	PVL * 96hr up vs Sham * 96hr
Ccdc68	coiled-coil domain containing 68	RGD1561424	291530	ENSRNOG00000021381		chr18	RGD:1561424	67626014	protein-coding	363091|365864	67564700	1.78851e-06	0.301503	0.165051	5.80072e-05	15.8139	ALPPS * 24hr up vs Sham * 24hr	0.000153829	9.33365	PH * 24hr up vs Sham * 24hr	0.000488437	7.13768	PVL * 24hr up vs Sham * 24hr	3.67782e-06	24.4721	ALPPS * 96hr up vs Sham * 96hr	0.00582982	4.1174	PH * 96hr up vs Sham * 96hr	0.000114233	13.1523	PVL * 96hr up vs Sham * 96hr
Ncs1	neuronal calcium sensor 1	Freq	65153	ENSRNOG00000008761	GO:0000287|GO:0005245|GO:0005509|GO:0005515|GO:0005737|GO:0005829|GO:0005886|GO:0008427|GO:0010975|GO:0014069|GO:0019901|GO:0030054|GO:0030424|GO:0030425|GO:0031045|GO:0031410|GO:0032580|GO:0043231|GO:0045211|GO:0045921|GO:0048015|GO:0048471	chr3	RGD:68417	15960622	protein-coding	140936|24877|29177|301233|316218|50871|56817|65199	15914623	0.0381913	8.93253e-05	0.00117683	0.135754	-2.24308	ALPPS * 24hr down vs Sham * 24hr	0.206956	-1.82945	PH * 24hr down vs Sham * 24hr	0.592137	-1.28437	PVL * 24hr down vs Sham * 24hr	0.000154894	10.367	ALPPS * 96hr up vs Sham * 96hr	0.000396785	8.2403	PH * 96hr up vs Sham * 96hr	0.000371513	10.7582	PVL * 96hr up vs Sham * 96hr
Pbk	PDZ binding kinase		290326	ENSRNOG00000015308	GO:0004674|GO:0005524	chr15	RGD:1309565	49103281	protein-coding		49092280	1.45285e-10	1.43665e-08	1.16622e-05	7.56777e-10	170.194	ALPPS * 24hr up vs Sham * 24hr	8.51568e-11	224.707	PH * 24hr up vs Sham * 24hr	6.3426e-10	105.269	PVL * 24hr up vs Sham * 24hr	1.58097e-07	20.5849	ALPPS * 96hr up vs Sham * 96hr	6.43008e-05	5.87565	PH * 96hr up vs Sham * 96hr	1.59185e-05	9.64829	PVL * 96hr up vs Sham * 96hr
Pttg1	pituitary tumor-transforming 1	Pttg	64193	ENSRNOG00000003802	GO:0001558|GO:0004869|GO:0005634|GO:0005737|GO:0006281|GO:0007059|GO:0007067|GO:0008285|GO:0010951|GO:0017124|GO:0031072|GO:0043022|GO:0045143|GO:0051276|GO:0051301	chr10	RGD:68359	28867675	protein-coding		28861943	2.2183e-09	6.56861e-06	0.00164189	2.46124e-08	52.7877	ALPPS * 24hr up vs Sham * 24hr	3.1104e-09	64.5562	PH * 24hr up vs Sham * 24hr	9.16705e-09	46.209	PVL * 24hr up vs Sham * 24hr	5.02839e-06	9.74287	ALPPS * 96hr up vs Sham * 96hr	2.27487e-05	7.2471	PH * 96hr up vs Sham * 96hr	1.95974e-05	9.44939	PVL * 96hr up vs Sham * 96hr
Apod	apolipoprotein D	AOPDGN	25239	ENSRNOG00000048273	GO:0000302|GO:0003674|GO:0005215|GO:0005615|GO:0005622|GO:0005737|GO:0005783|GO:0006006|GO:0006629|GO:0007420|GO:0007568|GO:0010642|GO:0014012|GO:0015485|GO:0022626|GO:0030425|GO:0042246|GO:0042308|GO:0042493|GO:0043025|GO:0048471|GO:0048662|GO:0048678|GO:0051895|GO:0060588|GO:0071638|GO:1900016|GO:2000098|GO:2000405	chr11	RGD:2137	75804020	protein-coding		75781496	0.000206275	7.67799e-07	0.0018282	0.260668	1.55133	ALPPS * 24hr up vs Sham * 24hr	0.552691	1.22609	PH * 24hr up vs Sham * 24hr	0.811091	1.08503	PVL * 24hr up vs Sham * 24hr	5.24528e-06	10.8326	ALPPS * 96hr up vs Sham * 96hr	1.66981e-05	8.5204	PH * 96hr up vs Sham * 96hr	4.59745e-05	8.78402	PVL * 96hr up vs Sham * 96hr
Gtse1	G-2 and S-phase expressed 1	RGD1563164	300126	ENSRNOG00000016148		chr7	RGD:1563164	126464332	protein-coding		126447844	1.95762e-08	0.000386891	0.0262355	8.16704e-07	18.6073	ALPPS * 24hr up vs Sham * 24hr	2.45905e-08	32.4343	PH * 24hr up vs Sham * 24hr	6.58951e-07	14.3355	PVL * 24hr up vs Sham * 24hr	1.83877e-05	7.25655	ALPPS * 96hr up vs Sham * 96hr	2.01711e-05	7.1323	PH * 96hr up vs Sham * 96hr	2.38926e-05	8.6836	PVL * 96hr up vs Sham * 96hr
Knstrn	kinetochore-localized astrin/SPAG5 binding protein	C15orf23|SKAP|Traf4af1	311325	ENSRNOG00000009334	GO:0000070|GO:0000090|GO:0000776|GO:0000777|GO:0000922|GO:0005634|GO:0005737|GO:0007051|GO:0007059|GO:0035371|GO:0051301|GO:0051988|GO:0072686	chr3	RGD:1303240	117177433	protein-coding		117157780	1.23546e-09	4.50358e-06	0.000179618	9.39067e-09	83.1998	ALPPS * 24hr up vs Sham * 24hr	1.41109e-09	97.1514	PH * 24hr up vs Sham * 24hr	2.01697e-09	85.8883	PVL * 24hr up vs Sham * 24hr	1.38795e-06	13.9308	ALPPS * 96hr up vs Sham * 96hr	0.000123163	5.64155	PH * 96hr up vs Sham * 96hr	4.60177e-05	8.47962	PVL * 96hr up vs Sham * 96hr
Kif23	kinesin family member 23		315740	ENSRNOG00000014080	GO:0003777|GO:0005524|GO:0005634|GO:0005813|GO:0005819|GO:0005874|GO:0005875|GO:0007018|GO:0008017|GO:0030496|GO:0033205|GO:0045171|GO:0051256|GO:0071777|GO:0072686|GO:0097149	chr8	RGD:1308596	66625560	protein-coding	309523|361308	66598467	2.11928e-09	2.67335e-06	0.000238043	1.99528e-08	64.0545	ALPPS * 24hr up vs Sham * 24hr	1.50547e-09	94.1433	PH * 24hr up vs Sham * 24hr	7.17869e-09	56.2648	PVL * 24hr up vs Sham * 24hr	1.80998e-06	13.0583	ALPPS * 96hr up vs Sham * 96hr	0.000167757	5.31918	PH * 96hr up vs Sham * 96hr	4.74612e-05	8.38956	PVL * 96hr up vs Sham * 96hr
Mocos	molybdenum cofactor sulfurase		361300	ENSRNOG00000015113	GO:0008265|GO:0030151|GO:0030170|GO:0043545	chr18	RGD:1308496	16395056	protein-coding	171451|690745	16349169	0.0122553	0.0677837	0.00541268	0.273292	-1.62397	ALPPS * 24hr down vs Sham * 24hr	0.555918	-1.25794	PH * 24hr down vs Sham * 24hr	0.817542	1.09353	PVL * 24hr up vs Sham * 24hr	0.00105011	4.78354	ALPPS * 96hr up vs Sham * 96hr	0.00064617	5.26125	PH * 96hr up vs Sham * 96hr	0.000210519	8.23155	PVL * 96hr up vs Sham * 96hr
Mxd3	Max dimerization protein 3	Mad3|Myx	252915	ENSRNOG00000016188	GO:0003677|GO:0005634|GO:0006351|GO:0006355|GO:0045892|GO:0046983	chr17	RGD:628624	11943732	protein-coding	25701|360961|362391	11940006	2.13345e-09	1.25781e-07	8.52346e-05	5.35765e-09	64.68	ALPPS * 24hr up vs Sham * 24hr	1.945e-09	56.3513	PH * 24hr up vs Sham * 24hr	1.7125e-08	30.1557	PVL * 24hr up vs Sham * 24hr	2.49055e-06	9.58935	ALPPS * 96hr up vs Sham * 96hr	0.00141045	3.25423	PH * 96hr up vs Sham * 96hr	1.86704e-05	8.21094	PVL * 96hr up vs Sham * 96hr
[truncated: 192 more rows]

## Sheet: PHvsSham
Gene Symbol	Description	Aliases	Entrez ID	Ensembl ID	GO Accession	Chromosome	DBXrefs	End	Gene Type	Paralogs	Start	p-value(Type)	p-value(Time)	p-value(Type * Time)	p-value(ALPPS * 24hr vs. Sham * 24hr)	Fold-Change(ALPPS * 24hr vs. Sham * 24hr)	Fold-Change(ALPPS * 24hr vs. Sham * 24hr) (Description)	p-value(PH * 24hr vs. Sham * 24hr)	Fold-Change(PH * 24hr vs. Sham * 24hr)	Fold-Change(PH * 24hr vs. Sham * 24hr) (Description)	p-value(PVL * 24hr vs. Sham * 24hr)	Fold-Change(PVL * 24hr vs. Sham * 24hr)	Fold-Change(PVL * 24hr vs. Sham * 24hr) (Description)	p-value(ALPPS * 96hr vs. Sham * 96hr)	Fold-Change(ALPPS * 96hr vs. Sham * 96hr)	Fold-Change(ALPPS * 96hr vs. Sham * 96hr) (Description)	p-value(PH * 96hr vs. Sham * 96hr)	Fold-Change(PH * 96hr vs. Sham * 96hr)	Fold-Change(PH * 96hr vs. Sham * 96hr) (Description)	p-value(PVL * 96hr vs. Sham * 96hr)	Fold-Change(PVL * 96hr vs. Sham * 96hr)	Fold-Change(PVL * 96hr vs. Sham * 96hr) (Description)
[truncated: 448 more rows]

[truncated: 4 more sheets: Common DEGs, ALPPS Specific DEGs, PVL Specific DEGs, PH Specific DEGs]
