# Supplementary material for: RNA-Seq transcriptome profiling in three liver regeneration models in rats: comparative analysis of partial hepatectomy, ALLPS, and PVL
Source: Sci Rep. 2020 Mar 23;10:5213. doi: 10.1038/s41598-020-61826-1 (PMC7089998; doi:10.1038/s41598-020-61826-1)
Supplement: Supplementary file 5 — Supp Table S4. [file 41598_2020_61826_MOESM5_ESM.xlsx]

## Sheet: ALPPS
ALPPS @24 hr			ALPPS @96 hr
Ingenuity Canonical Pathways	-log(p-value)	Molecules	Ingenuity Canonical Pathways	-log(p-value)	Molecules
Mitotic Roles of Polo-Like Kinase	14	KIF23,CDC25C,ESPL1,CDC20,WEE1,PTTG1,PRC1,CDC7,PLK1,CDK1,CCNB1,CDC25B,PLK4,PLK5,PKMYT1,HSP90AA1,FBXO5,PPP2R5E,CHEK2,KIF11	Mitotic Roles of Polo-Like Kinase	5.18	KIF23,PLK4,CDC20,PLK3,PTTG1,PRC1,FBXO5,PLK1,CDK1,KIF11,CCNB1
Cell Cycle Control of Chromosomal Replication	13.8	MCM5,MCM6,CDC45,CDT1,CDC6,CDC7,ORC6,MCM4,RPA2,MCM3,MCM2,CHEK2,ORC1,MCM7	LPS/IL-1 Mediated Inhibition of RXR Function	5.1	ABCG8,ABCG5,CPT1A,SLC10A1,FMO2,CHST7,ALAS1,PAPSS2,ALDH1L1,FABP2,LY96,ALDH1L2,SREBF1,CAT,FABP4,FMO1,ALDH18A1,FABP3,ACSL1,SULT1B1,TNFRSF11B
Cell Cycle: G2/M DNA Damage Checkpoint Regulation	11.9	CDC25C,CKS2,WEE1,PLK1,AURKA,CDK1,SKP2,CHEK1,CCNB1,CDC25B,GADD45A,CDKN1A,TOP2A,PKMYT1,BORA,CHEK2	FXR/RXR Activation	4.96	ABCG8,ABCG5,MLXIPL,APOA4,SLC10A1,PKLR,VTN,FETUB,VLDLR,CYP8B1,ABCB4,SREBF1,FASN,FGFR4,APOD
Role of BRCA1 in DNA Damage Response	11.4	DPF1,BARD1,PLK1,RFC5,MLH1,CHEK1,RAD51,FANCB,GADD45A,RFC4,FANCD2,SMARCA2,E2F1,CDKN1A,RFC2,HLTF,CHEK2,FANCA,RFC3	Ethanol Degradation IV	3.98	ALDH2,ALDH1L1,ALDH1L2,CAT,GPX7,ACSL1
Hereditary Breast Cancer Signaling	11.4	CDC25C,DPF1,WEE1,BARD1,RFC5,CCND1,MLH1,CDK1,CHEK1,CCNB1,RAD51,FANCB,FANCD2,RFC4,GADD45A,SMARCA2,H2AFX,PIK3C3,E2F1,CDKN1A,RFC2,HLTF,CHEK2,FANCA,RFC3	Hepatic Fibrosis / Hepatic Stellate Cell Activation	3.61	COL5A2,FN1,CTGF,PDGFA,IL6R,COL8A1,FAS,MYL9,COL5A3,LY96,ACTA2,TIMP1,COL11A1,EGFR,TNFRSF11B,COL3A1
Mismatch Repair in Eukaryotes	9.49	PCNA,RFC4,RFC2,FEN1,RFC5,POLD1,MLH1,EXO1,RFC3	Nicotine Degradation II	3.09	CYP4F8,CYP1A2,FMO2,CYP2D6,CYP2C18,FMO1,INMT,Aox3
Role of CHK Proteins in Cell Cycle Checkpoint Control	8.85	CDC25C,PLK1,RFC5,CDK1,CHEK1,PCNA,RFC4,CDKN1A,E2F1,RFC2,CLSPN,PPP2R5E,CHEK2,RFC3	Purine Nucleotides Degradation II (Aerobic)	2.49	IMPDH1,XDH,ADA,ACPP
Estrogen-mediated S-phase Entry	7.53	MYC,CCNA2,CCNE2,CCNE1,E2F1,CDKN1A,CCND1,CDK1,SKP2	Oxidative Ethanol Degradation III	2.41	ALDH2,ALDH1L1,ALDH1L2,ACSL1
ATM Signaling	7.44	CDC25C,TDP1,CBX5,CDK1,CHEK1,CCNB1,RAD51,GADD45A,SMC2,FANCD2,H2AFX,CDKN1A,CHEK2	Cell Cycle: G2/M DNA Damage Checkpoint Regulation	2.36	CKS2,CDKN1A,TOP2A,PLK1,CDK1,CCNB1
GADD45 Signaling	7.22	PCNA,CCNE2,CCNE1,GADD45A,CDKN1A,CCND1,CDK1,CCNB1	LXR/RXR Activation	2.29	ABCG8,LY96,MLXIPL,ABCG5,APOA4,SREBF1,FASN,VTN,TNFRSF11B,APOD
Cyclins and Cell Cycle Regulation	5.95	CCNE2,SUV39H1,WEE1,CDKN2C,CCND1,CDK1,SKP2,CCNB1,CCNA2,CCNE1,CDKN1A,E2F1,PPP2R5E	Pyrimidine Deoxyribonucleotides De Novo Biosynthesis I	2.26	TYMS,NME4,CMPK2,RRM2
Pyrimidine Deoxyribonucleotides De Novo Biosynthesis I	5.27	TYMS,DUT,NME4,RRM2,PCK1,DTYMK,RRM1	Uracil Degradation II (Reductive)	2.24	DPYSL2,DPYS
Cell Cycle: G1/S Checkpoint Regulation	5.26	NRG1,MYC,CCNE2,CCNE1,PAK1IP1,SUV39H1,E2F1,CDKN1A,CDKN2C,CCND1,SKP2	Thymine Degradation	2.24	DPYSL2,DPYS
Aryl Hydrocarbon Receptor Signaling	4.94	GSTA2,CCNE2,CCND1,FAS,CHEK1,MYC,CCNA2,CCNE1,GSTM2,ALDH1A1,E2F1,CDKN1A,HSP90AA1,ALDH18A1,CHEK2,MCM7	Ethanol Degradation II	2.23	ALDH2,ALDH1L1,ALDH1L2,ADHFE1,ACSL1
Remodeling of Epithelial Adherens Junctions	4.22	CTNNA2,TUBB3,TUBA1A,TUBB6,ACTA2,TUBB4B,TUBB,ACTC1,ACTG1,TUBB2B	Estrogen Biosynthesis	2.13	CYP4F8,CYP1A2,CYP2D6,CYP2C18,HSD17B14
Estrogen Biosynthesis	3.67	CYP4F8,CYP2D6,CYP4B1,CYP2C18,CYP2C9,HSD17B2,HSD17B14	Bupropion Degradation	2.13	CYP4F8,CYP1A2,CYP2D6,CYP2C18
Gap Junction Signaling	3.45	TUBB3,GUCY2C,TUBB4B,ITPR2,TUBB,TUBB2B,TUBA1A,ACTA2,TUBB6,LPAR1,PIK3C3,ACTC1,ACTG1,Gucy1b2,EGFR	Superpathway of Citrulline Metabolism	2.05	ASS1,ALDH18A1,GLS2
BER pathway	3.37	LIG1,PCNA,POLE,FEN1	Urate Biosynthesis/Inosine 5'-phosphate Degradation	2.05	IMPDH1,XDH,ACPP
Sertoli Cell-Sertoli Cell Junction Signaling	3.18	TUBB3,TUBB4B,TUBB,TUBB2B,CTNNA2,TJP3,TUBA1A,ACTA2,TUBB6,CLDN8,CLDN14,A2M,ACTC1,ACTG1,Gucy1b2	Acetone Degradation I (to Methylglyoxal)	2.01	CYP4F8,CYP1A2,CYP2D6,CYP2C18
Cell Cycle Regulation by BTG Family Proteins	3.1	CCNE2,CCNE1,E2F1,BTG2,PPP2R5E,CCND1	Hepatic Cholestasis	1.9	ABCG8,LY96,ABCG5,SLC10A1,ABCB4,SREBF1,FGFR4,SLC22A6,TNFRSF11B,CYP8B1,IL17B
Melatonin Degradation I	3.1	CYP4F8,CYP2D6,CYP4B1,CYP2C18,CYP2C9,UGT1A3,SULT1C3,SULT1B1	Glycogen Biosynthesis II (from UDP-D-Glucose)	1.86	UGP2,GYS2
p53 Signaling	3.05	PCNA,GADD45A,PIK3C3,ADCK3,E2F1,CDKN1A,CCND1,BIRC5,CHEK2,FAS,CHEK1	Adenosine Nucleotides Degradation II	1.81	XDH,ADA,ACPP
Breast Cancer Regulation by Stathmin1	3.04	CCNE2,TUBB3,TUBB4B,ITPR2,LIMK2,TUBB,CDK1,TUBB2B,STMN1,CCNE1,TUBA1A,TUBB6,PIK3C3,CDKN1A,E2F1,PPP2R5E	GADD45 Signaling	1.68	CDKN1A,CDK1,CCNB1
Bupropion Degradation	2.98	CYP4F8,CYP2D6,CYP4B1,CYP2C18,CYP2C9	Glutathione Redox Reactions I	1.68	GPX3,GPX8,GPX7
Superpathway of Melatonin Degradation	2.87	CYP4F8,CYP2D6,CYP4B1,CYP2C18,CYP2C9,UGT1A3,SULT1C3,SULT1B1	Histamine Degradation	1.68	ALDH2,ALDH1L1,ALDH1L2
Germ Cell-Sertoli Cell Junction Signaling	2.84	TUBB3,RHOC,TUBB4B,LIMK2,TUBB,TUBB2B,CTNNA2,TUBA1A,ACTA2,TUBB6,PIK3C3,ACTG1,A2M,ACTC1	Glioma Invasiveness Signaling	1.63	TIMP1,RHOC,FGFR4,HMMR,VTN,CD44
Acetone Degradation I (to Methylglyoxal)	2.82	CYP4F8,CYP2D6,CYP4B1,CYP2C18,CYP2C9	Dopamine Degradation	1.62	ALDH2,ALDH1L1,ALDH1L2,SULT1B1
Epithelial Adherens Junction Signaling	2.57	CTNNA2,TUBB3,TUBA1A,TUBB6,ACTA2,TUBB4B,TUBB,ACTC1,ACTG1,TCF7L2,TUBB2B,EGFR	Histidine Degradation III	1.61	HAL,MTHFD2
DNA damage-induced 14-3-3Ïƒ Signaling	2.55	CCNE2,CCNE1,CDK1,CCNB1	Citrulline Biosynthesis	1.61	ALDH18A1,GLS2
Nicotine Degradation II	2.4	CYP4F8,CYP2D6,CYP4B1,CYP2C18,CYP2C9,UGT1A3,INMT	Superoxide Radicals Degradation	1.61	CAT,GPX7
Coagulation System	2.31	PLG,PLAUR,THBD,SERPINE1,A2M	Purine Ribonucleosides Degradation to Ribose-1-phosphate	1.61	ADA,Pgm2
Small Cell Lung Cancer Signaling	2.25	MYC,CCNE2,CCNE1,PIK3C3,SUV39H1,E2F1,CCND1,SKP2	Maturity Onset Diabetes of Young (MODY) Signaling	1.56	HNF1B,FABP2,PKLR
Phenylethylamine Degradation I	2.23	AOC3,ALDH2	Nicotine Degradation III	1.56	CYP4F8,CYP1A2,CYP2D6,CYP2C18,Aox3
Proline Biosynthesis I	2.23	ALDH18A1,PYCR2	Unfolded protein response	1.56	SEL1L,SYVN1,SREBF1,HSPH1,CEBPD
Ovarian Cancer Signaling	2.16	RAD51,WNT7A,PIK3C3,SUV39H1,E2F1,CD44,FZD1,CCND1,MLH1,TCF7L2,EGFR	Salvage Pathways of Pyrimidine Ribonucleotides	1.55	NME4,CMPK2,UPP1,GRK5,PLK1,TTK,CDK1
Nicotine Degradation III	2.12	CYP4F8,CYP2D6,CYP4B1,CYP2C18,CYP2C9,UGT1A3	Role of CHK Proteins in Cell Cycle Checkpoint Control	1.53	RFC4,CDKN1A,CLSPN,PLK1,CDK1
Ethanol Degradation IV	2.11	ALDH2,ALDH1A1,CAT,ACSL1	Fatty Acid Î±-oxidation	1.51	ALDH2,ALDH1L1,ALDH1L2
Retinol Biosynthesis	2.06	DHRS3,Akr1b10,LIPC,CES1,Ces2c (includes others)	Thio-molybdenum Cofactor Biosynthesis	1.5	MOCOS
Antiproliferative Role of TOB in T Cell Signaling	2.04	CCNA2,CCNE2,CCNE1,SKP2	Acetyl-CoA Biosynthesis III (from Citrate)	1.5	ACLY
Colanic Acid Building Blocks Biosynthesis	2.03	UGP2,PMM1,GALE	4-hydroxybenzoate Biosynthesis	1.5	TAT
Tetrahydrofolate Salvage from 5,10-methenyltetrahydrofolate	2.01	MTHFD1L,MTHFD2	UDP-N-acetyl-D-galactosamine Biosynthesis I	1.5	GALE
Mechanisms of Viral Exit from Host Cells	2.01	ACTA2,XPO1,ACTC1,LMNB1,ACTG1	4-hydroxyphenylpyruvate Biosynthesis	1.5	TAT
Molecular Mechanisms of Cancer	2	CDC25C,CCNE2,RHOC,SUV39H1,CDKN2C,AURKA,FZD1,CCND1,FAS,CHEK1,MYC,CDC25B,CTNNA2,CCNE1,WNT7A,FANCD2,PIK3C3,E2F1,CDKN1A,CHEK2,LRP1	Inhibition of Matrix Metalloproteases	1.47	MMP23B,TIMP1,THBS2,LRP1
Prostate Cancer Signaling	1.97	CCNE2,CCNE1,PIK3C3,SUV39H1,E2F1,CDKN1A,HSP90AA1,CCND1	Putrescine Degradation III	1.46	ALDH2,ALDH1L1,ALDH1L2
LPS/IL-1 Mediated Inhibition of RXR Function	1.9	GSTA2,LIPC,CYP2C9,PAPSS2,FABP2,ALDH1A1,GSTM2,CAT,XPO1,ALDH18A1,SULT1C3,ACSL1,SULT1B1,TNFRSF11B	TR/RXR Activation	1.44	SLC16A3,TRH,SREBF1,FGFR4,FASN,ME1,SYT12
RAN Signaling	1.87	RAN,XPO1,RANBP1	Noradrenaline and Adrenaline Degradation	1.43	ALDH2,ALDH1L1,ALDH1L2,ADHFE1
Methylglyoxal Degradation III	1.87	Akr1b10,AKR1B10,Akr1b7	Cyclins and Cell Cycle Regulation	1.43	CCNA2,CDKN1A,CDKN2C,CDKN2B,CDK1,CCNB1
Glioblastoma Multiforme Signaling	1.86	MYC,CCNE1,WNT7A,ITPR2,RHOC,PIK3C3,E2F1,CDKN1A,FZD1,CCND1,EGFR	Histidine Degradation VI	1.42	HAL,CYP4F11
Pancreatic Adenocarcinoma Signaling	1.85	RAD51,CCNE1,PIK3C3,SUV39H1,E2F1,CDKN1A,CCND1,BIRC5,EGFR	Estrogen-mediated S-phase Entry	1.41	CCNA2,CDKN1A,CDK1
phagosome maturation	1.81	TUBB3,DYNLL1,TUBA1A,TUBB6,TUBB4B,PIK3C3,TUBB,DYNLT1,TUBB2B	phagosome formation	1.39	CLEC7A,FN1,FCGR2A,RHOC,FGFR4,VTN,TLR1,MARCO
PXR/RXR Activation	1.75	GSTA2,GSTM2,ALDH1A1,CYP2C9,G6PC,PAPSS2	Tryptophan Degradation X (Mammalian, via Tryptamine)	1.36	ALDH2,ALDH1L1,ALDH1L2
Bladder Cancer Signaling	1.66	MYC,MMP23B,SUV39H1,E2F1,CDKN1A,CCND1,EGFR	Tec Kinase Signaling	1.35	TNFRSF21,PTK2B,ACTA2,RHOC,FGFR4,GNG2,TNFSF10,BMX,FGR,FAS
Retinoate Biosynthesis I	1.64	DHRS3,Akr1b10,ALDH1A1,AKR1B10	Melatonin Degradation I	1.33	CYP4F8,CYP1A2,CYP2D6,CYP2C18,SULT1B1
Pyrimidine Ribonucleotides De Novo Biosynthesis	1.64	NME4,ENTPD8,PCK1,UMPS	Signaling by Rho Family GTPases	1.29	PTK2B,RHOC,MYLPF,CDC42EP5,GNG2,VIM,DES,STMN1,MYL9,ACTA2,FGFR4,NCF2,ARHGEF9
HER-2 Signaling in Breast Cancer	1.63	NRG1,CCNE2,CCNE1,PIK3C3,CDKN1A,CCND1,EGFR	IL-15 Production	1.28	PTK2B,MST1R,IRF1
Glioma Invasiveness Signaling	1.6	PLG,RHOC,HMMR,PIK3C3,CD44,PLAUR	Glioma Signaling	1.22	PDGFA,FGFR4,CDKN1A,CDKN2C,IDH2,CDKN2B,EGFR
Dopamine Degradation	1.6	ALDH2,ALDH1A1,SULT1C3,SULT1B1	Superpathway of Melatonin Degradation	1.21	CYP4F8,CYP1A2,CYP2D6,CYP2C18,SULT1B1
Histidine Degradation III	1.59	MTHFD1L,MTHFD2	Guanosine Nucleotides Degradation III	1.21	XDH,ACPP
Citrulline Biosynthesis	1.59	ALDH18A1,GLS2	Asparagine Degradation I	1.21	ASPG
Oxidative Ethanol Degradation III	1.54	ALDH2,ALDH1A1,ACSL1	Alanine Degradation III	1.21	GPT
Colorectal Cancer Metastasis Signaling	1.53	RHOC,IL6R,FZD1,BIRC5,CCND1,MLH1,MYC,WNT7A,MMP23B,PIK3C3,TLR1,TCF7L2,LRP1,EGFR	Alanine Biosynthesis II	1.21	GPT
Ethanol Degradation II	1.52	ALDH2,ALDH1A1,ADHFE1,ACSL1	Palmitate Biosynthesis I (Animals)	1.21	FASN
Salvage Pathways of Pyrimidine Ribonucleotides	1.52	NME4,PLK1,LIMK2,G6PC,PCK1,TTK,CDK1	Sulfate Activation for Sulfonation	1.21	PAPSS2
Serotonin Degradation	1.5	ALDH2,ALDH1A1,UGT1A3,SULT1C3,ADHFE1,SULT1B1	Fatty Acid Biosynthesis Initiation II	1.21	FASN
Folate Transformations I	1.5	MTHFD1L,MTHFD2	Glycine Degradation (Creatine Biosynthesis)	1.21	GATM
Methylglyoxal Degradation VI	1.49	LDHD	Glutamine Degradation I	1.21	GLS2
UDP-N-acetyl-D-galactosamine Biosynthesis I	1.49	GALE	Intrinsic Prothrombin Activation Pathway	1.2	COL5A3,THBD,COL3A1
Fatty Acid Î±-oxidation	1.49	ALDH2,ALDH1A1,ALOXE3	Remodeling of Epithelial Adherens Junctions	1.19	CTNNA2,TUBB6,ACTA2,TUBA4A,MAPRE3
Regulation of Cellular Mechanics by Calpain Protease	1.44	CCNA2,CCNE1,CCND1,CDK1,EGFR	GÎ±q Signaling	1.16	RGS2,PTK2B,ITPR2,RHOC,FGFR4,GNG2,RGS16,ARHGEF25,GYS2
Non-Small Cell Lung Cancer Signaling	1.43	ITPR2,PIK3C3,SUV39H1,E2F1,CCND1,EGFR	Colanic Acid Building Blocks Biosynthesis	1.15	UGP2,GALE
Thyroid Cancer Signaling	1.41	PPARG,MYC,CCND1,TCF7L2	Leukocyte Extravasation Signaling	1.15	CTNNA2,CLDN23,MMP23B,PTK2B,ACTA2,TIMP1,FGFR4,NCF2,CD44,THY1,BMX
Thyroid Hormone Metabolism II (via Conjugation and/or Degradation)	1.41	DIO1,UGT1A3,SULT1C3,SULT1B1	Aryl Hydrocarbon Receptor Signaling	1.11	AHRR,CCNA2,ALDH1L1,CYP1A2,ALDH1L2,CDKN1A,ALDH18A1,FAS
VDR/RXR Activation	1.4	SPP1,GADD45A,CDKN1A,CEBPA,THBD,HSD17B2	AMPK Signaling	1.1	CCNA2,ULK1,CPT1A,SMARCA2,FGFR4,FASN,CDKN1A,CHRNE,ADRB2,GYS2
MSP-RON Signaling Pathway	1.39	CCL2,ACTA2,PIK3C3,ACTC1,ACTG1	Serotonin Degradation	1.07	ALDH2,ALDH1L1,ALDH1L2,ADHFE1,SULT1B1
RhoA Signaling	1.36	LPAR1,ACTA2,MYLPF,CDC42EP5,LIMK2,ACTC1,LPAR3,ACTG1	Circadian Rhythm Signaling	1.07	NR1D1,BHLHE40,CRY1
Tight Junction Signaling	1.36	TJP3,CLDN8,ACTA2,CEBPA,CSTF2,CLDN14,PPP2R5E,ACTC1,ACTG1,TNFRSF11B	Gap Junction Signaling	1.06	DBN1,TUBB6,GUCY2C,LPAR1,ACTA2,ITPR2,FGFR4,TUBA4A,EGFR
Glucocorticoid Receptor Signaling	1.34	HSPA14,DPF1,PCK1,TAF9B,VIPR1,CCL2,SMARCA2,PIK3C3,CDKN1A,CEBPA,FKBP4,HSP90AA1,SERPINE1,HLTF,A2M	N-acetylglucosamine Degradation I	1.04	AMDHD2
Triacylglycerol Degradation	1.28	PNPLA7,Ces2a,LIPC,CES1	RhoA Signaling	1.03	MYL9,LPAR6,LPAR1,PTK2B,ACTA2,MYLPF,CDC42EP5
Endometrial Cancer Signaling	1.26	MYC,CTNNA2,PIK3C3,CCND1,MLH1	Colorectal Cancer Metastasis Signaling	1.02	LRP5,MMP23B,WNT7A,RHOC,FGFR4,IL6R,GNG2,TLR1,BIRC5,FZD2,LRP1,EGFR
Pyridoxal 5'-phosphate Salvage Pathway	1.26	PLK1,LIMK2,G6PC,TTK,CDK1	Mitochondrial L-carnitine Shuttle Pathway	1	CPT1A,ACSL1
Cellular Effects of Sildenafil (Viagra)	1.23	GUCY2C,ACTA2,ITPR2,MYLPF,PDE1B,ACTC1,ACTG1,Gucy1b2	VDR/RXR Activation	0.994	LRP5,PDGFA,CDKN1A,THBD,KLF4
eNOS Signaling	1.2	CCNA2,AQP7,HSPA14,LPAR1,ITPR2,PIK3C3,HSP90AA1,LPAR3,Gucy1b2	Role of BRCA1 in DNA Damage Response	0.994	RAD51,RFC4,SMARCA2,CDKN1A,PLK1
Alanine Degradation III	1.2	GPT	PAK Signaling	0.993	MYL9,ARHGAP10,PTK2B,PDGFA,FGFR4,MYLPF
Taurine Biosynthesis	1.2	CSAD	Stearate Biosynthesis I (Animals)	0.98	FASN,ACOT9,ACSL1
Alanine Biosynthesis II	1.2	GPT	Interferon Signaling	0.98	IFITM3,IFITM2,IRF1
Uridine-5'-phosphate Biosynthesis	1.2	UMPS	ATM Signaling	0.933	RAD51,CDKN1A,CDK1,CCNB1
Sulfate Activation for Sulfonation	1.2	PAPSS2	DNA damage-induced 14-3-3Ïƒ Signaling	0.92	CDK1,CCNB1
Glutamine Degradation I	1.2	GLS2	Pentose Phosphate Pathway (Oxidative Branch)	0.918	G6PD
Heparan Sulfate Biosynthesis (Late Stages)	1.19	PNPLA7,Ces2a,SULT1C3,EXTL1,SULT1B1	Phenylethylamine Degradation I	0.918	ALDH2
Glioma Signaling	1.19	PIK3C3,SUV39H1,E2F1,CDKN1A,CDKN2C,CCND1,EGFR	Î±-tocopherol Degradation	0.918	CYP4F12
Telomerase Signaling	1.17	MYC,PIK3C3,E2F1,CDKN1A,HSP90AA1,PPP2R5E,EGFR	Proline Biosynthesis I	0.918	ALDH18A1
Sonic Hedgehog Signaling	1.15	DYRK1B,CDK1,CCNB1	N-acetylglucosamine Degradation II	0.918	AMDHD2
Agrin Interactions at Neuromuscular Junction	1.15	NRG1,ACTA2,ACTC1,ACTG1,EGFR	Acetate Conversion to Acetyl-CoA	0.918	ACSL1
DNA Double-Strand Break Repair by Homologous Recombination	1.14	RAD51,LIG1	Glioblastoma Multiforme Signaling	0.876	WNT7A,PDGFA,ITPR2,RHOC,FGFR4,CDKN1A,FZD2,EGFR
Androgen Biosynthesis	1.14	HSD3B2,HSD17B14	Pyridoxal 5'-phosphate Salvage Pathway	0.84	GRK5,PLK1,TTK,CDK1
Superpathway of Citrulline Metabolism	1.14	ALDH18A1,GLS2	Cell Cycle: G1/S Checkpoint Regulation	0.84	NRG1,CDKN1A,CDKN2C,CDKN2B
Leukotriene Biosynthesis	1.14	DPEP1,GGT7	Tetrahydrofolate Salvage from 5,10-methenyltetrahydrofolate	0.828	MTHFD2
Urate Biosynthesis/Inosine 5'-phosphate Degradation	1.14	NT5C3B,IMPDH1	Tetrapyrrole Biosynthesis II	0.828	ALAS1
Factors Promoting Cardiogenesis in Vertebrates	1.12	CCNE2,CCNE1,CDC6,FZD1,LRP1,TCF7L2	Citrulline-Nitric Oxide Cycle	0.828	ASS1
Xenobiotic Metabolism Signaling	1.1	GSTA2,CES1,ALDH1A1,GSTM2,PIK3C3,CAT,HSP90AA1,CYP2C9,ALDH18A1,UGT1A3,SULT1C3,PPP2R5E,Ces2c (includes others),SULT1B1	Galactose Degradation I (Leloir Pathway)	0.828	GALE
Pyrimidine Ribonucleotides Interconversion	1.08	NME4,ENTPD8,PCK1	dTMP De Novo Biosynthesis	0.828	TYMS
Agranulocyte Adhesion and Diapedesis	1.07	AOC3,MMP23B,CCL2,CLDN8,ACTA2,Ccl2,CXCL12,CLDN14,ACTC1,ACTG1	Tyrosine Degradation I	0.828	TAT
Thyronamine and Iodothyronamine Metabolism	1.03	DIO1	PXR/RXR Activation	0.822	CYP1A2,CPT1A,ALAS1,PAPSS2
Thyroid Hormone Metabolism I (via Deiodination)	1.03	DIO1	Heparan Sulfate Biosynthesis (Late Stages)	0.789	PNPLA7,CHST7,EXTL1,SULT1B1
Heparan Sulfate Biosynthesis	1.03	PNPLA7,Ces2a,SULT1C3,EXTL1,SULT1B1	Hereditary Breast Cancer Signaling	0.783	RAD51,RFC4,SMARCA2,FGFR4,CDKN1A,CDK1,CCNB1
NRF2-mediated Oxidative Stress Response	1.03	GSTA2,GSTM2,DNAJC9,ACTA2,PIK3C3,PMF1/PMF1-BGLAP,CAT,ACTC1,MAFF,ACTG1	ILK Signaling	0.767	MYL9,FBLIM1,FN1,ACTA2,FLNA,RHOC,FGFR4,VIM,TMSB10/TMSB4X
FAK Signaling	1	ACTA2,HMMR,PIK3C3,ACTC1,ACTG1,EGFR	Pancreatic Adenocarcinoma Signaling	0.765	RAD51,FGFR4,CDKN1A,CDKN2B,BIRC5,EGFR
Melanoma Signaling	0.999	PIK3C3,E2F1,CDKN1A,CCND1	Agrin Interactions at Neuromuscular Junction	0.757	NRG1,PKLR,ACTA2,EGFR
ILK Signaling	0.992	MYC,FBLIM1,ACTA2,RHOC,PIK3C3,KRT18,PPP2R5E,CCND1,ACTC1,ACTG1	Tumoricidal Function of Hepatic Natural Killer Cells	0.756	SERPINB9,FAS
Estrogen-Dependent Breast Cancer Signaling	0.992	PIK3C3,CCND1,HSD17B2,HSD17B14,EGFR	Arginine Biosynthesis IV	0.755	ASS1
Atherosclerosis Signaling	0.937	LYZ,CCL2,CXCL12,PLA2G7,ALOXE3,PLA2G2A,TNFRSF12A	Pyruvate Fermentation to Lactate	0.755	LDHB
Chronic Myeloid Leukemia Signaling	0.926	MYC,PIK3C3,SUV39H1,E2F1,CDKN1A,CCND1	Urea Cycle	0.755	ASS1
Uracil Degradation II (Reductive)	0.912	UPB1	UDP-N-acetyl-D-glucosamine Biosynthesis II	0.755	GFPT2
Thymine Degradation	0.912	UPB1	NAD Biosynthesis III	0.755	NAMPT
Acetate Conversion to Acetyl-CoA	0.912	ACSL1	Dermatan Sulfate Biosynthesis (Late Stages)	0.749	CHST7,SULT1B1,DSE
Histamine Degradation	0.909	ALDH2,ALDH1A1	GÎ±i Signaling	0.742	LPAR1,RALB,RGS10,GNG2,RGS14,ADORA1
Role of Macrophages, Fibroblasts and Endothelial Cells in Rheumatoid Arthritis	0.901	IL6R,CXCL12,FZD1,CCND1,MYC,WNT7A,CCL2,PIK3C3,TLR1,CEBPA,OSM,LRP1,TCF7L2,TNFRSF11B	Role of Macrophages, Fibroblasts and Endothelial Cells in Rheumatoid Arthritis	0.735	LRP5,FN1,FRZB,PDGFA,IL6R,CEBPD,WNT7A,FGFR4,TLR1,FZD2,LRP1,TNFRSF11B,ADAMTS4
14-3-3-mediated Signaling	0.899	TUBB3,TUBA1A,TUBB6,TUBB4B,PIK3C3,TUBB,TUBB2B	RhoGDI Signaling	0.735	MYL9,ACTA2,ARHGDIG,RHOC,MYLPF,GNG2,CD44,ARHGEF9
Mouse Embryonic Stem Cell Pluripotency	0.897	MYC,ID1,PIK3C3,FZD1,TCF7L2,ID4	Glycolysis I	0.728	PKLR,PKM
Inhibition of Matrix Metalloproteases	0.888	MMP23B,A2M,LRP1	Gluconeogenesis I	0.728	ME2,ME1
The Visual Cycle	0.872	DHRS3,Akr1b10	Caveolar-mediated Endocytosis Signaling	0.727	ACTA2,FLNA,CD48,EGFR
Purine Nucleotides Degradation II (Aerobic)	0.872	NT5C3B,IMPDH1	Role of Tissue Factor in Cancer	0.719	CTGF,PTK2B,FGFR4,RPS6KA3,FGR,EGFR
Noradrenaline and Adrenaline Degradation	0.864	ALDH2,ALDH1A1,ADHFE1	Breast Cancer Regulation by Stathmin1	0.707	STMN1,TUBB6,ITPR2,FGFR4,CDKN1A,GNG2,TUBA4A,ARHGEF9,CDK1
Phospholipases	0.859	LIPC,PLA1A,PLA2G7,PLA2G2A	Xenobiotic Metabolism Signaling	0.703	AHRR,ALDH1L1,CYP1A2,FMO2,ALDH1L2,CHST7,FGFR4,CAT,FMO1,ALDH18A1,Ces2c (includes others),SULT1B1
Leukocyte Extravasation Signaling	0.852	CTNNA2,MMP23B,CLDN8,ACTA2,PIK3C3,CD44,CXCL12,CLDN14,ACTC1,ACTG1	Adenine and Adenosine Salvage III	0.695	ADA
Serine Biosynthesis	0.822	PHGDH	Pregnenolone Biosynthesis	0.695	CYP4F11
Galactose Degradation I (Leloir Pathway)	0.822	GALE	Role of Osteoblasts, Osteoclasts and Chondrocytes in Rheumatoid Arthritis	0.693	CTSK,LRP5,WNT7A,FRZB,PTK2B,FGFR4,FZD2,LRP1,TNFRSF11B,ADAMTS4
dTMP De Novo Biosynthesis	0.822	TYMS	Antiproliferative Role of Somatostatin Receptor 2	0.67	GUCY2C,FGFR4,CDKN1A,GNG2
Folate Polyglutamylation	0.822	MTHFD1L	Heparan Sulfate Biosynthesis	0.67	PNPLA7,CHST7,EXTL1,SULT1B1
Neuregulin Signaling	0.814	NRG1,MYC,GRB7,HSP90AA1,EGFR	Type II Diabetes Mellitus Signaling	0.667	PKLR,FGFR4,PKM,ABCC8,ACSL1,TNFRSF11B
Polyamine Regulation in Colon Cancer	0.805	PPARG,MYC	Atherosclerosis Signaling	0.667	COL5A3,APOA4,PDGFA,Pla2g12a,COL3A1,APOD
Nitric Oxide Signaling in the Cardiovascular System	0.805	GUCY2C,ITPR2,PIK3C3,PDE1B,HSP90AA1,Gucy1b2	eNOS Signaling	0.654	CCNA2,AQP7,LPAR6,LPAR1,ITPR2,FGFR4,CHRNE
Crosstalk between Dendritic Cells and Natural Killer Cells	0.8	ACTA2,TNFSF10,ACTC1,ACTG1,FAS	Tryptophan Degradation to 2-amino-3-carboxymuconate Semialdehyde	0.644	KMO
Differential Regulation of Cytokine Production in Intestinal Epithelial Cells by IL-17A and IL-17F	0.775	CCL2,LCN2	Salvage Pathways of Pyrimidine Deoxyribonucleotides	0.644	TK1
Putrescine Degradation III	0.775	ALDH2,ALDH1A1	Cellular Effects of Sildenafil (Viagra)	0.637	MYL9,KCNN4,GUCY2C,ACTA2,ITPR2,MYLPF
Acute Myeloid Leukemia Signaling	0.772	MYC,PIK3C3,CEBPA,CCND1,TCF7L2	GÎ±12/13 Signaling	0.637	MYL9,LPAR6,LPAR1,PTK2B,FGFR4,MYLPF
Death Receptor Signaling	0.758	ACTA2,TNFSF10,ACTC1,ACTG1,FAS	Semaphorin Signaling in Neurons	0.628	DPYSL2,RND1,RHOC
Proline Biosynthesis II (from Arginine)	0.749	PYCR2	Sonic Hedgehog Signaling	0.61	CDK1,CCNB1
Arginine Degradation VI (Arginase 2 Pathway)	0.749	PYCR2	Prostanoid Biosynthesis	0.599	TBXAS1
Glycogen Biosynthesis II (from UDP-D-Glucose)	0.749	UGP2	Heme Biosynthesis II	0.599	ALAS1
GDP-mannose Biosynthesis	0.749	PMM1	Ketolysis	0.599	OXCT1
Wnt/Î²-catenin Signaling	0.748	MYC,WNT7A,CD44,FZD1,PPP2R5E,CCND1,LRP1,TCF7L2	GDP-glucose Biosynthesis	0.599	Pgm2
ErbB2-ErbB3 Signaling	0.741	NRG1,MYC,PIK3C3,CCND1	Folate Transformations I	0.599	MTHFD2
Role of JAK family kinases in IL-6-type Cytokine Signaling	0.718	IL6R,OSM	Axonal Guidance Signaling	0.591	DPYSL2,ENPEP,NTF3,RND1,PDGFA,MYLPF,GNG2,TUBA4A,MYL9,WNT7A,TUBB6,ECE2,EFNB1,FGFR4,RTN4,FZD2,ADAMTS4
Tryptophan Degradation X (Mammalian, via Tryptamine)	0.718	ALDH2,ALDH1A1	Production of Nitric Oxide and Reactive Oxygen Species in Macrophages	0.57	APOA4,RHOC,FGFR4,NCF2,CAT,IRF1,TNFRSF11B,APOD
Gluconeogenesis I	0.718	ME3,MDH1B	Pyrimidine Ribonucleotides Interconversion	0.57	NME4,CMPK2
Caveolar-mediated Endocytosis Signaling	0.711	ACTA2,ACTC1,ACTG1,EGFR	Type I Diabetes Mellitus Signaling	0.569	ICA1,LOC100909630/RT1-DMb,IRF1,FAS,TNFRSF11B
Superpathway of Serine and Glycine Biosynthesis I	0.689	PHGDH	Regulation of Cellular Mechanics by Calpain Protease	0.569	CCNA2,CDK1,EGFR
Aspartate Degradation II	0.689	MDH1B	Glucose and Glucose-1-phosphate Degradation	0.56	Pgm2
Antiproliferative Role of Somatostatin Receptor 2	0.655	GUCY2C,PIK3C3,CDKN1A,Gucy1b2	Calcium Transport I	0.56	ANXA5
Type II Diabetes Mellitus Signaling	0.648	PPARG,PIK3C3,PKM,ABCC8,ACSL1,TNFRSF11B	Pentose Phosphate Pathway	0.56	G6PD
Superoxide Radicals Degradation	0.638	CAT	MSP-RON Signaling Pathway	0.542	ACTA2,FGFR4,MST1R
Tryptophan Degradation to 2-amino-3-carboxymuconate Semialdehyde	0.638	KMO	Wnt/Î²-catenin Signaling	0.539	SOX17,LRP5,WNT7A,FRZB,CD44,FZD2,LRP1
Salvage Pathways of Pyrimidine Deoxyribonucleotides	0.638	TK1	Pyrimidine Ribonucleotides De Novo Biosynthesis	0.533	NME4,CMPK2
Virus Entry via Endocytic Pathways	0.636	ACTA2,PIK3C3,TFRC,ACTC1,ACTG1	Induction of Apoptosis by HIV1	0.529	SLC25A4,FAS,TNFRSF11B
Hepatic Fibrosis / Hepatic Stellate Cell Activation	0.625	CCL2,ACTA2,IL6R,SERPINE1,A2M,FAS,TNFRSF11B,EGFR	Dermatan Sulfate Biosynthesis	0.529	CHST7,SULT1B1,DSE
Glutathione-mediated Detoxification	0.622	GSTA2,GSTM2	Glycogen Degradation II	0.525	Pgm2
Semaphorin Signaling in Neurons	0.615	RND1,RHOC,LIMK2	Purine Nucleotides De Novo Biosynthesis II	0.525	IMPDH1
Unfolded protein response	0.6	PPARG,HSPA14,CEBPA	UDP-N-acetyl-D-galactosamine Biosynthesis II	0.525	GALE
HMGB1 Signaling	0.59	CCL2,RHOC,PIK3C3,OSM,SERPINE1,TNFRSF11B	HER-2 Signaling in Breast Cancer	0.517	NRG1,FGFR4,CDKN1A,EGFR
AMPK Signaling	0.579	CCNA2,DPF1,SMARCA2,PIK3C3,CDKN1A,PPP2R5E,CCND1,HLTF	Coagulation System	0.516	THBD,PLAT
Axonal Guidance Signaling	0.559	ENPEP,TUBB3,ADAMTS7,RND1,TUBB4B,MYLPF,CXCL12,LIMK2,FZD1,TUBB,PLXND1,TUBB2B,WNT7A,TUBA1A,TUBB6,PIK3C3,RTN4	Ovarian Cancer Signaling	0.514	RAD51,WNT7A,FGFR4,CD44,FZD2,EGFR
Acute Phase Response Signaling	0.52	C4A/C4B,PLG,IL6R,OSM,SERPINE1,A2M,TNFRSF11B	Germ Cell-Sertoli Cell Junction Signaling	0.51	CTNNA2,TUBB6,ACTA2,RHOC,FGFR4,TUBA4A,LAMC3
Purine Nucleotides De Novo Biosynthesis II	0.52	IMPDH1	Thrombin Signaling	0.501	MYL9,ITPR2,RHOC,FGFR4,MYLPF,GNG2,ARHGEF9,EGFR
Mineralocorticoid Biosynthesis	0.52	HSD3B2	autophagy	0.5	ULK1,ATG9A
UDP-N-acetyl-D-galactosamine Biosynthesis II	0.52	GALE	Epithelial Adherens Junction Signaling	0.499	MYL9,CTNNA2,TUBB6,ACTA2,TUBA4A,EGFR
Tec Kinase Signaling	0.513	ACTA2,RHOC,PIK3C3,TNFSF10,ACTC1,ACTG1,FAS	Acyl-CoA Hydrolysis	0.494	ACOT9
IL-17A Signaling in Fibroblasts	0.507	CCL2,LCN2	PCP pathway	0.492	WNT7A,EFNB1,FZD2
RhoGDI Signaling	0.492	ACTA2,RHOC,MYLPF,CD44,LIMK2,ACTC1,ACTG1	Regulation of Actin-based Motility by Rho	0.487	MYL9,ACTA2,RHOC,MYLPF
Stearate Biosynthesis I (Animals)	0.491	ACOT9,ACSL1	Reelin Signaling in Neurons	0.477	FGFR4,VLDLR,ARHGEF9,FGR
autophagy	0.491	WIPI1,PIK3C3	Factors Promoting Cardiogenesis in Vertebrates	0.477	LRP5,CDC6,FZD2,LRP1
p38 MAPK Signaling	0.49	CDC25B,MYC,HMGN1,FAS,PLA2G2A	Death Receptor Signaling	0.477	TNFRSF21,ACTA2,TNFSF10,FAS
Cleavage and Polyadenylation of Pre-mRNA	0.489	CSTF2	Calcium Signaling	0.475	MYL9,Tpm4,ACTA2,ITPR2,Tpm1,CHRNE,Tpm2
Acyl-CoA Hydrolysis	0.489	ACOT9	Phospholipase C Signaling	0.472	MYL9,FCGR2A,ITPR2,RHOC,MYLPF,RALB,GNG2,RPS6KA3,ARHGEF9
Glucocorticoid Biosynthesis	0.489	HSD3B2	FcÎ³ Receptor-mediated Phagocytosis in Macrophages and Monocytes	0.468	PTK2B,ACTA2,FCGR2A,FGR
Synaptic Long Term Depression	0.482	GUCY2C,ITPR2,PPP2R5E,PLA2G7,PLA2G2A,Gucy1b2	Assembly of RNA Polymerase III Complex	0.466	GTF3C1
Complement System	0.475	C4A/C4B,CD46	Fatty Acid Activation	0.466	ACSL1
Regulation of Actin-based Motility by Rho	0.474	ACTA2,RHOC,MYLPF,ACTC1	Glycogen Degradation III	0.466	Pgm2
Granulocyte Adhesion and Diapedesis	0.465	MMP23B,CCL2,CLDN8,Ccl2,CXCL12,CLDN14,TNFRSF11B	NAD Phosphorylation and Dephosphorylation	0.466	ACPP
Fatty Acid Activation	0.461	ACSL1	Bile Acid Biosynthesis, Neutral Pathway	0.466	CYP8B1
Oleate Biosynthesis II (Animals)	0.461	FADS6	Sphingosine-1-phosphate Signaling	0.463	PTK2B,PDGFA,RHOC,FGFR4,CASP1
Bile Acid Biosynthesis, Neutral Pathway	0.461	CYP8B1	UVB-Induced MAPK Signaling	0.458	FGFR4,RPS6KA3,EGFR
Guanosine Nucleotides Degradation III	0.461	NT5C3B	DNA Double-Strand Break Repair by Homologous Recombination	0.44	RAD51
Notch Signaling	0.46	DTX4,DLL4	Androgen Biosynthesis	0.44	HSD17B14
Hypoxia Signaling in the Cardiovascular System	0.458	HSP90AA1,UBE2S,UBE2C	Ubiquinol-10 Biosynthesis (Eukaryotic)	0.44	CYP4F11
LXR/RXR Activation	0.457	C4A/C4B,LYZ,CCL2,UGT1A3,TNFRSF11B	Leukotriene Biosynthesis	0.44	GGT7
Eicosanoid Signaling	0.437	DPEP1,PLA2G7,PLA2G2A	Phenylalanine Degradation IV (Mammalian, via Side Chain)	0.44	ALDH2
Phenylalanine Degradation IV (Mammalian, via Side Chain)	0.435	ALDH2	EGF Signaling	0.437	ITPR2,FGFR4,EGFR
PI3K/AKT Signaling	0.434	CDKN1A,HSP90AA1,PPP2R5E,MAPK8IP1,CCND1	CCR5 Signaling in Macrophages	0.427	PTK2B,GNG2,FAS
Neuroprotective Role of THOP1 in Alzheimer's Disease	0.432	PLG,THOP1	NAD biosynthesis II (from tryptophan)	0.417	KMO
EGF Signaling	0.427	ITPR2,PIK3C3,EGFR	FAK Signaling	0.416	ACTA2,FGFR4,HMMR,EGFR
Sperm Motility	0.426	ITPR2,PDE1B,PLA2G7,PLA2G2A,Gucy1b2	T Helper Cell Differentiation	0.407	LOC100909630/RT1-DMb,IL6R,TNFRSF11B
3-phosphoinositide Biosynthesis	0.42	CDC25B,NRG1,CA3,CDC25C,PIK3C3,PPP2R5E,EGFR	Cholecystokinin/Gastrin-mediated Signaling	0.4	PTK2B,ITPR2,RHOC,EGFR
FXR/RXR Activation	0.419	PPARG,C4A/C4B,LIPC,G6PC,CYP8B1	Extrinsic Prothrombin Activation Pathway	0.395	THBD
TR/RXR Activation	0.412	DIO1,PIK3C3,G6PC,PCK1	Mismatch Repair in Eukaryotes	0.395	RFC4
Telomere Extension by Telomerase	0.412	HNRNPA1	Chondroitin Sulfate Degradation (Metazoa)	0.395	CD44
NAD biosynthesis II (from tryptophan)	0.412	KMO	Î³-glutamyl Cycle	0.395	GGT7
Myc Mediated Apoptosis Signaling	0.407	MYC,PIK3C3,FAS	Molecular Mechanisms of Cancer	0.391	LRP5,RHOC,RALB,CDKN2C,CDKN2B,FAS,CTNNA2,WNT7A,FGFR4,CDKN1A,FZD2,ARHGEF9,LRP1
Endothelin-1 Signaling	0.403	MYC,GUCY2C,ITPR2,PIK3C3,PLA2G7,PLA2G2A,Gucy1b2	iNOS Signaling	0.389	LY96,IRF1
Signaling by Rho Family GTPases	0.399	STMN1,ACTA2,RHOC,MYLPF,CDC42EP5,PIK3C3,LIMK2,ACTC1,ACTG1	STAT3 Pathway	0.389	FGFR4,CDKN1A,EGFR
Chemokine Signaling	0.397	CCL2,CXCL12,LIMK2	HMGB1 Signaling	0.384	RHOC,FGFR4,TNFRSF11B,IL17B,PLAT
Role of p14/p19ARF in Tumor Suppression	0.393	PIK3C3,E2F1	Adipogenesis pathway	0.377	SREBF1,FGFR4,CEBPD,FABP4,FZD2
Granzyme B Signaling	0.39	LMNB1	Î³-linolenate Biosynthesis II (Animals)	0.375	ACSL1
Extrinsic Prothrombin Activation Pathway	0.39	THBD	Dermatan Sulfate Degradation (Metazoa)	0.375	CD44
Chondroitin Sulfate Degradation (Metazoa)	0.39	CD44	CXCR4 Signaling	0.372	MYL9,ITPR2,RHOC,FGFR4,MYLPF,GNG2
Î³-glutamyl Cycle	0.39	GGT7	TREM1 Signaling	0.371	TREM1,TLR1,CASP1
Methionine Degradation I (to Homocysteine)	0.39	SUV39H2	IL-8 Signaling	0.364	MYL9,PTK2B,RHOC,FGFR4,NCF2,GNG2,EGFR
Cholecystokinin/Gastrin-mediated Signaling	0.388	ITPR2,RHOC,CREM,EGFR	Actin Cytoskeleton Signaling	0.361	MYL9,FN1,ACTA2,FLNA,PDGFA,FGFR4,MYLPF,TMSB10/TMSB4X
PAK Signaling	0.388	MYLPF,PAK1IP1,PIK3C3,LIMK2	Role of Pattern Recognition Receptors in Recognition of Bacteria and Viruses	0.358	CLEC7A,FGFR4,TLR1,CASP1,IL17B
Basal Cell Carcinoma Signaling	0.388	WNT7A,FZD1,TCF7L2	D-myo-inositol (1,4,5)-trisphosphate Degradation	0.357	SEC16A
Role of MAPK Signaling in the Pathogenesis of Influenza	0.388	CCL2,PLA2G7,PLA2G2A	Autoimmune Thyroid Disease Signaling	0.355	LOC100909630/RT1-DMb,FAS
STAT3 Pathway	0.379	MYC,CDKN1A,EGFR	Angiopoietin Signaling	0.354	FGFR4,BIRC5,TIE1
Dopamine-DARPP32 Feedback in cAMP Signaling	0.375	KCNJ8,ITPR2,CREM,KCNJ16,PPP2R5E,Gucy1b2	Non-Small Cell Lung Cancer Signaling	0.354	ITPR2,FGFR4,EGFR
VEGF Signaling	0.373	ACTA2,PIK3C3,ACTC1,ACTG1	Estrogen-Dependent Breast Cancer Signaling	0.354	FGFR4,HSD17B14,EGFR
Î³-linolenate Biosynthesis II (Animals)	0.37	ACSL1	Graft-versus-Host Disease Signaling	0.345	LOC100909630/RT1-DMb,FAS
Dermatan Sulfate Degradation (Metazoa)	0.37	CD44	Chondroitin Sulfate Biosynthesis (Late Stages)	0.335	CHST7,SULT1B1
Mitochondrial L-carnitine Shuttle Pathway	0.37	ACSL1	Amyotrophic Lateral Sclerosis Signaling	0.329	PRPH,FGFR4,CAT,CASP1
Adenosine Nucleotides Degradation II	0.37	NT5C3B	p53 Signaling	0.329	FGFR4,CDKN1A,BIRC5,FAS
Superpathway of Inositol Phosphate Compounds	0.365	CDC25B,NRG1,CA3,CDC25C,TMEM55A,PIK3C3,PPP2R5E,EGFR	Telomerase Signaling	0.329	FGFR4,CDKN1A,ELK3,EGFR
Adipogenesis pathway	0.364	PPARG,TXNIP,EZH2,CEBPA,FZD1	1D-myo-inositol Hexakisphosphate Biosynthesis II (Mammalian)	0.323	SEC16A
TREM1 Signaling	0.361	TREM1,CCL2,TLR1	D-myo-inositol (1,3,4)-trisphosphate Biosynthesis	0.323	SEC16A
Protein Ubiquitination Pathway	0.361	HSPA14,DNAJC9,CDC20,HSP90AA1,UBE2S,USP1,THOP1,SKP2,UBE2C	Human Embryonic Stem Cell Pluripotency	0.323	NTF3,WNT7A,PDGFA,FGFR4,FZD2
Systemic Lupus Erythematosus Signaling	0.36	SNRPN,SNRPA,PIK3C3,CREM,IL6R,SNRPD1,LSM3,LSM2	G-Protein Coupled Receptor Signaling	0.314	RGS2,LPAR1,PTK2B,FGFR4,RGS10,RGS16,RGS14,ADORA1,ADRB2
Dermatan Sulfate Biosynthesis (Late Stages)	0.359	SULT1C3,SULT1B1	Tryptophan Degradation III (Eukaryotic)	0.308	KMO
Role of Wnt/GSK-3Î² Signaling in the Pathogenesis of Influenza	0.353	WNT7A,FZD1,TCF7L2	Inflammasome pathway	0.308	CASP1
Aldosterone Signaling in Epithelial Cells	0.352	SCNN1A,HSPA14,DNAJC9,ITPR2,PIK3C3,HSP90AA1	IL-12 Signaling and Production in Macrophages	0.307	APOA4,FGFR4,MST1R,IRF1,APOD
Differential Regulation of Cytokine Production in Macrophages and T Helper Cells by IL-17A and IL-17F	0.352	CCL2	HIF1Î± Signaling	0.304	SLC2A5,MMP23B,FGFR4,LDHB
Cysteine Biosynthesis III (mammalia)	0.352	SUV39H2	PEDF Signaling	0.301	HNF1B,FGFR4,FAS
Angiopoietin Signaling	0.345	PIK3C3,GRB7,BIRC5	Phototransduction Pathway	0.298	GUCY2C,GNGT2
Chondroitin Sulfate Biosynthesis (Late Stages)	0.328	SULT1C3,SULT1B1	Rac Signaling	0.293	PTK2B,FGFR4,NCF2,CD44
Amyotrophic Lateral Sclerosis Signaling	0.318	PRPH,PIK3C3,CAT,RNF19A	Î±-Adrenergic Signaling	0.281	ITPR2,GNG2,GYS2
Corticotropin Releasing Hormone Signaling	0.318	GUCY2C,ITPR2,CNR1,Gucy1b2	Bladder Cancer Signaling	0.281	MMP23B,CDKN1A,EGFR
Growth Hormone Signaling	0.314	PIK3C3,CEBPA,A2M	Melanoma Signaling	0.281	FGFR4,CDKN1A
Paxillin Signaling	0.306	ACTA2,PIK3C3,ACTC1,ACTG1	iCOS-iCOSL Signaling in T Helper Cells	0.276	LOC100909630/RT1-DMb,ITPR2,FGFR4,PLEKHA4
Maturity Onset Diabetes of Young (MODY) Signaling	0.304	FABP2	phagosome maturation	0.276	TUBB6,NCF2,TUBA4A,DYNLT1
Tryptophan Degradation III (Eukaryotic)	0.304	KMO	Altered T Cell and B Cell Signaling in Rheumatoid Arthritis	0.275	LOC100909630/RT1-DMb,TLR1,FAS
3-phosphoinositide Degradation	0.295	CDC25B,CA3,CDC25C,TMEM55A,PPP2R5E	fMLP Signaling in Neutrophils	0.27	ITPR2,FGFR4,NCF2,GNG2
PEDF Signaling	0.293	PPARG,PIK3C3,FAS	CDP-diacylglycerol Biosynthesis I	0.269	AGPAT4
Phototransduction Pathway	0.291	GUCY2C,Gucy1b2	Crosstalk between Dendritic Cells and Natural Killer Cells	0.269	ACTA2,TNFSF10,FAS
D-myo-inositol-5-phosphate Metabolism	0.29	CDC25B,CA3,CDC25C,TMEM55A,PPP2R5E	Gustation Pathway	0.265	LPAR6,P2RY10,ITPR2,GNG2
Rac Signaling	0.283	PIK3C3,CD44,LIMK2,IQGAP3	Glutamate Receptor Signaling	0.265	SLC17A2,GNG2
HIPPO signaling	0.279	CD44,PPP2R5E,SKP2	Endothelin-1 Signaling	0.264	GUCY2C,ECE2,ITPR2,FGFR4,CASP1,Pla2g12a
TCA Cycle II (Eukaryotic)	0.277	MDH1B	Chondroitin Sulfate Biosynthesis	0.258	CHST7,SULT1B1
Altered T Cell and B Cell Signaling in Rheumatoid Arthritis	0.267	SPP1,TLR1,FAS	IL-17A Signaling in Gastric Cells	0.257	EGFR
Tumoricidal Function of Hepatic Natural Killer Cells	0.265	FAS	Role of JAK family kinases in IL-6-type Cytokine Signaling	0.257	IL6R
CDP-diacylglycerol Biosynthesis I	0.265	MBOAT1	Superpathway of D-myo-inositol (1,4,5)-trisphosphate Metabolism	0.257	SEC16A
Role of Tissue Factor in Cancer	0.256	PIK3C3,PLAUR,LIMK2,EGFR	Agranulocyte Adhesion and Diapedesis	0.255	MYL9,CLDN23,MMP23B,FN1,ACTA2,CCL19
phagosome formation	0.256	CLEC7A,RHOC,PIK3C3,TLR1	Sperm Motility	0.25	PTK2B,ITPR2,MST1R,Pla2g12a
IL-17A Signaling in Gastric Cells	0.253	EGFR	Antiproliferative Role of TOB in T Cell Signaling	0.246	CCNA2
Glycolysis I	0.253	PKM	NAD Salvage Pathway II	0.246	ACPP
Chondroitin Sulfate Biosynthesis	0.251	SULT1C3,SULT1B1	Phosphatidylglycerol Biosynthesis II (Non-plastidic)	0.246	AGPAT4
Reelin Signaling in Neurons	0.243	PIK3C3,CNR1,MAPK8IP1	Retinoic acid Mediated Apoptosis Signaling	0.237	TNFSF10,IRF1
NAD Salvage Pathway II	0.242	NT5C3B	Cell Cycle Control of Chromosomal Replication	0.236	CDC6
Phosphatidylglycerol Biosynthesis II (Non-plastidic)	0.242	MBOAT1	Phospholipases	0.23	PLA1A,Pla2g12a
Ceramide Signaling	0.238	PIK3C3,PPP2R5E,TNFRSF11B	CNTF Signaling	0.224	FGFR4,RPS6KA3
FcÎ³ Receptor-mediated Phagocytosis in Macrophages and Monocytes	0.238	ACTA2,ACTC1,ACTG1	ERK5 Signaling	0.224	RPS6KA3,EGFR
PPAR Signaling	0.238	PPARG,HSP90AA1,TNFRSF11B	Glutathione-mediated Detoxification	0.217	NAT8
Induction of Apoptosis by HIV1	0.237	FAS,TNFRSF11B
Dermatan Sulfate Biosynthesis	0.237	SULT1C3,SULT1B1
Intrinsic Prothrombin Activation Pathway	0.213	THBD
Superpathway of Methionine Degradation	0.196	SUV39H2

## Sheet: PVL
PVL @24 hr			PVL @96 hr
Ingenuity Canonical Pathways	-log(p-value)	Molecules	Ingenuity Canonical Pathways	-log(p-value)	Molecules
Cell Cycle Control of Chromosomal Replication	15.5	MCM5,MCM6,CDC45,CDT1,CDC6,CDC7,ORC6,MCM4,RPA2,MCM3,MCM2,CHEK2,ORC1,MCM7	GADD45 Signaling	3.03	GADD45G,CDKN1A,CDK1
Mitotic Roles of Polo-Like Kinase	15	KIF23,ESPL1,CDC20,WEE1,PTTG1,PRC1,CDC7,PLK1,CDK1,CCNB1,CDC25B,PLK4,PLK5,PKMYT1,HSP90AA1,FBXO5,CHEK2,KIF11,CDC25A	Purine Ribonucleosides Degradation to Ribose-1-phosphate	2.55	ADA,Pgm2
Role of BRCA1 in DNA Damage Response	12.4	BARD1,PLK1,RFC5,MLH1,CHEK1,RAD51,FANCB,RFC4,FANCD2,CDKN1A,E2F1,RFC2,BRCA2,STAT1,HLTF,CHEK2,FANCA,RFC3	GDP-glucose Biosynthesis	2.44	GCK,Pgm2
Cell Cycle: G2/M DNA Damage Checkpoint Regulation	12.4	CKS2,YWHAH,WEE1,PLK1,AURKA,CDK1,SKP2,CHEK1,CCNB1,CDC25B,CDKN1A,TOP2A,PKMYT1,BORA,CHEK2	Glucose and Glucose-1-phosphate Degradation	2.35	GCK,Pgm2
Estrogen-mediated S-phase Entry	11.5	MYC,CCNA2,CCNE2,CCNE1,CCNA1,E2F1,CDKN1A,CCND1,CDK1,SKP2,CDC25A	Mitotic Roles of Polo-Like Kinase	2.32	KIF23,PLK3,PTTG1,CDK1
Hereditary Breast Cancer Signaling	11.3	WEE1,BARD1,RFC5,CCND1,MLH1,CDK1,CHEK1,CCNB1,RAD51,FANCB,RFC4,FANCD2,H2AFX,PIK3C3,E2F1,CDKN1A,RFC2,BRCA2,HLTF,CHEK2,FANCA,RFC3	Thio-molybdenum Cofactor Biosynthesis	1.99	MOCOS
Mismatch Repair in Eukaryotes	10.6	PCNA,RFC4,RFC2,FEN1,RFC5,POLD1,MLH1,EXO1,RFC3	Hepatic Fibrosis / Hepatic Stellate Cell Activation	1.92	MYL9,COL5A3,COL5A2,LHX2,TIMP1,COL8A1
Role of CHK Proteins in Cell Cycle Checkpoint Control	9.29	PLK1,RFC5,CDK1,CHEK1,PCNA,RFC4,CDKN1A,E2F1,RFC2,CLSPN,CHEK2,CDC25A,RFC3	Breast Cancer Regulation by Stathmin1	1.72	STMN1,PPP1R3D,CDKN1A,GNG2,TUBA4A,CDK1
Cyclins and Cell Cycle Regulation	8.29	CCNE2,SUV39H1,WEE1,CDKN2C,CCND1,CDK1,SKP2,CCNB1,CCNA2,CCNE1,CCNA1,CDKN1A,E2F1,CDC25A	Glycine Degradation (Creatine Biosynthesis)	1.69	GATM
ATM Signaling	7.83	RAD51,SMC2,FANCD2,H2AFX,CDKN1A,TDP1,CBX5,CDK1,CHEK2,CDC25A,CHEK1,CCNB1	ATM Signaling	1.64	GADD45G,CDKN1A,CDK1
GADD45 Signaling	6.73	PCNA,CCNE2,CCNE1,CDKN1A,CCND1,CDK1,CCNB1	Estrogen-mediated S-phase Entry	1.6	CDKN1A,CDK1
Aryl Hydrocarbon Receptor Signaling	6.5	CCNE2,CCND1,FAS,CHEK1,MYC,CCNA2,CCNE1,CCNA1,GSTM2,ALDH1A1,E2F1,CDKN1A,HSP90AA1,ALDH18A1,CHEK2,MCM7	Cell Cycle: G1/S Checkpoint Regulation	1.55	MAX,CDKN1A,CDKN2C
Cell Cycle: G1/S Checkpoint Regulation	6.44	MYC,CCNE2,CCNE1,PAK1IP1,SUV39H1,E2F1,CDKN1A,CDKN2C,CCND1,SKP2,CDC25A	Glioma Invasiveness Signaling	1.45	F2R,TIMP1,RHOC
Pyrimidine Deoxyribonucleotides De Novo Biosynthesis I	6.08	TYMS,DUT,NME4,CMPK2,RRM2,DTYMK,RRM1	phagosome maturation	1.44	Atp6ap1l,TUBA4A,ATP6V1G3,SNAP25
BER pathway	5.24	LIG1,PCNA,POLE,POLG,FEN1	phagosome formation	1.42	FCGR2A,RHOC,TLR1,MARCO
Pancreatic Adenocarcinoma Signaling	3.84	RAD51,CCNE1,CYP2E1,PIK3C3,SUV39H1,E2F1,CDKN1A,BRCA2,STAT1,CCND1,BIRC5	Sonic Hedgehog Signaling	1.42	ARRB2,CDK1
Antiproliferative Role of TOB in T Cell Signaling	3.45	CCNA2,CCNE2,CCNE1,CCNA1,SKP2	Signaling by Rho Family GTPases	1.36	MYL9,STMN1,RHOC,GNG2,VIM,DES
p53 Signaling	3.42	PCNA,PIK3C3,ADCK3,E2F1,CDKN1A,CCND1,BIRC5,CHEK2,FAS,CHEK1	VDR/RXR Activation	1.33	CDKN1A,CEBPA,KLF4
Breast Cancer Regulation by Stathmin1	3.33	STMN1,CCNE2,TUBB3,CCNE1,TUBA1A,TUBB6,TUBB4B,PPP1R3C,PIK3C3,E2F1,CDKN1A,LIMK2,TUBB,CDK1	Cyclins and Cell Cycle Regulation	1.33	CDKN1A,CDKN2C,CDK1
Histidine Degradation III	3.14	MTHFD1L,HAL,MTHFD2	Trehalose Degradation II (Trehalase)	1.3	GCK
Small Cell Lung Cancer Signaling	3	MYC,CCNE2,CCNE1,PIK3C3,SUV39H1,E2F1,CCND1,SKP2	ILK Signaling	1.28	MYL9,RHOC,VIM,KRT18,TMSB10/TMSB4X
DNA damage-induced 14-3-3Ïƒ Signaling	3	CCNE2,CCNE1,CDK1,CCNB1	Hereditary Breast Cancer Signaling	1.22	GADD45G,CDKN1A,CDK1,SMARCD3
Interferon Signaling	2.77	IFIT3,OAS1,MX1,STAT1,ISG15	Inhibition of Matrix Metalloproteases	1.21	MMP23B,TIMP1
Prostate Cancer Signaling	2.69	CCNE2,CCNE1,PIK3C3,SUV39H1,E2F1,CDKN1A,HSP90AA1,CCND1	Adenine and Adenosine Salvage III	1.15	ADA
Molecular Mechanisms of Cancer	2.67	CCNE2,HAT1,SUV39H1,CDKN2C,AURKA,FZD1,CCND1,FAS,CHEK1,MYC,CDC25B,CCNE1,WNT7A,FANCD2,PIK3C3,CDKN1A,E2F1,CHEK2,CDC25A	Salvage Pathways of Pyrimidine Deoxyribonucleotides	1.1	TK1
Ovarian Cancer Signaling	2.56	RAD51,WNT7A,PIK3C3,SUV39H1,E2F1,CD44,BRCA2,FZD1,CCND1,MLH1	Prostanoid Biosynthesis	1.05	PTGIS
DNA Double-Strand Break Repair by Homologous Recombination	2.37	RAD51,LIG1,BRCA2	Cell Cycle: G2/M DNA Damage Checkpoint Regulation	1.04	CDKN1A,CDK1
Tetrahydrofolate Salvage from 5,10-methenyltetrahydrofolate	2.25	MTHFD1L,MTHFD2	Tight Junction Signaling	1.02	MYL9,RAB13,CEBPA,SNAP25
RAN Signaling	2.2	RAN,XPO1,RANBP1	Calcium Transport I	1.01	ANXA5
Salvage Pathways of Pyrimidine Ribonucleotides	2.12	NME4,CMPK2,PLK1,LIMK2,G6PC,TTK,CDK1	Semaphorin Signaling in Neurons	0.984	RHOC,DPYSL4
phagosome maturation	2.04	TUBB3,DYNLL1,TUBA1A,TUBB6,TUBB4B,PIK3C3,TUBB,DYNLT1	Unfolded protein response	0.97	HSPH1,CEBPA
Coagulation System	2	PLAUR,THBD,SERPINE1,A2M	Glycogen Degradation II	0.967	Pgm2
Cell Cycle Regulation by BTG Family Proteins	2	CCNE2,CCNE1,E2F1,CCND1	UDP-N-acetyl-D-galactosamine Biosynthesis II	0.967	GCK
Regulation of Cellular Mechanics by Calpain Protease	1.91	CCNA2,CCNE1,CCNA1,CCND1,CDK1	Role of CHK Proteins in Cell Cycle Checkpoint Control	0.957	CDKN1A,CDK1
Estrogen Biosynthesis	1.84	CYP2E1,CYP2D6,CYP2C18,HSD17B14	Glycogen Degradation III	0.899	Pgm2
Citrulline Biosynthesis	1.82	ALDH18A1,GLS2	Induction of Apoptosis by HIV1	0.895	SLC25A4,BAK1
Activation of IRF by Cytosolic Pattern Recognition Receptors	1.76	DHX58,IRF7,ZBP1,STAT1,ISG15	Dendritic Cell Maturation	0.873	FSCN3,COL5A3,LOC100909630/RT1-DMb,FCGR2A
Folate Transformations I	1.72	MTHFD1L,MTHFD2	IL-8 Signaling	0.832	MYL9,ARRB2,RHOC,GNG2
Pyridoxal 5'-phosphate Salvage Pathway	1.71	PLK1,LIMK2,G6PC,TTK,CDK1	GÎ±12/13 Signaling	0.82	MYL9,F2R,LPAR3
Bupropion Degradation	1.66	CYP2E1,CYP2D6,CYP2C18	Thrombin Signaling	0.799	MYL9,F2R,RHOC,GNG2
Ethanol Degradation IV	1.66	ALDH1A1,GPX7,ACSL1	Adipogenesis pathway	0.793	BMP4,CEBPA,FABP4
Histidine Degradation VI	1.63	HAL,CYP2E1	Adenosine Nucleotides Degradation II	0.791	ADA
Remodeling of Epithelial Adherens Junctions	1.61	TUBB3,TUBA1A,TUBB6,TUBB4B,TUBB	Ephrin B Signaling	0.76	EFNB1,GNG2
Germ Cell-Sertoli Cell Junction Signaling	1.59	TUBB3,TUBA1A,TUBB6,TUBB4B,PIK3C3,LIMK2,LAMC3,TUBB,A2M	Glutathione Redox Reactions I	0.747	GPX3
Acetone Degradation I (to Methylglyoxal)	1.57	CYP2E1,CYP2D6,CYP2C18	DNA damage-induced 14-3-3Ïƒ Signaling	0.747	CDK1
eNOS Signaling	1.44	CCNA2,AQP7,CCNA1,PIK3C3,HSP90AA1,AQP1,CHRNE,Gucy1b2	TREM1 Signaling	0.741	TREM1,TLR1
14-3-3-mediated Signaling	1.4	TUBB3,TUBA1A,TUBB6,YWHAH,TUBB4B,PIK3C3,TUBB	Antiproliferative Role of Somatostatin Receptor 2	0.741	CDKN1A,GNG2
Glioblastoma Multiforme Signaling	1.39	MYC,CCNE1,WNT7A,PIK3C3,E2F1,CDKN1A,FZD1,CCND1	Cardiomyocyte Differentiation via BMP Receptors	0.727	BMP4
Chronic Myeloid Leukemia Signaling	1.38	MYC,PIK3C3,SUV39H1,E2F1,CDKN1A,CCND1	Purine Nucleotides Degradation II (Aerobic)	0.727	ADA
Pyrimidine Ribonucleotides Interconversion	1.38	NME4,ENTPD8,CMPK2	Dopamine Receptor Signaling	0.724	PPP1R3D,NCS1
Superpathway of Citrulline Metabolism	1.35	ALDH18A1,GLS2	Molecular Mechanisms of Cancer	0.719	MAX,BMP4,RHOC,CDKN1A,CDKN2C,BAK1
Leukotriene Biosynthesis	1.35	LTC4S,GGT7	Role of BRCA1 in DNA Damage Response	0.716	CDKN1A,SMARCD3
Melanoma Signaling	1.35	PIK3C3,E2F1,CDKN1A,CCND1	Maturity Onset Diabetes of Young (MODY) Signaling	0.708	GCK
Asparagine Degradation I	1.32	ASRGL1	Polyamine Regulation in Colon Cancer	0.69	MAX
Glutamine Degradation I	1.32	GLS2	Actin Cytoskeleton Signaling	0.678	MYL9,F2R,NCKAP1L,TMSB10/TMSB4X
Role of JAK2 in Hormone-like Cytokine Signaling	1.31	SOCS2,STAT1,HLTF	Tumoricidal Function of Hepatic Natural Killer Cells	0.657	SERPINB9
Pyrimidine Ribonucleotides De Novo Biosynthesis	1.31	NME4,ENTPD8,CMPK2	Bladder Cancer Signaling	0.645	MMP23B,CDKN1A
Type I Diabetes Mellitus Signaling	1.28	ICA1,HLA-DQA1,SOCS2,STAT1,FAS,TNFRSF11B	IL-4 Signaling	0.645	LOC100909630/RT1-DMb,NR3C2
Glioma Signaling	1.28	PIK3C3,SUV39H1,E2F1,CDKN1A,CDKN2C,CCND1	Bupropion Degradation	0.641	CYP2C18
Gap Junction Signaling	1.27	TUBB3,TUBA1A,TUBB6,GUCY2C,TUBB4B,PIK3C3,TUBB,Gucy1b2	Glycolysis I	0.641	PFKP
Nitric Oxide Signaling in the Cardiovascular System	1.24	CACNA1S,GUCY2C,PIK3C3,PDE1B,HSP90AA1,Gucy1b2	Gluconeogenesis I	0.641	ME2
Bladder Cancer Signaling	1.22	MYC,SUV39H1,E2F1,CDKN1A,CCND1	Phospholipase C Signaling	0.639	MYL9,FCGR2A,RHOC,GNG2
HER-2 Signaling in Breast Cancer	1.2	CCNE2,CCNE1,PIK3C3,CDKN1A,CCND1	G Beta Gamma Signaling	0.638	CAV2,GNG2
Sertoli Cell-Sertoli Cell Junction Signaling	1.16	TUBB3,TUBA1A,TUBB6,CLDN8,TUBB4B,TUBB,A2M,Gucy1b2	Altered T Cell and B Cell Signaling in Rheumatoid Arthritis	0.638	LOC100909630/RT1-DMb,TLR1
Endometrial Cancer Signaling	1.15	MYC,PIK3C3,CCND1,MLH1	Apoptosis Signaling	0.631	BAK1,CDK1
Type II Diabetes Mellitus Signaling	1.05	PIK3C3,PKM,ABCC8,SOCS2,ACSL1,TNFRSF11B	Regulation of Actin-based Motility by Rho	0.617	MYL9,RHOC
Myc Mediated Apoptosis Signaling	1.04	MYC,YWHAH,PIK3C3,FAS	CXCR4 Signaling	0.615	MYL9,RHOC,GNG2
Glioma Invasiveness Signaling	1.04	HMMR,PIK3C3,CD44,PLAUR	IL-15 Production	0.612	MST1R
Maturity Onset Diabetes of Young (MODY) Signaling	1.04	FABP2,CACNA1S	Acetone Degradation I (to Methylglyoxal)	0.612	CYP2C18
Oxidative Ethanol Degradation III	1.04	ALDH1A1,ACSL1	Colorectal Cancer Metastasis Signaling	0.599	MMP23B,RHOC,GNG2,TLR1
Glucocorticoid Receptor Signaling	1.03	CCL2,YWHAH,PIK3C3,CDKN1A,HSP90AA1,STAT1,SERPINE1,FKBP5,A2M,HLTF,TAF9B	Intrinsic Prothrombin Activation Pathway	0.585	COL5A3
Phenylethylamine Degradation I	1.03	AOC3	RhoGDI Signaling	0.577	MYL9,RHOC,GNG2
Proline Biosynthesis I	1.03	ALDH18A1	G Protein Signaling Mediated by Tubby	0.549	GNG2
Acetate Conversion to Acetyl-CoA	1.03	ACSL1	Circadian Rhythm Signaling	0.537	BHLHE40
IL-9 Signaling	1.02	PIK3C3,SOCS2,STAT1	B Cell Development	0.537	LOC100909630/RT1-DMb
STAT3 Pathway	0.992	MYC,CDKN1A,SOCS2,CDC25A	Role of NFAT in Regulation of the Immune Response	0.533	LOC100909630/RT1-DMb,FCGR2A,GNG2
Differential Regulation of Cytokine Production in Intestinal Epithelial Cells by IL-17A and IL-17F	0.972	CCL2,LCN2	Coagulation System	0.516	F2R
Antiproliferative Role of Somatostatin Receptor 2	0.96	GUCY2C,PIK3C3,CDKN1A,Gucy1b2	AMPK Signaling	0.509	CDKN1A,PFKP,SMARCD3
Serine Biosynthesis	0.936	PHGDH	Agranulocyte Adhesion and Diapedesis	0.509	MYL9,MMP23B,CCL25
dTMP De Novo Biosynthesis	0.936	TYMS	Interferon Signaling	0.506	BAK1
Folate Polyglutamylation	0.936	MTHFD1L	autophagy	0.506	ATG10
Non-Small Cell Lung Cancer Signaling	0.929	PIK3C3,SUV39H1,E2F1,CCND1	Type I Diabetes Mellitus Signaling	0.503	ICA1,LOC100909630/RT1-DMb
Wnt/Î²-catenin Signaling	0.925	SOX4,MYC,WNT7A,CD44,DKK2,FZD1,CCND1	Glioma Signaling	0.503	CDKN1A,CDKN2C
Telomerase Signaling	0.873	MYC,PIK3C3,E2F1,CDKN1A,HSP90AA1	Axonal Guidance Signaling	0.499	MYL9,BMP4,EFNB1,GNG2,RTN4,TUBA4A
Growth Hormone Signaling	0.871	PIK3C3,SOCS2,STAT1,A2M	p53 Signaling	0.498	GADD45G,CDKN1A
GDP-mannose Biosynthesis	0.862	PMM1	Telomerase Signaling	0.498	CDKN1A,ELK3
Prolactin Signaling	0.843	MYC,PIK3C3,SOCS2,STAT1	Production of Nitric Oxide and Reactive Oxygen Species in Macrophages	0.493	PPP1R3D,RHOC,APOD
JAK/Stat Signaling	0.843	PIK3C3,CDKN1A,SOCS2,STAT1	Clathrin-mediated Endocytosis Signaling	0.478	ARRB2,F2R,APOD
Nicotine Degradation III	0.843	CYP2E1,CYP2D6,CYP2C18	Estrogen Biosynthesis	0.478	CYP2C18
p38 MAPK Signaling	0.806	CDC25B,MYC,STAT1,FAS,PLA2G2A	HGF Signaling	0.477	CDKN1A,ELK3
HIPPO signaling	0.804	YWHAH,PPP1R3C,CD44,SKP2	Retinol Biosynthesis	0.469	Ces2c (includes others)
Superpathway of Serine and Glycine Biosynthesis I	0.801	PHGDH	Glucocorticoid Receptor Signaling	0.463	CDKN1A,CEBPA,NR3C2,SMARCD3
Pregnenolone Biosynthesis	0.801	CYP2E1	iCOS-iCOSL Signaling in T Helper Cells	0.454	LOC100909630/RT1-DMb,PLEKHA4
Hepatic Fibrosis / Hepatic Stellate Cell Activation	0.799	CCL2,CYP2E1,STAT1,SERPINE1,A2M,FAS,TNFRSF11B	RhoA Signaling	0.444	MYL9,LPAR3
Sonic Hedgehog Signaling	0.783	CDK1,CCNB1	Protein Kinase A Signaling	0.425	MYL9,PPP1R3D,GNG2,KDELR3,Cdkn3
Superoxide Radicals Degradation	0.748	GPX7	Atherosclerosis Signaling	0.423	COL5A3,APOD
Tryptophan Degradation to 2-amino-3-carboxymuconate Semialdehyde	0.748	KMO	Autoimmune Thyroid Disease Signaling	0.413	LOC100909630/RT1-DMb
Salvage Pathways of Pyrimidine Deoxyribonucleotides	0.748	TK1	14-3-3-mediated Signaling	0.41	TUBA4A,VIM
Acute Myeloid Leukemia Signaling	0.743	MYC,CCNA1,PIK3C3,CCND1	Cellular Effects of Sildenafil (Viagra)	0.41	MYL9,KCNN3
PI3K/AKT Signaling	0.734	YWHAH,CDKN1A,HSP90AA1,MAPK8IP1,CCND1	Primary Immunodeficiency Signaling	0.406	ADA
Factors Promoting Cardiogenesis in Vertebrates	0.732	CCNE2,CCNE1,CDC6,FZD1	Graft-versus-Host Disease Signaling	0.406	LOC100909630/RT1-DMb
Melatonin Degradation I	0.719	CYP2E1,CYP2D6,CYP2C18	Cardiac Î²-adrenergic Signaling	0.39	PPP1R3D,GNG2
CNTF Signaling	0.705	PIK3C3,CNTFR,STAT1	Nicotine Degradation III	0.367	CYP2C18
Nicotine Degradation II	0.705	CYP2E1,CYP2D6,CYP2C18	Melanoma Signaling	0.361	CDKN1A
Prostanoid Biosynthesis	0.702	PTGDS	Cardiac Hypertrophy Signaling	0.358	MYL9,RHOC,GNG2
IL-17A Signaling in Fibroblasts	0.68	CCL2,LCN2	Actin Nucleation by ARP-WASP Complex	0.355	RHOC
PXR/RXR Activation	0.678	GSTM2,ALDH1A1,G6PC	IL-12 Signaling and Production in Macrophages	0.351	MST1R,APOD
Thrombopoietin Signaling	0.678	MYC,PIK3C3,STAT1	Epithelial Adherens Junction Signaling	0.351	MYL9,TUBA4A
Hypoxia Signaling in the Cardiovascular System	0.678	HSP90AA1,UBE2S,UBE2C	Nur77 Signaling in T Lymphocytes	0.35	LOC100909630/RT1-DMb
Stearate Biosynthesis I (Animals)	0.662	CYP2E1,ACSL1	Regulation of Cellular Mechanics by Calpain Protease	0.35	CDK1
Role of Macrophages, Fibroblasts and Endothelial Cells in Rheumatoid Arthritis	0.655	IL16,MYC,WNT7A,CCL2,PIK3C3,CXCL12,DKK2,FZD1,CCND1,TNFRSF11B	Wnt/Ca+ pathway	0.35	ROR1
Superpathway of Melatonin Degradation	0.652	CYP2E1,CYP2D6,CYP2C18	Glutamate Receptor Signaling	0.35	GNG2
Eicosanoid Signaling	0.652	LTC4S,PTGDS,PLA2G2A	MSP-RON Signaling Pathway	0.339	MST1R
HMGB1 Signaling	0.652	CCL2,HAT1,PIK3C3,SERPINE1,TNFRSF11B	Melatonin Degradation I	0.323	CYP2C18
Ethanol Degradation II	0.644	ALDH1A1,ACSL1	Phospholipases	0.323	PLA1A
ErbB2-ErbB3 Signaling	0.628	MYC,PIK3C3,CCND1	eNOS Signaling	0.322	AQP7,LPAR3
Purine Nucleotides De Novo Biosynthesis II	0.625	IMPDH1	Nicotine Degradation II	0.318	CYP2C18
T Helper Cell Differentiation	0.605	HLA-DQA1,STAT1,TNFRSF11B	PCP pathway	0.318	EFNB1
Chemokine Signaling	0.605	CCL2,CXCL12,LIMK2	Calcium-induced T Lymphocyte Apoptosis	0.314	LOC100909630/RT1-DMb
Thyroid Cancer Signaling	0.595	MYC,CCND1	Pyridoxal 5'-phosphate Salvage Pathway	0.314	CDK1
Colorectal Cancer Metastasis Signaling	0.595	MYC,WNT7A,PIK3C3,FZD1,STAT1,CCND1,BIRC5,MLH1	Glioblastoma Multiforme Signaling	0.31	RHOC,CDKN1A
Cleavage and Polyadenylation of Pre-mRNA	0.592	CSTF2	Hypoxia Signaling in the Cardiovascular System	0.309	UBE2C
Mouse Embryonic Stem Cell Pluripotency	0.589	MYC,ID1,PIK3C3,FZD1	GÎ±q Signaling	0.307	RHOC,GNG2
GM-CSF Signaling	0.582	PIK3C3,STAT1,CCND1	Superpathway of Melatonin Degradation	0.3	CYP2C18
Mechanisms of Viral Exit from Host Cells	0.58	XPO1,LMNB1	GABA Receptor Signaling	0.3	KCNN3
Fatty Acid Activation	0.563	ACSL1	Eicosanoid Signaling	0.3	PTGIS
Role of RIG1-like Receptors in Antiviral Innate Immunity	0.551	DHX58,IRF7	IL-10 Signaling	0.295	FCGR2A
Role of p14/p19ARF in Tumor Suppression	0.551	PIK3C3,E2F1	Remodeling of Epithelial Adherens Junctions	0.295	TUBA4A
Role of PI3K/AKT Signaling in the Pathogenesis of Influenza	0.551	PIK3C3,PLAC8,MLH1	CCR5 Signaling in Macrophages	0.291	GNG2
Protein Ubiquitination Pathway	0.551	DNAJC9,CDC20,HSP90AA1,UBE2S,USP1,THOP1,SKP2,UBE2C	Aldosterone Signaling in Epithelial Cells	0.29	HSPH1,NR3C2
Epithelial Adherens Junction Signaling	0.549	TUBB3,TUBA1A,TUBB6,TUBB4B,TUBB	Cdc42 Signaling	0.287	MYL9,LOC100909630/RT1-DMb
Estrogen-Dependent Breast Cancer Signaling	0.541	PIK3C3,CCND1,HSD17B14	Gap Junction Signaling	0.285	DBN1,TUBA4A
Androgen Biosynthesis	0.535	HSD17B14	T Helper Cell Differentiation	0.282	LOC100909630/RT1-DMb
Ubiquinol-10 Biosynthesis (Eukaryotic)	0.535	CYP2E1	Wnt/Î²-catenin Signaling	0.282	FRZB,SOX18
Urate Biosynthesis/Inosine 5'-phosphate Degradation	0.535	IMPDH1	Tec Kinase Signaling	0.279	RHOC,GNG2
Colanic Acid Building Blocks Biosynthesis	0.535	PMM1	Basal Cell Carcinoma Signaling	0.278	BMP4
LPS/IL-1 Mediated Inhibition of RXR Function	0.534	FABP2,GSTM2,ALDH1A1,XPO1,ALDH18A1,ACSL1,TNFRSF11B	STAT3 Pathway	0.274	CDKN1A
Telomere Extension by Telomerase	0.51	HNRNPA1	Germ Cell-Sertoli Cell Junction Signaling	0.272	RHOC,TUBA4A
NAD biosynthesis II (from tryptophan)	0.51	KMO	Toll-like Receptor Signaling	0.27	TLR1
AMPK Signaling	0.506	CCNA2,PIK3C3,CDKN1A,CHRNE,CCND1,HLTF	Ephrin Receptor Signaling	0.269	EFNB1,GNG2
Autoimmune Thyroid Disease Signaling	0.499	HLA-DQA1,FAS	Role of PI3K/AKT Signaling in the Pathogenesis of Influenza	0.263	PLAC8
Rac Signaling	0.499	PIK3C3,CD44,LIMK2,IQGAP3	BMP signaling pathway	0.263	BMP4
Granzyme B Signaling	0.487	LMNB1	Granulocyte Adhesion and Diapedesis	0.262	MMP23B,CCL25
Extrinsic Prothrombin Activation Pathway	0.487	THBD	Angiopoietin Signaling	0.259	TIE1
Chondroitin Sulfate Degradation (Metazoa)	0.487	CD44	NF-ÎºB Signaling	0.255	BMP4,TLR1
Î³-glutamyl Cycle	0.487	GGT7	Growth Hormone Signaling	0.245	CEBPA
Methylglyoxal Degradation III	0.487	CYP2E1	JAK/Stat Signaling	0.238	CDKN1A
Methionine Degradation I (to Homocysteine)	0.487	SUV39H2	Small Cell Lung Cancer Signaling	0.235	MAX
Graft-versus-Host Disease Signaling	0.487	HLA-DQA1,FAS	Allograft Rejection Signaling	0.235	LOC100909630/RT1-DMb
NRF2-mediated Oxidative Stress Response	0.483	GSTM2,DNAJC9,PIK3C3,PMF1/PMF1-BGLAP,FKBP5,MAFF	IL-17 Signaling	0.232	TIMP1
Allograft Rejection Signaling	0.475	H2-T24,HLA-DQA1,FAS	GPCR-Mediated Nutrient Sensing in Enteroendocrine Cells	0.232	GNG2
Î³-linolenate Biosynthesis II (Animals)	0.466	ACSL1	HIPPO signaling	0.228	PPP1R3D
Dermatan Sulfate Degradation (Metazoa)	0.466	CD44	Î±-Adrenergic Signaling	0.225	GNG2
Mitochondrial L-carnitine Shuttle Pathway	0.466	ACSL1	TGF-Î² Signaling	0.225	BMP4
ERK/MAPK Signaling	0.45	MYC,YWHAH,PPP1R3C,PIK3C3,STAT1,PLA2G2A	HER-2 Signaling in Breast Cancer	0.222	CDKN1A
Differential Regulation of Cytokine Production in Macrophages and T Helper Cells by IL-17A and IL-17F	0.446	CCL2	Communication between Innate and Adaptive Immune Cells	0.219	TLR1
D-myo-inositol (1,4,5)-trisphosphate Degradation	0.446	INPP1	Crosstalk between Dendritic Cells and Natural Killer Cells	0.219	FSCN3
Cysteine Biosynthesis III (mammalia)	0.446	SUV39H2	OX40 Signaling Pathway	0.219	LOC100909630/RT1-DMb
Dopamine-DARPP32 Feedback in cAMP Signaling	0.445	KCNJ8,CACNA1S,PPP1R3C,KCNJ16,Gucy1b2	Acute Myeloid Leukemia Signaling	0.213	CEBPA
Phototransduction Pathway	0.431	GUCY2C,Gucy1b2	IL-1 Signaling	0.213	GNG2
Glutathione Redox Reactions I	0.428	GPX7	Factors Promoting Cardiogenesis in Vertebrates	0.211	BMP4
Histamine Degradation	0.428	ALDH1A1	FcÎ³ Receptor-mediated Phagocytosis in Macrophages and Monocytes	0.208	FCGR2A
PDGF Signaling	0.426	MYC,PIK3C3,STAT1	Salvage Pathways of Pyrimidine Ribonucleotides	0.208	CDK1
Purine Nucleotides Degradation II (Aerobic)	0.41	IMPDH1	Prostate Cancer Signaling	0.205	CDKN1A
Cellular Effects of Sildenafil (Viagra)	0.41	CACNA1S,GUCY2C,PDE1B,Gucy1b2
Tryptophan Degradation III (Eukaryotic)	0.394	KMO
Axonal Guidance Signaling	0.39	ENPEP,TUBB3,WNT7A,TUBA1A,TUBB6,TUBB4B,PIK3C3,CXCL12,SEMA4F,LIMK2,FZD1,TUBB
Adipogenesis pathway	0.386	EGR2,HAT1,EZH2,FZD1
Polyamine Regulation in Colon Cancer	0.379	MYC
Role of Lipids/Lipid Rafts in the Pathogenesis of Influenza	0.379	RSAD2
Fatty Acid Î±-oxidation	0.379	ALDH1A1
MSP-RON Signaling Pathway	0.375	CCL2,PIK3C3
Role of Pattern Recognition Receptors in Recognition of Bacteria and Viruses	0.369	OAS1,IRF7,PIK3C3,Oas1b
Induction of Apoptosis by HIV1	0.366	FAS,TNFRSF11B
Putrescine Degradation III	0.364	ALDH1A1
IL-22 Signaling	0.351	STAT1
Tumoricidal Function of Hepatic Natural Killer Cells	0.351	FAS
Role of JAK1, JAK2 and TYK2 in Interferon Signaling	0.351	STAT1
CDP-diacylglycerol Biosynthesis I	0.351	MBOAT1
PAK Signaling	0.35	PAK1IP1,PIK3C3,LIMK2
Phospholipases	0.35	PLA1A,PLA2G2A
Virus Entry via Endocytic Pathways	0.344	FLNA,PIK3C3,TFRC
ERK5 Signaling	0.342	MYC,YWHAH
PCP pathway	0.342	WNT7A,FZD1
Role of JAK family kinases in IL-6-type Cytokine Signaling	0.338	STAT1
Tryptophan Degradation X (Mammalian, via Tryptamine)	0.338	ALDH1A1
Superpathway of D-myo-inositol (1,4,5)-trisphosphate Metabolism	0.338	INPP1
Glycolysis I	0.338	PKM
Gluconeogenesis I	0.338	ME3
Systemic Lupus Erythematosus Signaling	0.331	SNRPN,SNRPA,PIK3C3,SNRPD1,LSM3,SNRPA1
Phosphatidylglycerol Biosynthesis II (Non-plastidic)	0.325	MBOAT1
IGF-1 Signaling	0.321	YWHAH,PIK3C3,SOCS2
Endothelin-1 Signaling	0.32	MYC,GUCY2C,PIK3C3,PLA2G2A,Gucy1b2
IL-15 Production	0.314	STAT1
Role of IL-17A in Arthritis	0.312	CCL2,PIK3C3
Dendritic Cell Maturation	0.308	DDR2,PIK3C3,HLA-DQA1,STAT1,TNFRSF11B
EGF Signaling	0.306	PIK3C3,STAT1
Relaxin Signaling	0.304	GUCY2C,PIK3C3,PDE1B,Gucy1b2
Amyotrophic Lateral Sclerosis Signaling	0.294	CACNA1S,PIK3C3,RNF19A
Intrinsic Prothrombin Activation Pathway	0.292	THBD
Glutathione-mediated Detoxification	0.292	GSTM2
Role of JAK1 and JAK3 in Î³c Cytokine Signaling	0.286	PIK3C3,STAT1
Basal Cell Carcinoma Signaling	0.28	WNT7A,FZD1
Role of MAPK Signaling in the Pathogenesis of Influenza	0.28	CCL2,PLA2G2A
HGF Signaling	0.274	PIK3C3,CDKN1A,CCND1
Superpathway of Methionine Degradation	0.273	SUV39H2
Cytotoxic T Lymphocyte-mediated Apoptosis of Target Cells	0.263	FAS
Fatty Acid Î²-oxidation I	0.263	ACSL1
TREM1 Signaling	0.262	TREM1,CCL2
Role of Wnt/GSK-3Î² Signaling in the Pathogenesis of Influenza	0.256	WNT7A,FZD1
PTEN Signaling	0.255	YWHAH,CDKN1A,CCND1
B Cell Development	0.255	HLA-DQA1
MIF-mediated Glucocorticoid Regulation	0.255	PLA2G2A
Renin-Angiotensin Signaling	0.251	CCL2,PIK3C3,STAT1
iCOS-iCOSL Signaling in T Helper Cells	0.251	PIK3C3,HLA-DQA1,PLEKHA4
Angiopoietin Signaling	0.251	PIK3C3,BIRC5
Oncostatin M Signaling	0.246	STAT1
Inhibition of Angiogenesis by TSP1	0.246	Gucy1b2
Retinoate Biosynthesis I	0.246	ALDH1A1
VDR/RXR Activation	0.245	CDKN1A,THBD
Role of NANOG in Mammalian Embryonic Stem Cell Pluripotency	0.242	WNT7A,PIK3C3,FZD1
Role of Tissue Factor in Cancer	0.242	PIK3C3,PLAUR,LIMK2
Dopamine Degradation	0.238	ALDH1A1
Nucleotide Excision Repair Pathway	0.238	RPA2
autophagy	0.231	PIK3C3
tRNA Splicing	0.223	PDE1B
Antigen Presentation Pathway	0.223	HLA-DQA1
Notch Signaling	0.216	DLL4
Inhibition of Matrix Metalloproteases	0.21	A2M
Role of PKR in Interferon Induction and Antiviral Response	0.203	STAT1
Neuroprotective Role of THOP1 in Alzheimer's Disease	0.203	THOP1
Retinol Biosynthesis	0.203	Ces2c (includes others)
Noradrenaline and Adrenaline Degradation	0.203	ALDH1A1
MIF Regulation of Innate Immunity	0.197	PLA2G2A

## Sheet: PH
PH @24 hr			PH @96 hr
Ingenuity Canonical Pathways	-log(p-value)	Molecules	Ingenuity Canonical Pathways	-log(p-value)	Molecules
Cell Cycle Control of Chromosomal Replication	14.7	MCM5,MCM6,CDC45,CDT1,CDC6,CDC7,ORC6,RPA1,MCM4,RPA2,MCM3,RPA3,MCM2,CHEK2,CDK2,ORC1,MCM7	Production of Nitric Oxide and Reactive Oxygen Species in Macrophages	8.27	APOA4,RHOC,APOF,PPP1R3C,NCF4,SPI1,IRF1,TLR2,TLR4,PPP1R3D,NCF1,ORM1,NCF2,S100A8,PIK3CD,TNFRSF1B,JAK3,TNFRSF11B,APOD,PRKCB
Role of BRCA1 in DNA Damage Response	11.5	DPF1,BARD1,RBBP8,MDC1,RPA1,PLK1,RFC5,MLH1,CHEK1,RAD51,FANCB,FANCD2,RFC4,GADD45A,SMARCA2,E2F1,CDKN1A,RFC2,BRCA2,BRCA1,HLTF,CHEK2,FANCA,RFC3	LXR/RXR Activation	8.25	KNG1,HPX,APOA4,APOF,C9,ABCG1,TLR4,ORM1,FASN,MYLIP,S100A8,LBP,FGA,TNFRSF1B,TNFRSF11B,APOD
Mitotic Roles of Polo-Like Kinase	11.4	KIF23,CDC25C,ESPL1,CDC20,WEE1,PTTG1,PRC1,CDC7,PLK1,CDK1,CCNB1,CDC25B,PLK4,PLK5,HSP90AA1,PKMYT1,FBXO5,PPP2R1B,CHEK2,KIF11,RAD21,CDC25A	Acute Phase Response Signaling	6.93	MAP2K6,SOCS3,HPX,C9,CP,SERPINA3,SAA2-SAA4,FGG,HMOX1,HP,ORM1,FGB,PIK3CD,LBP,FGA,TNFRSF1B,TNFRSF11B
Hereditary Breast Cancer Signaling	10.3	DPF1,BARD1,CCND1,MLH1,CHEK1,RAD51,FANCB,FANCD2,GADD45A,PIK3C3,HDAC11,RFC2,BRCA1,CHEK2,CDC25C,WEE1,RPA1,RFC5,CDK1,CCNB1,PALB2,GAB1,RFC4,SMARCA2,H2AFX,CDKN1A,E2F1,BRCA2,HLTF,FANCA,RFC3	phagosome formation	4.97	TLR2,TLR4,CLEC7A,FCGR2A,RHOC,TLR1,FCER1G,PIK3CD,FCGR3A/FCGR3B,INPP5D,MARCO,PRKCB
Cell Cycle: G2/M DNA Damage Checkpoint Regulation	10.3	CDC25C,CKS2,YWHAH,WEE1,PLK1,AURKA,CDK1,SKP2,CHEK1,CCNB1,CDC25B,GADD45A,CDKN1A,TOP2A,PKMYT1,BORA,BRCA1,CHEK2	FcÎ³ Receptor-mediated Phagocytosis in Macrophages and Monocytes	4.57	NCK2,HMOX1,RAC2,NCF1,FCGR2A,HCK,FCGR3A/FCGR3B,INPP5D,FGR,PRKCB
Role of CHK Proteins in Cell Cycle Checkpoint Control	10.3	CDC25C,MDC1,RPA1,PLK1,RFC5,CDK1,CHEK1,PCNA,RFC4,CDKN1A,E2F1,RFC2,CLSPN,BRCA1,PPP2R1B,CHEK2,CDK2,CDC25A,RFC3	Leukocyte Extravasation Signaling	4.37	RAC2,BMX,NCF4,BTK,NCF1,CTNNA2,MMP23B,ITGAM,TIMP1,NCF2,SIPA1,CD44,PIK3CD,TIMP2,PRKCB
Estrogen-mediated S-phase Entry	8.9	MYC,CCNA2,CCNE2,CCNE1,CCNA1,E2F1,CDKN1A,CCND1,CDK1,CDK2,SKP2,CDC25A	Tec Kinase Signaling	4.16	TNFRSF21,BTK,TLR4,GNA15,RHOC,GNG2,HCK,FCER1G,BMX,PIK3CD,JAK3,FGR,PRKCB
Mismatch Repair in Eukaryotes	8.78	PCNA,RFC4,RFC2,FEN1,RPA1,RFC5,POLD1,MLH1,EXO1,RFC3	Coagulation System	4.08	KNG1,F2R,FGB,THBD,FGA,FGG
ATM Signaling	7.88	CDC25C,MDC1,TDP1,CBX5,CDK1,CHEK1,CCNB1,RAD51,GADD45A,FANCD2,SMC2,H2AFX,CDKN1A,BRCA1,CHEK2,CDK2,CDC25A	Bupropion Degradation	3.81	CYP2F1,CYP2E1,CYP2D6,CYP2C18,CYP2J2
GADD45 Signaling	7.78	PCNA,CCNE2,CCNE1,GADD45A,CDKN1A,BRCA1,CCND1,CDK1,CDK2,CCNB1	Acetone Degradation I (to Methylglyoxal)	3.65	CYP2F1,CYP2E1,CYP2D6,CYP2C18,CYP2J2
Aryl Hydrocarbon Receptor Signaling	7.25	ALDH4A1,GSTA5,CCND1,FAS,CHEK1,MYC,CCNA2,ALDH1L1,CCNA1,GSTM2,ALDH1A1,NR0B2,CHEK2,GSTK1,GSTA3,GSTA2,GSTM1,CCNE2,CCNE1,E2F1,CDKN1A,HSP90AA1,ALDH18A1,CDK2,MGST3,MCM7	IL-12 Signaling and Production in Macrophages	3.55	TLR2,TLR4,APOA4,ORM1,APOF,S100A8,PIK3CD,SPI1,IRF1,APOD,PRKCB
LPS/IL-1 Mediated Inhibition of RXR Function	6.14	APOE,ALDH4A1,SLC10A1,LIPC,GSTA5,CYP2C9,CES2,ALAS1,SOD3,SLC27A5,ALDH1L1,ALDH1A1,GSTM2,NR0B2,Sult1c2 (includes others),XPO1,CPT1C,SULT1C3,HMGCS1,GSTK1,TNFRSF11B,GSTA3,GSTM1,GSTA2,FMO3,SLCO1A2,SULT2B1,FABP2,CAT,ALDH18A1,ACSL1,MGST3	Extrinsic Prothrombin Activation Pathway	3.53	FGB,THBD,FGA,FGG
Cyclins and Cell Cycle Regulation	5.96	CCNE2,SUV39H1,WEE1,CDKN2C,CCND1,CDK1,SKP2,CCNB1,CCNA2,CCNE1,CCNA1,HDAC11,CDKN1A,E2F1,PPP2R1B,CDK2,CDC25A	Intrinsic Prothrombin Activation Pathway	3.49	KNG1,FGB,THBD,FGA,FGG
FXR/RXR Activation	5.2	BAAT,PPARG,APOE,TTR,LIPC,SLC10A1,CYP27A1,PKLR,APOH,APOF,APOA2,FETUB,SERPINF1,C4A/C4B,PON1,SLC27A5,ORM1,NR0B2,FBP1,G6PC,PON3	Role of Macrophages, Fibroblasts and Endothelial Cells in Rheumatoid Arthritis	3.48	MAP2K6,SOCS3,C5AR1,FRZB,CEBPD,IL7,TLR2,TLR4,CSF1,TLR1,CEBPA,PIK3CD,TNFRSF1B,FCGR3A/FCGR3B,TNFRSF11B,PRKCB,ADAMTS4
Cell Cycle: G1/S Checkpoint Regulation	5.04	CCNE2,SUV39H1,PAK1IP1,CDKN2C,CCND1,SKP2,MYC,NRG1,CCNE1,HDAC11,E2F1,CDKN1A,CDK2,CDC25A	FXR/RXR Activation	3.46	KNG1,HPX,APOA4,ORM1,PKLR,APOF,FASN,C9,FGA,APOD
Ethanol Degradation IV	4.37	ALDH4A1,ALDH2,ALDH1L1,ALDH1A1,CAT,ACSS2,GPX7,ACSL1	Nicotine Degradation II	3.45	CYP2F1,CYP2E1,CYP2D6,CYP2C18,FMO1,CYP2J2,INMT
Tyrosine Degradation I	4.34	GSTZ1,HPD,TAT,FAH	Type I Diabetes Mellitus Signaling	3.26	MAP2K6,SOCS3,LOC100909593/RT1-DMa,ICA1,LOC100909630/RT1-DMb,FCER1G,TNFRSF1B,IRF1,TNFRSF11B
DNA Double-Strand Break Repair by Homologous Recombination	4.22	RAD51,LIG1,GEN1,BRCA2,RPA1,BRCA1	Dendritic Cell Maturation	3.13	TLR2,FSCN3,TLR4,LOC100909593/RT1-DMa,LOC100909630/RT1-DMb,FCGR2A,TYROBP,FCER1G,PIK3CD,TNFRSF1B,FCGR3A/FCGR3B,TNFRSF11B
Superpathway of Citrulline Metabolism	4.22	NOS1,LOC102724788/PRODH,OTC,ASS1,ALDH18A1,GLS2	Role of Tissue Factor in Cancer	2.94	GNA15,CSF1,HCK,RPS6KA3,FGB,PIK3CD,FGA,FGR,FGG
Glutathione-mediated Detoxification	3.86	GSTZ1,GSTA3,GSTM1,GSTA2,GSTM2,GSTA5,MGST3,GSTK1	Estrogen Biosynthesis	2.88	CYP2F1,CYP2E1,CYP2D6,CYP2C18,CYP2J2
RAN Signaling	3.83	RCC1,CSE1L,RANGAP1,RAN,XPO1,RANBP1	Axonal Guidance Signaling	2.84	DPYSL2,ENPEP,RAC2,FES,TUBB4B,GNG2,TUBA4A,SEMA6B,EPHA4,ADAMTS2,TUBB2B,NCK2,TUBB6,GNA15,EFNB1,RTN4,PIK3CD,SEMA4A,PRKCB,ADAMTS4
Ethanol Degradation II	3.81	HSD17B10,ALDH4A1,ALDH2,ALDH1L1,ALDH1A1,ACSS2,PECR,ADHFE1,ACSL1	Atherosclerosis Signaling	2.82	PLA2G16,PLA2G4A,APOA4,ORM1,CSF1,APOF,S100A8,PLA2G7,APOD
Pyrimidine Deoxyribonucleotides De Novo Biosynthesis I	3.73	TYMS,DUT,NME4,RRM2,PCK1,DTYMK,RRM1	Endothelin-1 Signaling	2.67	PLA2G16,HMOX1,PLA2G4A,GUCY2C,GNA15,ADCY4,PTGS1,SHC2,PIK3CD,PLA2G7,PRKCB
Estrogen Biosynthesis	3.63	HSD17B10,CYP4F8,CYP2D6,CYP4B1,CYP2C18,CYP2C9,CYP2J2,HSD17B2,HSD17B14	Altered T Cell and B Cell Signaling in Rheumatoid Arthritis	2.58	TLR2,TLR4,LOC100909593/RT1-DMa,LOC100909630/RT1-DMb,CSF1,TLR1,FCER1G
Fatty Acid Î²-oxidation I	3.54	HSD17B10,Eci3,SLC27A5,EHHADH,IVD,SDS,ACADM,ACSL1	Eicosanoid Signaling	2.54	PLA2G16,PLA2G4A,PTGS1,ALOX5AP,TBXAS1,PLA2G7
DNA damage-induced 14-3-3Ïƒ Signaling	3.36	CCNE2,CCNE1,BRCA1,CDK1,CDK2,CCNB1	Gap Junction Signaling	2.51	DBN1,TUBB6,GUCY2C,LPAR1,TUBB4B,ADCY4,TUBA4A,PIK3CD,TUBB2B,PRKCB
Coagulation System	3.25	PLG,F12,PROS1,PROC,PLAUR,THBD,SERPINE1,A2M	Glioma Invasiveness Signaling	2.44	F2R,TIMP1,RHOC,CD44,PIK3CD,TIMP2
Citrulline Biosynthesis	3.25	LOC102724788/PRODH,OTC,ALDH18A1,GLS2	Fc Epsilon RI Signaling	2.42	MAP2K6,BTK,PLA2G4A,RAC2,FCER1G,PIK3CD,INPP5D,PRKCB
Nicotine Degradation II	3.18	Aox4,CYP4F8,FMO3,CYP2D6,CYP4B1,CYP2C18,CYP2C9,UGT1A3,CYP2J2,INMT,UGT2B15	Breast Cancer Regulation by Stathmin1	2.39	PPP1R3D,TUBB6,TUBB4B,ADCY4,PPP1R3C,GNG2,TUBA4A,PIK3CD,CDK1,TUBB2B,PRKCB
Proline Biosynthesis I	3.18	ALDH18A1,PYCR2,PYCR1	Natural Killer Cell Signaling	2.36	RAC2,FCGR2A,TYROBP,FCER1G,PIK3CD,FCGR3A/FCGR3B,INPP5D,PRKCB
Xenobiotic Metabolism Signaling	3.16	ALDH4A1,GSTA5,GCLC,CYP2C9,CES2,SOD3,UGT2B15,ALDH1L1,GSTM2,ALDH1A1,CES1,PIK3C3,Sult1c2 (includes others),SULT1C3,Ces2c (includes others),CITED2,GSTK1,GSTA3,GSTM1,GSTA2,FMO3,MAP3K6,UGT1A3,SULT2B1,GAB1,CAT,HSP90AA1,ALDH18A1,PPP2R1B,MGST3	TREM1 Signaling	2.3	TLR2,TLR4,TREM1,NLRP3,TYROBP,TLR1
Oxidative Ethanol Degradation III	3.1	ALDH4A1,ALDH2,ALDH1L1,ALDH1A1,ACSS2,ACSL1	Nicotine Degradation III	2.26	CYP2F1,CYP2E1,CYP2D6,CYP2C18,CYP2J2
Fatty Acid Î±-oxidation	2.99	ALDH4A1,ALDH2,ALDH1L1,ALDH1A1,BCO2,ALOXE3	Hepatic Fibrosis / Hepatic Stellate Cell Activation	2.25	TLR4,COL5A2,CSF1,CYP2E1,TIMP1,COL8A1,LBP,TNFRSF1B,TIMP2,TNFRSF11B
Remodeling of Epithelial Adherens Junctions	2.89	CTNNA2,TUBB3,TUBA1A,TUBB6,ACTA2,TUBB4B,TUBB,ACTC1,ACTG1,MAPRE3,TUBB2B	Chondroitin and Dermatan Biosynthesis	2.2	CHPF,CHSY1
p53 Signaling	2.89	CCND1,BIRC5,FAS,CHEK1,CCNG1,PCNA,GAB1,GADD45A,PIK3C3,ADCK3,E2F1,CDKN1A,BRCA1,CHEK2,CDK2	Glycogen Biosynthesis II (from UDP-D-Glucose)	2.2	UGP2,GBE1
Bupropion Degradation	2.67	CYP4F8,CYP2D6,CYP4B1,CYP2C18,CYP2C9,CYP2J2	GÎ±q Signaling	2.15	BTK,HMOX1,RGS2,GNA15,RHOC,GNG2,PIK3CD,ARHGEF25,PRKCB
Antiproliferative Role of TOB in T Cell Signaling	2.58	CCNA2,CCNE2,CCNE1,CCNA1,CDK2,SKP2	LPS/IL-1 Mediated Inhibition of RXR Function	2.12	TLR4,GSTM2,CHST7,FABP4,SLCO1A2,FMO1,ABCG1,FABP3,LBP,TNFRSF1B,TNFRSF11B
NRF2-mediated Oxidative Stress Response	2.57	GSTA3,AKR7A2,GSTM1,GSTA2,DNAJC9,GSTA5,HERPUD1,GCLC,MAFF,SOD3,GSTM2,GAB1,ACTA2,PIK3C3,CAT,PMF1/PMF1-BGLAP,SQSTM1,ACTC1,ACTG1,MGST3,GSTK1	MSP-RON Signaling Pathway	2.09	TLR2,TLR4,ITGAM,CSF1,PIK3CD
Nicotine Degradation III	2.55	Aox4,CYP4F8,CYP2D6,CYP4B1,CYP2C18,CYP2C9,UGT1A3,CYP2J2,UGT2B15	Role of Pattern Recognition Receptors in Recognition of Bacteria and Viruses	2.06	TLR2,TLR4,CLEC7A,NLRP3,C5AR1,TLR1,PIK3CD,PRKCB
Cell Cycle Regulation by BTG Family Proteins	2.55	CCNE2,CCNE1,E2F1,BTG2,PPP2R1B,CCND1,CDK2	Melatonin Degradation I	2	CYP2F1,CYP2E1,CYP2D6,CYP2C18,CYP2J2
LXR/RXR Activation	2.52	APOE,TTR,APOH,APOF,APOA2,SERPINF1,APOA5,UGT1A3,C4A/C4B,PON1,FDFT1,ORM1,S100A8,PON3,TNFRSF11B	Phospholipases	2	PLA2G16,HMOX1,PLA2G4A,PLA1A,PLA2G7
Proline Biosynthesis II (from Arginine)	2.51	OTC,PYCR2,PYCR1	Calcium-induced T Lymphocyte Apoptosis	1.95	LOC100909593/RT1-DMa,LOC100909630/RT1-DMb,NR4A1,FCER1G,PRKCB
PXR/RXR Activation	2.51	GSTM1,GSTA2,GSTM2,ALDH1A1,PRKAR2B,NR0B2,CYP2C9,G6PC,CES2,ALAS1	Pyridoxal 5'-phosphate Salvage Pathway	1.95	MAP2K6,DAPK1,PIM1,GRK5,CDK1
Proline Degradation	2.51	ALDH4A1,LOC102724788/PRODH	Salvage Pathways of Pyrimidine Deoxyribonucleotides	1.94	APOBEC3B,TK1
Taurine Biosynthesis	2.51	CSAD,CDO1	Germ Cell-Sertoli Cell Junction Signaling	1.94	MAP2K6,RAC2,CTNNA2,TUBB6,TUBB4B,RHOC,TUBA4A,PIK3CD,TUBB2B
4-hydroxyproline Degradation I	2.51	ALDH4A1,HOGA1	Phospholipase C Signaling	1.91	BTK,HMOX1,PLA2G4A,FCGR2A,RHOC,ADCY4,GNG2,RPS6KA3,FCER1G,RALGDS,PRKCB
Acetone Degradation I (to Methylglyoxal)	2.49	CYP4F8,CYP2D6,CYP4B1,CYP2C18,CYP2C9,CYP2J2	Acute Myeloid Leukemia Signaling	1.9	CSF3R,MAP2K6,PIM1,CEBPA,PIK3CD,SPI1
BER pathway	2.48	LIG1,PCNA,POLE,FEN1	Superpathway of Melatonin Degradation	1.87	CYP2F1,CYP2E1,CYP2D6,CYP2C18,CYP2J2
Cholesterol Biosynthesis I	2.34	FDFT1,EBP,TM7SF2,LBR	iNOS Signaling	1.86	TLR4,LBP,JAK3,IRF1
Cholesterol Biosynthesis II (via 24,25-dihydrolanosterol)	2.34	FDFT1,EBP,TM7SF2,LBR	Salvage Pathways of Pyrimidine Ribonucleotides	1.85	MAP2K6,DAPK1,PIM1,UPP1,GRK5,CDK1
Cholesterol Biosynthesis III (via Desmosterol)	2.34	FDFT1,EBP,TM7SF2,LBR	IL-10 Signaling	1.84	MAP2K6,HMOX1,SOCS3,FCGR2A,LBP
Tryptophan Degradation III (Eukaryotic)	2.29	HSD17B10,KMO,EHHADH,GCDH,KYNU	Remodeling of Epithelial Adherens Junctions	1.84	CTNNA2,TUBB6,TUBB4B,TUBA4A,TUBB2B
Noradrenaline and Adrenaline Degradation	2.21	HSD17B10,ALDH4A1,ALDH2,ALDH1L1,ALDH1A1,PECR,ADHFE1	Prostanoid Biosynthesis	1.84	PTGS1,TBXAS1
Androgen Biosynthesis	2.21	EBP,SRD5A3,HSD3B2,HSD17B14	NF-ÎºB Signaling	1.84	TLR2,MAP2K6,TLR4,TLR1,FCER1G,PIK3CD,TNFRSF1B,TNFRSF11B,PRKCB
Small Cell Lung Cancer Signaling	2.16	NOS1,MYC,CCNE2,CCNE1,GAB1,PIK3C3,SUV39H1,E2F1,CCND1,CDK2,SKP2	Glycolysis I	1.82	PKLR,PKM,PFKP
Allograft Rejection Signaling	2.16	RT1-M4,B2M,H2-T24,H2-M2,H2-Eb2,HLA-DRA,HLA-DQA1,HLA-DQB1,HLA-DRB5,FAS,HLA-E	Role of NFAT in Regulation of the Immune Response	1.8	BTK,LOC100909593/RT1-DMa,LOC100909630/RT1-DMb,GNA15,FCGR2A,GNG2,FCER1G,PIK3CD,FCGR3A/FCGR3B
phagosome maturation	2.15	NOS1,B2M,DYNLL1,TUBB3,TUBA1A,TUBB6,TUBB4B,PIK3C3,HLA-DRA,ATP6V0D2,TUBB,DYNLT1,HLA-DRB5,TUBB2B	T Helper Cell Differentiation	1.77	LOC100909593/RT1-DMa,LOC100909630/RT1-DMb,FCER1G,TNFRSF1B,TNFRSF11B
Melatonin Degradation I	2.14	CYP4F8,CYP2D6,CYP4B1,CYP2C18,CYP2C9,UGT1A3,CYP2J2,SULT1C3,UGT2B15	Role of JAK1 and JAK3 in Î³c Cytokine Signaling	1.77	SOCS3,FES,PIK3CD,JAK3,IL7
Putrescine Degradation III	2.11	ALDH4A1,ALDH2,ALDH1L1,ALDH1A1,SAT1	TR/RXR Activation	1.75	HP,FASN,PIK3CD,PFKP,ME1,FGA
Histidine Degradation III	2.1	FTCD,MTHFD1L,MTHFD2	Type II Diabetes Mellitus Signaling	1.74	SOCS3,PKLR,PKM,PIK3CD,TNFRSF1B,TNFRSF11B,PRKCB
Superoxide Radicals Degradation	2.1	CAT,GPX7,SOD3	Ephrin B Signaling	1.72	NCK2,RAC2,GNA15,EFNB1,GNG2
Serotonin Degradation	2.1	HSD17B10,ALDH4A1,ALDH2,ALDH1L1,ALDH1A1,PECR,UGT1A3,SULT1C3,ADHFE1,UGT2B15	Toll-like Receptor Signaling	1.7	TLR2,MAP2K6,TLR4,TLR1,LBP
B Cell Development	2.04	CD19,H2-Eb2,HLA-DRA,HLA-DQA1,HLA-DQB1,HLA-DRB5	14-3-3-mediated Signaling	1.69	TUBB6,TUBB4B,TUBA4A,VIM,PIK3CD,TUBB2B,PRKCB
Extrinsic Prothrombin Activation Pathway	1.99	F12,PROS1,PROC,THBD	Thio-molybdenum Cofactor Biosynthesis	1.68	MOCOS
Methylglyoxal Degradation III	1.99	AKR7A2,Akr1b10,AKR1B10,Akr1b7	Acetyl-CoA Biosynthesis III (from Citrate)	1.68	ACLY
Crosstalk between Dendritic Cells and Natural Killer Cells	1.98	FSCN3,ACTA2,HLA-DRA,IL15,TNFSF10,CD83,ACTC1,ACTG1,HLA-DRB5,FAS,HLA-E	UDP-N-acetyl-D-galactosamine Biosynthesis II	1.67	GNPDA1,HK3
Leucine Degradation I	1.95	IVD,ACADM,MCCC2	Hematopoiesis from Multipotent Stem Cells	1.59	CSF1,IL7
Superpathway of Melatonin Degradation	1.93	CYP4F8,CYP2D6,CYP4B1,CYP2C18,CYP2C9,UGT1A3,CYP2J2,SULT1C3,UGT2B15	ERK/MAPK Signaling	1.59	PLA2G4A,RAC2,PPP1R3D,ELF3,PPP1R3C,DUSP6,PIK3CD,ELK3,PRKCB
Gap Junction Signaling	1.89	TUBB3,GUCY2C,TUBB4B,TUBB,TUBB2B,PLCD3,TUBA1A,PRKAR2B,ACTA2,GAB1,TUBB6,LPAR1,PIK3C3,ACTC1,ACTG1,Gucy1b2,EGFR	GÎ±s Signaling	1.55	RGS2,ADCY4,GNG2,HCK,ADORA2A,ADRB2
Pancreatic Adenocarcinoma Signaling	1.84	RAD51,CCNE1,GAB1,PIK3C3,SUV39H1,E2F1,GPLD1,CDKN1A,BRCA2,CCND1,BIRC5,CDK2,EGFR	Growth Hormone Signaling	1.55	SOCS3,CEBPA,RPS6KA3,PIK3CD,PRKCB
Autoimmune Thyroid Disease Signaling	1.83	H2-Eb2,HLA-DRA,HLA-DQA1,HLA-DQB1,HLA-DRB5,FAS,HLA-E	Role of IL-17A in Psoriasis	1.53	S100A9,S100A8
Antigen Presentation Pathway	1.8	B2M,HLA-DRA,HLA-DQA1,CD74,HLA-DRB5,HLA-E	B Cell Development	1.5	LOC100909593/RT1-DMa,LOC100909630/RT1-DMb,IL7
Valine Degradation I	1.8	HIBADH,BCKDHA,EHHADH,SDS	Nur77 Signaling in T Lymphocytes	1.49	LOC100909593/RT1-DMa,LOC100909630/RT1-DMb,NR4A1,FCER1G
Graft-versus-Host Disease Signaling	1.78	H2-Eb2,HLA-DRA,HLA-DQA1,HLA-DQB1,HLA-DRB5,FAS,HLA-E	Ubiquinol-10 Biosynthesis (Eukaryotic)	1.47	CYP2E1,ECHDC1
Phenylethylamine Degradation I	1.76	AOC3,ALDH2	Colanic Acid Building Blocks Biosynthesis	1.47	UGP2,GMDS
Acetate Conversion to Acetyl-CoA	1.76	ACSS2,ACSL1	Granulocyte Adhesion and Diapedesis	1.46	CSF3R,MMP23B,ITGAM,C5AR1,SDC3,TNFRSF1B,CXCL2,TNFRSF11B
Fatty Acid Î²-oxidation III (Unsaturated, Odd Number)	1.76	Eci3,EHHADH	LPS-stimulated MAPK Signaling	1.45	MAP2K6,TLR4,PIK3CD,LBP,PRKCB
Superpathway of Cholesterol Biosynthesis	1.74	FDFT1,EBP,TM7SF2,HMGCS1,LBR	IL-4 Signaling	1.43	LOC100909593/RT1-DMa,LOC100909630/RT1-DMb,PIK3CD,JAK3,INPP5D
Glutathione Redox Reactions I	1.72	GSTZ1,GPX7,MGST3,GSTK1	Colorectal Cancer Metastasis Signaling	1.42	TLR2,TLR4,MMP23B,RHOC,ADCY4,GNG2,TLR1,PIK3CD,JAK3,RALGDS
Histamine Degradation	1.72	ALDH4A1,ALDH2,ALDH1L1,ALDH1A1	Induction of Apoptosis by HIV1	1.42	SLC25A4,TNFRSF1B,BAK1,TNFRSF11B
Mineralocorticoid Biosynthesis	1.69	EBP,Cyp2d22,HSD3B2	Dermatan Sulfate Biosynthesis	1.42	CHST7,CHPF,CHSY1,DSE
Sertoli Cell-Sertoli Cell Junction Signaling	1.66	NOS1,TUBB3,MAP3K6,TUBB4B,TUBB,TUBB2B,CTNNA2,TJP3,TUBA1A,PRKAR2B,TUBB6,ACTA2,CLDN8,A2M,ACTC1,ACTG1,Gucy1b2	Alanine Degradation III	1.38	GPT
Retinol Biosynthesis	1.65	DHRS3,Akr1b10,LIPC,CES1,CES2,Ces2c (includes others)	Alanine Biosynthesis II	1.38	GPT
Mechanisms of Viral Exit from Host Cells	1.6	ACTA2,VPS36,XPO1,ACTC1,LMNB1,ACTG1	Palmitate Biosynthesis I (Animals)	1.38	FASN
Glutaryl-CoA Degradation	1.58	HSD17B10,EHHADH,GCDH	Fatty Acid Biosynthesis Initiation II	1.38	FASN
Glucocorticoid Biosynthesis	1.58	EBP,Cyp2d22,HSD3B2	Glycine Degradation (Creatine Biosynthesis)	1.38	GATM
OX40 Signaling Pathway	1.58	RT1-M4,B2M,H2-T24,H2-M2,H2-Eb2,HLA-DRA,HLA-DQA1,HLA-DQB1,HLA-DRB5,HLA-E	GDP-L-fucose Biosynthesis I (from GDP-D-mannose)	1.38	GMDS
Superpathway of Methionine Degradation	1.56	BHMT,SUV39H2,MAT1A,CDO1,AHCY	phagosome maturation	1.38	TUBB6,LPO,TUBB4B,NCF2,TUBA4A,TUBB2B
Tetrahydrofolate Salvage from 5,10-methenyltetrahydrofolate	1.56	MTHFD1L,MTHFD2	Complement System	1.37	ITGAM,C5AR1,C9
Serine Biosynthesis	1.56	PSAT1,PHGDH	Chondroitin Sulfate Degradation (Metazoa)	1.36	HYAL2,CD44
Citrulline-Nitric Oxide Cycle	1.56	NOS1,ASS1	cAMP-mediated signaling	1.34	AKAP12,RGS2,LPAR1,ADCY4,DUSP6,CREM,RGS14,ADORA2A,ADRB2
Polyamine Regulation in Colon Cancer	1.5	PPARG,MYC,SAT1,ODC1	Inhibition of Matrix Metalloproteases	1.31	MMP23B,TIMP1,TIMP2
Bile Acid Biosynthesis, Neutral Pathway	1.49	BAAT,SLC27A5,CYP27A1	Dermatan Sulfate Degradation (Metazoa)	1.31	HYAL2,CD44
Germ Cell-Sertoli Cell Junction Signaling	1.48	TUBB3,MAP3K6,RHOC,TUBB4B,GSN,TUBB,TUBB2B,CTNNA2,TUBA1A,ACTA2,GAB1,TUBB6,PIK3C3,A2M,ACTC1,ACTG1	Hepatic Cholestasis	1.28	TLR4,ADCY4,SLCO1A2,LBP,TNFRSF1B,TNFRSF11B,PRKCB
Epithelial Adherens Junction Signaling	1.47	MYH10,TUBB3,TUBB4B,TUBB,TUBB2B,FGF1,CTNNA2,TUBA1A,ACTA2,TUBB6,ACTG1,ACTC1,MYH1,EGFR	IL-6 Signaling	1.28	MAP2K6,SOCS3,PIK3CD,LBP,TNFRSF1B,TNFRSF11B
Salvage Pathways of Pyrimidine Ribonucleotides	1.46	NME4,UPP2,MAP3K6,PIM1,PLK1,G6PC,PCK1,TTK,CDK1,CDK2	ErbB Signaling	1.25	NCK2,NRG1,MAP2K6,PIK3CD,PRKCB
Breast Cancer Regulation by Stathmin1	1.45	CCNE2,TUBB3,TUBB4B,PPP1R3C,TUBB,CDK1,TUBB2B,STMN1,CCNE1,TUBA1A,PRKAR2B,TUBB6,GAB1,PIK3C3,CDKN1A,E2F1,PPP2R1B,CDK2	ILK Signaling	1.24	NCK2,MAP2K6,FBLIM1,FLNA,RHOC,VIM,PIK3CD,TMSB10/TMSB4X
Prostate Cancer Signaling	1.43	CCNE2,CCNE1,GAB1,PIK3C3,SUV39H1,E2F1,CDKN1A,HSP90AA1,CCND1,CDK2	IL-8 Signaling	1.23	HMOX1,RAC2,ITGAM,RHOC,NCF2,GNG2,PIK3CD,PRKCB
Regulation of Cellular Mechanics by Calpain Protease	1.41	CCNA2,CCNE1,CCNA1,CCND1,CDK1,CDK2,EGFR	Role of Osteoblasts, Osteoclasts and Chondrocytes in Rheumatoid Arthritis	1.23	MAP2K6,CTSK,FRZB,CSF1,PIK3CD,TNFRSF1B,IL7,TNFRSF11B,ADAMTS4
Isoleucine Degradation I	1.4	HSD17B10,EHHADH,SDS	G-Protein Coupled Receptor Signaling	1.21	RGS2,LPAR1,GNA15,ADCY4,DUSP6,RGS14,PIK3CD,ADORA2A,PRKCB,ADRB2
Leukotriene Biosynthesis	1.4	DPEP1,LTC4S,GGT7	N-acetylglucosamine Degradation I	1.21	GNPDA1
Urate Biosynthesis/Inosine 5'-phosphate Degradation	1.4	NT5C3B,IMPDH2,IMPDH1	Cholecystokinin/Gastrin-mediated Signaling	1.2	MAP2K6,RHOC,CREM,EPHA4,PRKCB
Colanic Acid Building Blocks Biosynthesis	1.4	UGP2,PMM1,GALE	HMGB1 Signaling	1.2	MAP2K6,TLR4,RHOC,PIK3CD,TNFRSF1B,TNFRSF11B
Arginine Biosynthesis IV	1.4	OTC,ASS1	Purine Nucleotides Degradation II (Aerobic)	1.18	IMPDH1,ADA
Urea Cycle	1.4	OTC,ASS1	Role of MAPK Signaling in the Pathogenesis of Influenza	1.18	MAP2K6,PLA2G16,PLA2G4A,PLA2G7
Arginine Degradation VI (Arginase 2 Pathway)	1.4	PYCR2,PYCR1	Cardiac Î²-adrenergic Signaling	1.17	AKAP12,PPP1R3D,ADCY4,PPP1R3C,GNG2,SLC8A1
Zymosterol Biosynthesis	1.4	TM7SF2,LBR	Antioxidant Action of Vitamin C	1.17	SLC2A5,PLA2G16,HMOX1,PLA2G4A,PLA2G7
Dopamine Degradation	1.36	ALDH4A1,ALDH2,ALDH1L1,ALDH1A1,SULT1C3	GM-CSF Signaling	1.16	PIM1,HCK,PIK3CD,PRKCB
Tryptophan Degradation X (Mammalian, via Tryptamine)	1.32	ALDH4A1,ALDH2,ALDH1L1,ALDH1A1	IL-9 Signaling	1.16	SOCS3,PIK3CD,JAK3
Glycolysis I	1.32	PKLR,PKM,FBP1,ALDOC	Inflammasome pathway	1.14	TLR4,NLRP3
Gluconeogenesis I	1.32	ME3,ME2,FBP1,ALDOC	Protein Kinase A Signaling	1.14	AKAP12,PPP1R3D,PTPRE,FLNA,PTPRO,DUSP6,PPP1R3C,ADCY4,CREM,GNG2,KDELR3,Cdkn3,PRKCB
Stearate Biosynthesis I (Animals)	1.32	SLC27A5,ACOT2,SRD5A3,ACSL1,THEM4	Autoimmune Thyroid Disease Signaling	1.11	LOC100909593/RT1-DMa,LOC100909630/RT1-DMb,FCER1G
eNOS Signaling	1.29	AQP3,CCNA2,AQP7,CCNA1,PRKAR2B,LPAR1,GAB1,HSPA14,PIK3C3,HSP90AA1,AQP1,CHRNE,LPAR3,Gucy1b2	Hematopoiesis from Pluripotent Stem Cells	1.11	CSF1,FCER1G,IL7
tRNA Splicing	1.27	SMPDL3A,PDE4C,PDE1B,PDE6C,SMPDL3B	Insulin Receptor Signaling	1.1	SOCS3,PPP1R3D,PPP1R3C,PIK3CD,ACLY,INPP5D
Superpathway of Serine and Glycine Biosynthesis I	1.27	PSAT1,PHGDH	Dopamine Receptor Signaling	1.1	PPP1R3D,ADCY4,PPP1R3C,NCS1
Methylglyoxal Degradation VI	1.25	LDHD	Primary Immunodeficiency Signaling	1.09	BTK,ADA,JAK3
Citrulline Degradation	1.25	OTC	Graft-versus-Host Disease Signaling	1.09	LOC100909593/RT1-DMa,LOC100909630/RT1-DMb,FCER1G
4-hydroxybenzoate Biosynthesis	1.25	TAT	Uracil Degradation II (Reductive)	1.09	DPYSL2
UDP-N-acetyl-D-galactosamine Biosynthesis I	1.25	GALE	Heme Degradation	1.09	HMOX1
4-hydroxyphenylpyruvate Biosynthesis	1.25	TAT	Myo-inositol Biosynthesis	1.09	ISYNA1
Methionine Degradation I (to Homocysteine)	1.25	SUV39H2,MAT1A,AHCY	Thymine Degradation	1.09	DPYSL2
Cellular Effects of Sildenafil (Viagra)	1.22	PLCD3,MYH10,PRKAR2B,PDE4C,GUCY2C,ACTA2,MYLPF,PDE1B,ACTC1,ACTG1,MYH1,Gucy1b2	N-acetylglucosamine Degradation II	1.09	GNPDA1
Endometrial Cancer Signaling	1.19	MYC,CTNNA2,GAB1,APC2,PIK3C3,CCND1,MLH1	VDR/RXR Activation	1.08	CEBPA,THBD,KLF4,PRKCB
Pyridoxal 5'-phosphate Salvage Pathway	1.19	MAP3K6,PIM1,PLK1,G6PC,TTK,CDK1,CDK2	CD40 Signaling	1.08	MAP2K6,PTGS1,PIK3CD,JAK3
Î³-linolenate Biosynthesis II (Animals)	1.18	SLC27A5,ACSL1,FADS1	PPARÎ±/RXRÎ± Activation	1.08	MAP2K6,GNA15,ADCY4,FASN,CYP2C18,Cyp2c44,PRKCB
Mitochondrial L-carnitine Shuttle Pathway	1.18	SLC27A5,CPT1C,ACSL1	Chondroitin Sulfate Biosynthesis (Late Stages)	1.07	CHST7,CHPF,CHSY1
Acute Myeloid Leukemia Signaling	1.17	MYC,CCNA1,GAB1,PIM1,PIK3C3,CEBPA,IDH2,CCND1,CSF1R	Synaptic Long Term Depression	1.05	PLA2G16,PLA2G4A,GUCY2C,GNA15,PLA2G7,PRKCB
Tryptophan Degradation to 2-amino-3-carboxymuconate Semialdehyde	1.16	KMO,KYNU	Gluconeogenesis I	1.01	ME2,ME1
Salvage Pathways of Pyrimidine Deoxyribonucleotides	1.16	TYMP,TK1	B Cell Receptor Signaling	1.01	MAP2K6,BTK,RAC2,FCGR2A,PIK3CD,INPP5D,PRKCB
Molecular Mechanisms of Cancer	1.15	PSENEN,SUV39H1,CDKN2C,CCND1,FAS,CHEK1,CDC25B,MYC,CTNNA2,WNT7A,FANCD2,PIK3C3,BRCA1,CHEK2,CDC25A,CCNE2,CDC25C,RHOC,HAT1,AURKA,CCNE1,PRKAR2B,GAB1,CDKN1A,E2F1,GNAT2,IHH,CDK2	Prolactin Signaling	1.01	SOCS3,PIK3CD,IRF1,PRKCB
Phototransduction Pathway	1.13	RGS9,PRKAR2B,GUCY2C,PDE6C,GNAT2,Gucy1b2	Trehalose Degradation II (Trehalase)	0.995	HK3
Intrinsic Prothrombin Activation Pathway	1.12	F12,PROS1,PROC,THBD	Citrulline-Nitric Oxide Cycle	0.995	ASS1
Cysteine Biosynthesis III (mammalia)	1.12	SUV39H2,MAT1A,AHCY	FcÎ³RIIB Signaling in B Lymphocytes	0.994	BTK,PIK3CD,INPP5D
Heparan Sulfate Biosynthesis (Late Stages)	1.1	PNPLA7,Ces1c,Sult1c2 (includes others),CES2,SULT1C3,EXTL1,SULT2B1	Semaphorin Signaling in Neurons	0.994	DPYSL2,FES,RHOC
Sonic Hedgehog Signaling	1.08	DYRK1B,PRKAR2B,CDK1,CCNB1	Pancreatic Adenocarcinoma Signaling	0.979	HMOX1,CYP2E1,PIK3CD,JAK3,RALGDS
Cdc42 Signaling	1.07	B2M,RT1-M4,H2-T24,MYLPF,CDC42EP5,HLA-DQA1,HLA-DQB1,H2-M2,APC2,H2-Eb2,HLA-DRA,HLA-DRB5,HLA-E,IQGAP3	Systemic Lupus Erythematosus Signaling	0.977	KNG1,FCGR2A,CREM,C9,FCER1G,PIK3CD,FCGR3A/FCGR3B,INPP5D
Sucrose Degradation V (Mammalian)	1.06	KHK,ALDOC	GPCR-Mediated Nutrient Sensing in Enteroendocrine Cells	0.977	GNA15,ADCY4,GNG2,PRKCB
Folate Transformations I	1.06	MTHFD1L,MTHFD2	IL-15 Production	0.956	JAK3,IRF1
Type I Diabetes Mellitus Signaling	1.06	ICA1,H2-Eb2,HLA-DRA,HLA-DQA1,SOCS2,HLA-DQB1,HLA-DRB5,FAS,HLA-E,TNFRSF11B	iCOS-iCOSL Signaling in T Helper Cells	0.956	LOC100909593/RT1-DMa,LOC100909630/RT1-DMb,FCER1G,PIK3CD,INPP5D
Triacylglycerol Degradation	1.01	PNPLA7,Ces1c,LIPC,CES1,CES2	GÎ±i Signaling	0.956	LPAR1,ADCY4,GNG2,RGS14,RALGDS
Purine Nucleotides Degradation II (Aerobic)	1.01	NT5C3B,IMPDH2,IMPDH1	eNOS Signaling	0.955	KNG1,AQP7,LPAR1,ADCY4,PIK3CD,PRKCB
Type II Diabetes Mellitus Signaling	1.01	PPARG,SLC27A5,PKLR,GAB1,PIK3C3,PKM,ABCC8,SOCS2,Irs3,ACSL1,TNFRSF11B	Actin Cytoskeleton Signaling	0.953	KNG1,RAC2,F2R,FLNA,PIK3CD,LBP,NCKAP1L,TMSB10/TMSB4X
T Helper Cell Differentiation	0.997	H2-Eb2,HLA-DRA,HLA-DQA1,HLA-DQB1,TBX21,HLA-DRB5,TNFRSF11B	Î±-Adrenergic Signaling	0.95	ADCY4,GNG2,SLC8A1,PRKCB
Ketogenesis	0.983	BDH1,HMGCS1	fMLP Signaling in Neutrophils	0.945	NCF1,NCF2,GNG2,PIK3CD,PRKCB
Glycine Betaine Degradation	0.983	BHMT,SDS	NRF2-mediated Oxidative Stress Response	0.937	MAP2K6,HMOX1,GSTM2,FMO1,PIK3CD,JUNB,PRKCB
Ovarian Cancer Signaling	0.967	RAD51,WNT7A,PRKAR2B,GAB1,PIK3C3,SUV39H1,E2F1,BRCA2,BRCA1,CCND1,MLH1,EGFR	G Beta Gamma Signaling	0.936	BTK,GNA15,GNG2,PRKCB
UDP-D-xylose and UDP-D-glucuronate Biosynthesis	0.964	UXS1	Communication between Innate and Adaptive Immune Cells	0.923	TLR2,TLR4,TLR1,FCER1G
Epoxysqualene Biosynthesis	0.964	FDFT1	Crosstalk between Dendritic Cells and Natural Killer Cells	0.923	FSCN3,TLR4,TYROBP,TNFRSF1B
Glycine Biosynthesis III	0.964	AGXT2	Arginine Biosynthesis IV	0.92	ASS1
Alanine Degradation III	0.964	GPT	Pyruvate Fermentation to Lactate	0.92	LDHB
Alanine Biosynthesis II	0.964	GPT	Urea Cycle	0.92	ASS1
Uridine-5'-phosphate Biosynthesis	0.964	UMPS	UDP-N-acetyl-D-glucosamine Biosynthesis II	0.92	GFPT2
Spermidine Biosynthesis I	0.964	SRM	Ceramide Degradation	0.92	ACER2
Sulfate Activation for Sulfonation	0.964	PAPSS1	PDGF Signaling	0.91	PIK3CD,JAK3,INPP5D,PRKCB
Putrescine Biosynthesis III	0.964	ODC1	Chondroitin Sulfate Biosynthesis	0.907	CHST7,CHPF,CHSY1
Glutamine Degradation I	0.964	GLS2	Clathrin-mediated Endocytosis Signaling	0.904	APOA4,F2R,ORM1,APOF,S100A8,PIK3CD,APOD
MSP-RON Signaling Pathway	0.958	F12,GAB1,ACTA2,PIK3C3,ACTC1,ACTG1	IL-1 Signaling	0.898	MAP2K6,GNA15,ADCY4,GNG2
IL-4 Signaling	0.949	SYNJ2,GAB1,H2-Eb2,PIK3C3,HLA-DRA,HLA-DQA1,HLA-DQB1,HLA-DRB5	Ceramide Signaling	0.873	PIK3CD,CERK,TNFRSF1B,TNFRSF11B
HER-2 Signaling in Breast Cancer	0.928	NRG1,CCNE2,CCNE1,GAB1,PIK3C3,CDKN1A,CCND1,EGFR	PI3K Signaling in B Lymphocytes	0.87	BTK,TLR4,PIK3CD,INPP5D,PRKCB
Retinoate Biosynthesis I	0.923	DHRS3,Akr1b10,ALDH1A1,AKR1B10	CXCR4 Signaling	0.862	GNA15,RHOC,ADCY4,GNG2,PIK3CD,PRKCB
Pyrimidine Ribonucleotides De Novo Biosynthesis	0.923	NME4,ENTPD8,PCK1,UMPS	Adenine and Adenosine Salvage III	0.858	ADA
Purine Nucleotides De Novo Biosynthesis II	0.911	IMPDH2,IMPDH1	Pregnenolone Biosynthesis	0.858	CYP2E1
Dolichyl-diphosphooligosaccharide Biosynthesis	0.911	ALG6,ALG8	Thrombin Signaling	0.855	F2R,GNA15,RHOC,ADCY4,GNG2,PIK3CD,PRKCB
Heparan Sulfate Biosynthesis	0.904	PNPLA7,Ces1c,Sult1c2 (includes others),CES2,SULT1C3,EXTL1,SULT2B1	PKCÎ¸ Signaling in T Lymphocytes	0.85	RAC2,LOC100909593/RT1-DMa,LOC100909630/RT1-DMb,FCER1G,PIK3CD
ILK Signaling	0.871	MYH10,RHOC,CCND1,MYC,NCK2,TGFB1I1,ACTA2,GAB1,FLNA,PIK3C3,ACTG1,Irs3,PPP2R1B,ACTC1,MYH1	PCP pathway	0.83	EFNB1,JUNB,SDC3
Estrogen-Dependent Breast Cancer Signaling	0.861	HSD17B10,GAB1,PIK3C3,CCND1,HSD17B2,HSD17B14,EGFR	MIF-mediated Glucocorticoid Regulation	0.814	TLR4,PLA2G4A
Cleavage and Polyadenylation of Pre-mRNA	0.848	CSTF2,CSTF3	Sphingosine and Sphingosine-1-phosphate Metabolism	0.804	ACER2
Acyl-CoA Hydrolysis	0.848	ACOT2,THEM4	Purine Ribonucleosides Degradation to Ribose-1-phosphate	0.804	ADA
Tight Junction Signaling	0.848	MYH10,TJP3,PRKAR2B,ACTA2,CLDN8,CEBPA,CSTF2,PPP2R1B,ACTC1,CSTF3,ACTG1,MYH1,TNFRSF11B	Mitotic Roles of Polo-Like Kinase	0.787	KIF23,PTTG1,CDK1
Thyronamine and Iodothyronamine Metabolism	0.8	DIO1	UVB-Induced MAPK Signaling	0.787	RPS6KA3,PIK3CD,PRKCB
Glutathione Biosynthesis	0.8	GCLC	Ephrin Receptor Signaling	0.787	NCK2,RAC2,GNA15,EFNB1,GNG2,EPHA4
D-glucuronate Degradation I	0.8	DCXR	IL-17A Signaling in Fibroblasts	0.774	LCN2,CEBPD
Methionine Salvage II (Mammalian)	0.8	BHMT	Virus Entry via Endocytic Pathways	0.771	RAC2,FLNA,PIK3CD,PRKCB
Biotin-carboxyl Carrier Protein Assembly	0.8	ACACB	Molecular Mechanisms of Cancer	0.769	MAP2K6,RAC2,CTNNA2,GNA15,RHOC,ADCY4,PIK3CD,JAK3,BAK1,RALGDS,PRKCB
Thyroid Hormone Biosynthesis	0.8	IYD	GDP-glucose Biosynthesis	0.757	HK3
Thyroid Hormone Metabolism I (via Deiodination)	0.8	DIO1	Stearate Biosynthesis I (Animals)	0.755	CYP2E1,FASN
Oxidized GTP and dGTP Detoxification	0.8	RUVBL2	Interferon Signaling	0.755	BAK1,IRF1
S-adenosyl-L-methionine Biosynthesis	0.8	MAT1A	SAPK/JNK Signaling	0.75	RAC2,GNG2,FCER1G,PIK3CD
L-serine Degradation	0.8	SDS	CCR5 Signaling in Macrophages	0.748	GNG2,FCER1G,PRKCB
Notch Signaling	0.795	CNTN1,PSENEN,MFNG,DLL4	Agrin Interactions at Neuromuscular Junction	0.748	NRG1,RAC2,PKLR
Glioma Signaling	0.792	GAB1,PIK3C3,SUV39H1,E2F1,CDKN1A,CDKN2C,IDH2,CCND1,EGFR	ErbB2-ErbB3 Signaling	0.748	NRG1,PIK3CD,JAK3
Role of IL-17A in Psoriasis	0.791	S100A9,S100A8	Notch Signaling	0.718	CNTN1,JAG1
Fatty Acid Activation	0.791	SLC27A5,ACSL1	Glucose and Glucose-1-phosphate Degradation	0.716	HK3
Oleate Biosynthesis II (Animals)	0.791	FADS6,FADS1	Histidine Degradation VI	0.716	CYP2E1
Telomerase Signaling	0.776	MYC,GAB1,HDAC11,PIK3C3,E2F1,CDKN1A,HSP90AA1,PPP2R1B,EGFR	ErbB4 Signaling	0.71	NRG1,PIK3CD,PRKCB
AMPK Signaling	0.764	ACACB,DPF1,CCND1,CCNA2,PRKAR2B,GAB1,ADRA2A,SMARCA2,PIK3C3,CDKN1A,CHRNE,CPT1C,HLTF,PPP2R1B	GPCR-Mediated Integration of Enteroendocrine Signaling Exemplified by an L Cell	0.71	GNA15,ADCY4,ADRB2
Atherosclerosis Signaling	0.763	APOE,PON1,ORM1,APOF,APOA2,CXCL12,S100A8,ALOXE3,TNFRSF12A,PAFAH1B3	Epithelial Adherens Junction Signaling	0.706	CTNNA2,TUBB6,TUBB4B,TUBA4A,TUBB2B
Dendritic Cell Maturation	0.752	B2M,PLCD3,FSCN3,GAB1,DDR2,PIK3C3,H2-Eb2,HLA-DRA,IL15,HLA-DQA1,CD83,HLA-DQB1,HLA-DRB5,TNFRSF11B	Netrin Signaling	0.701	NCK2,RAC2
Glioblastoma Multiforme Signaling	0.748	MYC,PLCD3,CCNE1,WNT7A,GAB1,RHOC,PIK3C3,E2F1,CDKN1A,CCND1,CDK2,EGFR	Role of PKR in Interferon Induction and Antiviral Response	0.685	MAP2K6,IRF1
Ubiquinol-10 Biosynthesis (Eukaryotic)	0.739	BCKDHA,CYP4F11	Neuroprotective Role of THOP1 in Alzheimer's Disease	0.685	KNG1,SERPINA3
Phenylalanine Degradation IV (Mammalian, via Side Chain)	0.739	ALDH2,HPD	Corticotropin Releasing Hormone Signaling	0.682	GUCY2C,ADCY4,NR4A1,PRKCB
Neuroprotective Role of THOP1 in Alzheimer's Disease	0.738	PLG,PRKAR2B,THOP1,HLA-E	Purine Nucleotides De Novo Biosynthesis II	0.679	IMPDH1
Thyroid Hormone Metabolism II (via Conjugation and/or Degradation)	0.738	DIO1,UGT1A3,SULT1C3,UGT2B15	Antiproliferative Role of Somatostatin Receptor 2	0.675	GUCY2C,GNG2,PIK3CD
Agrin Interactions at Neuromuscular Junction	0.728	NRG1,PKLR,ACTA2,ACTC1,ACTG1,EGFR	Relaxin Signaling	0.675	GUCY2C,GNA15,ADCY4,GNG2,PIK3CD
Superpathway of Inositol Phosphate Compounds	0.727	CDC25C,CD19,NUDT14,SYNJ2,CDC25B,NRG1,CA3,PLCD3,GAB1,TMEM55A,PIK3C3,CILP,PALD1,IP6K2,EGFR,CDC25A	MIF Regulation of Innate Immunity	0.669	TLR4,PLA2G4A
14-3-3-mediated Signaling	0.72	PLCD3,TUBB3,TUBA1A,TUBB6,YWHAH,GAB1,TUBB4B,PIK3C3,TUBB,TUBB2B	Nitric Oxide Signaling in the Cardiovascular System	0.664	KNG1,GUCY2C,PIK3CD,PRKCB
Production of Nitric Oxide and Reactive Oxygen Species in Macrophages	0.717	PON1,APOE,ORM1,GAB1,MAP3K6,APOF,RHOC,PIK3C3,APOA2,PPP1R3C,CAT,S100A8,PPP2R1B,TNFRSF11B	Role of NFAT in Cardiac Hypertrophy	0.655	MAP2K6,ADCY4,GNG2,PIK3CD,SLC8A1,PRKCB
Melanoma Signaling	0.717	GAB1,PIK3C3,E2F1,CDKN1A,CCND1	HIF1Î± Signaling	0.647	SLC2A5,MMP23B,PIK3CD,LDHB
Glioma Invasiveness Signaling	0.709	PLG,GAB1,RHOC,HMMR,PIK3C3,PLAUR	HGF Signaling	0.647	ELF3,PIK3CD,ELK3,PRKCB
nNOS Signaling in Skeletal Muscle Cells	0.693	NOS1,RYR2	Cardiac Hypertrophy Signaling	0.638	MAP2K6,GNA15,RHOC,ADCY4,GNG2,PIK3CD,ADRB2
NAD biosynthesis II (from tryptophan)	0.693	KMO,KYNU	Erythropoietin Signaling	0.632	SOCS3,PIK3CD,PRKCB
Caveolar-mediated Endocytosis Signaling	0.69	B2M,ACTA2,FLNA,ACTC1,ACTG1,EGFR	p38 MAPK Signaling	0.63	MAP2K6,PLA2G4A,RPS6KA3,TNFRSF1B
Uracil Degradation II (Reductive)	0.688	UPB1	Choline Biosynthesis III	0.616	HMOX1
PRPP Biosynthesis I	0.688	PRPS1	Macropinocytosis Signaling	0.612	CSF1,PIK3CD,PRKCB
Branched-chain Î±-keto acid Dehydrogenase Complex	0.688	BCKDHA	Synaptic Long Term Potentiation	0.605	PPP1R3D,GNA15,PPP1R3C,PRKCB
Spermine and Spermidine Degradation I	0.688	SAT1	Renin-Angiotensin Signaling	0.605	ADCY4,SHC2,PIK3CD,PRKCB
Î±-tocopherol Degradation	0.688	CYP4F12	Dermatan Sulfate Biosynthesis (Late Stages)	0.596	CHST7,DSE
Thymine Degradation	0.688	UPB1	IL-3 Signaling	0.592	PIK3CD,INPP5D,PRKCB
Arginine Degradation I (Arginase Pathway)	0.688	ALDH4A1	JAK/Stat Signaling	0.592	SOCS3,PIK3CD,JAK3
L-cysteine Degradation I	0.688	CDO1	Sphingosine-1-phosphate Signaling	0.589	RHOC,ACER2,ADCY4,PIK3CD
Virus Entry via Endocytic Pathways	0.678	B2M,GAB1,ACTA2,FLNA,PIK3C3,TFRC,ACTC1,ACTG1	Dopamine-DARPP32 Feedback in cAMP Signaling	0.588	PPP1R3D,ADCY4,PPP1R3C,CREM,PRKCB
Nur77 Signaling in T Lymphocytes	0.674	H2-Eb2,HLA-DRA,HLA-DQA1,HLA-DQB1,HLA-DRB5	Superpathway of Citrulline Metabolism	0.588	ASS1
Bladder Cancer Signaling	0.673	MYC,SUV39H1,E2F1,CDKN1A,CCND1,FGF1,EGFR	Urate Biosynthesis/Inosine 5'-phosphate Degradation	0.588	IMPDH1
Relaxin Signaling	0.663	SMPDL3A,PRKAR2B,PDE4C,GUCY2C,GAB1,PIK3C3,PDE1B,PDE6C,GNAT2,SMPDL3B,Gucy1b2	Xenobiotic Metabolism Signaling	0.586	MAP2K6,HMOX1,GSTM2,CHST7,FMO1,PIK3CD,Ces2c (includes others),PRKCB
Altered T Cell and B Cell Signaling in Rheumatoid Arthritis	0.657	H2-Eb2,HLA-DRA,IL15,HLA-DQA1,HLA-DQB1,HLA-DRB5,FAS	Allograft Rejection Signaling	0.582	LOC100909593/RT1-DMa,LOC100909630/RT1-DMb,FCER1G
STAT3 Pathway	0.653	MYC,PIM1,CDKN1A,SOCS2,CDC25A,EGFR	IL-17 Signaling	0.573	MAP2K6,TIMP1,PIK3CD
Î³-glutamyl Cycle	0.65	GCLC,GGT7	FLT3 Signaling in Hematopoietic Progenitor Cells	0.573	RPS6KA3,PIK3CD,INPP5D
Chronic Myeloid Leukemia Signaling	0.648	MYC,GAB1,HDAC11,PIK3C3,SUV39H1,E2F1,CDKN1A,CCND1	Leptin Signaling in Obesity	0.573	SOCS3,ADCY4,PIK3CD
Acute Phase Response Signaling	0.628	C4A/C4B,PLG,SERPING1,TTR,APOH,ORM1,APOA2,SERPINF1,SOCS2,SERPINE1,A2M,TNFRSF11B	Sperm Motility	0.566	PLA2G16,PLA2G4A,PLA2G7,PRKCB
Antiproliferative Role of Somatostatin Receptor 2	0.618	NOS1,GUCY2C,GAB1,PIK3C3,CDKN1A,Gucy1b2	HIPPO signaling	0.564	PPP1R3D,PPP1R3C,CD44
Creatine-phosphate Biosynthesis	0.603	MAP4K4	HER-2 Signaling in Breast Cancer	0.546	NRG1,PIK3CD,PRKCB
Tetrapyrrole Biosynthesis II	0.603	ALAS1	VEGF Family Ligand-Receptor Interactions	0.546	PLA2G4A,PIK3CD,PRKCB
Galactose Degradation I (Leloir Pathway)	0.603	GALE	Wnt/Î²-catenin Signaling	0.543	SOX17,GJA1,FRZB,CD44,SOX18
dTMP De Novo Biosynthesis	0.603	TYMS	Mismatch Repair in Eukaryotes	0.539	EXO1
Folate Polyglutamylation	0.603	MTHFD1L	Methylglyoxal Degradation III	0.539	CYP2E1
Death Receptor Signaling	0.595	TNFRSF21,ACTA2,TNFSF10,ACTC1,MAP4K4,ACTG1,FAS	OX40 Signaling Pathway	0.537	LOC100909593/RT1-DMa,LOC100909630/RT1-DMb,FCER1G
PI3K/AKT Signaling	0.591	SYNJ2,YWHAH,GAB1,CDKN1A,HSP90AA1,PPP2R1B,MAPK8IP1,CCND1,THEM4	Apoptosis Signaling	0.537	TNFRSF1B,BAK1,CDK1
Agranulocyte Adhesion and Diapedesis	0.588	AOC3,MYH10,CXCL11,ACTA2,CLDN8,CXCL14,CXCL12,CCL22,CXCL2,ACTG1,ACTC1,Cxcl9,MYH1	CD28 Signaling in T Helper Cells	0.537	LOC100909593/RT1-DMa,LOC100909630/RT1-DMb,FCER1G,PIK3CD
Non-Small Cell Lung Cancer Signaling	0.586	GAB1,PIK3C3,SUV39H1,E2F1,CCND1,EGFR	GNRH Signaling	0.537	MAP2K6,GNA15,ADCY4,PRKCB
Pyrimidine Ribonucleotides Interconversion	0.578	NME4,ENTPD8,PCK1	CCR3 Signaling in Eosinophils	0.53	PLA2G4A,GNG2,PIK3CD,PRKCB
Phospholipases	0.578	PLCD3,LIPC,GPLD1,PLA1A,PAFAH1B3	GÎ±12/13 Signaling	0.53	BTK,F2R,LPAR1,PIK3CD
Calcium-induced T Lymphocyte Apoptosis	0.544	H2-Eb2,HLA-DRA,HLA-DQA1,HLA-DQB1,HLA-DRB5	p70S6K Signaling	0.523	BTK,F2R,PIK3CD,PRKCB
Chondroitin and Dermatan Biosynthesis	0.535	CHPF	RhoGDI Signaling	0.519	GNA15,RHOC,GNG2,CD44,ARHGDIB
Ceramide Biosynthesis	0.535	SPTSSA	Adenosine Nucleotides Degradation II	0.517	ADA
Thioredoxin Pathway	0.535	TXNRD3	P2Y Purigenic Receptor Signaling Pathway	0.516	ADCY4,GNG2,PIK3CD,PRKCB
UDP-N-acetyl-D-glucosamine Biosynthesis II	0.535	FMO3	Reelin Signaling in Neurons	0.512	HCK,PIK3CD,FGR
Ceramide Degradation	0.535	NAAA	Death Receptor Signaling	0.512	TNFRSF21,TNFRSF1B,ARHGDIB
Glycogen Biosynthesis II (from UDP-D-Glucose)	0.535	UGP2	Phototransduction Pathway	0.511	GUCY2C,GNGT2
GDP-mannose Biosynthesis	0.535	PMM1	Unfolded protein response	0.5	CEBPA,CEBPD
Chondroitin Sulfate Biosynthesis (Late Stages)	0.535	CHPF,Sult1c2 (includes others),SULT1C3,SULT2B1	D-myo-inositol (1,4,5)-trisphosphate Degradation	0.496	INPP5D
Role of JAK2 in Hormone-like Cytokine Signaling	0.53	SOCS2,HLTF,Irs3	Sertoli Cell-Sertoli Cell Junction Signaling	0.49	CTNNA2,TUBB6,TUBB4B,TUBA4A,TUBB2B
Nitric Oxide Signaling in the Cardiovascular System	0.528	PRKAR2B,GUCY2C,GAB1,PIK3C3,RYR2,PDE1B,HSP90AA1,Gucy1b2	Role of CHK Proteins in Cell Cycle Checkpoint Control	0.489	CLSPN,CDK1
Growth Hormone Signaling	0.525	GAB1,PIK3C3,CEBPA,IGFALS,SOCS2,A2M	Melanocyte Development and Pigmentation Signaling	0.488	ADCY4,RPS6KA3,PIK3CD
TR/RXR Activation	0.513	GAB1,DIO1,PIK3C3,APOA5,G6PC,PCK1,THRSP	Actin Nucleation by ARP-WASP Complex	0.479	NCK2,RHOC
Clathrin-mediated Endocytosis Signaling	0.512	APOE,APOF,APOA2,FGF1,PON1,ACTA2,ORM1,GAB1,PIK3C3,TFRC,S100A8,ACTG1,ACTC1	GADD45 Signaling	0.477	CDK1
The Visual Cycle	0.511	DHRS3,Akr1b10	DNA damage-induced 14-3-3Ïƒ Signaling	0.477	CDK1
Nucleotide Excision Repair Pathway	0.508	RPA3,RPA1,RPA2	1D-myo-inositol Hexakisphosphate Biosynthesis II (Mammalian)	0.459	INPP5D
FAK Signaling	0.5	GAB1,ACTA2,HMMR,PIK3C3,ACTC1,ACTG1,EGFR	D-myo-inositol (1,3,4)-trisphosphate Biosynthesis	0.459	INPP5D
autophagy	0.487	WIPI1,PIK3C3,SQSTM1	CDK5 Signaling	0.458	PPP1R3D,ADCY4,PPP1R3C
Maturity Onset Diabetes of Young (MODY) Signaling	0.483	FABP2,PKLR	CREB Signaling in Neurons	0.458	GNA15,ADCY4,GNG2,PIK3CD,PRKCB
Pregnenolone Biosynthesis	0.48	CYP4F11	Maturity Onset Diabetes of Young (MODY) Signaling	0.442	PKLR
3-phosphoinositide Biosynthesis	0.479	CDC25B,NRG1,CA3,CDC25C,CD19,GAB1,PIK3C3,CILP,NUDT14,PALD1,CDC25A,EGFR	Ovarian Cancer Signaling	0.441	GJA1,PTGS1,CD44,PIK3CD
Cardiac Î²-adrenergic Signaling	0.467	SMPDL3A,PRKAR2B,PDE4C,PPP1R3C,RYR2,PDE1B,PDE6C,SMPDL3B,PPP2R1B	Ephrin A Signaling	0.441	EPHA4,PIK3CD
ErbB2-ErbB3 Signaling	0.467	NRG1,MYC,GAB1,PIK3C3,CCND1	CNTF Signaling	0.414	RPS6KA3,PIK3CD
Complement System	0.466	C4A/C4B,SERPING1,C8G	Differential Regulation of Cytokine Production in Intestinal Epithelial Cells by IL-17A and IL-17F	0.411	LCN2
cAMP-mediated signaling	0.453	SMPDL3A,RGS2,PRKAR2B,ADRA2A,LPAR1,PDE4C,DUSP6,CNR1,CREM,PDE1B,PDE6C,SMPDL3B,ADORA1,HCAR2	Endometrial Cancer Signaling	0.406	CTNNA2,PIK3CD
Myc Mediated Apoptosis Signaling	0.453	MYC,YWHAH,GAB1,PIK3C3,FAS	IL-2 Signaling	0.406	PIK3CD,JAK3
Unfolded protein response	0.448	PPARG,HSPA14,INSIG1,CEBPA	Thrombopoietin Signaling	0.398	PIK3CD,PRKCB
Sphingosine and Sphingosine-1-phosphate Metabolism	0.433	NAAA	IL-22 Signaling	0.397	SOCS3
Inositol Pyrophosphates Biosynthesis	0.433	IP6K2	Tumoricidal Function of Hepatic Natural Killer Cells	0.397	SERPINB9
Netrin Signaling	0.429	NCK2,PRKAR2B,RYR2	Estrogen-mediated S-phase Entry	0.397	CDK1
Communication between Innate and Adaptive Immune Cells	0.422	B2M,HLA-DRA,IL15,CD83,HLA-DRB5,HLA-E	T Cell Receptor Signaling	0.392	BTK,BMX,PIK3CD
Thyroid Cancer Signaling	0.411	PPARG,MYC,CCND1	mTOR Signaling	0.386	HMOX1,RHOC,RPS6KA3,PIK3CD,PRKCB
CDP-diacylglycerol Biosynthesis I	0.408	AGPAT5,MBOAT1	Role of JAK family kinases in IL-6-type Cytokine Signaling	0.383	SOCS3
Actin Cytoskeleton Signaling	0.402	ABI2,MYH10,MYLPF,GSN,FGF1,ACTA2,GAB1,FLNA,APC2,PIK3C3,ACTG1,ACTC1,MYH1,IQGAP3	Superpathway of D-myo-inositol (1,4,5)-trisphosphate Metabolism	0.383	INPP5D
Pathogenesis of Multiple Sclerosis	0.394	CXCL11	Role of IL-17A in Arthritis	0.382	MAP2K6,PIK3CD
Phosphatidylethanolamine Biosynthesis II	0.394	Etnk2	Androgen Signaling	0.38	GNA15,GNG2,PRKCB
Heme Biosynthesis II	0.394	ALAS1	Telomerase Signaling	0.38	ELF3,PIK3CD,ELK3
Ketolysis	0.394	BDH1	Signaling by Rho Family GTPases	0.374	GNA15,RHOC,NCF2,GNG2,VIM,PIK3CD
Chondroitin Sulfate Biosynthesis	0.39	CHPF,Sult1c2 (includes others),SULT1C3,SULT2B1	Lipid Antigen Presentation by CD1	0.371	FCER1G
Reelin Signaling in Neurons	0.389	APOE,GAB1,PIK3C3,CNR1,MAPK8IP1,PAFAH1B3	Paxillin Signaling	0.369	NCK2,ITGAM,PIK3CD
IL-17A Signaling in Gastric Cells	0.386	CXCL11,EGFR	Caveolar-mediated Endocytosis Signaling	0.353	ITGAM,FLNA
Dopamine-DARPP32 Feedback in cAMP Signaling	0.378	NOS1,PLCD3,KCNJ8,PRKAR2B,PPP1R3C,CREM,KCNJ16,KCNJ3,PPP2R1B,Gucy1b2	Melatonin Signaling	0.353	MAP2K6,PRKCB
PPAR Signaling	0.378	PPARG,NR0B2,HSP90AA1,MAP4K4,CITED2,TNFRSF11B	Rac Signaling	0.347	NCF2,CD44,PIK3CD
IL-12 Signaling and Production in Macrophages	0.367	PPARG,APOE,PON1,ORM1,GAB1,APOF,APOA2,PIK3C3,S100A8	STAT3 Pathway	0.339	SOCS3,PIM1
3-phosphoinositide Degradation	0.367	SYNJ2,CDC25B,CA3,CDC25C,TMEM55A,CILP,NUDT14,PALD1,CDC25A	PTEN Signaling	0.336	RAC2,PIK3CD,INPP5D
NAD Salvage Pathway II	0.366	NT5C3B,ACPT	TNFR2 Signaling	0.336	TNFRSF1B
Phosphatidylglycerol Biosynthesis II (Non-plastidic)	0.366	AGPAT5,MBOAT1	Glutathione-mediated Detoxification	0.336	GSTM2
Ephrin A Signaling	0.363	GAB1,PIK3C3,EPHA3,EFNA1	Sonic Hedgehog Signaling	0.325	CDK1
Dermatan Sulfate Biosynthesis	0.363	CHPF,Sult1c2 (includes others),SULT1C3,SULT2B1	Gustation Pathway	0.321	P2RY10,ADCY4,GNG2
Role of p14/p19ARF in Tumor Suppression	0.363	GAB1,PIK3C3,E2F1	IL-15 Signaling	0.32	PIK3CD,JAK3
Histidine Degradation VI	0.359	CYP4F11	Role of PI3K/AKT Signaling in the Pathogenesis of Influenza	0.32	PIK3CD,PLAC8
D-myo-inositol-5-phosphate Metabolism	0.359	CDC25B,PLCD3,CA3,CDC25C,TMEM55A,CILP,NUDT14,PALD1,CDC25A	Neurotrophin/TRK Signaling	0.32	MAP2K6,PIK3CD
PKCÎ¸ Signaling in T Lymphocytes	0.356	MAP3K6,GAB1,H2-Eb2,PIK3C3,HLA-DRA,HLA-DQA1,HLA-DQB1,HLA-DRB5	4-1BB Signaling in T Lymphocytes	0.315	TNFRSF9
VDR/RXR Activation	0.354	GADD45A,CDKN1A,CEBPA,THBD,HSD17B2	Angiopoietin Signaling	0.313	PIK3CD,TIE1
Hepatic Fibrosis / Hepatic Stellate Cell Activation	0.352	MYH10,COL4A1,ACTA2,COL8A1,SERPINE1,A2M,FAS,TNFRSF11B,FGF1,EGFR,MYH1	IL-17A Signaling in Airway Cells	0.313	PIK3CD,JAK3
Triacylglycerol Biosynthesis	0.348	AGPAT5,PPP2R2D,MBOAT1	PI3K/AKT Signaling	0.311	PIK3CD,JAK3,INPP5D
IL-9 Signaling	0.334	GAB1,PIK3C3,SOCS2	Integrin Signaling	0.307	NCK2,RAC2,ITGAM,RHOC,PIK3CD
Glycogen Degradation II	0.329	TYMP	Cytotoxic T Lymphocyte-mediated Apoptosis of Target Cells	0.305	FCER1G
UDP-N-acetyl-D-galactosamine Biosynthesis II	0.329	GALE	G Protein Signaling Mediated by Tubby	0.305	GNG2
ERK5 Signaling	0.327	MYC,YWHAH,GAB1,EGFR	Circadian Rhythm Signaling	0.296	CRY1
Dermatan Sulfate Biosynthesis (Late Stages)	0.321	Sult1c2 (includes others),SULT1C3,SULT2B1	Superpathway of Inositol Phosphate Compounds	0.29	NRG1,SOCS3,PTPRO,PIK3CD,INPP5D
Tec Kinase Signaling	0.319	TNFRSF21,GAB1,ACTA2,RHOC,PIK3C3,GNAT2,TNFSF10,ACTC1,ACTG1,FAS	Oncostatin M Signaling	0.287	JAK3
PAK Signaling	0.303	NCK2,GAB1,MYLPF,PAK1IP1,PIK3C3,EPHA3	Role of JAK2 in Hormone-like Cytokine Signaling	0.287	SOCS3
Hematopoiesis from Multipotent Stem Cells	0.303	IL15	Adipogenesis pathway	0.267	CEBPA,CEBPD,FABP4
PEDF Signaling	0.295	PPARG,GAB1,PIK3C3,SERPINF1,FAS	NF-ÎºB Activation by Viruses	0.264	PIK3CD,PRKCB
iCOS-iCOSL Signaling in T Helper Cells	0.294	GAB1,H2-Eb2,PIK3C3,HLA-DRA,HLA-DQA1,HLA-DQB1,HLA-DRB5	3-phosphoinositide Biosynthesis	0.262	NRG1,SOCS3,PTPRO,PIK3CD
Protein Kinase A Signaling	0.291	SMPDL3A,MYH10,CDC25C,YWHAH,PDE4C,DUSP6,PPP1R3C,MYLPF,RYR2,PDE6C,Cdkn3,CDC25B,PLCD3,PRKAR2B,FLNA,CREM,PDE1B,KDELR3,IHH,PTPRZ1,SMPDL3B,CDC25A	Bladder Cancer Signaling	0.259	DAPK1,MMP23B
VEGF Signaling	0.286	GAB1,ACTA2,PIK3C3,ACTC1,ACTG1,EIF1AY	Neuregulin Signaling	0.254	NRG1,PRKCB
RhoA Signaling	0.279	LPAR1,ACTA2,MYLPF,CDC42EP5,ACTC1,LPAR3,ACTG1	AMPK Signaling	0.246	FASN,PIK3CD,PFKP,ADRB2
Gustation Pathway	0.279	SMPDL3A,ASIC2,PRKAR2B,PDE4C,PDE1B,PDE6C,SMPDL3B	Agranulocyte Adhesion and Diapedesis	0.246	MMP23B,C5AR1,Podxl,CXCL2
Choline Biosynthesis III	0.279	GPLD1	Regulation of the Epithelial-Mesenchymal Transition Pathway	0.246	MAP2K6,PIK3CD,JAG1,JAK3
Glycogen Degradation III	0.279	TYMP	FGF Signaling	0.244	MAP2K6,PIK3CD
NAD Phosphorylation and Dephosphorylation	0.279	ACPT	Retinol Biosynthesis	0.241	Ces2c (includes others)
Mevalonate Pathway I	0.279	HMGCS1	Regulation of Actin-based Motility by Rho	0.24	RAC2,RHOC
Guanosine Nucleotides Degradation III	0.279	NT5C3B	Mechanisms of Viral Exit from Host Cells	0.234	PRKCB
PPARÎ±/RXRÎ± Activation	0.269	PLCD3,PRKAR2B,NR0B2,APOA2,CYP2C18,HSP90AA1,CYP2C9,Cyp2c44,Cyp2c13,MAP4K4	PPAR Signaling	0.231	TNFRSF1B,TNFRSF11B
Calcium Signaling	0.269	MYH10,Tpm4,PRKAR2B,ACTA2,HDAC11,RYR2,CHRNE,ACTC1,PNCK,MYH1	UVC-Induced MAPK Signaling	0.227	PRKCB
Cytotoxic T Lymphocyte-mediated Apoptosis of Target Cells	0.267	B2M,FAS	Role of p14/p19ARF in Tumor Suppression	0.221	PIK3CD
Docosahexaenoic Acid (DHA) Signaling	0.251	GAB1,PIK3C3,SERPINF1	Serotonin Receptor Signaling	0.221	ADCY4
Role of JAK1 and JAK3 in Î³c Cytokine Signaling	0.248	GAB1,PIK3C3,IL15,Irs3	Role of IL-17F in Allergic Inflammatory Airway Diseases	0.215	RPS6KA3
Telomere Extension by Telomerase	0.238	HNRNPA1	nNOS Signaling in Neurons	0.198	PRKCB
Vitamin-C Transport	0.238	TXNRD3
Granzyme B Signaling	0.221	LMNB1
Adenosine Nucleotides Degradation II	0.205	NT5C3B
Superpathway of Geranylgeranyldiphosphate Biosynthesis I (via Mevalonate)	0.205	HMGCS1
