# Supplementary material for: RNA-Seq transcriptome profiling in three liver regeneration models in rats: comparative analysis of partial hepatectomy, ALLPS, and PVL
Source: Sci Rep. 2020 Mar 23;10:5213. doi: 10.1038/s41598-020-61826-1 (PMC7089998; doi:10.1038/s41598-020-61826-1)
Supplement: Supplementary file 6 — Supp Table S5. [file 41598_2020_61826_MOESM6_ESM.xlsx]

## Sheet: ALPPS
ALPPS @24 hr							ALPPS @96 hr
Upstream Regulator	Exp Fold Change	Molecule Type	Predicted Activation State	Activation z-score	p-value of overlap	Target molecules in dataset	Upstream Regulator	Exp Fold Change	Molecule Type	Predicted Activation State	Activation z-score	p-value of overlap	Target molecules in dataset
E2F1	11.459	transcription regulator	Activated	5.551	4.93e-41	ATAD2,AURKA,AURKB,BIRC5,CBX5,CBX7,CCNA2,CCNB1,CCND1,CCNE1,CCNE2,CD44,CDC20,CDC25B,CDC45,CDC6,CDCA4,CDK1,CDKN1A,CDKN2C,Cdkn3,CEBPA,CHEK1,CHEK2,DUT,E2F1,ECT2,EZH2,FANCD2,FAS,FBXO5,FEN1,FOXM1,GINS1,GMNN,HLTF,HMGN1,Hmgn2 (includes others),HN1,INMT,KIAA0101,KIF23,KRT14,MAD2L1,MCM2,MCM3,MCM4,MCM5,MCM6,MCM7,MLH1,MYBL2,MYC,NDC80,NUSAP1,ORC1,PCNA,POLA2,POLD1,Prim1,PRIM2,RAD51,RAD54L,RAN,RANBP1,RFC2,RFC3,R…	ERBB2		kinase	Activated	2.032	4.36e-22	ACTA2,ALAS1,ANXA2,BHLHE40,BIRC5,BTG2,BUB1,CADM1,CCDC80,CCNA2,CCNB1,CDC20,CDK1,CDKN1A,CDKN2B,CDKN2C,CENPF,CHRNE,CKS2,CLEC11A,COL3A1,COL5A2,CTGF,EGFR,ELK3,EMP1,EPSTI1,FASN,FN1,GINS1,GPC1,GPX3,H19,ID1,IL17B,IL6R,ITPR2,KCNN4,KIFC3,KLF4,LGALS1,LGALS3,LXN,MKI67,MXD3,MYBL2,MYCN,MYL9,NDC80,NRG1,PHLDB1,PLAC8,PLAT,PRC1,RAB31,RALB,RFC4,RRM2,S100A4,S100A6,SHROOM3,SPAG5,SPARC,TAGLN,THBD,THSD1,THY1,TOP2A,TYMS,…
CCND1	4.652	transcription regulator	Activated	4.765	2.35e-40	ASPM,ATAD2,AURKA,BIRC5,CASC5,CCNA2,CCND1,CCNE1,CCNE2,CD44,CDC45,CDC6,CDCA2,CDCA7,CDCA8,CDKN1A,CDKN2C,CENPF,CENPK,CENPN,CEP55,CLSPN,CTNNA2,DONSON,E2F1,E2F7,EGFR,ENPP2,ERI1,FAM83D,FOXM1,HACL1,HJURP,KIAA0101,KIF11,KIF20A,KIF20B,KIF2C,KRT14,MAFF,MCM4,MCM7,MELK,MNS1,MYC,PBLD,PCNA,PLK1,PPARG,PRIM2,PSRC1,RAD51,RFC5,RGS2,RRM2,SPC25,SPP1,STARD4,TPX2,TRAIP,TRIP13,TYMS,UHRF1,WNT7A,ZNF367	TGFB1		growth factor	Activated	3.942	5.96e-22	ACLY,ACPP,ACTA2,ADAMTS4,ADORA1,ALDH18A1,ALDH2,ANKRD1,ANXA2,Apon,ASS1,BHLHE40,BIRC5,BUB1,CADM1,CALML3,CASP1,CAT,CCNA2,CCNB1,CD44,CDC20,CDK1,CDKN1A,CDKN2B,CDKN2C,CENPF,CKS2,COL11A1,COL3A1,COL8A1,COTL1,CSRP2,CTGF,CTSK,DES,ECM1,ELK3,FAS,FETUB,FHL1,FLNA,FN1,FUT7,FXYD5,FXYD6,FZD2,GATM,GBP2,GFPT2,GNG2,GPT,GRHL2,GUCY2C,ID1,IL13RA2,IL6R,IMPDH1,INHA,IRF1,ITPR2,KDELR3,KLF4,KRT8,LGALS3,LOXL1,LPAR1,Masp1,MKI6…
RABL6		other	Activated	5.667	6.32e-38	AURKB,BTG2,BUB1,CCNA2,CCNB1,CCNE2,CDC25C,CENPF,CHEK1,CHEK2,DUT,EZH2,FEN1,H2AFX,HMMR,KIF23,MAD2L1,MCM2,MCM5,MCM7,MELK,MYC,NDC80,PBK,PLK1,POLD1,POLE2,PRC1,RAD54B,RFC3,SERPINH1,TOP2A,TPX2,TTK,UBE2C,VRK1	Vegf		group	Activated	4.832	8.37e-21	ACTA2,AURKB,BIRC5,BUB1,C1QTNF1,CASP1,CD44,CDC20,CDC6,CDK1,CDKN2C,CENPF,CHST7,CRY1,CRYAB,DENND2D,EMCN,EMP1,FABP4,FAM198B,FAS,FLNA,FN1,GMNN,GRK5,HERPUD1,HMMR,HPSE,ID1,IRF1,ITGB3BP,KIF11,KIF2C,LPAR1,LPAR6,MAD2L1,MELK,MKI67,MYCN,NAMPT,NDC80,NPL,NRARP,NRG1,PC,PDGFA,PLK1,PLK4,PMCH,PMP22,PRC1,RGS2,SLCO2B1,THBD,TIMP1,TNFRSF11B,TTK,UBE2C,VIM,XDH
TBX2		transcription regulator	Activated	5.33	1.91e-33	ASF1B,AURKA,AURKB,BUB1,CCNA2,CCNB1,CDC6,CDCA3,CDCA5,CDK1,CDKN1A,CDKN2C,CDT1,CHAF1B,CHEK1,CKAP2,DBP,E2F1,E2F7,EZH2,FOXM1,HAUS1,LIG1,MAD2L1,MCM2,MCM4,MCM5,MCM6,MCM7,MXD3,PKMYT1,PLK1,PRC1,PRIM2,SMC2	CSF2		cytokine	Activated	6.246	7.02e-16	ADA,ANXA1,BIRC5,BUB1,CASP1,CCNA2,CCNB1,CD276,CD63,CDC20,CDCA2,CDCA3,CDK1,CDKN1A,CDKN2B,CDKN2C,CHTF18,CLEC7A,COL8A1,EFEMP2,FAS,FBXO5,FIGNL1,HSPH1,IFITM3,KIF11,LOC100909630/RT1-DMb,LY96,MARCO,MFSD2A,MKI67,NUSAP1,PLK1,PMP22,PRC1,PRNP,PTK2B,RAD51,REC8,RRM2,SERPINB9,SKA1,SPAG5,SPC25,STMN1,TLR1,TOP2A,TREM1,UBE2C,UPP1
E2f		group	Activated	3.967	3.15e-29	CBX5,CCNA2,CCNB1,CCNE1,CDC25C,CDC45,CDC6,CDC7,CDK1,E2F1,EFHC1,FANCD2,GMNN,GOLT1B,HNRNPA1,KNTC1,LIG1,MAD2L1,MCM2,MCM3,MCM4,MCM5,MCM6,MYBL2,MYC,NASP,NUSAP1,ORC1,PCNA,POLA2,PRR11,RAD51,RRM2,SERPINE1,SKA2,TPX2,TTK,TYMS,UBE2C	IL6		cytokine	Activated	3.517	7.75e-16	ADAMTS4,ALAS1,ANXA1,BIRC5,BTG2,BUB1,CASP1,CCNA2,CCNB1,CD44,CD48,CDC20,CDC6,CDK1,CDKN1A,CDKN2B,CEBPD,COL3A1,CTGF,CTSK,CYP1A2,EGFR,FAS,FN1,GALE,GBP2,GINS1,ID1,IFITM3,IL6R,IRF1,KCTD13,KIAA0101,KIF11,KIF2C,KIFC1,KRT8,LGALS1,MAD2L1,MKI67,MYBL2,NAMPT,NCF2,PDGFA,PLAT,PLK4,PRNP,PRPH,PSMB10,PTTG1,RRM2,SLC10A1,SPC25,TBXAS1,TIMP1,TK1,TLR1,TNFRSF11B,TNFSF10,TOP2A,TTK,UBE2C,VIM,VLDLR
HGF		growth factor	Activated	5.567	6.98e-28	A2M,ACTA2,AURKA,AURKB,BIRC5,BUB1,CCL2,Ccl2,CCND1,CCNE2,CD44,CD46,CDC20,CDC25B,CDC25C,CDC45,CDC6,CDK1,CDKN1A,CDKN2C,CENPF,CNTFR,DTYMK,DYNLL1,FAM3C,FEN1,FOXM1,GMNN,HMMR,ID1,IL27RA,ISG15,ITGB3BP,KIF11,KIF15,KIF20B,KIF2C,KRT18,LCN2,MAD2L1,MCM2,MCM5,MELK,MKI67,MYC,NDC80,NRG1,PCNA,PHLDA2,PKMYT1,PLAUR,PLK1,PLK4,PMCH,PRC1,PTTG1,RFC2,RGS2,SERPINE1,SKP2,SLC19A2,SMC2,SPP1,TAGLN2,THBD,TPX2,TRAIP,TRIP13,TTK,U…	HGF		growth factor	Activated	4.008	5.64e-15	ABCB4,ACTA2,AURKB,BIRC5,BUB1,CASP1,CD44,CDC20,CDC6,CDK1,CDKN1A,CDKN2B,CDKN2C,CENPF,COL3A1,CRY1,CRYAB,CTGF,CTSK,DES,EMP1,FLNA,FN1,GMNN,GRK5,HMMR,ID1,ITGB3BP,KIF11,KIF2C,MAD2L1,MELK,MKI67,NAMPT,NDC80,NRG1,PDGFA,PLK1,PLK4,PMCH,PMP22,PRC1,PTTG1,RGS2,SLC9A3R1,TAGLN2,THBD,TIMP1,TTK,UBE2C,VIM
E2F3		transcription regulator	Activated	4.559	3.18e-27	BIRC5,CCNA2,CCNB1,CCND1,CCNE1,CDC45,CDC6,CDCA3,CDCA4,CDK1,CDKN1A,E2F1,EZH2,FBXO5,FST,KIAA0101,MAD2L1,MCM2,MCM3,MCM4,MCM5,MCM6,MCM7,MLH1,MYBL2,MYC,ORC1,PCNA,PLK1,POLA2,PTTG1,RAD51,RRM1,RRM2,SERPINE1,SERPINH1,THBD,TK1,TPX2,UBE2C	RABL6		other	Activated	3.9	2.24e-14	AURKB,BTG2,BUB1,CCNA2,CCNB1,CENPF,HMMR,KIF23,MAD2L1,MELK,NDC80,PBK,PLK1,PRC1,SEL1L,SERPINH1,TOP2A,TTK,UBE2C
CSF2		cytokine	Activated	7.055	2.84e-26	AURKA,BIRC5,BUB1,C4A/C4B,CCL2,Ccl2,CCNA2,CCNB1,CCND1,CDC20,CDCA2,CDCA3,CDCA5,CDCA8,CDK1,CDKN1A,CDKN2C,CHAF1B,CHTF18,CLEC7A,E2F7,ERCC6L,EXO1,FANCA,FAS,FBXO5,FIGNL1,FOXM1,HJURP,KIF11,KNTC1,MCM3,MCM5,MCM6,MKI67,MLH1,MNS1,MYC,NUSAP1,OSM,PDE1B,PHGDH,PLK1,POLD1,POLE,PPARG,PRC1,RAD51,RECQL4,REG3A,RRM2,SKA1,SKA3,SMC2,SPAG5,SPC25,SPP1,STMN1,TLR1,TOP2A,TPX2,TREM1,TRIP13,UBE2C,UHRF1	PTGER2		g-protein coupled receptor	Activated	3.962	3.16e-14	CCNA2,CENPF,CEP55,CKS2,ECM1,ECT2,KIF11,KIF20A,KIF2C,MASTL,MELK,MKI67,NUF2,NUSAP1,PBK,PILRB,PLK1,PRC1,SPAG5,TIMP1,TREM1,TROAP,TTK
EP400		other	Activated	3.355	3.45e-25	CCNA2,CDC20,CDC6,CDCA3,CDKN1A,CENPF,E2F1,E2F7,FBXO5,FOXM1,H2AFZ,INCENP,MCM3,MCM4,MYBL2,PCNA,PLK1,PPARG,PSRC1,SKA1,SKP2,SUV39H2,UHRF1	TBX2		transcription regulator	Activated	3.144	3.95e-13	ASF1B,ATF5,AURKB,BHLHE40,BUB1,CCNA2,CCNB1,CDC6,CDCA3,CDK1,CDKN1A,CDKN2C,CKAP2,DBP,ELK3,MAD2L1,MXD3,PLK1,PRC1
E2F2		transcription regulator	Activated	2.794	1.31e-24	BIRC5,CCNA2,CCNB1,CCND1,CCNE1,CDC45,CDC6,CDCA4,CDK1,CDKN1A,CDKN2C,E2F1,EZH2,MCM2,MCM3,MCM4,MCM5,MCM6,MCM7,MLH1,MYBL2,MYC,ORC1,PCNA,RAD51,RRM2,SERPINE1	CCND1		transcription regulator	Activated	2.027	7.63e-13	BIRC5,CASC5,CCNA2,CD44,CDC6,CDCA2,CDCA7L,CDKN1A,CDKN2B,CDKN2C,CENPF,CENPK,CENPN,CEP55,CLSPN,COL5A2,CTNNA2,EGFR,FAM83D,HACL1,KIAA0101,KIF11,KIF20A,KIF2C,KRT4,MELK,PLK1,RAD51,RGS2,RRM2,SPC25,THNSL1,TYMS,WNT7A
Vegf		group	Activated	5.551	5.17e-24	A2M,ACTA2,AURKA,AURKB,BIRC5,BUB1,Ccl2,CCNE2,CD44,CD46,CDC20,CDC25B,CDC25C,CDC45,CDC6,CDK1,CDKN2C,CENPF,CNTFR,CXCL12,DLL4,DTYMK,ENPP2,FAS,FOXM1,FST,GMNN,HMMR,ID1,IL27RA,ITGB3BP,KIF11,KIF15,KIF20B,KIF2C,LCN2,LPAR1,MAD2L1,MCM2,MCM5,MELK,MKI67,MYC,NDC80,NRG1,PHLDA2,PKMYT1,PLAUR,PLK1,PLK4,PMCH,PRC1,RGS2,SKP2,SLC19A2,SLCO2B1,SMC2,THBD,TNFRSF11B,TPX2,TRAIP,TRIP13,TTK,UBE2C,UGCG	SMARCA4		transcription regulator	Activated	3.567	1.15e-12	ACTA2,ALDH2,AP1S2,ATG9A,BIRC5,CASP1,CCNA2,CD44,CD63,CDC6,CDKN1A,CDKN2B,CNP,COTL1,CTGF,DES,EFNB1,FABP4,FADS3,FAS,FBLIM1,FCGR2A,FHL2,FMO2,FN1,IFITM2,IFITM3,IRF1,KCNS3,KIFC3,LGALS1,LGALS3,MYLPF,NCALD,OXCT1,PHLDB1,PLAT,PLEKHO1,RAMP1,RGS2,RRM2,S100A6,SERPINH1,SMARCA2,SOX17,TAGLN,THY1,TNFAIP8,TNFSF10,TREM1,TYMS,WNT7A
FOXM1	10.073	transcription regulator	Activated	4.79	2.35e-23	AURKB,BIRC5,CCNA2,CCNB1,CCND1,CCNE1,CCNE2,CDC20,CDC25B,CDC25C,CDCA2,CDCA8,CDK1,CDKN1A,CENPA,CENPF,CKS2,CXCL12,FOXM1,FZD1,GTSE1,KIF20A,MCM8,MKI67,MYC,PCNA,PLAUR,PLK1,PLK4,PRC1,SKP2,STMN1,TOP2A	ESR1		ligand-dependent nuclear receptor	Activated	2.691	1.89e-12	ABCG5,ABCG8,ADA,ADORA1,ANXA4,ARHGEF9,ASS1,ATF5,BCAS3,BIRC5,BUB1,C1QTNF6,CASC5,CCNA2,CCNB1,CDK1,CDKN1A,CDKN2B,CEBPD,CENPF,CENPK,CENPN,CENPQ,CLEC7A,CLSPN,COL5A2,COL8A1,COTL1,CYP8B1,EGFR,FAM64A,FAS,FASN,FBLN1,FHL1,FLNA,FXYD6,FZD2,G6PD,H19,HSPH1,ICA1,ID1,IFITM2,IFITM3,IRF1,KCTD13,KCTD6,KIF20A,KIF23,LGALS1,LIMA1,LOXL4,MAD2L1,MKI67,MST1R,NCF2,NR1D1,OLR1,PBK,PHLDB1,PLK4,PTTG1,RAB31,RGS16,RGS19,RND1,SERP…
MITF		transcription regulator	Activated	4.333	1.46e-22	ACSL1,AURKB,CCNB1,CD44,CDC25B,CDCA3,CDCA8,CDT1,CENPF,CENPM,CEP55,CHTF18,CREM,DSN1,ECT2,EME1,ESPL1,FANCA,FMOD,IL6R,KIF20A,KIFC1,LIG1,MCM2,MCM4,MCM5,MCM6,MGAT4B,NUF2,ORC6,PLA1A,PLK1,POLD1,POLE2,RECQL4,RFC5,SERPINE1,SLC19A2,SPAG5,SPC25,TACC3,TPX2,TXNIP,UBE2C	FOXM1		transcription regulator	Activated	4.064	3.12e-12	ANXA1,AURKB,BIRC5,CCNA2,CCNB1,CDC20,CDCA2,CDK1,CDKN1A,CENPF,CKS2,FUT4,GTSE1,KIF20A,MKI67,PDGFA,PLK1,PLK4,PRC1,STMN1,TOP2A,VIM
IL6		cytokine	Activated	2.793	4.99e-22	A2M,BIRC5,BTG2,BUB1,CCL2,Ccl2,CCNA2,CCNB1,CCND1,CCNE1,CD44,CD46,CDC20,CDC25C,CDC45,CDC6,CDK1,CDKN1A,CEBPA,CENPA,CES1,CHEK1,CYP2C9,DIO1,E2F1,EGFR,ENPP2,EXO1,EZH2,FAS,FOXM1,G6PC,GADD45A,GALE,GINS1,ID1,IL6R,KIAA0101,KIF11,KIF2C,KIFC1,KRT14,KRT18,LCN2,LIG1,LYZ,MAD2L1,MCM3,MKI67,MYBL2,MYC,PCNA,PLA2G2A,PLG,PLK4,POLD1,PPARG,PRPH,PTTG1,RRM2,SCNN1A,SERPINE1,SPC25,SPP1,TFRC,TK1,TLR1,TNFRSF11B,TNFSF10,TOP2A…	IFNG		cytokine	Activated	3.392	7.47e-12	ACLY,ACTA2,ADORA1,ALDH1L1,ASS1,BST1,CASP1,Casp12,CAT,CCL19,CCNA2,CD276,CD44,CD63,CDKN1A,CDKN2B,CEBPD,CHRNE,CHST7,CLEC7A,CLIP2,CMPK2,COL5A2,CTGF,CTSK,CYP1A2,DBP,FAS,FASN,FBLN1,FCGR2A,FGL2,FHL2,FN1,FZD2,GAL3ST1,GBP2,GBP5,GNG2,GPT,ID1,Ifi47,IFITM2,IFITM3,IL6R,IRF1,KLF4,KMO,LGALS3,LY96,MST1R,MYCN,NAMPT,NCALD,NCF2,NEURL3,NR1D1,PBK,PCDH17,PDGFA,PEA15,PLEK,PRNP,PRSS8,PSMB10,S100A10,SERPINB9,SERPING1,SER…
PTGER2		g-protein coupled receptor	Activated	4.785	2.66e-19	ASPM,AURKA,CCNA2,CENPF,CEP55,CKS2,ECT2,H2AFX,KIF11,KIF15,KIF18B,KIF20A,KIF2C,MASTL,MELK,MKI67,NUF2,NUSAP1,PBK,PLK1,PRC1,SERPINE1,SPAG5,SPP1,TPX2,TREM1,TROAP,TTK	SP1		transcription regulator	Activated	2.318	1.11e-10	Abcb1b,ABCC8,ACSL1,ACTA2,ADA,AHRR,ASS1,BIRC5,CAT,CCNA2,CDK1,CDKN1A,CDKN2B,CDKN2C,CEBPD,COL8A1,CRYAB,CTGF,EGFR,FAS,FASN,FGFR4,FLNA,FN1,HPSE,IFITM3,IRF1,KLF4,KRT4,MYBL2,MYCN,NCF2,PDGFA,PKM,PTTG1,SLC25A4,SPARC,SREBF1,TAGLN,THBD,TIMP1,TNFSF10,TRH,TSPO,TYMS,VIM
TGFB1		growth factor	Activated	2.862	4.99e-19	ACTA2,ACTC1,ALDH18A1,ALDH2,Apon,ASPM,BARD1,BIRC5,BMF,BUB1,CALML3,CAT,CCL2,Ccl2,CCNA2,CCNB1,CCND1,CCNE1,CCNE2,CD44,CD46,CDC20,CDC25C,CDC7,CDK1,CDKN1A,CDKN2C,CDT1,CEBPA,CENPA,CENPF,CKS2,CSRP2,CXCL12,DTX4,DYNLL1,E2F1,ESPL1,FAM3C,FAS,FZD1,GADD45A,GPT,GUCY2C,HLTF,HSD3B2,HSP90AA1,ID1,ID4,IL6R,IMPDH1,ITPR2,KDELR3,KRT14,KRT18,LCN2,LIMK2,LPAR1,MCM2,MKI67,MTHFD2,MXD3,MYBL2,MYC,MYLPF,NDC80,NOP58,NUAK1,OLR1,…	FOXO1		transcription regulator	Activated	3.262	1.96e-10	ACLY,ALAS1,BIRC5,CAT,CCNA2,CCNB1,CDK1,CDKN1A,CDKN2B,CDKN2C,CENPF,CTGF,CTSK,DLGAP5,FABP2,FABP4,FAS,FASN,FN1,HAL,KIF11,KIF18A,KLF4,ME1,NAMPT,NUSAP1,PBK,PKLR,PLSCR1,PRC1,RPS6KA3,SPC25,SREBF1,TAT,TNFSF10
MYC	3.929	transcription regulator	Activated	3.888	1.23e-17	ALDH18A1,AURKB,BIRC5,BUB1,CCNA2,CCNB1,CCND1,CCNE1,CCNE2,CD44,CDC20,CDC25B,CDC25C,CDCA7,CDK1,CDKN1A,CEBPA,CHEK1,CKS2,CNP,CSRP2,CYP2C9,DCTPP1,DNPH1,E2F1,EZH2,FABP2,FAS,FMOD,FOXM1,G6PC,GADD45A,GLS2,GPT,H2AFZ,Hmgn2 (includes others),HNRNPA1,HSP90AA1,HSPA14,ID1,KRT14,LIMA1,LOC100359583/Ptma,LYZ,MAD2L1,MCM5,MCM6,MCM7,MKI67,MTBP,MYC,MYLPF,NOP56,NOP58,PCK1,PCNA,PKM,PLA1A,PLAUR,PLK1,POLD1,PRPH,RAD51,RANBP…	MTPN		transcription regulator	Activated	3.637	2.12e-10	ANXA1,APOD,Casp12,CCNA2,CCNB1,CDK1,COL8A1,FAS,FBLN1,FN1,PLAT,S100A10,S100A6,SPARC,TAGLN,TCF21,TNFSF10
ERBB2		kinase	Activated	3.319	2.42e-17	ACTA2,ASPM,AURKA,BARD1,BIRC5,BTG2,BUB1,CCNA2,CCNB1,CCND1,CCNE1,CCNE2,CDC20,CDC25C,CDK1,CDKN1A,CDKN2C,CDT1,CENPA,CENPF,CES1,CHEK1,CKS2,CXCL12,CYP4B1,DPEP1,EGFR,ESPL1,FEN1,GINS1,ID1,IL6R,ITPR2,KIFC3,LCN2,MKI67,MXD3,MYBL2,MYC,NDC80,NRG1,PCNA,PHLDA2,PINK1,PLAUR,POLD1,POLE2,PPARG,PRC1,RAD51AP1,RAD51C,RFC4,RRM2,S100A4,SERPINE1,SKP2,SMC2,SPAG5,TAGLN,THBD,TOP2A,TUBA1A,TYMS,UBE2C	E2F1		transcription regulator	Activated	3.179	2.75e-10	AURKB,BIRC5,BOK,CBX7,CCNA2,CCNB1,CD44,CDC20,CDC6,CDK1,CDKN1A,CDKN2C,Cdkn3,CLIC1,CRYAB,DDAH2,ECT2,FAS,FBXO5,FHL1,GINS1,GMNN,H19,INMT,KIAA0101,KIF23,MAD2L1,MYBL2,MYCN,NDC80,NUSAP1,POLA2,RAD51,RFC4,RRM2,SMC4,STMN1,TK1,TOP2A,TYMS,VIM
HRAS		enzyme	Activated	3.302	3.49e-12	A2M,ACTG1,AURKA,AURKB,BIRC5,BTG2,Ccl2,CCNA2,CCNB1,CCND1,CCNE1,CD44,CDK1,CDKN1A,CGREF1,CSRP2,CXCL12,E2F1,EGFR,FAS,FZD1,HSP90AA1,KRT18,LRR1,LYZ,MGME1,MMP23B,MTHFD1L,MYC,NOP58,OSM,PCK1,PCNA,PDIA5,PLAUR,PLK1,PPIC,Pvr,RRM2,RTN4,S100A4,SCNN1A,SERPINE1,SIVA1,SMARCA2,SPP1,TACC3,TAGLN,TK1,TOP2A,Tpm4	RARA		ligand-dependent nuclear receptor	Activated	2.356	3.9e-10	ATF5,BIRC5,CASC5,CCNA2,CDK1,CDKN1A,CENPF,CENPN,CLMN,Cyp2c70,FAM64A,FUT4,HNF1B,IL6R,IRF1,KIF23,LGALS1,MAD2L1,MAFB,MYCN,PBK,PHLDB1,PLK4,PTTG1,SLC10A1,SMC4,THBD,TRH,TTC9,UBE2T
NTRK2		kinase	Activated	3.907	3.52e-12	CCNA2,CCND1,CCNE1,CCNE2,CDC6,CDCA3,CDCA5,CDCA8,CDK1,CDKN2C,E2F1,MCM5,MYC,PCNA,SPP1,TNFSF10	E2F3		transcription regulator	Activated	3.633	3.9e-10	BIRC5,BOK,CCNA2,CCNB1,CDC6,CDCA3,CDK1,CDKN1A,FBXO5,KIAA0101,MAD2L1,MYBL2,MYCN,PLK1,POLA2,PTTG1,RAD51,RRM2,SERPINH1,THBD,TK1,UBE2C
SP1		transcription regulator	Activated	2.331	5.72e-11	Abcb1b,ABCC8,ACSL1,ACTA2,Akr1b7,BIRC5,CAT,CCL2,Ccl2,CCNA2,CCND1,CDC25B,CDC25C,CDK1,CDKN1A,CDKN2C,CEBPA,CES1,CIRBP,CREM,CXCL12,E2F1,EGFR,FAS,FOXM1,GLTP,ID4,KRT18,MAPK8IP1,MYBL2,MYC,PCK1,PKM,PLAUR,POLD1,PSIP1,PTTG1,RANBP1,RECQL4,SERPINE1,SNRPN,SPP1,TAGLN,THBD,TNFSF10,TYMS,UGCG	APP		other	Activated	2.506	5.37e-10	ACTA2,ADAMTS4,ATP4A,CALML3,Casp12,CAT,CD44,CDK1,CLIC1,CMPK2,CTGF,DBN1,DPYSL2,ECE2,EGFR,FABP3,FCGR2A,FLNA,FN1,GBP2,GNG2,GPC1,H19,HERPUD1,Ifi47,IL13RA2,IRF1,LDHB,LGALS3,LPAR6,LRP1,LRP5,MAFB,MASTL,NAMPT,NR1D1,NTF3,OLR1,PDGFA,PDK2,PEA15,PKM,PLAT,PLK1,PRNP,RAMP1,RFC4,Serpinb6b,SMARCA2,ST3GAL5,STMN1,TAGLN,TCF21,THY1,TNFSF10,TOP2A,Tpm1,Tpm2,TUBA4A,TUBB6
CTNNB1		transcription regulator	Activated	2.262	1.27e-10	ACTA2,ACTC1,ALDH1A1,AOC3,BIRC5,BMF,CA3,CCNA2,CCND1,CCNE1,CCNE2,CD44,CDKN1A,CEBPA,CENPM,CNR1,CNTFR,CTNNA2,CXCL12,CYP8B1,DIO1,DLL4,DPEP1,EGFR,ENPP2,FAS,FEN1,FOXQ1,FST,HSD17B2,ID4,KIF23,KIFC1,MAN2B1,MMP23B,MYC,NRG1,PCNA,PHLDA2,PKP3,PLAUR,PLK1,PMCH,PPARG,S100A4,SEPW1,SERPINE1,SPP1,SYNM,TCF7L2,TNFRSF11B,TNFSF10,UGCG,UPB1	EP400		other	Activated	2.413	1.02e-09	CCNA2,CDC20,CDC6,CDCA3,CDKN1A,CENPF,FABP4,FBXO5,H2AFZ,MYBL2,PLK1,SKA1
NFYA		transcription regulator	Activated	2.401	2.71e-10	CAT,CCNB1,CDC25B,CDC25C,CDCA8,CDK1,CDKN1A,CHEK2,E2F1,GADD45A,MLH1,PKM,PTTG1,RRM2,THOP1,TOP2A,TXNIP	IL1B		cytokine	Activated	2.104	1.19e-09	ACPP,ACTA2,ADAMTS4,ADRB2,ANXA1,ASS1,ATF5,BTG2,CAT,CD44,CDKN1A,CEBPD,CLIP2,CMPK2,CRYAB,CTGF,CYP1A2,CYP8B1,DBP,FAS,FN1,FUT7,G6PD,GBP2,H19,HNF1B,Ifi47,IL6R,IRF1,LY96,NAMPT,NR1D1,OLR1,PCSK6,PLAT,PLK3,PLSCR1,PSMB10,RGS16,RNASE1,S100A10,S100A6,SERPINB9,SERPINH1,SLC10A1,SLC25A4,SPARC,SREBF1,SYVN1,THBD,THY1,TIMP1,TK1,TNFRSF11B,TNFSF10,TREM1,TREM3,TRH,VIM
MED1		transcription regulator	Activated	2.826	6e-10	AURKA,AURKB,BIRC5,CCNB1,CCND1,CCNE1,CDC20,CDC6,CDK1,CDKN1A,CEBPA,CENPA,DIO1,DTYMK,E2F1,FOXM1,GADD45A,MAD2L1,MYC,OLR1,PLK1,PPARG	PRL		cytokine	Activated	2.074	2.19e-09	ANXA2,ANXA5,BOK,CCNB1,CDKN1A,CEBPD,CMPK2,COL3A1,DES,ECM1,EGFR,EPSTI1,FN1,GPNMB,GPSM1,HERPUD1,ID1,IRF1,PC,PDK2,PLAT,PLSCR1,RALB,REC8,SLC10A1,SPARC,TIMP1,VIM,XDH
IGF2		growth factor	Activated	2.236	7.96e-10	BIRC5,Ccl2,CCND1,CDC45,CDC6,CDK1,CDKN1A,FEN1,GADD45A,MCM2,MCM4,MCM5,MCM7,MYBL2,MYC,RAD51,RAD51AP1,RRM1,RRM2,SERPINE1,SPP1,TRAIP,UHRF1	CD44	2.615	enzyme	Activated	2.019	4.48e-09	ADRB2,BIRC5,CCL19,CD44,CD63,CDKN1A,CLEC7A,COL3A1,COL5A2,CTSK,ECM1,FAS,FASN,FN1,HMMR,IFITM2,LGALS1,LGALS3,STAC3,STEAP1,THBS2,THY1,Tpm2,VIM
ESR1		ligand-dependent nuclear receptor	Activated	4.692	8.76e-10	ACTC1,ASPM,AURKA,BIRC5,BUB1,CASC5,CCL2,CCNA2,CCNB1,CCND1,CCNE1,CDCA8,CDK1,CDKN1A,CEBPA,CENPA,CENPF,CENPK,CENPL,CENPM,CENPN,CENPQ,CHEK1,CHEK2,CLDN8,CLEC7A,CLSPN,CSAD,CXCL12,CYP8B1,E2F1,EGFR,ENPP2,FAS,FKBP4,FOXM1,FST,HSD3B2,HSP90AA1,ICA1,ID1,INCENP,KIF20A,KIF23,LCN2,LIMA1,LIPC,MAD2L1,MKI67,MYC,NPW,NR1D1,OLR1,PBK,PCNA,PLAUR,PLK4,PSIP1,PTTG1,RND1,SERPINE1,SKP2,SLC39A4,SLC7A5,SMC2,SMC4,SPDL1,SPP1,TCF7…	Cg		complex	Activated	4.152	4.82e-09	Abcb1b,ACPP,ACSL1,ACTA2,BHLHE40,BTG2,BTG3,CDC6,CDKN1A,CEBPD,COL11A1,ELK3,EMB,EMCN,EMP1,FABP4,FAM198B,FAS,FGL2,FHL1,GPC1,HPSE,IL13RA2,INHA,KLF4,PLAT,RGS2,S100A10,S100A6,SREBF1,STEAP1,TIMP1,UPP1
TFDP1		transcription regulator	Activated	2.425	2.44e-09	CCND1,CCNE1,CDC6,CDK1,CDKN1A,CDKN2C,E2F1,MYBL2,MYC,RANBP1,STMN1	MITF		transcription regulator	Activated	4.188	3.7e-08	ACSL1,AMDHD2,AURKB,CCNB1,CD44,CDCA3,CENPF,CEP55,CHTF18,CTSK,ECT2,FN1,GPNMB,IL6R,KIF20A,KIFC1,LGALS3,NUF2,PLA1A,PLK1,SPAG5,SPC25,TACC3,UBE2C,UPP1
EGF		growth factor	Activated	4.443	4.17e-09	AURKA,AURKB,BIRC5,BTG2,Ccl2,CCNB1,CCND1,CCNE1,CD44,CDC25C,CDK1,CDKN1A,CKS2,CLDN8,CREM,E2F1,EGFR,FST,GADD45A,GRB7,HSD3B2,ID1,LCN2,LIMK2,MAD2L1,MYC,PBK,PCNA,PDPN,PHLDA2,PLAUR,PPARG,PTTG1,RRM1,RRM2,S100A10,S100A4,SERPINE1,SPP1,TJP3,TNFRSF12A	FGF2		growth factor	Activated	2.199	2.4e-07	ACTA2,BIRC5,BTG2,CDKN1A,CNP,COL3A1,CRYAB,CTSK,EGFR,FABP4,FAS,FGFR4,FLNA,FN1,GPNMB,HPSE,MKI67,NTF3,PDGFA,PLAT,PTTG1,S100A10,S100A4,SPARC,TAGLN,TAT,TIMP1,TNFSF10,TOP2A,VIM
RARA		ligand-dependent nuclear receptor	Activated	2.353	9.97e-09	ALDH1A1,ASPM,BIRC5,CASC5,CCNA2,CDK1,CDKN1A,CENPA,CENPF,CENPM,CENPN,E2F1,E2F7,IL6R,KIF23,MAD2L1,MAFB,MYC,PBK,PCK1,PLK4,PTTG1,SMC4,THBD,TTC9,UBE2T,WHSC1,ZNF367	WNT3A		cytokine	Activated	2.01	3.49e-07	ACTA2,ADAMTS4,Casp12,CD44,CLEC11A,CTGF,EFNB1,FABP4,FHL2,FN1,GPNMB,ID1,KLF4,LBH,NCALD,NRG1,PDGFA,PMP22,SOX17,SPARC,THY1,TNFRSF11B,TNN,VIM
CDK2		kinase	Activated	2.121	1.36e-08	BARD1,CCNE1,CDC6,CDKN1A,CHEK1,E2F1,H2AFX,MYBL2,MYC,PCNA	IFNA2		cytokine	Activated	3.412	3.66e-07	ANXA1,ATF5,BAG3,BCL2L14,BIRC5,CDKN1A,CDKN2B,CMPK2,CNP,FAS,GBP2,IFITM2,IFITM3,IRF1,LPAR6,NPDC1,PLAT,PLSCR1,PTTG1,REC8,SAMSN1,SERPINB9,TNFSF10
MYBL2	16.8	transcription regulator	Activated	2.324	2.23e-08	BIRC5,CCNA2,CCNB1,CCND1,CDC25B,CDK1,CEBPA,ID1,MYBL2,MYC,TOP2A	IL4		cytokine	Activated	2.316	7.25e-07	ACOT9,ACSL1,ACTA2,ALAS1,ALDH2,ANXA2,ASS1,BHLHE40,BIRC5,CAT,CBX3,CD276,CD44,CDK1,CDKN1A,CHST7,CLEC7A,CTGF,CTSK,FABP4,FAS,FCGR2A,FN1,FUT7,GATM,GBP2,GPT,IL13RA2,IRF1,KIF3A,LGALS1,LGALS3,MAFB,MARCO,PLSCR1,PMCH,PMP22,PRNP,PSMB10,S100A10,SAMSN1,SERPINB6,SKA1,TFEC,THBD,THY1,TIMP1,TNFRSF11B,VIM
KLF5		transcription regulator	Activated	2.845	5.11e-08	ACTA2,BIRC5,CCND1,CDK1,CDKN1A,CDT1,CGREF1,FAM110A,MYC,PCNA,PPARG,TAGLN	E2f		group	Activated	3.082	7.68e-07	CCNA2,CCNB1,CDC6,CDK1,GMNN,MAD2L1,MYBL2,MYCN,NUSAP1,POLA2,RAD51,RRM2,SKA2,TTK,TYMS,UBE2C
Cg		complex	Activated	3.156	8.52e-08	Abcb1b,ACSL1,ACTA2,AKR1B10,Akr1b7,BARD1,BTG2,BTG3,CCL2,Ccl2,CCNE2,CDC6,CDKN1A,CEBPA,CREM,ENPP2,FAS,FJX1,FST,FZD1,G6PC,HSD3B2,PCNA,PLAUR,PLXND1,PPARG,RGS2,S100A10,SBSN,SPP1,TNFRSF12A	RAF1		kinase	Activated	2.324	1.37e-06	ANKRD1,ANXA1,CCL19,CD44,CDC6,CDKN1A,CDKN2B,CRYAB,EMP1,FAS,MKI67,MYBL2,PC,PCSK6,PLAT,RRM2,SNRPD1,TIMP1,Tpm1,Tpm2,TUBA4A
MTPN		transcription regulator	Activated	3.223	1.37e-07	Ccl2,CCNA2,CCNB1,CCND1,CDK1,CEBPA,FAS,MYC,S100A10,SERPINE1,SPP1,TAGLN,TNFSF10,TUBA1A	EGF		growth factor	Activated	3.266	1.67e-06	ADA,AURKB,BIRC5,BTG2,CASP1,CCNB1,CD44,CDK1,CDKN1A,CEBPD,CKS2,COL3A1,CTGF,EGFR,FASN,FN1,GAL3ST1,ID1,MAD2L1,MYCN,PBK,PLAT,PLSCR1,PTTG1,RRM2,S100A10,S100A11,S100A4,SPARC,SREBF1,SYT3,TIMP1,TRH,ULK1,VIM
FOXO1		transcription regulator	Activated	2.415	1.81e-07	A2M,ASPM,BIRC5,CAT,CCNA2,CCNB1,CCND1,CDK1,CDKN1A,CDKN2C,CENPF,DLGAP5,FABP2,FAS,FOXM1,G6PC,GADD45A,KIF11,KIF18A,MCM5,MYC,NUSAP1,PBK,PCK1,PPARG,PRC1,SERPINE1,SPC25,TNFSF10,TXNIP	INHBA		growth factor	Activated	2.004	1.82e-06	ACTA2,ADRB2,ANKRD1,CDKN1A,CDKN2B,CTGF,EDAR,FN1,INHA,IRF1,IRX1,KLF4,MAFB,NRG1,PCSK6,RGS16,SOX17,TAGLN,TIMP1
FGF2		growth factor	Activated	2.103	3.36e-07	ACTA2,AKR1B10,BIRC5,BTG2,CCL2,Ccl2,CCND1,CDKN1A,CNP,CXCL12,DLL4,EGFR,ENPP2,FAS,GADD45A,MKI67,MYC,PCNA,PLAUR,PPARG,PTTG1,S100A10,S100A4,SERPINE1,SPP1,TAGLN,TNFRSF12A,TNFSF10,TOP2A,TUBB3	E2F2		transcription regulator	Activated	2.064	2.41e-06	BIRC5,CCNA2,CCNB1,CDC6,CDK1,CDKN1A,CDKN2C,MYBL2,MYCN,RAD51,RRM2
CREB1		transcription regulator	Activated	3.53	4.57e-07	AKAP8L,ALOXE3,AURKA,BIRC5,BTG2,CCNA2,CCNB1,CCND1,CDCA8,CDKN1A,CGREF1,CREM,CSRP2,CTNNA2,FABP2,G6PC,GADD45A,HN1,ID1,KDELR3,LCN2,MCM5,MCM6,MKI67,MNS1,MYBL2,MYC,PCK1,PCNA,PPARG,Pvr,RAD54L,REM2,RGS2,STMN1,TAGLN2,TFRC,THOP1,Tpm4	STAT1		transcription regulator	Activated	3.615	2.52e-06	BIRC5,CASP1,CCL19,CDKN1A,CEBPD,CMPK2,CYP1A2,FAS,FGL2,GBP2,GBP5,Ifi47,IFITM2,IFITM3,IRF1,KLF4,LY96,NEURL3,PCDH17,PDGFA,PSMB10,S100A10,SERPING1,SREBF1,TNFSF10
SMOC2		other	Activated	2.236	4.74e-07	AURKB,CCNB1,CDK1,CENPF,MCM4	IL5		cytokine	Activated	3.109	3.48e-06	ANXA2,ASS1,CD63,CDKN1A,CKAP4,CYP1A2,FAS,FGL2,GBP2,HMMR,HSPH1,IL6R,PKM,PMP22,S100A4,S100A6,SKA1,SLC16A3,SLC7A5,SRI,THY1,TLR1,UPP1,VIM
IGF1		growth factor	Activated	3.926	5.01e-07	A2M,ACTA2,BIRC5,C4A/C4B,Ccl2,CCNA2,CCNB1,CCND1,CCNE1,CD44,CDK1,CDKN1A,CNP,DYRK1B,E2F1,H2AFX,LCN2,MKI67,MYC,PBK,PCNA,PLA2G2A,PLAUR,PPARG,SERPINE1,SPP1,SRSF3,TK1,TNFRSF11B,TNFRSF12A,TUBB3,WEE1	CXCL12		cytokine	Activated	2.959	3.75e-06	ACTA2,CD44,CTSK,CYP2C18,CYP2D6,EGFR,FAS,FLNA,FN1,ID1,MAPRE3,PPEF1,RHOC,RPS6KA3,SORBS3,TIMP1,TNFRSF11B,TNFSF10,VIM
EIF4E		translation regulator	Activated	3.179	7.63e-07	BIRC5,Ccl2,CCND1,CDKN1A,CDT1,CEBPA,CKS2,EGFR,LSM2,MYC,NHP2,PCNA,PLAUR,SIVA1,SKP2,SNRPA,UBE2C	CD38		enzyme	Activated	3.096	3.78e-06	ANXA2,ASS1,CD44,CKAP4,FGL2,GBP2,HMMR,IL6R,LGALS3,PKM,S100A4,S100A6,SKA1,SLC16A3,SLC7A5,THY1,VIM
Pdgf (complex)		complex	Activated	2.907	8.89e-07	CCL2,Ccl2,CCND1,CD44,CDKN1A,EGFR,MCM6,MCM7,MYC,PCNA,PLAUR,PPARG,SERPINE1,THBD	MAPK14		kinase	Activated	2.391	4.16e-06	ACTA2,ANKRD1,CAT,CCNA2,CCNB1,CEBPD,CRYAB,EGFR,FAS,FASN,FN1,SREBF1,TAGLN,TIMP1,TNN,TOP2A,Tpm1,Tpm2
TAL1		transcription regulator	Activated	2.848	9.3e-07	ASPM,BUB1,CCNB1,CCNE1,CDKN1A,EPB42,GINS1,HSD17B14,IL27RA,KIF15,KIF20A,LRR1,MCM2,MCM4,MELK,MSLN,MYC,PLA2G2A,TNFSF10,TUBB4B	FGF19		growth factor	Activated	2.216	6.32e-06	ACLY,ACSL1,BIRC5,BTG3,FABP3,FASN,ID1,PKLR,RGS16,RGS2,SLC2A5,SREBF1
IL1B		cytokine	Activated	3.461	1.05e-06	A2M,ACTA2,BMF,BTG2,CAT,CCL2,Ccl2,CD44,CDKN1A,CEBPA,CREM,CXCL12,CYP2C9,CYP8B1,DBP,DIO1,DLL4,E2F1,ENPP2,FAS,FST,GADD45A,GRB7,GSTA2,Hmgn2 (includes others),Ifi47,IL6R,ISG15,KIF15,LCN2,MAPK8IP1,MYC,MYEF2,NR1D1,OLR1,OSM,PLA2G2A,PPARG,RAN,S100A10,SCNN1A,SERPINE1,SERPINH1,SLC37A4,SPP1,THBD,TK1,TNFRSF11B,TNFSF10,TREM1,TXNIP,UGCG	F2		peptidase	Activated	3.774	7.05e-06	ACTA2,CASP1,CCNA2,CD44,CD63,CDKN1A,CKAP4,CLIC1,COTL1,CTGF,EHD4,FHL1,FN1,LBH,MYBL2,NCF2,PDGFA,PLAT,TAGLN2,THBD,TNFSF10,VTN
APP		other	Activated	2.234	1.2e-06	ACTA2,ACTG1,ARL11,BMF,C4A/C4B,CALML3,CAT,CCL2,Ccl2,CCND1,CCNE1,CD44,CDK1,CXCL12,DYRK1B,EGFR,ENPP2,HAP1,HNRNPA1,HSP90AA1,Ifi47,IGF2BP2,LRP1,MAFB,MAFF,MASTL,MDK,MTHFD1L,MYC,NR1D1,OLR1,OSM,PDK2,PKM,PKP3,PLK1,PPARG,RAN,RFC3,RFC4,SERPINE1,SMARCA2,STMN1,TAGLN,TNFSF10,TOP2A,TUBA1A,TUBB,TUBB2B,TUBB3,TUBB4B,TUBB6	IL1		group	Activated	2.694	7.11e-06	ADAMTS4,ADRB2,BHLHE40,CASP1,CDKN1A,CEBPD,CLEC7A,CPT1A,CYP1A2,EGFR,FAS,FN1,H19,IRF1,LRP1,NRG1,NTF3,PDGFA,SPARC,SREBF1,THBD,THY1,TIMP1,TNFRSF11B,TNFSF10,XDH
AGT		growth factor	Activated	2.666	1.35e-06	ACTA2,CAT,CCL2,Ccl2,CCND1,CCNE1,CCNE2,CD44,CDK1,CDKN1A,CGREF1,CREM,Cyp2c44,CYP2C9,DLL4,EGFR,HSD3B2,ITPR2,MAD2L1,MYC,NRG1,OLR1,PPARG,RGS2,SCNN1A,SERPINE1,SPP1,TFRC,THBD,TNFRSF12A,TUBB3,TXNIP,UGCG	SOX4		transcription regulator	Activated	2.439	7.25e-06	BIRC5,CASP1,CNRIP1,DBNDD2,DDAH2,EIF4E3,EMB,EMP1,ENPEP,FHL1,FN1,Ifitm1,PPIC,SLC5A9,TES,THSD1,Tpm4,VIM
CARM1		transcription regulator	Activated	2.204	1.37e-06	Ccl2,CCNB1,CCNE1,CDKN1A,G6PC,GADD45A,HSP90AA1,MYC,PCK1	ERK1/2		group	Activated	2.046	1.05e-05	Abcb1b,CAT,CD44,CDC42EP5,CDK1,CDKN1A,CLEC11A,COL3A1,CTGF,EMCN,FABP4,GRK5,H19,ID1,MYCN,NAMPT,PSMB10,RAD51,RHOC,S100A6,SYVN1,TIMP1,TREM1
EIF4G1		translation regulator	Activated	2.646	2.41e-06	BIRC5,CHEK1,GADD45A,RAD51,RFC2,RFC4,RFC5	NFkB (complex)		complex	Activated	3.472	2.11e-05	ANKRD1,BEX1,BIRC5,CCNB1,CD44,CDKN1A,CEBPD,CGREF1,CLIP2,CTGF,DBP,EGFR,FAS,FN1,GBP2,GFPT2,GRK5,IL13RA2,IRF1,NAMPT,NCF2,NR1D1,OLR1,PEA15,PLK1,PLK3,RGS16,SLC16A3,SLC2A5,SLC7A5,TFEC,TIMP1,TNFAIP8,TNFRSF11B,TNFSF10,TRH,VIM
PDGF BB		complex	Activated	2.796	4.12e-06	Abcb1b,ACTA2,CCL2,Ccl2,CCND1,CCNE1,CD44,CDK1,CDKN1A,CSRP2,EGFR,FZD1,GADD45A,MYBL2,MYC,OLR1,Omd,PCNA,PPARG,Pvr,RFC5,RGS2,SERPINE1,TAGLN,THBD,TNFRSF12A	SMOC2		other	Activated	2	2.44e-05	AURKB,CCNB1,CDK1,CENPF
ERK1/2		group	Activated	2.327	4.29e-06	Abcb1b,AKR1B10,CAT,CCL2,Ccl2,CCND1,CD44,CDC25C,CDC42EP5,CDK1,CDKN1A,CEBPA,FZD1,ID1,MAPK8IP1,MYC,PCNA,PLAUR,RAD51,RHOC,SBSN,SERPINE1,SPP1,TREM1	NTRK2		kinase	Activated	2.795	3e-05	CASP1,CCNA2,CDC6,CDCA3,CDK1,CDKN2B,CDKN2C,TNFSF10,VIM
CYP1B1		enzyme	Activated	2.373	4.7e-06	CBX3,CCND1,CCNE1,GSTM2,MCM4,RAD51,SKP2,SLC46A3,TNFSF10,WEE1	IPMK		kinase	Activated	2.449	3.19e-05	ACTA2,FLNA,MYL9,PMP22,RAD51,TAGLN2
RAF1		kinase	Activated	2.682	6.48e-06	CCND1,CD44,CDC6,CDKN1A,DHRS3,E2F1,FAS,MCM8,MKI67,MYBL2,MYC,NOP56,PCK1,PHLDA2,PLAUR,RAN,RRM2,SCNN1A,SNRPD1,TXNIP	EIF2AK2		kinase	Activated	2.709	4.92e-05	BHLHE40,CDKN1A,CEBPD,FAS,IFITM2,IRF1,KCTD13,PLSCR1,PSMB10,REC8,SP140
TNFSF11		cytokine	Activated	3.144	7.48e-06	AURKA,CCL2,Ccl2,CCND1,CCNE1,CD44,CDKN1A,CEBPA,ECT2,FAS,FOXM1,MAFB,MYC,PLAUR,PLK1,SERPINE1,SPP1,STMN1,TNFRSF11B,TRAIP,TTK,VRK1	Notch		group	Activated	2.294	5.38e-05	ACTA2,ANKRD1,BIRC5,CCL19,CDKN1A,CDKN2B,FABP4,ID1,S100A11,TAGLN
ERK		group	Activated	3.054	7.82e-06	BMF,BTG2,BTG3,CCL2,Ccl2,CCND1,CCNE1,CDKN1A,CKS2,EGFR,EZH2,FAS,FST,KRT18,LCN2,MAFB,MAFF,MYC,SERPINE1,TUBA1A,UGCG	TNFSF11		cytokine	Activated	3.024	5.97e-05	AHRR,BST1,CD44,CDKN1A,CLEC11A,CTSK,CYP1A2,ECT2,FAS,FGR,FHL2,MAFB,PDGFA,PLK1,RGS16,SEL1L,SERPINB9,STMN1,TNFRSF11B,TTK
NFKBIA		transcription regulator	Activated	2.615	7.89e-06	A2M,Abcb1b,AURKB,BTG2,CCL2,Ccl2,CCNA2,CCNB1,CCND1,CCNE2,CDC25B,CDC45,CDC6,CDKN1A,CXCL12,ENPP2,FAS,FOXM1,GADD45A,ISG15,KRT18,LCN2,LIMA1,MYC,PCNA,PTPRZ1,RNF19A,RRM1,TFRC,TNFRSF11B,TNFSF10	BMP2		growth factor	Activated	2.506	6.15e-05	ACTA2,BHLHE40,BTG3,CDKN1A,CTSK,FABP4,FN1,ID1,KLF4,LRP5,PCSK6,SPARC,TAGLN,TIMP1,TMEM119,TNFRSF11B,TNN
MET		kinase	Activated	2.191	1.07e-05	AURKA,AURKB,BMF,CCND1,CD44,CDK1,CDKN1A,MAD2L1,MYC,PLK1,SH3BP5,SPP1	TLR4		transmembrane receptor	Activated	3.653	0.000104	ACPP,CD44,CEBPD,CERS5,CMPK2,CTSK,FAS,FGL2,GBP2,HPSE,IDH2,Ifi47,IFITM3,IRF1,MARCO,PLA1A,PLAT,PLEK,RGS14,RGS16,TNFSF10,TREM1,TREM3,TSPO
AIF1		other	Activated	2	1.14e-05	CCNB1,CCND1,CCNE1,PCNA	P38 MAPK		group	Activated	2.736	0.000142	ANXA5,ASS1,BIRC5,CD44,CDKN1A,COL3A1,CTGF,CTSK,DES,FABP4,FAS,FLNA,FN1,IRX1,KDELR3,KLF4,MYLPF,RAD51,TIMP1,TNFSF10,TOP2A,TREM1,ULK1,VLDLR
KRAS		enzyme	Activated	3.21	1.19e-05	AKR1B10,BIRC5,CCND1,CD44,CDKN1A,CDT1,E2F1,EGFR,FAS,GADD45A,GMNN,ID1,IGF2BP2,ISG15,MSLN,MYC,NRN1,PDPN,PLA1A,PPARG,PRC1,PRPH,Pvr,RHOC,S100A4,TNFRSF11B,TOP2A	SMAD4		transcription regulator	Activated	2.239	0.000217	APOA4,CDKN1A,CDKN2B,CTGF,EGFR,FN1,ID1,IL17B,LPAR1,MST1R,MYCN,NAMPT,PTK2B,SLC25A4,TIMP1,Tpm2,VIM
PI3K (complex)		complex	Activated	2.759	1.43e-05	AQP7,BIRC5,CCL2,Ccl2,CCNB1,CCND1,CCNE1,CDKN1A,DLL4,E2F1,LCN2,MTHFD2,MYC,RGS2,SERPINE1,SLC26A3,SPP1,STMN1,TNFSF10,TREM1,TUBB3,TXNIP,UGCG	SMAD3		transcription regulator	Activated	2.37	0.000316	ACTA2,ADORA1,ANKRD1,APOA4,CDKN1A,CDKN2B,COL3A1,CTGF,DES,FN1,ID1,INHA,LPAR1,SLC25A4,TAGLN,TIMP1,VIM
ANGPT2		growth factor	Activated	3.357	1.75e-05	CAT,Ccl2,CDKN1A,EGFR,FAS,FEN1,FKBP4,HSP90AA1,OLR1,PDIA5,POLD1,RFC2,RFC4,RPA2,SERPINE1,TNFRSF12A,TUBB3,TXNIP	SRF		transcription regulator	Activated	3.186	0.000319	ACTA2,ANKRD1,CDKN1A,CSRP2,CTGF,DES,FHL1,FHL2,FLNA,GLIPR1,LBH,LRP1,MYL9,MYLPF,PKHD1L1,RAMP1,RFC4,TAGLN,TBXAS1,Tpm1,Tpm2,Tpm4
NCF1		enzyme	Activated	2.425	1.91e-05	ACTA2,Ccl2,CD44,CDKN1A,SERPINE1,THBD	PIAS1		transcription regulator	Activated	2.176	0.000426	ACTA2,CDK1,CDKN1A,FASN,SREBF1,TAGLN
KLF6		transcription regulator	Activated	2.372	2.2e-05	CCL2,Ccl2,CDKN1A,MKI67,MSLN,MYC,NR1D1,PCNA,PPARG,SERPINH1	RETNLB		other	Activated	2.345	0.000429	ACTA2,CTGF,FABP4,FN1,FRZB,PLA1A,TIMP1,UBE2C,UBE2T
TNF		cytokine	Activated	2.328	2.34e-05	A2M,Abcb1b,ACSL1,ACTA2,ADAMTS7,AKR1B10,ALDH2,AOC3,AQP7,BIRC5,BTG2,BTG3,CAT,CCL2,Ccl2,CCND1,CD44,CDC25C,CDC42EP5,CDKN1A,CDKN2C,CEBPA,CNP,CREM,CXCL12,DHRS3,DIO1,DLL4,E2F1,EGFR,ENPP2,FAS,FST,GADD45A,GSTM2,Hmgn2 (includes others),HSD3B2,ID1,ISG15,ITPR2,KIF20A,KMO,LCN2,MAFF,MCM3,MSLN,MYC,NUAK1,OLR1,OSM,PCK1,PDPN,PHGDH,PKM,PKMYT1,PLA2G2A,PLAUR,PPARG,RGS2,RND1,RRM1,RRM2,SCNN1A,SERPINE1,SLCO2B1,SPP1,STMN…	Tgf beta		group	Activated	2.035	0.000527	ACTA2,BHLHE40,CASP1,CDKN1A,CDKN2B,CTGF,CTSK,FN1,MYCN,PDGFA,PLAT,SPARC,TAGLN,TIMP1,TNFRSF11B,TREM1,VIM
LATS2		kinase	Activated	2	2.59e-05	AURKB,CCNB1,E2F1,PLK1	KMT2D		transcription regulator	Activated	3.212	0.000669	BTG3,CHST7,CKAP4,FABP3,FHL1,GPX7,HAUS4,IRF1,LOXL1,PPIC,PTTG1,Tpm4,TRIQK,VTN
Jnk		group	Activated	2.434	2.85e-05	A2M,ACTA2,BMF,CCL2,Ccl2,CCND1,CCNE1,CD44,CXCL12,FAS,GADD45A,MYC,PLAUR,PLG,RAD51,SERPINE1,SESN2,TNFRSF12A	GLI1		transcription regulator	Activated	2.398	0.00086	CDKN1A,CMPK2,EMB,FAS,FHL1,HPSE,KLF4,MEST,MYCN,NPDC1,PAPSS2,PDGFA,RGS10,ULK1,VIM
TRAF2		enzyme	Activated	2.629	2.89e-05	AURKA,AURKB,CCL2,CCNB1,CDC25C,CDK1,EGFR,FAS,PLK1,TK1,WEE1	MET		kinase	Activated	2.717	0.00105	AURKB,CD44,CDK1,CDKN1A,FGL2,FN1,KLF4,MAD2L1,PLK1
DDX5		enzyme	Activated	2.14	5.55e-05	CCND1,CDKN1A,LCN2,MYC,S100A4	IRF7		transcription regulator	Activated	3.067	0.00111	CCL19,CMPK2,GBP5,Ifi47,IFITM2,IFITM3,IRF1,NAMPT,PLAC8,PLSCR1,PSMB10,TNFAIP8,TNFSF10
ABL1		kinase	Activated	2.63	5.56e-05	CCNA2,CCND1,CCNE1,CDKN1A,FAS,GADD45A,MYC	WNT1		cytokine	Activated	2.563	0.00112	ACTA2,BIRC5,CCDC80,CCNB1,CDKN1A,EFNB1,FN1,FZD2,LBH,NXF1,RNASE1
Mek		group	Activated	3.444	6.56e-05	BMF,Ccl2,CCND1,CD200,CDCA7,CDKN1A,LYAR,MAFF,MYC,NOP58,OSM,PHLDA2,POLR3G,Pvr,SERPINE1,SLC16A6,TOP2A	HTT		transcription regulator	Activated	2.128	0.00177	ABCC10,ACTA2,ADAMTS4,BHLHE40,BTG3,CASP1,CDKN1A,CRYAB,CTGF,DBP,FASN,FHL1,FN1,FXYD6,GPC1,GPX3,GRK5,Hmgb2 (includes others),KLF4,LDHB,NCS1,PC,PEA15,RGS14,RGS16,SERPING1,SERPINH1,SEZ6,STMN1,SYVN1,TAGLN,THBS2,Tpm2,TRH,TUBA4A
NFkB (complex)		complex	Activated	3.476	6.64e-05	A2M,BEX1,BIRC5,CCL2,Ccl2,CCNB1,CCND1,CD44,CDC25B,CDKN1A,CGREF1,CREM,CXCL12,DBP,DIO1,E2F7,EGFR,FAS,FST,GADD45A,ISG15,LCN2,MYC,NR1D1,OLR1,PASK,PLK1,PPARG,Pvr,SERPINE1,SLC37A4,SLC7A5,SPP1,TFRC,TNFRSF11B,TNFSF10	Jnk		group	Activated	2.589	0.00219	ACTA2,ANXA5,CD44,COL3A1,CTGF,FABP4,FAS,FN1,PLAT,PLSCR1,RAD51,SESN2,TIMP1,TNN
F2		peptidase	Activated	4.342	8.75e-05	ACTA2,CCL2,CCNA2,CCND1,CD44,CDKN1A,CKAP4,E2F7,HSP90AA1,MYBL2,MYC,PLAUR,SERPINE1,SKP2,TAGLN2,THBD,TNFRSF12A,TNFSF10,TUBB3,UBE2S	TICAM1		other	Activated	2.086	0.00248	ACSL1,CEBPD,CMPK2,FAS,Ifi47,IRF1,ITPR2,LPAR1,MKI67,TFEC,TNFSF10
SPP1	5.55	cytokine	Activated	2.036	8.88e-05	AURKA,CCL2,CCNE1,CD44,CDC20,CDKN1A,CXCL12,E2F1,EGFR,KRT18,MYC,PPARG,S100A4,SEPW1,SERPINE1,SPP1	PRMT5		enzyme	Activated	2.177	0.00262	CYP8B1,FABP4,FASN,KLF4,SREBF1
RETNLB		other	Activated	2.55	9.75e-05	ACTA2,CCL2,Ccl2,E2F7,FZD1,LMNB1,MYC,PLA1A,UBE2C,UBE2T	STAT		group	Activated	2.19	0.00387	CASP1,CDKN1A,CEBPD,IRF1,TIMP1
PTGS2		enzyme	Activated	2.173	0.000104	Abcb1b,CCL2,Ccl2,CCND1,CCNE1,CD44,CDKN1A,CDKN2C,CXCL12,DYNLL1,MKI67,MYC,PCNA,PPARG,TNFSF10	LDL		complex	Activated	2.84	0.00432	CASP1,CDK1,CDKN1A,CLIP2,CTGF,CTSK,EMB,FABP4,ITPR2,LRP1,MKI67,NAMPT,OLR1,PLAT,SREBF1
IL2		cytokine	Activated	3.068	0.000167	CCL2,CCND1,CCNE1,CCNE2,CD44,CD46,CDC6,CDKN1A,CDKN2C,CEBPA,CLSPN,CXCL12,CYP2C9,DHODH,ENPP2,FAS,IL27RA,MYC,OSM,PCNA,PHLDA2,PLK1,POLE2,PPARG,RGS2,RHOC,S100A4,SPP1,TNFRSF11B,TNFRSF12A,TNFSF10,UGP2,UMPS	ERG		transcription regulator	Activated	2.449	0.00532	ADRB2,CCNA2,DBN1,FHL1,HERPUD1,HMMR,MYCN,NRG1,PLA1A,PLAT,PLEK,SPARC,Tpm1
HIF1A		transcription regulator	Activated	2.434	0.000187	ABCC8,ACTA2,AURKA,BIRC5,Ccl2,CCND1,CD44,CDKN1A,CXCL12,DLL4,EGFR,H2AFX,KIFC2,KRT14,KRT18,MAFF,MYC,NRN1,PKM,PLAUR,SERPINE1,SESN2,TAF9B,TFRC,TNFRSF11B	BMP4		growth factor	Activated	2.983	0.00674	ACTA2,CCL19,CDKN1A,EGFR,ID1,KLF4,MYCN,SPARC,TAGLN,TNFRSF11B
LIN28A		other	Activated	2.19	0.000194	CCND1,CDC20,CDK1,CDKN1A,H2AFX	CD2		transmembrane receptor	Activated	2.219	0.00756	CCNA2,CCNB1,CD44,CD48,FAS
S100A8		other	Activated	2.517	0.000204	A2M,ALDH1A1,BMF,CCL2,Ccl2,CCND1,CCNE2,ENPP2,FAS,FBLIM1,ISG15,NRG1,OLR1,PRSS12,TXNIP	S100A6	3.333	transporter	Activated	2	0.00988	CDK1,PBK,PRNP,TYMS
JUN		transcription regulator	Activated	2.574	0.000205	A2M,Abcb1b,CA3,CCL2,Ccl2,CCNA2,CCND1,CD44,CDC20,CDK1,CDKN1A,CYP8B1,EGFR,FAS,GPT,LPAR1,MYC,MYLPF,OSM,PLAUR,S100A10,SERPINE1,SNRPN,SPP1,STMN1,TK1,UGT1A3	MKNK1		kinase	Activated	2.121	0.01	ANXA2,ANXA5,BAG3,FLNA,SERPINH1,SPARC,TAGLN,VIM
SRC		kinase	Activated	2.36	0.000223	CCL2,CCND1,CCNE1,CDK1,CDKN1A,EGFR,ID1,KRT18,MYC,PLAUR,PLK1,SPP1	CCNK		kinase	Activated	2	0.0111	CBY1,POLA2,RFC4,UBE2T
CCNK		kinase	Activated	2.39	0.000226	FANCD2,POLA2,RFC4,RFC5,RPA2,UBE2T	CD24		other	Activated	2.236	0.0118	ADRB2,CDKN1A,DEPDC1B,ECM1,HMMR,KIF18A,SMC4,TOP2A
TICAM1		other	Activated	2.574	0.000247	ACSL1,CCL2,Ccl2,FAS,Ifi47,ISG15,ITPR2,LPAR1,MAFF,MCM2,MKI67,SERPINE1,TNFSF10	SELPLG		other	Activated	2	0.0155	BST1,CDKN1A,SERPINB9,THBD
PRKCE		kinase	Activated	2.012	0.00029	ACTA2,BIRC5,CCND1,CCNE1,CDKN1A,E2F1,EGFR,MYC,RGS2	SPP1		cytokine	Activated	2.701	0.0161	CD44,CDC20,CDKN1A,EGFR,FN1,PDGFA,S100A4,S100A6,SEPW1,TIMP1,VIM
LRAT		enzyme	Activated	2	0.000325	CCNA2,CCNB1,CCNE1,CDKN1A	Nfat (family)		group	Activated	2.449	0.0161	CTSK,EHD4,FABP4,FAS,FHL1,LBH,PDGFA
IL5		cytokine	Activated	2.739	0.000336	A2M,CCL2,CCNE1,CDKN1A,CKAP4,FAS,GADD45A,HMMR,IL6R,LIMK2,LMNB1,MYC,PKM,S100A4,SKA1,SLC7A5,SRI,TLR1,TUBB2B,UPB1	Interferon alpha		group	Activated	3.711	0.0164	ANXA5,CASP1,CCL19,CDKN1A,CYP1A2,EGFR,FAS,FASN,GBP2,IFITM2,IFITM3,IL6R,IRF1,PLAT,SERPINB9,TLR1,TNFSF10,TYMS
S100A9		other	Activated	2.673	0.000337	A2M,ALDH1A1,BMF,Ccl2,CCND1,CCNE2,ENPP2,FAS,FBLIM1,ISG15,NRG1,OLR1,PRSS12,TXNIP	KITLG		growth factor	Activated	2.961	0.0175	BIRC5,CASP1,CCNA2,CDKN1A,CDKN2B,CLIC1,CTGF,MARCO,MID1IP1,PKM,PLSCR1,SAMSN1,Tpm4
WNT1		cytokine	Activated	2.238	0.000353	ACTA2,BIRC5,CCNB1,CCND1,CDKN1A,CEBPA,DLL4,ENPP2,MYC,PPARG,SERPINE1,SPP1	IRF1	2.214	transcription regulator	Activated	2.735	0.0189	CASP1,CCL19,CCNB1,CDKN1A,FGL2,GBP2,IFITM3,IRF1,PSMB10,TNFSF10
CYR61		other	Activated	2.615	0.000357	CCL2,Ccl2,CCND1,CDKN1A,MYC,SERPINE1,TNFSF10,WNT7A	CD40LG		cytokine	Activated	2.734	0.0191	ATF5,BTG3,CASP1,CBX3,CCL19,CD44,CD63,CDKN1A,CTGF,EGFR,FAS,IRF1,NAMPT,PLEK,PSMB10,RGS2,SAMSN1,TNFRSF11B,TNFSF10
ATF6		transcription regulator	Activated	2.768	0.000357	AURKA,BUB1,G6PC,HMMR,PCK1,RAN,TROAP,UBE2C	EIF4E		translation regulator	Activated	2.646	0.0203	BIRC5,CDKN1A,CKS2,EGFR,GPX3,NHP2,NOL3,UBE2C,UPP1
IL17A		cytokine	Activated	2.697	0.000502	ACTA2,BIRC5,CCL2,Ccl2,CCND1,CXCL12,FAS,GADD45A,ISG15,ITPR2,LCN2,MYC,PPARG,REG3A,THBD,TNFRSF11B	IL12 (complex)		complex	Activated	2.429	0.0365	CASP1,CCL19,CD44,CD63,FAS,FUT7,GPT,IRF1,MARCO,PLAC8,TIMP1
GRP		growth factor	Activated	2.2	0.000765	CCND1,CCNE1,MYC,RRM1,RRM2	ARHGAP21		other	Activated	2	0.0372	FGL2,IRF1,PLA1A,PLAT
TLX1		transcription regulator	Activated	2	0.000765	CDC6,CHEK1,ORC1,PCNA,RAD51	CDKN1A	9.459	kinase	Inhibited	-2.825	3.22e-24	ACTA2,AURKB,BIRC5,BUB1,CCNA2,CCNB1,CDC20,CDC6,CDK1,CDKN1A,CDKN2B,CENPF,CEP55,CRYAB,CTGF,CTSK,DLGAP5,DSE,FAS,FN1,H2AFZ,KIAA0101,KIF20A,KIF2C,KNSTRN,LGALS3,LIMA1,MAD2L1,MKI67,MYBL2,NUSAP1,PBK,PLK1,PRC1,RAD51,RFC4,SMC4,SPAG5,STMN1,TOP2A,TTK,TYMS,UBE2C,UBE2T
KMT2D		transcription regulator	Activated	3.207	0.000781	BTG3,CDCA7,CKAP4,CNTLN,E2F1,FOXQ1,HAUS4,KCTD15,POLE,PPARG,PPIC,PTTG1,SFXN4,Tpm4	CDKN2A		transcription regulator	Inhibited	-2.644	5.28e-15	ASF1B,AURKB,BIRC5,BTG2,BTG3,CCL19,CCNA2,CCNB1,CDCA7L,CDK1,CDKN1A,CDKN2B,CDKN2C,CEBPD,CENPK,CTGF,FBXO5,FHL2,GTF3C1,GTSE1,IL17B,KIFC1,LGALS3,MAD2L1,MELK,MKI67,MYBL2,MYCN,PDGFA,PLK1,PTK2B,RFC4,RRM2,S100A6,SOX17,TK1,TOB2,VIM
LIF		cytokine	Activated	2.388	0.00091	A2M,ACTA2,Ccl2,CCNA2,CCND1,CCNE1,CDKN1A,E2F1,GPT,MYC,PPARG,PRPH,REG3A,SPP1,TNFRSF11B	Irgm1		other	Inhibited	-3.592	1.83e-10	AURKB,BUB1,CCNA2,CCNB1,CDCA3,FAS,GINS1,KIF20A,MKI67,RRM2,SPAG5,TK1,UBE2C
CSF1R		kinase	Activated	2.2	0.00111	CCND1,CCNE1,CDKN1A,MYC,PCNA	Rb		group	Inhibited	-3.205	1.86e-09	AURKB,BIRC5,CCNA2,CDC6,CDK1,CDKN1A,ECT2,GMNN,H19,MAD2L1,MYBL2,PLK1,RFC4,TOP2A,TYMS
SMAD1		transcription regulator	Activated	2.219	0.00114	ACTA2,BTG2,CDKN1A,ID1,MYC,SPP1	NUPR1		transcription regulator	Inhibited	-3.479	1.71e-08	ADRB2,ARHGAP11A,BUB1,CASC5,CCNA2,CD63,CDCA2,CDCA3,CENPI,COL3A1,FHL2,GBP2,GINS1,GTSE1,IL6R,KIF11,KIF18A,KIF20A,KIF23,KIF2C,KIFC1,KLF4,MKI67,NEIL3,NR1D1,PEA15,PLK1,PLK3,PMP22,POLA2,PRNP,RAD51,SESN2,SHROOM3,SKA2,SLC16A6,SPAG5,SPC25,UPP1,ZDHHC13
Tnf (family)		group	Activated	2.91	0.00119	BIRC5,CCL2,Ccl2,CCND1,CIRBP,CXCL12,ENPP2,FST,LCN2,PCNA,PLEK2,SERPINE1	KDM5B		transcription regulator	Inhibited	-3.3	1.72e-08	CCNB1,CDCA3,CDK1,CTGF,DLGAP5,ECT2,EPB41L1,FBXO5,FHL1,HMMR,KIF2C,NDC80,NOL3,PBK,REEP1,SMARCA2,SNRPD1,TOP2A,TTK
BRD4		kinase	Activated	2.993	0.00138	ADAT2,AURKB,CCND1,DCTPP1,MTHFD1L,MYC,POLE2,POLR3G,SFXN4	TSC2		other	Inhibited	-3.801	3.55e-08	ANXA1,ANXA2,BEX1,BIRC5,CASP1,CDKN1A,CRYAB,DPP7,GPNMB,IFITM3,LDHB,LGALS3,METRN,PLP2,S100A11,S100A6,TAGLN
S100A6		transporter	Activated	2.236	0.00155	AURKA,CDK1,CENPA,PBK,TYMS	TCF3		transcription regulator	Inhibited	-3.04	1.28e-07	ABCC8,BUB1,CCNA2,CCNB1,CDKN1A,CDKN2B,CDKN2C,CGREF1,ECT2,HSD17B14,KIF11,KIF2C,KLF4,MAD2L1,MKI67,MYCN,NUSAP1,PLK4,RGS16,SLC7A5,TOP2A,TTK,TYMS
Ap1		complex	Activated	2.608	0.0016	CCL2,CCNA2,CCND1,CD44,CXCL12,KRT18,MYC,PLA2G2A,Pvr,S100A4,SERPINE1,SPP1	RBL2		other	Inhibited	-2.723	1.55e-07	AURKB,BUB1,CCNA2,CCNB1,CDC6,CDK1,CDKN1A,FAS,KIFC1,MYBL2,MYCN,PLK1,RRM2,STMN1,TYMS
LDL		complex	Activated	2.049	0.00201	CCL2,Ccl2,CCND1,CDK1,CDKN1A,CREM,CYP2C9,DLL4,ITPR2,LRP1,MKI67,MLH1,OLR1,PPARG,RANBP1,SERPINE1	ABCB4	2.593	transporter	Inhibited	-2.128	1.79e-07	ABCB4,ACTA2,CTGF,GPT,LGALS3,PDGFA,SLC10A1,SPARC,TIMP1
CD38		enzyme	Activated	2.354	0.00263	CCNE1,CD44,CKAP4,HMMR,IL6R,LGALSL,PKM,S100A4,SKA1,SLC7A5,TUBB2B,UPB1	ACOX1		enzyme	Inhibited	-2.846	2.57e-07	ACSL1,ANXA2,CAT,CD63,CDKN1A,CYP1A2,CYP4F12,EGFR,FABP2,FABP4,FASN,HAL,KRT8,LGALS3,PLSCR1,RGS2,SLCO2B1,TAGLN2
UCP1		transporter	Activated	2.172	0.0028	ALDH18A1,ASB2,GADD45A,Hmgn2 (includes others),MTHFD1L,MTHFD2,MYC,PCK1,PHGDH,SERPINE1,SYNM	ATP7B		transporter	Inhibited	-3	1.52e-06	ACLY,CDC20,CENPQ,FASN,H19,MAD2L1,PTTG1,RAD51,SMC4
CYP1A1		enzyme	Activated	2.433	0.0031	CBX3,CCND1,GPT,GSTM2,LYAR,PRPH,SLC46A3,TACC3,WEE1	RBL1		transcription regulator	Inhibited	-2.574	7.91e-06	AURKB,CCNA2,CDC6,CDK1,CDKN1A,FAS,MYBL2,MYCN,PLK1,RRM2,TYMS
MTOR		kinase	Activated	2.519	0.00311	BEX1,BIRC5,CCND1,CCNE1,CDKN1A,CEBPA,CNP,EGFR,MYC,PCNA,PDK2,PKM,PPARG,SKP2,TK1,TNFRSF11B,TNFSF10	HNF4A		transcription regulator	Inhibited	-2.893	2.81e-05	ABCC6,ABCG5,ABCG8,ACLY,ACSL1,ACTA2,ADRB2,ALDH1L1,ALDH2,ANXA5,APOA4,Apon,ARHGAP11A,ATG9A,BST1,CBX3,CCNA2,CCNB1,CDC6,CDCA7L,CDK1,CDKN1A,CEBPD,CKS2,CPT1A,CRY1,CYP1A2,CYP8B1,DBP,FABP2,FAS,FETUB,FHL1,FKBP10,FLNA,FXYD6,G6PD,GBF1,GIPC2,GPT,GPX7,GUCY2C,GYS2,HAL,HNF1B,HSDL2,HSPH1,IFITM2,INHBE,ITGB3BP,KIF20A,KRT8,LGALS3,LRP5,MID1IP1,MLXIPL,MOCOS,NAMPT,NAT8,NDC80,NR1D1,NUF2,PAQR5,PDK2,PKLR,PKM,PLSCR1,PPP1R3…
Hedgehog		group	Activated	2.191	0.00365	ABCC8,CCNA2,CCND1,FOXM1,MYC,SPP1	BNIP3L		other	Inhibited	-2.345	3e-05	CCNA2,CENPF,CKAP2,KIF11,MYBL2,NUF2,PTK2B,RRM2,TOP2A
ITGAV		ion channel	Activated	2.213	0.00366	CDK1,CDKN1A,OSM,PCNA,SERPINE1	NCOR-LXR-Oxysterol-RXR-9 cis RA		complex	Inhibited	-2.449	7.02e-05	ABCG5,ABCG8,APOA4,FASN,MLXIPL,SREBF1
CD24		other	Activated	2.828	0.00403	ASPM,CDKN1A,DEPDC1B,HMMR,IRAK1BP1,KIF18A,KNTC1,SMC4,TOP2A	SREBF1	-2.419	transcription regulator	Inhibited	-2.014	8.99e-05	ACLY,ACSL1,BHLHE40,CDKN1A,CEBPD,CYP8B1,FABP4,FAS,FASN,FN1,G6PD,GPX3,LGALS3,NCF2,PKLR,SORBS3,SREBF1
XIAP		enzyme	Activated	2	0.00448	BIRC5,CCND1,CDKN1A,SERPINE1	PPARGC1A		transcription regulator	Inhibited	-2.125	9.84e-05	ALAS1,APOA4,CAT,CDKN1A,CEBPD,CPT1A,CYP1A2,CYP2D6,CYP8B1,FABP3,FABP4,FASN,ME1,OLR1,OXCT1,PDK2,SESN2,SREBF1
NQO1		enzyme	Activated	2.213	0.00467	BIRC5,CCND1,CDKN1A,CEBPA,CXCL12	TRIM24		transcription regulator	Inhibited	-2.967	0.000134	CMPK2,EMB,EPSTI1,GBP2,HNF1B,Ifi47,IRF1,KIAA0101,LGALS3,PLAC8,PSMB10
MAP3K1		kinase	Activated	2.195	0.00537	CCND1,FAS,MAPK8IP1,PLAUR,SERPINE1,TOP2A	Alpha catenin		group	Inhibited	-2.885	0.000208	ADAMTS4,C1QTNF2,COL3A1,COL5A2,EGFL6,ELK3,IRF1,MMP23B,RHOC,THBS2,TIMP1,VIM
IL1		group	Activated	2.647	0.0058	CCL2,Ccl2,CDKN1A,CLEC7A,EGFR,FAS,FST,LIPC,LRP1,LYZ,MYC,NRG1,PLA2G2A,PPARG,SERPINE1,THBD,TNFRSF11B,TNFSF10,UGCG	ALDH1A2		enzyme	Inhibited	-2.449	0.000251	CD44,COL3A1,CTGF,MAFB,SPARC,TIMP1
CD40LG		cytokine	Activated	2.776	0.00585	BTG3,CBX3,CCL2,CD44,CDC25B,CDKN1A,CSTF2,EGFR,FAS,GADD45A,HSP90AA1,ISG15,MYC,PKMYT1,PLAUR,RGS2,SERPINE1,TFRC,TNFRSF11B,TNFSF10,TUBB	MLXIPL	-3.477	transcription regulator	Inhibited	-2.414	0.000251	ACLY,CPT1A,FASN,MID1IP1,PKLR,RGS16
IL1A		cytokine	Activated	2.75	0.00622	ALDH1A1,CCL2,Ccl2,CD44,CDKN1A,CXCL12,FAS,LCN2,MYC,PPARG,SERPINE1,SPP1,TK1,TNFRSF11B	HSF1		transcription regulator	Inhibited	-2.606	0.000283	Abcb1b,BAG3,CBX3,CCNA2,CDC6,CDK1,CKS2,CRYAB,CSRP2,FASN,FBLN1,HSPH1,ITGB3BP,POLA2,SERPINH1
NR4A1		ligand-dependent nuclear receptor	Activated	2.3	0.00631	BIRC5,CCND1,CXCL12,E2F1,G6PC,HSD3B2,KRT18,LIPC,PCNA,PPARG,TNFSF10,UBE2C	UXT		other	Inhibited	-2.418	0.000301	BUB1,CCNA2,CDC6,GTSE1,KDELR3,TTK
IFI16		transcription regulator	Activated	2.065	0.00714	CCL2,CCND1,CDKN1A,GADD45A,ISG15,MTHFD2,PCNA	FOXA1		transcription regulator	Inhibited	-2.441	0.000395	ACTA2,ANXA1,ARHGEF9,DSE,ELK3,FABP2,HNF1B,MLXIPL,MYL9,PRNP,TAGLN,TAT,Tpm2
TLR4		transmembrane receptor	Activated	2.655	0.00858	CCL2,Ccl2,CD200,CD44,DLL4,FAS,Ifi47,ISG15,LCN2,MYC,PLA1A,PPARG,SH3BP5,SPP1,TFRC,TNFSF10,TREM1,UGCG,Vnn3	APOE		transporter	Inhibited	-2.434	0.000454	ABCG8,ACTA2,APOD,CAT,CD44,CPT1A,CTGF,CTSK,CYP8B1,ECM1,GPX3,HMMR,LRP1,NCF2,THY1,TIMP1,Tpm2
LCN2	246.764	transporter	Activated	2.414	0.00969	Ccl2,CKAP2,KIF11,KIF23,TAGLN2,TNFRSF11B	Ptprd		phosphatase	Inhibited	-2	0.000591	BIRC5,CDK1,CDKN1A,CEBPD
ETS2		transcription regulator	Activated	2	0.0113	CDKN1A,KRT18,LYZ,MYC,PRIM2,SPP1	FMO3		enzyme	Inhibited	-2	0.00164	ABCG5,ABCG8,FASN,SREBF1
CYP1A2		enzyme	Activated	2.236	0.0118	CBX3,CCND1,GSTM2,SLC46A3,WEE1	ARHGDIG	3.283	other	Inhibited	-2	0.00164	ANXA1,COL5A2,LPAR1,RGS2
NRG1	2.598	other	Activated	2.632	0.0162	CCND1,CCNE1,CDKN1A,CKS2,E2F1,GRB7,GUCY2C,ID1,LIMK2,MYC,NRG1,PLAUR,PLG	Igm		complex	Inhibited	-2.178	0.00226	BIRC5,CCNA2,CD44,CDKN1A,FAS,GPSM1,SAMSN1
SELPLG		other	Activated	2	0.0164	CCL2,CDKN1A,PLAUR,THBD	IgG		complex	Inhibited	-2.145	0.00384	CDKN1A,CDKN2B,CEBPD,COL3A1,EMP1,FCGR2A,FN1,IFITM3,LGALS1,LGALS3,PEA15,PRSS8
PRL		cytokine	Activated	2.407	0.0165	A2M,CCL2,CCNB1,CCND1,CDKN1A,EGFR,ID1,ISG15,KRT14,MYC,PCNA,PDIA5,PDK2,PDPN,SPP1	MYCN	6.764	transcription regulator	Inhibited	-2.496	0.00754	BIRC5,CDKN1A,CKAP4,COL5A2,COL8A1,CTGF,EGFR,FN1,LGALS1,MYCN,S100A10,SOX17,SPARC,TAGLN,VIM
STAT1		transcription regulator	Activated	2.816	0.0167	A2M,BIRC5,CCL2,Ccl2,CCND1,CCNE1,CDKN1A,CREM,FAS,Ifi47,ISG15,LCN2,MYC,PPARG,S100A10,TNFSF10	DNMT3B		enzyme	Inhibited	-2.138	0.00891	AHCTF1,CDK1,CDKN1A,KDELR3,LXN,MAPRE3,PLP2,SERPINB9
KITLG		growth factor	Activated	2.402	0.0197	BIRC5,CCL2,Ccl2,CCNA2,CCNE1,CDKN1A,CEBPA,OSM,PKM,Tpm4,TXNIP,UGCG,WEE1	estrogen receptor		group	Inhibited	-2.01	0.00919	ANXA1,CD44,CLDN23,CTGF,EGFR,FGFR4,FN1,KRT8,PDGFA,RGS2,SLC9A3R1,SPARC,TIMP1,VIM
BMP4		growth factor	Activated	2.142	0.0205	ACTA2,CCND1,CDKN1A,EGFR,ID1,MYC,PYCR2,TAGLN,TNFRSF11B	FGF21		growth factor	Inhibited	-2.208	0.0092	ACLY,CPT1A,FASN,ME1,SREBF1
CCL5		cytokine	Activated	2.425	0.0207	CCL2,Ccl2,CD44,OLR1,PLAUR,TUBB4B	DICER1		enzyme	Inhibited	-2.184	0.0465	APOD,CD44,CDKN1A,CDKN2B,GNG2,H19,PMP22,SPARC,Tpm1,VIM
TMEM173		other	Activated	2	0.022	HAP1,ISG15,LCN2,PLEKHA4
Ifn		group	Activated	2.586	0.0256	CD44,FAS,ISG15,LCN2,SERPINE1,SPP1,TFRC,TLR1
ETS1		transcription regulator	Activated	2.756	0.0273	CCL2,Ccl2,CCND1,CCNE1,CD44,CDKN1A,MYC,PHLDA2,PRIM2,SERPINE1,SPP1,TYMS
MBD2		transcription regulator	Activated	2.213	0.0315	CDKN1A,CKS2,NEIL3,ORC6,PLK1
JAK2		kinase	Activated	2.434	0.0317	CCL2,Ccl2,CCND1,CDKN1A,CEP112,LCN2,MYC,OSM
INS		other	Activated	2.756	0.0359	CAT,Ccl2,CCND1,CDKN1A,FAS,G6PC,PCK1,PPARG
SRF		transcription regulator	Activated	2.112	0.0392	A2M,ACTA2,ACTC1,CDKN1A,CSRP2,FOXQ1,FST,LCN2,LRP1,MYLPF,PKHD1L1,RFC4,TAGLN,TJP3,Tpm4,TUBB4B
RELB		transcription regulator	Activated	2.219	0.0475	CCND1,CDKN1A,CXCL12,FANCD2,MYC
FGFR1		kinase	Activated	2.442	0.0486	BIRC5,CCND1,CDKN1A,MYC,PLAUR,STAC3
CDKN1A	11.336	kinase	Inhibited	-3.187	2.73e-57	ACTA2,ASPM,ATAD2,AURKA,AURKB,BIRC5,BUB1,CCL2,CCNA2,CCNB1,CCND1,CCNE1,CDC20,CDC25B,CDC25C,CDC6,CDK1,CDKN1A,CENPF,CEP55,CHAF1B,CHEK1,DLGAP5,EXO1,FAS,FOXM1,H2AFX,H2AFZ,HJURP,KIAA0101,KIF20A,KIF2C,KNSTRN,KNTC1,KRT18,LIMA1,MAD2L1,MCM2,MCM3,MCM4,MCM6,MCM7,MIS18BP1,MKI67,MYBL2,MYC,NUSAP1,ORC1,PBK,PCNA,PHGDH,PLK1,POLD1,PRC1,RAD51,RFC4,RRM1,SERPINE1,SKP2,SMC2,SMC4,SPAG5,SPDL1,STMN1,SUV39H1,TOP2A,TPX2,TTK,…
TP53		transcription regulator	Inhibited	-3.805	6.98e-53	A2M,Abcb1b,ACTA2,ADCK3,ALDH18A1,ASF1B,ASPM,ASTN2,ATAD2,AURKA,AURKB,BIRC5,BMF,BTG2,BUB1,CAT,CCL2,Ccl2,CCNA2,CCNB1,CCND1,CCNE1,CCNE2,CD44,CDC20,CDC25B,CDC25C,CDC6,CDC7,CDK1,CDKN1A,CDT1,CEBPA,CENPF,CEP55,CGREF1,CHEK1,CHEK2,CKAP2,CXCL12,DBP,DLGAP5,DPEP1,DSN1,DUT,E2F1,EGFR,ENPP2,ESPL1,EXO1,EZH2,FAM3C,FAM83D,FAS,FEN1,FIGNL1,FKBP4,FOXM1,G6PC,GADD45A,GLS2,GMNN,GTSE1,H2AFX,H2AFZ,HJURP,Hmgn2 (includes othe…
RB1		transcription regulator	Inhibited	-3.979	6.13e-32	ACTC1,ASF1B,ATAD2,AURKB,BARD1,BIRC5,BTG3,CBX5,CCNA2,CCNB1,CCND1,CCNE1,CCNE2,CDC25C,CDC6,CDCA4,CDCA5,CDK1,CDKN1A,CDT1,CEBPA,CENPK,DONSON,E2F1,EZH2,FANCA,FAS,FBXO5,FEN1,FST,GMNN,HAUS1,ID1,KIAA0101,KRT18,LIG1,MCM2,MCM3,MCM4,MCM5,MCM6,MCM7,MCM8,MELK,MYBL2,MYC,ORC1,PCNA,PLK1,PPARG,RAD51,RAD51AP1,RANBP1,RECQL4,RFC3,RFC4,RRM1,RRM2,SERPINE1,SKP2,SLBP,TCF19,TNNC2,TUBA1A,TYMS,VRK1
CDKN2A		transcription regulator	Inhibited	-5.422	7.45e-31	A2M,ASF1B,ATAD2,AURKB,BARD1,BIRC5,BTG2,BTG3,CCL2,Ccl2,CCNA2,CCNB1,CCND1,CCNE1,CDC25B,CDC25C,CDCA4,CDCA5,CDK1,CDKN1A,CDKN2C,CENPK,DONSON,E2F1,EZH2,FANCA,FBXO5,FEN1,FST,GTSE1,H2AFX,HAUS1,KIFC1,MAD2L1,MCM4,MCM5,MCM7,MCM8,MELK,MKI67,MYBL2,MYC,PCNA,PLK1,POLD2,RAD51AP1,RECQL4,RFC3,RFC4,RRM1,RRM2,SERPINE1,SKP2,SLBP,TCF19,TK1,VRK1
Rb		group	Inhibited	-4.587	7.63e-26	AURKB,BIRC5,CCL2,CCNA2,CCND1,CCNE1,CCNE2,CDC6,CDK1,CDKN1A,CDT1,E2F1,ECT2,EZH2,FOXM1,GMNN,MAD2L1,MCM3,MCM5,MCM7,MYBL2,MYC,PCNA,PLK1,POLD1,RFC4,RPA2,TOP2A,TYMS
SMARCB1		transcription regulator	Inhibited	-4.287	5.43e-24	A2M,ACSL1,AURKA,C4A/C4B,CCNA2,CCND1,CCNE1,CD44,CDC6,CDC7,CDK1,CDKN1A,CDKN2C,CDT1,CENPA,CYP4F8,CYP8B1,E2F1,FAS,G6PC,GADD45A,GMNN,KIF11,KIF23,MCM2,MCM3,MCM4,MCM5,MYBL2,MYC,PCK1,PLK4,PPARG,RAD51AP1,RAD54B,RFC5,SKP2,SLC37A4,SMC4
HDAC1		transcription regulator	Inhibited	-3.543	2.75e-20	BMF,CCNA2,CCNB1,CCND1,CCNE1,CCNE2,CD44,CDC25C,CDC6,CDK1,CDKN1A,CDT1,CEBPA,DAB2IP,EGFR,FABP2,FAS,FOXM1,GABARAPL1,H2AFX,ID1,LCN2,LIG1,MCM3,MCM5,MCM7,MYC,NASP,PCK1,PLK1,POLD2,PPARG,PRIM2,RAD54L,RECQL4,RRM2,SPP1,TAGLN,TOP2A,TUBB3,TYMS,UHRF1
NUPR1		transcription regulator	Inhibited	-5.695	1.47e-18	ALOXE3,ARHGAP11A,ASPM,AURKA,BUB1,CASC5,CCNA2,CDC25C,CDCA2,CDCA3,CDCA8,CENPI,CENPL,COQ10A,DSN1,EME1,ERCC6L,ESPL1,EXO1,FANCD2,GADD45A,GINS1,GTSE1,HJURP,HLTF,IL6R,KIF11,KIF18A,KIF20A,KIF23,KIF2C,KIFC1,LMNB1,MGME1,MKI67,MMS22L,MYC,NAA40,NEIL3,NR1D1,NSL1,PCTP,PLK1,POLA2,POLE2,POLQ,RAD51,REG3A,RNFT2,SERPINE1,SESN2,SKA2,SKP2,SLC16A6,SPAG5,SPC25,SPDL1,XRCC2
RBL1		transcription regulator	Inhibited	-3.874	6.15e-18	AURKB,CCNA2,CCND1,CCNE1,CDC6,CDK1,CDKN1A,E2F1,FAS,MCM2,MCM3,MCM5,MCM6,MCM7,MYBL2,MYC,ORC1,PCNA,PLK1,RRM1,RRM2,SKP2,TYMS
E2F6		transcription regulator	Inhibited	-2.688	2.94e-17	CBX5,CCNE1,CDC45,CDC6,CDC7,CHEK2,E2F1,GMNN,KIAA0101,LIG1,MCM2,MCM3,MCM5,MYC,POLA2,RAD51,RAD51AP1,RFC4,RPA2,RRM2,SERPINE1
RBL2		other	Inhibited	-3.85	7.01e-17	AURKA,AURKB,BUB1,CCNA2,CCNB1,CCND1,CCNE1,CDC25C,CDC6,CDK1,CDKN1A,CDR2,E2F1,FAS,KIFC1,MYBL2,MYC,PCNA,PLK1,POLD1,PRIM2,RANBP1,RRM2,STMN1,TYMS
DYRK1A		kinase	Inhibited	-3.144	2.27e-15	CCNB1,CCND1,CDC25C,CDC6,CDK1,CDKN1A,E2F1,KNTC1,MCM3,MCM4,MYBL2,SERPINE1,UBE2C
KDM5B		transcription regulator	Inhibited	-3.296	3.26e-14	AURKA,CCNB1,CCND1,CCNE1,CDCA3,CDK1,DLGAP5,E2F1,ECT2,FBXO5,FJX1,FST,GADD45A,HMMR,ISG15,KIF2C,MCM2,MCM3,NDC80,PBK,PSIP1,SCNN1A,SMARCA2,SNRPD1,TOP2A,TTK
BNIP3L		other	Inhibited	-4.111	2.43e-13	AURKA,Ccl2,CCNA2,CCNE2,CENPF,CHEK1,CKAP2,E2F1,FANCD2,GADD45A,KIF11,MYBL2,NUF2,RAD54L,RRM2,TFRC,TOP2A
TCF3		transcription regulator	Inhibited	-3.582	8.61e-11	ABCC8,AURKA,BUB1,CCNA2,CCNB1,CCNE1,CCNE2,CDC45,CDKN1A,CDKN2C,CGREF1,DAB2IP,ECT2,EPB42,GADD45A,H2AFX,HSD17B14,KIF11,KIF2C,MAD2L1,MKI67,MYC,NUSAP1,PLK4,SLC7A5,TOP2A,TTK,TYMS
Irgm1		other	Inhibited	-3.592	2.22e-10	AURKB,BUB1,CCNA2,CCNB1,CDCA3,FAS,GINS1,KIF20A,MKI67,RRM2,SPAG5,TK1,UBE2C
NLRP3		other	Inhibited	-2.148	1.22e-09	ACTA2,Ccl2,CDCA8,ESPL1,H2AFX,LIG1,PINK1,PRIM2,PTTG1,RAD51,RFC3,RFC4,TDP1,TTK,TYMS
PTEN		phosphatase	Inhibited	-2.984	1.68e-09	ACSL1,AURKA,AURKB,BEX1,BIRC5,BTG2,CA3,Ccl2,CCNB1,CCND1,CCNE1,CDC20,CDKN1A,CEBPA,CKS2,EGFR,FAS,FOXM1,ID4,ISG15,MAD2L1,MKI67,MMP23B,MYBL2,MYC,PINK1,PLK1,POLD2,PPARG,RAD51,RAD51C,RRM1,SERPINE1,SKP2,SPP1,TLE2,TNFRSF11B,TNFSF10,Vnn3
HNF4A		transcription regulator	Inhibited	-2.912	1.83e-09	ABCC6,ACSL1,ACTA2,ACY3,ADCK3,ALDH1A1,ALDH2,Apon,ARHGAP11A,BARD1,C4A/C4B,CBX3,CBX5,CCNA2,CCNB1,CCND1,CCNE1,CCNE2,CD46,CDC45,CDC6,CDCA5,CDK1,CDKN1A,CEBPA,CHEK2,CKS2,CMSS1,CYP2C9,CYP8B1,DBP,DNPH1,DSN1,DYRK1B,EXO1,FABP2,FAS,FEN1,FZD1,G6PC,GINS3,GOLT1B,GPT,GSTCD,GUCY2C,HPF1,HSD17B2,IGSF8,INCENP,INHBC,ITGB3BP,KIF15,KIF20A,KRT14,LCN2,LIPC,LSM3,MCM3,MCM8,MGME1,MIS18BP1,MLH1,MYC,NDC80,NR1D1,NSL1,NUAK1,NUF…
SMAD7		transcription regulator	Inhibited	-2.13	5.3e-09	ACTA2,CCL2,Ccl2,CCNA2,CCNB1,CCNE1,CDC25C,CDK1,CDKN1A,CDKN2C,CGREF1,FAS,FST,GADD45A,MYC,MYLPF,PCNA,SERPINE1,TAGLN
Ptprd		phosphatase	Inhibited	-2.646	5.98e-08	A2M,BIRC5,CCL2,Ccl2,CDK1,CDKN1A,MYC
NR3C1		ligand-dependent nuclear receptor	Inhibited	-2.237	1.18e-07	A2M,ADCK3,BARD1,BMF,C4A/C4B,CAT,CCL2,Ccl2,CCND1,CDKN1A,CEBPA,CKAP2,CYP2C9,DUT,DYNLL1,FKBP4,G6PC,GADD45A,ISG15,KRT14,LIPC,MLF1,MYC,MZB1,OLR1,PCK1,PDPN,PHLDA2,PPARG,PRPH,RGS2,RTN4,SCNN1A,SERPINE1,SLC19A2,SLC7A6,SPP1,TCF19,THBD,TK1,TLR1,TNFRSF11B,TNFRSF12A,UGCG,VIPR1,WDR31
HDAC2		transcription regulator	Inhibited	-2.843	2.02e-07	CCNE2,CDKN1A,CDT1,FABP2,FAS,GABARAPL1,LIG1,MCM3,MCM5,MCM7,MYC,NASP,POLD2,PRIM2,RAD54L,TAGLN,TNFSF10
STUB1		enzyme	Inhibited	-2.158	8.37e-07	ACTA2,BIRC5,CCNA2,CDC25C,CDK1,CDKN1A,PCNA,RAD51,TAGLN
TOB1		transcription regulator	Inhibited	-2.517	1.03e-06	CCNA2,CCND1,CDKN1A,CDT1,CHEK1,GMNN,HJURP,MIS18BP1,SPDL1,UBE2T
ACOX1		enzyme	Inhibited	-2.523	1.54e-06	ACSL1,CAT,CDKN1A,CXCL12,DIO1,EGFR,FABP2,FAM214A,G6PC,GADD45A,LCN2,RGS2,SLC37A4,SLCO2B1,TAGLN2,UGCG,Vnn3
MEF2D		transcription regulator	Inhibited	-3	3.38e-06	CCND1,CCNE1,CCNE2,CDC6,CDT1,MCM3,MCM5,MCM6,PCNA
UXT		other	Inhibited	-2.787	3.45e-06	BUB1,CCNA2,CDC6,CHEK1,GTSE1,KDELR3,KRT18,TTK
AGA		enzyme	Inhibited	-2	3.89e-06	CHEK2,MCM3,MCM4,MCM5
HCAR2		g-protein coupled receptor	Inhibited	-2.449	6.58e-06	CCNE2,IQGAP3,KIF20A,PLK1,PLK4,WEE1
ATP7B		transporter	Inhibited	-2.828	1.68e-05	CDC20,CENPQ,MAD2L1,PTTG1,RAD51,SMC2,SMC4,TRIP13
STK3		kinase	Inhibited	-2.219	5.55e-05	BIRC5,CCND1,GPT,PDPN,SPP1
MXI1		transcription regulator	Inhibited	-2.162	7.87e-05	CCNB1,FOXM1,MKI67,MTHFD2,MYC
SMARCE1		transcription regulator	Inhibited	-2	0.000324	CCNB1,CCNE1,CDK1,CENPF,MYC
SPARC		other	Inhibited	-2.714	0.00043	BARD1,CHAF1B,CYP8B1,FANCB,FOXQ1,MCM6,POLE,POLE2,RFC4,RRM1,SERPINE1
CD3		complex	Inhibited	-3.966	0.000442	BIRC5,CCND1,CCNE1,CD44,CDK1,CENPF,CKS2,CREM,CSTF2,FAS,HMGN1,HNRNPA1,HSP90AA1,ID4,IL27RA,KRT14,LRP1,MCM5,MSLN,MTHFD2,MYC,NASP,NME4,PCNA,PKMYT1,PPARG,RHOC,SNRPN,ST8SIA3,STMN1,TFRC,TNFSF10,TOP2A,VIPR1,WEE1
SOCS1		other	Inhibited	-2.764	0.00104	A2M,CCL2,Ccl2,CCND1,CCNE1,CD44,FAS,H2-T24,Ifi47,ISG15,NOXA1
ADCYAP1		other	Inhibited	-2.217	0.00201	ATRN,BTG2,Ccl2,CCNA2,EFHC1,ENPP2,FST,H2AFZ,Hmgb2 (includes others),Hmgn2 (includes others),KIF23,MCM2,MYC,S100A10,TK1,TUBB2B
TSC2		other	Inhibited	-2.57	0.00211	A2M,BEX1,BIRC5,Ccl2,CCND1,CDKN1A,E2F1,PLP2,SCPEP1,TAGLN
Cdkn1c		other	Inhibited	-2	0.00318	CDC6,CDKN1A,CDT1,MCM3
LCAT		enzyme	Inhibited	-2	0.00448	CCND1,CEBPA,MYC,PPARG
PPARGC1A		transcription regulator	Inhibited	-2.804	0.00672	CAT,CDKN1A,CYP2C9,CYP2D6,CYP8B1,DIO1,G6PC,HSD3B2,LIPC,OLR1,PCK1,PDK2,SESN2,TNFRSF12A
ID3		transcription regulator	Inhibited	-2.425	0.00752	CCNB1,CCNE1,CCNE2,CD44,CDC25B,CDC6,CDK1,CDKN1A,CDKN2C,IL6R,MYC,TNFSF10
PAX6		transcription regulator	Inhibited	-3	0.0102	CCND1,CDC45,CDC6,CDCA2,CDCA7,CENPI,CENPN,HAUS1,IQGAP3,MCM3,MCM6,SMC2,TUBB3
IL10RA		transmembrane receptor	Inhibited	-2.183	0.0119	ACSL1,ALDH2,CLEC12A,CSRP2,CYP2C18,DPEP1,FAS,GSTM2,HAO2,Ifi47,LCN2,OLR1,PCK1,REG3A,RIPK3,SLCO2B1,TREM1
CAT	-3.067	enzyme	Inhibited	-2.19	0.0179	Abcb1b,CCL2,Ccl2,CDKN1A,SERPINE1
APOE		transporter	Inhibited	-2.007	0.0203	ACTA2,CAT,Ccl2,CCND1,CD44,CYP8B1,FKBP4,HMMR,LCN2,LRP1,PPARG,SERPINE1,SPP1
PPARGC1B		transcription regulator	Inhibited	-2.19	0.0224	CCND1,G6PC,GRB7,MCM4,PCK1
ERBB3		kinase	Inhibited	-2.357	0.0464	ACTA2,CCND1,CDKN1A,CXCL12,EGFR,PLK1

## Sheet: PVL
PVL @24 hr							PVL @96 hr
Upstream Regulator	Exp Fold Change	Molecule Type	Predicted Activation State	Activation z-score	p-value of overlap	Target molecules in dataset	Upstream Regulator	Exp Fold Change	Molecule Type	Predicted Activation State	Activation z-score	p-value of overlap	Target molecules in dataset
E2F1	12.277	transcription regulator	Activated	5.948	6.82e-48	ATAD2,AURKA,AURKB,BIRC5,CBX5,CCNA2,CCNB1,CCND1,CCNE1,CCNE2,CD44,CDC20,CDC25A,CDC25B,CDC45,CDC6,CDCA4,CDK1,CDKN1A,CDKN2C,Cdkn3,CHEK1,CHEK2,DUT,E2F1,ECT2,EGR2,EXOSC9,EZH2,FANCD2,FAS,FBXO5,FEN1,FOXM1,GINS1,GMNN,HLTF,Hmgn2 (includes others),HN1,KIAA0101,KIF23,MAD2L1,MCM10,MCM2,MCM3,MCM4,MCM5,MCM6,MCM7,MLH1,MYBL2,MYC,NDC80,NUSAP1,ORC1,PCNA,POLA2,POLD1,Prim1,PRIM2,RAD51,RAD54L,RAN,RANBP1,RFC2,RFC3,RFC4…	TGFB1		growth factor	Activated	2.648	7.66e-11	ANXA2,BHLHE40,BMP4,CALML3,CAV2,CDK1,CDKN1A,CDKN2C,CEBPA,COL8A1,COTL1,DES,ELK3,F2R,FLRT1,FXYD5,FXYD6,GATM,GBP2,GNG2,IGFBP7,IL13RA2,KDELR3,KLF2,KLF4,KRT14,KRT18,LGALS3,Masp1,MKI67,MST1R,MXD3,PLA1A,PLSCR1,RAMP2,RASGRP3,RHOC,ROR1,S100A10,SERPINH1,SLC25A4,SPARC,SRI,TAGLN,TIMP1,VIM
RABL6		other	Activated	6	1.67e-42	AURKB,BUB1,CCNA2,CCNB1,CCNE2,CDC25A,CENPF,CHEK1,CHEK2,DUT,EZH2,FEN1,H2AFX,HMMR,KIF23,MAD2L1,MCM10,MCM2,MCM5,MCM7,MELK,MYC,NDC80,PBK,PLK1,POLD1,POLE2,PRC1,RAD54B,RFC3,SERPINH1,TOP2A,TPX2,TTK,UBE2C,VRK1	CSF2		cytokine	Activated	2.367	1.2e-07	ADA,CCL25,CDCA2,CDK1,CDKN1A,CDKN2C,COL8A1,F2R,HSPH1,LOC100909630/RT1-DMb,MARCO,MKI67,NUSAP1,SERPINB9,SKA1,STMN1,TLR1,TREM1,UBE2C
CCND1	4.743	transcription regulator	Activated	4.825	2.68e-41	ASPM,ATAD2,AURKA,BIRC5,CASC5,CCNA1,CCNA2,CCND1,CCNE1,CCNE2,CD44,CDC45,CDC6,CDCA2,CDCA7,CDCA7L,CDCA8,CDKN1A,CDKN2C,CENPF,CENPK,CENPN,CEP55,CLSPN,DKK2,DONSON,E2F1,E2F7,FAM83D,FOXM1,HJURP,KIAA0101,KIF11,KIF20A,KIF20B,KIF2C,MAFF,MCM10,MCM4,MCM7,MELK,MNS1,MYC,PCNA,PLK1,PRIM2,PSRC1,RAD51,RFC5,RRM2,SOX4,SPC25,TPX2,TRAIP,TRIP13,TYMS,UHRF1,WNT7A,ZNF367	IL4		cytokine	Activated	2.184	3.51e-06	ANXA2,BHLHE40,CBX3,CCL25,CDK1,CDKN1A,F2R,FABP4,FCGR2A,GADD45G,GATM,GBP2,IL13RA2,LGALS3,LRRC8C,MARCO,PFKP,PLSCR1,S100A10,SERPINB6,SKA1,TIMP1,VIM
E2F3		transcription regulator	Activated	4.303	3.33e-37	BIRC5,CAV2,CCNA1,CCNA2,CCNB1,CCND1,CCNE1,CDC25A,CDC45,CDC6,CDCA3,CDCA4,CDK1,CDKN1A,E2F1,EZH2,FBXO5,KIAA0101,MAD2L1,MCM10,MCM2,MCM3,MCM4,MCM5,MCM6,MCM7,MLH1,MYBL2,MYC,NUCKS1,ORC1,PCNA,PLK1,POLA2,PTTG1,RAD51,RRM1,RRM2,SERPINE1,SERPINH1,THBD,TK1,TPX2,UBE2C	SMARCA4		transcription regulator	Activated	3.247	5.42e-06	BAK1,BMP4,CDKN1A,COTL1,DES,EFNB1,FABP4,FCGR2A,FHL2,GADD45G,IGFBP7,KRT18,LGALS3,MFGE8,PLEKHO1,SERPINH1,TAGLN,TNFAIP8,TREM1
TBX2		transcription regulator	Activated	5.238	2.97e-36	ASF1B,AURKA,AURKB,BUB1,CCNA2,CCNB1,CDC6,CDCA3,CDCA5,CDK1,CDKN1A,CDKN2C,CDT1,CHAF1B,CHEK1,CKAP2,E2F1,E2F7,EZH2,FOXM1,HAUS1,LIG1,MAD2L1,MCM2,MCM4,MCM5,MCM6,MCM7,MXD3,PKMYT1,PLK1,PRC1,PRIM2,SMC2	SP1		transcription regulator	Activated	2.595	7.07e-06	ADA,BMP4,CDK1,CDKN1A,CDKN2C,CEBPA,COL8A1,F2R,KLF4,KRT18,PTTG1,SLC25A4,SNAP25,SPARC,TAGLN,TIMP1,TSPO,VIM
E2f		group	Activated	4.018	2.27e-35	CBX5,CCNA1,CCNA2,CCNB1,CCNE1,CDC25A,CDC45,CDC6,CDC7,CDK1,E2F1,FANCD2,GMNN,GOLT1B,HNRNPA1,KNTC1,LIG1,MAD2L1,MCM10,MCM2,MCM3,MCM4,MCM5,MCM6,MYBL2,MYC,NASP,NUSAP1,ORC1,PCNA,POLA2,PRR11,RAD51,RRM2,SERPINE1,SKA2,TPX2,TTK,TYMS,UBE2C	JUN		transcription regulator	Activated	2.23	2.19e-05	ANXA2,BAK1,CDK1,CDKN1A,FABP4,FRZB,IGFBP7,LGALS3,S100A10,SERPINB9,SPARC,STMN1,TIMP1,TK1,VIM
HGF		growth factor	Activated	6.197	3.95e-33	A2M,AURKA,AURKB,BIRC5,BUB1,CCL2,CCND1,CCNE2,CD44,CDC20,CDC25A,CDC25B,CDC45,CDC6,CDK1,CDKN1A,CDKN2C,CENPF,CNTFR,DTYMK,DYNLL1,FAM3C,FEN1,FKBP5,FLNA,FOXM1,GMNN,GPSM2,HMMR,ID1,ISG15,ISG20,ITGB3BP,KIF11,KIF15,KIF20B,KIF2C,LCN2,MAD2L1,MCM2,MCM5,MELK,MKI67,MYC,NDC80,PCNA,PKMYT1,PLAUR,PLK1,PLK4,PMCH,PRC1,PTTG1,RFC2,SERPINE1,SKP2,SLC19A2,SMC2,SOCS2,TAGLN2,THBD,TPX2,TRAIP,TRIP13,TTK,UBE2C,YWHAH	IL5		cytokine	Activated	2.714	2.47e-05	ANXA2,CDKN1A,CKAP4,GADD45G,GBP2,HSPH1,LRRC8C,PFKP,SKA1,SRI,TLR1,VIM
E2F2		transcription regulator	Activated	2.954	4.44e-31	BIRC5,CCNA2,CCNB1,CCND1,CCNE1,CDC25A,CDC45,CDC6,CDCA4,CDK1,CDKN1A,CDKN2C,E2F1,EZH2,MCM10,MCM2,MCM3,MCM4,MCM5,MCM6,MCM7,MLH1,MYBL2,MYC,ORC1,PCNA,RAD51,RRM2,SERPINE1	CD38		enzyme	Activated	2.982	2.57e-05	ANXA2,CKAP4,GADD45G,GBP2,LGALS3,LRRC8C,PFKP,SKA1,VIM
CSF2		cytokine	Activated	6.996	4.9e-30	AURKA,BIRC5,BUB1,CCL2,CCNA2,CCNB1,CCND1,CDC20,CDCA2,CDCA3,CDCA5,CDCA8,CDK1,CDKN1A,CDKN2C,CHAF1B,CHTF18,E2F7,EGR2,ERCC6L,EXO1,FANCA,FAS,FBXO5,FIGNL1,FOXM1,HJURP,IL16,KIF11,KNTC1,MCM3,MCM5,MCM6,MKI67,MLH1,MNS1,MYC,NUSAP1,PDE1B,PHGDH,PLK1,POLD1,POLE,PRC1,RAD51,RECQL4,REG3A,RRM2,SKA1,SKA3,SMC2,SOCS2,SPAG5,SPC25,STMN1,TOP2A,TPX2,TREM1,TRIP13,UBE2C,UHRF1	MKNK1		kinase	Activated	2.646	6.5e-05	ANXA2,ANXA5,SERPINH1,SNAP25,SPARC,TAGLN,VIM
FOXM1	11	transcription regulator	Activated	4.875	1.23e-28	AURKB,BIRC5,CCNA1,CCNA2,CCNB1,CCND1,CCNE1,CCNE2,CDC20,CDC25A,CDC25B,CDCA2,CDCA8,CDK1,CDKN1A,CENPA,CENPF,CKS2,CXCL12,FOXM1,FZD1,GTSE1,KIF20A,MCM8,MKI67,MYC,PCNA,PLAUR,PLK1,PLK4,PRC1,SKP2,STMN1,TOP2A	Cg		complex	Activated	2.398	0.0002	BHLHE40,CDKN1A,CEBPA,ELK3,EMB,FABP4,IL13RA2,KLF4,NR3C2,S100A10,SNAP25,TIMP1
EP400		other	Activated	3.487	4.37e-28	CCNA2,CDC20,CDC25A,CDC6,CDCA3,CDKN1A,CENPF,E2F1,E2F7,FBXO5,FOXM1,H2AFZ,INCENP,MCM3,MCM4,MYBL2,PCNA,PLK1,PSRC1,SKA1,SKP2,SUV39H2,UHRF1	POU5F1		transcription regulator	Activated	2.162	0.000289	BAK1,CDKN1A,FRZB,GCK,IER5L,KLF2,KLF4,KRT14,LHX2,MAX,VIM
MITF		transcription regulator	Activated	4.938	1.25e-25	ACSL1,AURKB,CCNB1,CD44,CDC25B,CDCA3,CDCA8,CDT1,CENPF,CENPM,CEP55,CHTF18,DSN1,ECT2,EME1,ESPL1,FANCA,FMOD,KIF20A,KIFC1,LIG1,MCM2,MCM4,MCM5,MCM6,MGAT4B,NCAPD3,NUF2,ORC6,PLA1A,PLK1,POLD1,POLE2,RECQL4,RFC5,SERPINE1,SLC19A2,SPAG5,SPC25,TACC3,TPX2,UBE2C	IFNG		cytokine	Activated	2.888	0.000805	BAK1,CCL25,CDKN1A,CEBPA,COL5A2,F2R,FCGR2A,FHL2,GBP2,GCK,GNG2,KLF2,KLF4,KRT14,LGALS3,MAX,MST1R,PBK,S100A10,SERPINB9,SERPINH1,SNAP25,TIMP1,TLR1,TREM1
Vegf		group	Activated	5.788	2.46e-25	A2M,AURKA,AURKB,BIRC5,BUB1,CCNE2,CD44,CDC20,CDC25A,CDC25B,CDC45,CDC6,CDK1,CDKN2C,CENPF,CNTFR,CXCL12,DLL4,DTYMK,FAS,FKBP5,FLNA,FOXM1,GMNN,GPSM2,HMMR,ID1,ISG20,ITGB3BP,KIF11,KIF15,KIF20B,KIF2C,LCN2,MAD2L1,MCM2,MCM5,MELK,MKI67,MYC,NDC80,PKMYT1,PLAUR,PLK1,PLK4,PMCH,PRC1,SKP2,SLC19A2,SMC2,SOCS2,THBD,TNFRSF11B,TPX2,TRAIP,TRIP13,TTK,UBE2C	FGF2		growth factor	Activated	2.16	0.000809	BMP4,CDKN1A,FABP4,MKI67,NR3C2,PTTG1,S100A10,SPARC,TAGLN,TIMP1,VIM
MYC	2.97	transcription regulator	Activated	4.044	1.5e-21	ALDH18A1,AQP1,Arf2,AURKB,BIRC5,BUB1,CCNA2,CCNB1,CCND1,CCNE1,CCNE2,CD44,CDC20,CDC25A,CDC25B,CDCA7,CDK1,CDKN1A,CHEK1,CKS2,CSRP2,DCTPP1,E2F1,EGR2,EZH2,FABP2,FAS,FKBP5,FLNA,FMOD,FOXM1,G6PC,GBP2,GLS2,H2AFZ,Hmgn2 (includes others),HNRNPA1,HSP90AA1,ID1,IRF7,LOC100359583/Ptma,Ly6a (includes others),MAD2L1,MCM5,MCM6,MCM7,MKI67,MTBP,MYC,NOP56,NOP58,OAS1,Oasl2,PCNA,PKM,PLA1A,PLAUR,PLK1,POLD1,RAD51,RANBP1,RR…	RETNLB		other	Activated	2.236	0.000992	FABP4,FRZB,PLA1A,TIMP1,UBE2C
PTGER2		g-protein coupled receptor	Activated	4.68	1.93e-21	ASPM,AURKA,CCNA2,CENPF,CEP55,CKS2,ECT2,H2AFX,KIF11,KIF15,KIF18B,KIF20A,KIF2C,MASTL,MELK,MKI67,NUF2,NUSAP1,PBK,PLK1,PRC1,SERPINE1,SPAG5,TPX2,TREM1,TROAP,TTK	FOXO1		transcription regulator	Activated	2.159	0.00226	CDK1,CDKN1A,CDKN2C,FABP4,GCK,KLF2,KLF4,NUSAP1,PBK,PLSCR1
ERBB2		kinase	Activated	3.687	1.12e-19	ASPM,AURKA,BARD1,BIRC5,BUB1,CCNA2,CCNB1,CCND1,CCNE1,CCNE2,CDC20,CDC25A,CDK1,CDKN1A,CDKN2C,CDT1,CENPA,CENPF,CHEK1,CHRNE,CKS2,CXCL12,EPSTI1,ESPL1,FEN1,GAS6,GINS1,ID1,KIFC3,LCN2,MKI67,MXD3,MYBL2,MYC,NDC80,PCNA,PINK1,PLAC8,PLAUR,POLD1,POLE2,PRC1,RAD51AP1,RAD51C,RFC4,RRM2,SERPINE1,SKP2,SMC2,SOCS2,SOX4,SPAG5,TAGLN,THBD,TOP2A,TUBA1A,TYMS,UBE2C	EGF		growth factor	Activated	2.685	0.00372	ADA,BAK1,CDK1,CDKN1A,PBK,PLSCR1,PTTG1,S100A10,SNAP25,SPARC,TIMP1,VIM
IL6		cytokine	Activated	2.262	3.34e-19	A2M,BIRC5,BUB1,CCL2,CCNA1,CCNA2,CCNB1,CCND1,CCNE1,CD44,CDC20,CDC45,CDC6,CDK1,CDKN1A,CENPA,CHEK1,CYP2E1,E2F1,EGR2,EXO1,EZH2,FAS,FOXM1,G6PC,GBP2,GINS1,HLA-DQA1,ID1,KIAA0101,KIF11,KIF2C,KIFC1,LCN2,LIG1,MAD2L1,MCM3,MKI67,MYBL2,MYC,PCNA,PLA2G2A,PLK4,POLD1,PTTG1,RRM2,SERPINE1,SOCS2,SPC25,STAT1,TFRC,TK1,TNFRSF11B,TNFSF10,TOP2A,TRAIP,TTK,UBE2C,WEE1,WHSC1	RABL6		other	Activated	2	0.0039	KIF23,PBK,SERPINH1,UBE2C
RARA		ligand-dependent nuclear receptor	Activated	2.043	1.81e-15	ALDH1A1,ASPM,BIRC5,CASC5,CCNA1,CCNA2,CDK1,CDKN1A,CENPA,CENPF,CENPM,CENPN,E2F1,E2F7,EGR2,IFI44,KIF23,LGALS3BP,MAD2L1,MAFB,MYC,OAS1,PBK,PLK4,PTTG1,RSAD2,SMC4,STAT1,THBD,UBA7,UBE2T,WHSC1,ZNF367	STAT4		transcription regulator	Activated	2.433	0.0062	DDAH2,GADD45G,KRT18,PLAC8,RAMP2,RCN3,TIMP1
NTRK2		kinase	Activated	3.779	7.67e-13	CCNA2,CCND1,CCNE1,CCNE2,CDC6,CDCA3,CDCA5,CDCA8,CDK1,CDKN2C,E2F1,MCM5,MYC,PCNA,TNFSF10	SMAD3		transcription regulator	Activated	2.207	0.00651	CDKN1A,DES,MAX,SLC25A4,TAGLN,TIMP1,VIM
ESR1		ligand-dependent nuclear receptor	Activated	4.71	1.62e-12	AQP1,ASPM,AURKA,BIRC5,BRCA2,BUB1,CASC5,CAV2,CCL2,CCNA2,CCNB1,CCND1,CCNE1,CDCA8,CDK1,CDKN1A,CENPA,CENPF,CENPK,CENPM,CENPN,CENPQ,CHEK1,CHEK2,CLDN8,CLSPN,CXCL12,E2F1,FAS,FLNA,FOXM1,GPSM2,HSP90AA1,ICA1,ID1,IFI44,INCENP,ISG20,KCNMA1,KIF20A,KIF23,LCN2,LGALS3BP,MAD2L1,MKI67,MX1,MYC,PBK,PCNA,PLAUR,PLK4,PPP1R3C,PTTG1,RSAD2,SERPINE1,SKP2,SMC2,SMC4,SOCS2,SOX4,SPDL1,STAT1,TFRC,TNFRSF11B,TNFSF10,TSSK3,TTK,UBE…	IFNA2		cytokine	Activated	2.189	0.00803	CDKN1A,EPB41L3,GBP2,NPDC1,PLSCR1,PTTG1,SERPINB9
TFDP1		transcription regulator	Activated	2.621	4.93e-12	CCNA1,CCND1,CCNE1,CDC6,CDK1,CDKN1A,CDKN2C,E2F1,MYBL2,MYC,RANBP1,STMN1	P38 MAPK		group	Activated	2.177	0.00866	ANXA5,CDKN1A,CEBPA,DES,FABP4,KDELR3,KLF4,TIMP1,TREM1
IRF7	6.291	transcription regulator	Activated	4.261	1.64e-11	CCNA1,CMPK2,DHX58,FZD1,GBP5,IFI44,Ifi47,IFIT3,IRF7,ISG15,ISG20,MX1,Mx1/Mx2,OAS1,OASL,Oasl2,PLAC8,RSAD2,STAT1,TNFSF10,UBA7,ZBP1	MYOD1		transcription regulator	Activated	2.371	0.0105	CDKN1A,DES,GADD45G,GREM2,MKI67,PLEKHO1
HRAS		enzyme	Activated	2.913	5.71e-11	A2M,AURKA,AURKB,BIRC5,CCNA2,CCNB1,CCND1,CCNE1,CD44,CDC25A,CDK1,CDKN1A,CGREF1,CSRP2,CXCL12,E2F1,FAS,FLNA,FZD1,GAS6,HSP90AA1,LRR1,MGME1,MTHFD1L,MYC,NOP58,NUCKS1,PCNA,PDIA5,PLAUR,PLK1,PPIC,Pvr,RRM2,SERPINE1,SOX4,SPON1,TACC3,TAGLN,TK1,TOP2A	ATF4		transcription regulator	Activated	2	0.0113	CDKN1A,IGFBP7,KLF4,LGALS3,MID1IP1
IRF5		transcription regulator	Activated	3.525	3.37e-10	CDKN1A,CMPK2,DHX58,IFI44,IFIT3,IRF7,ISG15,ISG20,OAS1,OASL,Oasl2,RSAD2,STAT1,TNFSF10	XBP1		transcription regulator	Activated	2.449	0.016	FKBP10,KDELR3,KLF4,RCN3,SELM,SPARC
IFNB1		cytokine	Activated	2.887	4e-10	CCL2,CDKN1A,CMPK2,CYP2E1,DHX58,E2F1,GBP2,GBP5,Ifi47,IFIT3,IRF7,ISG15,ISG20,MCM10,MCM6,MX1,Mx1/Mx2,MYC,OAS1,Oas1b,RAD51,RSAD2,STAT1,TNFSF10,UBA7,ZBP1	ERK1/2		group	Activated	2.199	0.0215	CDK1,CDKN1A,CEBPA,FABP4,RHOC,TIMP1,TREM1
SMOC2		other	Activated	2.449	8.43e-10	AURKB,CCNB1,CDK1,CENPF,MCM10,MCM4	INHBA		growth factor	Activated	2.166	0.034	CDKN1A,KLF4,TAGLN,TIMP1,VANGL2
MYBL2	17.544	transcription regulator	Activated	2.324	1.1e-09	BIRC5,CCNA1,CCNA2,CCNB1,CCND1,CDC25B,CDK1,ID1,MYBL2,MYC,TOP2A	F2		peptidase	Activated	2.373	0.0407	CDKN1A,CKAP4,CLIC1,COTL1,F2R,TAGLN2
TLR3		transmembrane receptor	Activated	3.798	1.31e-09	CCL2,CMPK2,DHX58,FAS,GBP2,ID1,IFI44,Ifi47,IFIT3,IRF7,ISG15,ISG20,LCN2,LMNB1,MX1,Mx1/Mx2,OAS1,OASL,Oasl2,RSAD2,SERPINE1,STAT1,TNFSF10,TREM1	ACOX1		enzyme	Inhibited	-2.828	9.45e-05	ANXA2,CDKN1A,FABP4,GSDMC,LGALS3,MFGE8,PLSCR1,TAGLN2
IFNA2		cytokine	Activated	3.332	2.47e-09	BIRC5,CCL2,CDKN1A,CMPK2,FAS,GBP2,IFI44,IFIT3,IRF7,ISG15,ISG20,LGALS3BP,MX1,Mx1/Mx2,MYC,OAS1,PTTG1,RSAD2,SOCS2,STAT1,TNFSF10,UBA7,ZBP1	Alpha catenin		group	Inhibited	-2.611	0.000182	COL5A2,ELK3,IGFBP7,MMP23B,RHOC,TIMP1,VIM
IFNG		cytokine	Activated	3.059	2.8e-09	A2M,AQP1,BMF,BRCA2,CCL2,CCNA1,CCNA2,CCND1,CD44,CDKN1A,CHRNE,CIRBP,CMPK2,CXCL12,CYP2E1,DDR2,E2F1,EGR2,FAS,FHL2,FKBP5,FZD1,GAS6,GBP2,GBP5,HLA-DQA1,HSP90AA1,ID1,IFI44,Ifi47,IFIT3,IRF7,ISG15,ISG20,KCNMA1,KMO,LCN2,LGALS3BP,LGALS9B,Ly6a (includes others),MAFF,MX1,Mx1/Mx2,MYC,OAS1,Oas1b,OASL,PBK,PHGDH,PLA2G2A,PLAUR,RAD18,RSAD2,SERPINE1,SERPINH1,SLC46A1,SOCS2,STAT1,TFRC,THOP1,TNFRSF11B,TNFSF10,TREM1	MYCN		transcription regulator	Inhibited	-2.8	0.000883	CDKN1A,CKAP4,COL5A2,COL8A1,IGFBP7,S100A10,SPARC,TAGLN,VIM
YAP1		transcription regulator	Activated	2.414	4.56e-09	AURKB,BIRC5,CCND1,CDK1,E2F1,FOXM1,ID1,MCM6,MYC,PLK1,RAD51,TAGLN,UHRF1	TRIM24		transcription regulator	Inhibited	-2	0.00276	EMB,GBP2,KIAA0101,LGALS3,PLAC8
IFN Beta		group	Activated	3.188	8.75e-09	CDKN1A,CYP2E1,ENPEP,IFI44,IFIT3,IRF7,ISG15,MX1,Mx1/Mx2,MYC,OAS1,OASL,RSAD2,SLC16A6,STAT1,TNFSF10,ZBP1	DNMT3B		enzyme	Inhibited	-2.219	0.00302	CDK1,CDKN1A,KDELR3,LXN,SERPINB9
IRF3		transcription regulator	Activated	4.139	8.97e-09	CCL2,CMPK2,DHX58,GBP5,IFI44,Ifi47,IFIT3,IRF7,ISG15,ISG20,Mx1/Mx2,OAS1,OASL,Oasl2,PIK3C3,PLAC8,RSAD2,STAT1,ZBP1	PDLIM2		other	Inhibited	-2	0.0131	FXYD6,GNG2,MYL9,TAGLN
TICAM1		other	Activated	3.664	1.23e-08	ACSL1,CCL2,CMPK2,FAS,Ifi47,IFIT3,IRF7,ISG15,ISG20,MAFF,MCM2,MKI67,Mx1/Mx2,OASL,RSAD2,SERPINE1,TNFSF10	KDM5B		transcription regulator	Inhibited	-2	0.045	CDK1,NOL3,PBK,REEP1
FOXO1		transcription regulator	Activated	2.644	1.89e-08	A2M,ASPM,BIRC5,CCNA2,CCNB1,CCND1,CDK1,CDKN1A,CDKN2C,CENPF,DLGAP5,EGR2,FABP2,FAS,FOXM1,G6PC,HAL,KIF11,KIF18A,MCM5,MYC,NUSAP1,PBK,PRC1,SERPINE1,SPC25,TNFSF10
NFYA		transcription regulator	Activated	2.401	3.35e-08	CCNB1,CDC25B,CDCA8,CDK1,CDKN1A,CHEK2,E2F1,MLH1,PKM,PTTG1,RRM2,THOP1,TOP2A
MAVS		other	Activated	3.286	3.84e-08	CMPK2,DHX58,IFIT3,IRF7,ISG15,ISG20,OAS1,OASL,Oasl2,RSAD2,STAT1
MED1		transcription regulator	Activated	3.612	3.94e-08	AURKA,AURKB,BIRC5,CCNB1,CCND1,CCNE1,CDC20,CDC6,CDK1,CDKN1A,CENPA,DTYMK,E2F1,FOXM1,MAD2L1,MYC,PLK1
APP		other	Activated	2.844	4.51e-08	BMF,CALML3,CCL2,CCND1,CCNE1,CD44,CDK1,CMPK2,CXCL12,FLNA,GBP2,HNRNPA1,HSP90AA1,Ifi47,IGF2BP2,IRF7,ISG20,Ly6a (includes others),MAFB,MAFF,MAP6,MASTL,MCM10,MTHFD1L,Mx1/Mx2,MYC,Oas1b,PKM,PLK1,POU3F3,PTGDS,RAN,RFC3,RFC4,RSAD2,SERPINE1,STMN1,TAGLN,TNFSF10,TOP2A,TUBA1A,TUBB,TUBB3,TUBB4B,TUBB6,YPEL3
DDX58		enzyme	Activated	3.246	5.64e-08	IFI44,IFIT3,IRF7,ISG15,ISG20,MX1,Mx1/Mx2,OAS1,RSAD2,STAT1,TNFSF10
TNFSF11		cytokine	Activated	3.398	6.05e-08	AURKA,CCL2,CCND1,CCNE1,CD44,CDKN1A,ECT2,EGR2,FAS,FHL2,FOXM1,MAFB,MYC,PLAUR,PLK1,SERPINE1,STAT1,STMN1,TNFRSF11B,TRAIP,TTK,VRK1
STAT1	2.661	transcription regulator	Activated	4.306	6.31e-08	A2M,BIRC5,CCL2,CCND1,CCNE1,CDKN1A,CMPK2,CYP2E1,FAS,GBP2,GBP5,Ifi47,IFIT3,IRF7,ISG15,LCN2,MX1,Mx1/Mx2,MYC,OAS1,OASL,RSAD2,STAT1,TNFSF10
Ifn		group	Activated	3.653	6.39e-08	CD44,DHX58,FAS,IRF7,ISG15,ISG20,LCN2,MX1,Mx1/Mx2,OASL,RSAD2,SERPINE1,STAT1,TFRC,ZBP1
TCR		complex	Activated	2.13	7.16e-08	CCNE1,CD44,DHX58,EGR2,FAS,FLNA,IFI44,IFIT3,IL16,IRF7,ISG15,ISG20,LMNB1,LSM3,MX1,MYC,NHP2,NOP58,OAS1,OASL,PASK,RSAD2,SOCS2,STAT1
ATM		kinase	Activated	2.019	1.16e-07	CDKN1A,CHEK1,CHEK2,FAS,H2AFX,HSP90AA1,MXD3,PCNA,RRM1,RRM2,SERPINE1
IGF1		growth factor	Activated	3.691	1.18e-07	A2M,BIRC5,CACNA1S,CCNA2,CCNB1,CCND1,CCNE1,CD44,CDK1,CDKN1A,E2F1,EGR2,H2AFX,IL16,LCN2,Ly6a (includes others),MKI67,MYC,PBK,PCNA,PLA2G2A,PLAUR,SERPINE1,SRSF3,TK1,TNFRSF11B,TUBB3,WEE1
SP1		transcription regulator	Activated	2.647	2e-07	Abcb1b,ABCC8,ACSL1,BIRC5,CCL2,CCNA2,CCND1,CDC25B,CDK1,CDKN1A,CDKN2C,CIRBP,CXCL12,E2F1,FAS,FLNA,FOXM1,MAPK8IP1,MYBL2,MYC,PKM,PLAUR,POLD1,PTTG1,RANBP1,RECQL4,SERPINE1,SNRPN,STAT1,TAGLN,THBD,TNFSF10,TYMS
TAL1		transcription regulator	Activated	2.848	2.4e-07	ASPM,BUB1,CCNB1,CCNE1,CDKN1A,GINS1,HSD17B14,KIF15,KIF20A,LRR1,MCM2,MCM4,MELK,MYC,PLA2G2A,SOX4,TNFSF10,TUBB4B
KLF5		transcription regulator	Activated	2.685	2.88e-07	BIRC5,CCND1,CDK1,CDKN1A,CDT1,CGREF1,FAM110A,MYC,PCNA,TAGLN
EIF4G1		translation regulator	Activated	2.646	3.46e-07	BIRC5,BRCA2,CHEK1,RAD51,RFC2,RFC4,RFC5
Ifnar		group	Activated	3.412	4.78e-07	CCL2,GBP2,IFIT3,IRF7,ISG20,Mx1/Mx2,OAS1,OASL,RSAD2,STAT1,TNFSF10,ZBP1
SASH1		other	Activated	2.714	4.88e-07	CMPK2,IFIT3,IRF7,ISG15,ISG20,Mx1/Mx2,OASL,PLA1A,RSAD2,STAT1,Vnn3
IRF1		transcription regulator	Activated	3.082	5.64e-07	CCL2,CCNB1,CCND1,CDKN1A,E2F1,GBP2,IFIT3,IRF7,ISG15,MX1,MYC,OAS1,PCNA,RSAD2,STAT1,TNFSF10
CREB1		transcription regulator	Activated	4.074	7.09e-07	AURKA,BIRC5,CCNA1,CCNA2,CCNB1,CCND1,CDCA8,CDKN1A,CGREF1,CSRP2,DKK2,EGR2,FABP2,G6PC,HN1,ID1,IRF7,LCN2,MCM5,MCM6,MKI67,MNS1,MYBL2,MYC,PCNA,Pvr,RAD54L,SOCS2,STMN1,TAGLN2,TFRC,THOP1
CHUK		kinase	Activated	2.031	9.36e-07	CCL2,CCNB1,CCND1,CDC25A,CDKN1A,CLDN8,CXCL12,E2F1,FAS,GBP2,HSP90AA1,ISG15,LCN2,MYC,PCNA,PLK1,TK1,TNFRSF11B
IFNAR1		transmembrane receptor	Activated	2.576	1.03e-06	CMPK2,IFI44,IFIT3,IRF7,ISG15,Ly6a (includes others),Mx1/Mx2,MYC,OAS1,OASL,Oasl2,RSAD2,STAT1,TNFSF10
TLR4		transmembrane receptor	Activated	3.516	1.16e-06	CCL2,CD44,CMPK2,DLL4,FAS,GBP2,Ifi47,IFIT3,IRF7,ISG15,ISG20,LCN2,LTC4S,MX1,Mx1/Mx2,MYC,OASL,PLA1A,RSAD2,STAT1,TFRC,TNFSF10,TREM1,Vnn3
ERK		group	Activated	2.912	1.44e-06	BMF,BTG3,CCL2,CCND1,CCNE1,CDKN1A,CKS2,EGR2,EZH2,FAS,INPP1,LCN2,MAFB,MAFF,MYC,SERPINE1,SOX4,STAT1,TUBA1A
NFKBIA		transcription regulator	Activated	2.347	1.97e-06	A2M,Abcb1b,AURKB,CCL2,CCNA2,CCNB1,CCND1,CCNE2,CDC25A,CDC25B,CDC45,CDC6,CDKN1A,CXCL12,FAS,FHL2,FOXM1,GBP2,ISG15,LCN2,MYC,PCNA,RNF19A,RRM1,TFRC,TNFRSF11B,TNFSF10
MTPN		transcription regulator	Activated	2.747	2.14e-06	CCNA2,CCNB1,CCND1,CDK1,FAS,GAS6,MYC,SERPINE1,TAGLN,TNFSF10,TUBA1A
LIN28A		other	Activated	2.4	2.6e-06	CCND1,CDC20,CDC25A,CDK1,CDKN1A,H2AFX
DOCK8		other	Activated	2.53	3.03e-06	CMPK2,IFIT3,IRF7,ISG15,ISG20,Mx1/Mx2,PLA1A,RSAD2,STAT1,Vnn3
PRL		cytokine	Activated	3.214	3.37e-06	A2M,CCL2,CCNB1,CCND1,CDKN1A,CMPK2,DHX58,EPSTI1,ID1,IFI44,IFIT3,IRF7,ISG15,MYC,OAS1,PCNA,PDIA5,RSAD2,SOCS2,STAT1
PDGF BB		complex	Activated	3.092	3.38e-06	Abcb1b,CAV2,CCL2,CCND1,CCNE1,CD44,CDK1,CDKN1A,CSRP2,EGR2,FHL2,FLNA,FZD1,GBP2,MYBL2,MYC,PCNA,Pvr,RFC5,SERPINE1,TAGLN,THBD
AIF1		other	Activated	2	3.6e-06	CCNB1,CCND1,CCNE1,PCNA
IL1B		cytokine	Activated	2.049	4.11e-06	A2M,BMF,CCL2,CD44,CDKN1A,CMPK2,CXCL12,CYP2E1,DLL4,E2F1,FAS,FKBP5,GAS6,GBP2,Hmgn2 (includes others),Ifi47,IFIT3,IL16,IRF7,ISG15,ISG20,KIF15,LCN2,LGALS9B,MAPK8IP1,MX1,MYC,MYEF2,PLA2G2A,PTGDS,RAN,RSAD2,SERPINE1,SERPINH1,SOCS2,STAT1,THBD,TK1,TNFRSF11B,TNFSF10,TREM1
Interferon alpha		group	Activated	2.403	4.79e-06	CCL2,CCNA1,CCND1,CDC25A,CDKN1A,CYP2E1,DHX58,E2F1,FAS,GBP2,IFIT3,IRF7,ISG15,ISG20,MX1,Mx1/Mx2,MYC,OAS1,RSAD2,STAT1,TNFSF10,TYMS,ZBP1
IFNL1		cytokine	Activated	3.098	5.8e-06	IFI44,IFIT3,ISG15,ISG20,LGALS3BP,MX1,OAS1,OASL,RSAD2,STAT1
SAMSN1		other	Activated	2.714	6.03e-06	CMPK2,IFIT3,IRF7,ISG15,ISG20,Mx1/Mx2,OASL,PLA1A,RSAD2,STAT1,Vnn3
CD40LG		cytokine	Activated	3.075	6.42e-06	BTG3,CBX3,CCL2,CD44,CDC25B,CDKN1A,CSTF2,FAS,HLA-DQA1,HSP90AA1,IFI44,IFIT3,ISG15,MX1,MYC,PKMYT1,PLAUR,SERPINE1,STAT1,TFAP4,TFRC,TNFRSF11B,TNFSF10,TUBB
LATS2		kinase	Activated	2	8.26e-06	AURKB,CCNB1,E2F1,PLK1
Pdgf (complex)		complex	Activated	3.206	9.17e-06	CCL2,CCND1,CD44,CDKN1A,MCM6,MCM7,MYC,PCNA,PLAUR,SERPINE1,THBD
IFNA4		cytokine	Activated	2.377	1.17e-05	ISG15,MX1,Mx1/Mx2,MYC,OASL,ZBP1
TMEM173		other	Activated	2.646	1.29e-05	GBP5,ISG15,LCN2,Mx1/Mx2,OAS1,OASL,PLEKHA4
EIF4E		translation regulator	Activated	3.247	1.31e-05	BIRC5,CCND1,CDKN1A,CDT1,CKS2,MYC,NHP2,PCNA,PLAUR,SKP2,SNRPA,UBA7,UBE2C
TLR7		transmembrane receptor	Activated	3.522	1.42e-05	CCL2,CCNB1,CD44,CDKN1A,IFIT3,IRF7,ISG15,ISG20,KCNMA1,MX1,Mx1/Mx2,RSAD2,STAT1
PTGS2		enzyme	Activated	2.417	1.68e-05	Abcb1b,AQP1,CCL2,CCND1,CCNE1,CD44,CDKN1A,CDKN2C,CXCL12,DYNLL1,MKI67,MYC,PCNA,TNFSF10
F2		peptidase	Activated	4.11	1.88e-05	CCL2,CCNA2,CCND1,CD44,CDKN1A,CKAP4,E2F7,HSP90AA1,MYBL2,MYC,PLAUR,SERPINE1,SKP2,TAGLN2,THBD,TNFSF10,TUBB3,UBE2S
EGF		growth factor	Activated	4.437	2.02e-05	AURKA,AURKB,BIRC5,CCNB1,CCND1,CCNE1,CD44,CDK1,CDKN1A,CKS2,CLDN8,E2F1,EGR2,ID1,LCN2,LIMK2,MAD2L1,MYC,PBK,PCNA,PLAUR,PTTG1,RRM1,RRM2,SERPINE1,SOX4,STAT1
NCOA3		transcription regulator	Activated	2.804	2.02e-05	CCND1,CCNE1,CDC25A,CDC6,E2F1,FOXM1,MCM7,PCNA,TAGLN
TNF		cytokine	Activated	2.485	2.34e-05	A2M,Abcb1b,ACSL1,AOC3,AQP1,AQP7,BIRC5,BTG3,CCL2,CCND1,CD44,CDKN1A,CDKN2C,CHRNE,CXCL12,CYP2E1,DLL4,E2F1,EGR2,FAS,GBP2,GSTM2,Hmgn2 (includes others),ID1,IFIT3,IL16,IRF7,ISG15,KIF20A,KMO,LCN2,LGALS9B,LTC4S,MAFF,MCM3,MX1,Mx1/Mx2,MYC,NUAK1,OAS1,OASL,PHGDH,PKM,PKMYT1,PLA2G2A,PLAUR,PPP1R3C,RRM1,RRM2,SERPINE1,SOCS2,SOX4,STAT1,STMN1,TAGLN,TFRC,THBD,TK1,TNFRSF11B,TNFSF10,TREM1,WHSC1,WNT7A
MET		kinase	Activated	2.97	2.49e-05	AURKA,AURKB,BMF,CCND1,CD44,CDK1,CDKN1A,MAD2L1,MYC,PLK1
RAF1		kinase	Activated	3.048	2.53e-05	CCND1,CD44,CDC25A,CDC6,CDKN1A,E2F1,FAS,MCM8,MKI67,MYBL2,MYC,NOP56,PLAUR,RAN,RRM2,SNRPD1
FZD9		g-protein coupled receptor	Activated	2.213	2.74e-05	IFI44,IRF7,ISG15,Oasl2,STAT1
IFNL4		cytokine	Activated	2	2.87e-05	DHX58,ISG15,MX1,STAT1
CSF1		cytokine	Activated	3.044	3.08e-05	BIRC5,CCL2,CCNB1,CCND1,CCNE1,CDKN1A,FAS,FHL2,IRF7,MAFB,MYC,PCNA,STAT1,TRAIP
IFI16		transcription regulator	Activated	2.523	4.48e-05	CCL2,CCND1,CDC25A,CDKN1A,ISG15,MTHFD2,Mx1/Mx2,OAS1,PCNA
HIF1A		transcription regulator	Activated	2.726	4.57e-05	ABCC8,AURKA,BIRC5,CCND1,CD44,CDKN1A,CXCL12,DLL4,FHL2,H2AFX,MAFF,MYC,NUCKS1,PKM,PLAC8,PLAUR,POLG,SERPINE1,SESN2,TAF9B,TFRC,TNFRSF11B
CCNK		kinase	Activated	2.39	4.61e-05	FANCD2,POLA2,RFC4,RFC5,RPA2,UBE2T
IFIH1		enzyme	Activated	2.394	5.61e-05	FAS,IRF7,ISG15,Ly6a (includes others),Mx1/Mx2,OAS1
REL		transcription regulator	Activated	2.47	6.41e-05	BARD1,BIRC5,CCL2,CCND1,CDC6,CDKN1A,DUT,EGR2,EZH2,FAS,MYC,PHGDH,PTGDS,RSAD2,SLC7A6,TTK
IFN alpha/beta		group	Activated	2.4	6.78e-05	CCL2,IFIT3,IRF7,Ly6a (includes others),Mx1/Mx2,RSAD2,STAT1,TNFSF10,TREM1
PI3K (complex)		complex	Activated	2.384	7.08e-05	AQP7,BIRC5,CCL2,CCNB1,CCND1,CCNE1,CDKN1A,DLL4,E2F1,LCN2,MTHFD2,MYC,SERPINE1,SLC26A3,STMN1,TNFSF10,TREM1,TUBB3
PAF1		other	Activated	2.646	7.86e-05	IFI44,IFIT3,ISG15,ISG20,OASL,PLAUR,SERPINE1
TRAF2		enzyme	Activated	2.456	8.26e-05	AURKA,AURKB,CCL2,CCNB1,CDK1,FAS,PLK1,TK1,WEE1
CTNNB1		transcription regulator	Activated	2.848	8.98e-05	ALDH1A1,AOC3,BIRC5,BMF,CCNA1,CCNA2,CCND1,CCNE1,CCNE2,CD44,CDKN1A,CENPM,CNTFR,CXCL12,CYP2E1,DLL4,FAS,FEN1,FOXQ1,KIF23,KIFC1,MYC,PCNA,PLAUR,PLK1,PMCH,RCN1,SERPINE1,SOX4,TNFRSF11B,TNFSF10,YPEL3
IFN type 1		group	Activated	2.369	9.03e-05	DHX58,ISG15,Mx1/Mx2,OASL,STAT1,TNFSF10,UBA7
ABL1		kinase	Activated	2.433	9.68e-05	CCNA2,CCND1,CCNE1,CDKN1A,FAS,MYC
LRAT		enzyme	Activated	2	0.000107	CCNA2,CCNB1,CCNE1,CDKN1A
CD24		other	Activated	2.646	0.000116	ASPM,CDKN1A,DEPDC1B,HMMR,ISG20,KIF18A,KNTC1,OASL,SMC4,TOP2A
EIF2AK2		kinase	Activated	2.38	0.000144	CDKN1A,FAS,ISG15,ISG20,LGALS3BP,MYC,OAS1,STAT1,TUBA1A
RELA		transcription regulator	Activated	2.829	0.00015	A2M,Abcb1b,BEX1,BIRC5,BRCA2,CCL2,CCND1,CD44,CDKN1A,E2F1,FAS,IRF7,ISG15,LTC4S,Mx1/Mx2,MYC,PLK1,PTGDS,REG3A,TNFRSF11B,TREM1
P38 MAPK		group	Activated	2.627	0.000154	BIRC5,CCL2,CCND1,CCNE1,CD44,CDKN1A,CXCL12,EGR2,FAS,FLNA,IRF7,MYC,PCNA,PLAUR,RAD51,SERPINE1,STAT1,TNFSF10,TOP2A,TREM1
EGFR		kinase	Activated	2.375	0.00019	BIRC5,CCL2,CCND1,CDK1,CDKN1A,CXCL12,E2F1,HNRNPA1,ID1,LCN2,MYBL2,MYC,PCNA,PLAUR,PLK1,SERPINE1,TNFRSF11B,TUBB4B
GRP		growth factor	Activated	2.2	0.000203	CCND1,CCNE1,MYC,RRM1,RRM2
TLX1		transcription regulator	Activated	2	0.000203	CDC6,CHEK1,ORC1,PCNA,RAD51
IL5		cytokine	Activated	2.612	0.000221	A2M,CCL2,CCNE1,CDKN1A,CKAP4,EGR2,FAS,GBP2,HMMR,IRF7,LIMK2,LMNB1,MYC,PKM,SKA1,SOCS2,SRI
NFkB (complex)		complex	Activated	4.137	0.000226	A2M,BEX1,BIRC5,CCL2,CCNB1,CCND1,CD44,CDC25B,CDKN1A,CGREF1,CXCL12,E2F7,FAS,GAS6,GBP2,IRF7,ISG15,LCN2,LTC4S,MYC,PASK,PLK1,Pvr,RSAD2,SERPINE1,TFRC,TNFRSF11B,TNFSF10
CSF1R		kinase	Activated	2.2	0.000297	CCND1,CCNE1,CDKN1A,MYC,PCNA
CYR61		other	Activated	2.416	0.000339	CCL2,CCND1,CDKN1A,MYC,SERPINE1,TNFSF10,WNT7A
ATF6		transcription regulator	Activated	2.598	0.000339	AURKA,BUB1,G6PC,HMMR,RAN,TROAP,UBE2C
Mek		group	Activated	3.251	0.000393	BMF,CCND1,CDCA7,CDKN1A,DDR2,EGR2,MAFF,MYC,NOP58,Pvr,SERPINE1,SLC16A6,TOP2A
S100A6		transporter	Activated	2.236	0.000421	AURKA,CDK1,CENPA,PBK,TYMS
TNK1		kinase	Activated	2	0.00047	IRF7,ISG20,Oas1b,TNFSF10
IL21		cytokine	Activated	2.887	0.000521	CDKN1A,CMPK2,GBP5,IFIT3,IRF7,ISG15,MKI67,Mx1/Mx2,OASL,PCNA,RSAD2,SOCS2
Jnk		group	Activated	2.144	0.000527	A2M,BMF,CCL2,CCND1,CCNE1,CD44,CXCL12,FAS,MYC,PLAUR,RAD51,SERPINE1,SESN2
NR4A1		ligand-dependent nuclear receptor	Activated	2.708	0.000578	BIRC5,CCND1,CXCL12,E2F1,G6PC,HCAR1,IL16,PCNA,PPP1R3C,PTGDS,TNFSF10,UBE2C
Cg		complex	Activated	2.387	0.001	Abcb1b,ACSL1,BARD1,BTG3,CCL2,CCNE2,CDC6,CDKN1A,FAS,FZD1,G6PC,HLA-DQA1,IFIT3,LGALS3BP,MCM10,Oasl2,PCNA,PLAUR
TLR9		transmembrane receptor	Activated	3.56	0.00104	FAS,IFIT3,IRF7,ISG15,ISG20,LCN2,MX1,Mx1/Mx2,Oasl2,RSAD2,SERPINE1,STAT1,TNFSF10
MAP3K1		kinase	Activated	2.195	0.00127	CCND1,FAS,MAPK8IP1,PLAUR,SERPINE1,TOP2A
SRC		kinase	Activated	2.73	0.00137	CCL2,CCND1,CCNE1,CDK1,CDKN1A,ID1,MYC,PLAUR,PLK1
NRG1		other	Activated	2.077	0.00152	CCND1,CCNE1,CDKN1A,CHRNE,CKS2,E2F1,EGR2,GUCY2C,ID1,LIMK2,MYC,PLAUR,SOX4
IFNK		cytokine	Activated	2	0.00157	MX1,OAS1,STAT1,ZBP1
XIAP		enzyme	Activated	2	0.00157	BIRC5,CCND1,CDKN1A,SERPINE1
IL2		cytokine	Activated	2.82	0.00183	CCL2,CCND1,CCNE1,CCNE2,CD44,CDC25A,CDC6,CDKN1A,CDKN2C,CLSPN,CXCL12,EXOSC9,FAS,ISG20,Ly6a (includes others),MX1,MYC,PCNA,PLAC8,PLK1,POLE2,SOCS2,TNFRSF11B,TNFSF10
JAK2		kinase	Activated	2.415	0.00183	CCL2,CCND1,CDC25A,CDKN1A,CEP112,GBP2,LCN2,MYC,STAT1
KMT2D		transcription regulator	Activated	3.317	0.00195	BTG3,CDCA7,CKAP4,CNTLN,E2F1,FOXQ1,GPX7,HAUS4,POLE,PPIC,PTTG1
SPP1		cytokine	Activated	2.127	0.00223	AURKA,CCL2,CCNE1,CD44,CDC20,CDC25A,CDKN1A,CXCL12,E2F1,MYC,SERPINE1
AGT		growth factor	Activated	2.991	0.00225	CCL2,CCND1,CCNE1,CCNE2,CD44,CDC25A,CDK1,CDKN1A,CGREF1,Cyp2c44,CYP2E1,DLL4,MAD2L1,MYC,PPP1R3C,SERPINE1,SOX4,TFRC,THBD,TUBB3
MTOR		kinase	Activated	2.397	0.00306	BEX1,BIRC5,CCND1,CCNE1,CDKN1A,MYC,OAS1,PCNA,PKM,SKP2,STAT1,TK1,TNFRSF11B,TNFSF10
KLF6		transcription regulator	Activated	2.151	0.00332	CCL2,CDKN1A,MKI67,MYC,PCNA,SERPINH1
JUN		transcription regulator	Activated	2.598	0.00343	A2M,Abcb1b,CCL2,CCNA2,CCND1,CD44,CDC20,CDK1,CDKN1A,FAS,GAS6,MYC,PLAUR,PTGDS,SERPINE1,SNRPN,STAT1,STMN1,TK1
ANGPT2		growth factor	Activated	3.162	0.00384	CDKN1A,FAS,FEN1,HSP90AA1,PDIA5,POLD1,RFC2,RFC4,RPA2,SERPINE1,TUBB3
BRD4		kinase	Activated	2.638	0.00385	AURKB,CCND1,CDC25A,DCTPP1,MTHFD1L,MYC,POLE2
Tnf (family)		group	Activated	2.95	0.00479	BIRC5,CCL2,CCND1,CIRBP,CXCL12,LCN2,PCNA,PLEK2,SERPINE1
Hedgehog		group	Activated	2.191	0.00511	ABCC8,CCNA2,CCND1,FOXM1,MYC
PRKCE		kinase	Activated	2.006	0.00551	BIRC5,CCND1,CCNE1,CDKN1A,E2F1,MYC
RXRA		ligand-dependent nuclear receptor	Activated	2.245	0.00589	ACSL1,ALDH1A1,AQP7,CCNA2,CCNB1,CCND1,CDKN1A,FABP2,PLA2G2A,PTGDS,THBD,TK1,WEE1
Ap1		complex	Activated	2.207	0.00598	CCL2,CCNA2,CCND1,CD44,CXCL12,MYC,PLA2G2A,Pvr,SERPINE1
SELPLG		other	Activated	2	0.00609	CCL2,CDKN1A,PLAUR,THBD
SELP		transmembrane receptor	Activated	2	0.00678	CCL2,CDKN1A,PLAUR,THBD
IL27		cytokine	Activated	2.057	0.00827	CCL2,EGR2,GBP2,HLA-DQA1,MX1,MYC,STAT1,TNFSF10
IFNE		cytokine	Activated	2	0.00831	CDKN1A,ISG20,STAT1,ZBP1
Insulin		group	Activated	2.051	0.00923	ACSL1,BIRC5,CCL2,CCND1,CCNE1,CDKN1A,G6PC,GUCY2C,LGALS3BP,MCM6,MCM7,MYC,PKM,SERPINE1,SRSF3
MBD2		transcription regulator	Activated	2.213	0.0103	CDKN1A,CKS2,NEIL3,ORC6,PLK1
SMAD3		transcription regulator	Activated	2.063	0.0115	CCL2,CCND1,CCNE1,CDKN1A,ID1,LGALS9B,Ly6a (includes others),MYC,PCNA,SERPINE1,TAGLN
LCN2	43.886	transporter	Activated	2.236	0.0118	CKAP2,KIF11,KIF23,TAGLN2,TNFRSF11B
FGFR1		kinase	Activated	2.442	0.0142	BIRC5,CCND1,CDKN1A,MYC,PLAUR,STAC3
EHF		transcription regulator	Activated	2.449	0.0142	CDK1,E2F1,PLAUR,SERPINE1,THBD,VNN1
PLAU		peptidase	Activated	2.2	0.0152	CCL2,CCND1,OAS1,PLAUR,SERPINE1
NCOA2		transcription regulator	Activated	2.2	0.0152	CCND1,CDKN1A,ISG15,Mx1/Mx2,OASL
RELB		transcription regulator	Activated	2.219	0.0161	CCND1,CDKN1A,CXCL12,FANCD2,MYC
MAP2K1		kinase	Activated	2.121	0.0163	CCL2,CCND1,CD44,CDKN1A,EGR2,FLNA,MYC,PCNA,PLAUR
IL22		cytokine	Activated	2.393	0.0165	CALML3,CCND1,CYP2E1,LCN2,MYC,REG3A
Ifn gamma		complex	Activated	2.408	0.0182	CCL2,FAS,Ly6a (includes others),MYC,STAT1,TNFSF10
Mapk		group	Activated	2.183	0.024	CCL2,CCND1,CDKN1A,MYC,STAT1,TUBB3
MKNK1		kinase	Activated	2.449	0.0261	FLNA,ISG15,LCN2,MYC,SERPINH1,TAGLN
ZAP70		kinase	Activated	2	0.0366	CSTF2,FKBP5,HSP90AA1,NASP
MSC		transcription regulator	Activated	2	0.0387	CCL2,EPSTI1,IFI44,IRF7
STAT5a/b		group	Activated	2.216	0.0477	CDC25A,CDKN1A,CDKN2C,MYC,RAD51
CDKN1A	5.894	kinase	Inhibited	-3.464	9.47e-67	ASPM,ATAD2,AURKA,AURKB,BIRC5,BUB1,CCL2,CCNA2,CCNB1,CCND1,CCNE1,CDC20,CDC25A,CDC25B,CDC6,CDK1,CDKN1A,CENPF,CEP55,CHAF1B,CHEK1,DLGAP5,EXO1,FAS,FOXM1,H2AFX,H2AFZ,HJURP,KIAA0101,KIF20A,KIF2C,KNSTRN,KNTC1,LGALS3BP,MAD2L1,MCM2,MCM3,MCM4,MCM6,MCM7,MIS18BP1,MKI67,MYBL2,MYC,NCAPD3,NUSAP1,ORC1,PBK,PCNA,PHGDH,PLK1,POLD1,PRC1,RAD51,RFC4,RRM1,SERPINE1,SKP2,SMC2,SMC4,SPAG5,SPDL1,STMN1,SUV39H1,TOP2A,TPX2,TTK,TU…
TP53		transcription regulator	Inhibited	-3.806	1.14e-63	A2M,Abcb1b,ADCK3,ALDH18A1,ASF1B,ASPM,ATAD2,AURKA,AURKB,BIRC5,BMF,BRCA2,BUB1,CAV2,CCL2,CCNA2,CCNB1,CCND1,CCNE1,CCNE2,CD44,CDC20,CDC25A,CDC25B,CDC6,CDC7,CDK1,CDKN1A,CDT1,CENPF,CEP55,CGREF1,CHEK1,CHEK2,CKAP2,CXCL12,DLGAP5,DSN1,DUT,E2F1,EGR2,ESPL1,EXO1,EZH2,FAM3C,FAM83D,FAS,FEN1,FHL2,FIGNL1,FKBP5,FOXM1,G6PC,GAS6,GLS2,GMNN,GTSE1,H2AFX,H2AFZ,HJURP,HLA-DQA1,Hmgn2 (includes others),HMMR,HSP90AA1,ID1,IL16…
CDKN2A		transcription regulator	Inhibited	-5.758	9.54e-39	A2M,ASF1B,ATAD2,AURKB,BARD1,BIRC5,BTG3,CCL2,CCNA1,CCNA2,CCNB1,CCND1,CCNE1,CDC25A,CDC25B,CDCA4,CDCA5,CDCA7L,CDK1,CDKN1A,CDKN2C,CENPK,DONSON,E2F1,EGR2,EZH2,FANCA,FBXO5,FEN1,FHL2,GTSE1,H2AFX,HAUS1,KIFC1,MAD2L1,MCM4,MCM5,MCM7,MCM8,MELK,MKI67,MYBL2,MYC,PCNA,PLK1,POLD2,RAD51AP1,RECQL4,RFC3,RFC4,RRM1,RRM2,SERPINE1,SKP2,SLBP,TCF19,TK1,VRK1
RB1		transcription regulator	Inhibited	-4.731	1.11e-37	ASF1B,ATAD2,AURKB,BARD1,BIRC5,BTG3,CACNA1S,CBX5,CCNA1,CCNA2,CCNB1,CCND1,CCNE1,CCNE2,CDC25A,CDC6,CDCA4,CDCA5,CDCA7L,CDK1,CDKN1A,CDT1,CENPK,DONSON,E2F1,EZH2,FANCA,FAS,FBXO5,FEN1,GMNN,HAUS1,ID1,KIAA0101,LIG1,MCM10,MCM2,MCM3,MCM4,MCM5,MCM6,MCM7,MCM8,MELK,MYBL2,MYC,ORC1,PCNA,PLK1,RAD51,RAD51AP1,RANBP1,RECQL4,RFC3,RFC4,RRM1,RRM2,SERPINE1,SKP2,SLBP,TCF19,TUBA1A,TYMS,VRK1
Rb		group	Inhibited	-4.587	1.89e-29	AURKB,BIRC5,CCL2,CCNA2,CCND1,CCNE1,CCNE2,CDC6,CDK1,CDKN1A,CDT1,E2F1,ECT2,EZH2,FOXM1,GMNN,MAD2L1,MCM3,MCM5,MCM7,MYBL2,MYC,PCNA,PLK1,POLD1,RFC4,RPA2,TOP2A,TYMS
SMARCB1		transcription regulator	Inhibited	-3.28	2.34e-26	A2M,ACSL1,AURKA,CCNA2,CCND1,CCNE1,CD44,CDC6,CDC7,CDK1,CDKN1A,CDKN2C,CDT1,CENPA,CYP2E1,E2F1,FAS,G6PC,GMNN,KIF11,KIF23,MCM10,MCM2,MCM3,MCM4,MCM5,MX1,MYBL2,MYC,OAS1,PLK4,PPP1R3C,RAD51AP1,RAD54B,RFC5,SKP2,SMC4
NUPR1		transcription regulator	Inhibited	-5.96	9.43e-25	ARHGAP11A,ASPM,AURKA,BUB1,C3orf58,CASC5,CCNA2,CDCA2,CDCA3,CDCA8,CENPI,DSN1,EME1,ERCC6L,ESPL1,EXO1,FANCD2,FHL2,GBP2,GINS1,GPSM2,GTSE1,HJURP,HLTF,KIF11,KIF18A,KIF20A,KIF23,KIF2C,KIFC1,LMNB1,MCM10,MGME1,MKI67,MMS22L,MYC,NAA40,NEIL3,NSL1,NUCKS1,PLK1,POLA2,POLE2,POLQ,RAD51,REG3A,RNFT2,SERPINE1,SESN2,SKA2,SKP2,SLC16A6,SPAG5,SPC25,SPDL1,TRERF1,XRCC2,ZDHHC13
RBL1		transcription regulator	Inhibited	-3.993	1.85e-23	AURKB,CCNA2,CCND1,CCNE1,CDC25A,CDC6,CDK1,CDKN1A,E2F1,FAS,MCM10,MCM2,MCM3,MCM5,MCM6,MCM7,MYBL2,MYC,ORC1,PCNA,PLK1,RRM1,RRM2,SKP2,TYMS
HDAC1		transcription regulator	Inhibited	-3.996	3.17e-21	BMF,BRCA2,CCNA1,CCNA2,CCNB1,CCND1,CCNE1,CCNE2,CD44,CDC25A,CDC6,CDK1,CDKN1A,CDT1,FABP2,FAS,FOXM1,H2AFX,ID1,LCN2,LIG1,MCM10,MCM3,MCM5,MCM7,MYC,NASP,PLK1,POLD2,PRIM2,RAD54L,RECQL4,RRM2,TAGLN,TOP2A,TUBB3,TYMS,UHRF1
E2F6		transcription regulator	Inhibited	-2.688	3.22e-21	CBX5,CCNE1,CDC25A,CDC45,CDC6,CDC7,CHEK2,E2F1,GMNN,KIAA0101,LIG1,MCM2,MCM3,MCM5,MYC,POLA2,RAD51,RAD51AP1,RFC4,RPA2,RRM2,SERPINE1
RBL2		other	Inhibited	-3.85	7.31e-20	AURKA,AURKB,BUB1,CCNA2,CCNB1,CCND1,CCNE1,CDC25A,CDC6,CDK1,CDKN1A,CDR2,E2F1,FAS,KIFC1,MYBL2,MYC,PCNA,PLK1,POLD1,PRIM2,RANBP1,RRM2,STMN1,TYMS
Irgm1		other	Inhibited	-4.111	1.71e-17	AURKB,BUB1,CCNA2,CCNB1,CDCA3,FAS,GINS1,IFIT3,IRF7,KIF20A,MKI67,OASL,RRM2,RSAD2,SPAG5,TK1,UBE2C
BNIP3L		other	Inhibited	-4.111	2.16e-15	AURKA,CCNA2,CCNE2,CENPF,CHEK1,CKAP2,E2F1,FANCD2,GPSM2,IL16,KIF11,MYBL2,NUF2,RAD54L,RRM2,TFRC,TOP2A
DYRK1A		kinase	Inhibited	-2.982	3.44e-15	CCNB1,CCND1,CDC6,CDK1,CDKN1A,E2F1,KNTC1,MCM3,MCM4,MYBL2,SERPINE1,UBE2C
KDM5B		transcription regulator	Inhibited	-4.214	3.62e-14	AURKA,CCNA1,CCNB1,CCND1,CCNE1,CDCA3,CDK1,DLGAP5,E2F1,ECT2,FBXO5,GCA,HMMR,ISG15,KIF2C,LGALS3BP,MCM2,MCM3,NDC80,PBK,SNRPD1,TOP2A,TTK
TRIM24		transcription regulator	Inhibited	-3.75	4.52e-13	CMPK2,DHX58,EPSTI1,GBP2,IFI44,Ifi47,IFIT3,IRF7,ISG15,KIAA0101,LGALS3BP,Ly6a (includes others),OAS1,OASL,PLAC8,SERPINE1,SOCS2,STAT1,UBA7
SOCS1		other	Inhibited	-4.276	3.06e-12	A2M,CCL2,CCND1,CCNE1,CD44,FAS,FKBP5,GBP5,H2-T24,IFI44,Ifi47,IFIT3,IRF7,ISG15,ISG20,MX1,Mx1/Mx2,OAS1,Oasl2,STAT1
ACKR2		g-protein coupled receptor	Inhibited	-3.464	1.57e-11	DHX58,IFI44,Ifi47,IFIT3,IRF7,ISG15,ISG20,OAS1,OASL,Oasl2,RSAD2,STAT1
DNASE2		enzyme	Inhibited	-2.407	7.95e-11	DHX58,IFIT3,IRF7,ISG15,Ly6a (includes others),Mx1/Mx2,OAS1,Oasl2,RSAD2,TNFSF10,ZBP1
TCF3		transcription regulator	Inhibited	-3.311	1.4e-10	ABCC8,AURKA,BUB1,CCNA2,CCNB1,CCNE1,CCNE2,CDC45,CDKN1A,CDKN2C,CGREF1,ECT2,H2AFX,HSD17B14,KIF11,KIF2C,MAD2L1,MKI67,MYC,NUSAP1,PLK4,TOP2A,TTK,TYMS
HNF4A		transcription regulator	Inhibited	-2.534	1.8e-10	ACSL1,ADCK3,ALDH1A1,Apon,AQP1,ARHGAP11A,BARD1,CBX3,CBX5,CCNA2,CCNB1,CCND1,CCNE1,CCNE2,CDC25A,CDC45,CDC6,CDCA5,CDCA7L,CDK1,CDKN1A,CHEK2,CKS2,CMSS1,CYP2E1,DSN1,ELL,EXO1,FABP2,FAS,FEN1,FLNA,FZD1,G6PC,GINS3,GOLT1B,GPX7,GSTCD,GUCY2C,HAL,HPF1,IGSF8,INCENP,ITGB3BP,KIF15,KIF20A,LCN2,LSM3,MCM3,MCM8,MGME1,MIS18BP1,MLH1,MYC,NDC80,NSL1,NUAK1,NUF2,ORC1,PCNA,PDIA5,PIK3C3,PINK1,PKM,POC1A,PPP1R3C,PTGDS,RAD51,RFC…
TOB1		transcription regulator	Inhibited	-2.864	3.6e-10	CCNA2,CCND1,CDKN1A,CDT1,CHEK1,GMNN,HJURP,MIS18BP1,PLAC8,SPDL1,UBE2T,WDHD1
PTEN		phosphatase	Inhibited	-2.502	1.57e-09	ACSL1,AURKA,AURKB,BEX1,BIRC5,CCNB1,CCND1,CCNE1,CDC20,CDC25A,CDKN1A,CKS2,EGR2,FAS,FOXM1,ISG15,MAD2L1,MKI67,MYBL2,MYC,PINK1,PLK1,POLD2,RAD51,RAD51C,RRM1,SERPINE1,SKP2,SOX4,TNFRSF11B,TNFSF10,VNN1,Vnn3
HDAC2		transcription regulator	Inhibited	-2.843	2.98e-09	CCNE2,CDKN1A,CDT1,FABP2,FAS,LIG1,MCM10,MCM3,MCM5,MCM7,MYC,NASP,POLD2,PRIM2,RAD54L,TAGLN,TNFSF10
NLRP3		other	Inhibited	-2.874	3.14e-09	CDCA8,ESPL1,H2AFX,LIG1,PINK1,PRIM2,PTTG1,RAD51,RFC3,RFC4,TDP1,TTK,TYMS
PTGER4		g-protein coupled receptor	Inhibited	-3.023	1.06e-07	CCL2,CD44,CMPK2,GBP2,Ifi47,IGF2BP2,IRF7,ISG20,MAFB,MAFF,MASTL,Mx1/Mx2,Oas1b,RSAD2,TNFSF10,YPEL3
MEF2D		transcription regulator	Inhibited	-3	3.06e-07	CCND1,CCNE1,CCNE2,CDC6,CDT1,MCM3,MCM5,MCM6,PCNA
Ptprd		phosphatase	Inhibited	-2.449	3.16e-07	A2M,BIRC5,CCL2,CDK1,CDKN1A,MYC
AGA		enzyme	Inhibited	-2	1.22e-06	CHEK2,MCM3,MCM4,MCM5
HCAR2		g-protein coupled receptor	Inhibited	-2.449	1.23e-06	CCNE2,IQGAP3,KIF20A,PLK1,PLK4,WEE1
ATP7B		transporter	Inhibited	-2.828	2.01e-06	CDC20,CENPQ,MAD2L1,PTTG1,RAD51,SMC2,SMC4,TRIP13
I kappa b kinase		complex	Inhibited	-2.224	3.85e-06	BRCA2,FANCA,FANCD2,RAD51,RAD51C
UXT		other	Inhibited	-2.626	5.63e-06	BUB1,CCNA2,CDC6,CHEK1,FKBP5,GTSE1,TTK
SPARC		other	Inhibited	-2.887	6.14e-06	BARD1,BRCA2,CHAF1B,FANCB,FOXQ1,HAT1,MCM6,POLE,POLE2,RFC4,RRM1,SERPINE1
IL10RA		transmembrane receptor	Inhibited	-2.429	7.04e-06	ACSL1,CLEC12A,CSRP2,CYP2C18,FAS,GAS6,GBP2,GBP5,GSTM2,Ifi47,IRF7,LCN2,LTC4S,Ly6a (includes others),REG3A,RIPK3,RSAD2,SPON1,STAT1,TREM1,ZBP1
MXI1		transcription regulator	Inhibited	-2.162	1.97e-05	CCNB1,FOXM1,MKI67,MTHFD2,MYC
CD3		complex	Inhibited	-4.17	2.01e-05	BIRC5,CCND1,CCNE1,CD44,CDC25A,CDK1,CENPF,CKS2,CSTF2,EGR2,FAS,HAT1,HNRNPA1,HSP90AA1,IL16,Ly6a (includes others),MCM5,MTHFD2,MYC,NASP,NME4,PCNA,PKMYT1,SNRPN,SOCS2,ST8SIA3,STAT1,STMN1,TFRC,TNFSF10,TOP2A,WEE1
IRF4		transcription regulator	Inhibited	-2.384	2.41e-05	CCNB1,CDK1,IRF7,ISG15,MYC,OAS1,PCNA,PLAUR,RAD51,STAT1,TK1,TNFSF10,YWHAH
USP18		peptidase	Inhibited	-2.194	3.72e-05	IRF7,ISG15,MX1,OAS1,TNFSF10
COL18A1		other	Inhibited	-2.391	0.000172	CCL2,CCND1,CDC25B,CDKN2C,ID1,MYC,SERPINE1,STAT1,TUBA1A
ID3		transcription regulator	Inhibited	-2.621	0.000198	CCNB1,CCNE1,CCNE2,CD44,CDC25B,CDC6,CDK1,CDKN1A,CDKN2C,EGR2,MYC,SOX4,TNFSF10
TSC2		other	Inhibited	-2.57	0.00023	A2M,BEX1,BIRC5,CCND1,CDKN1A,E2F1,PLP2,SCPEP1,STAT1,TAGLN
PAX6		transcription regulator	Inhibited	-3	0.000266	CCND1,CDC45,CDC6,CDCA2,CDCA7,CENPI,CENPN,HAUS1,IQGAP3,MCM3,MCM6,OAS1,SMC2,TUBB3
THRB		ligand-dependent nuclear receptor	Inhibited	-2.271	0.000637	CCL2,CCNB1,CCND1,CCNE1,CDCA7L,E2F1,FZD1,G6PC,ID1,PLA2G2A,PTGDS,TREM1,WNT7A
Cdkn1c		other	Inhibited	-2	0.0011	CDC6,CDKN1A,CDT1,MCM3
CBX5	2.255	transcription regulator	Inhibited	-2	0.0163	BIRC5,CDC25A,CDC6,CDKN1A,FOXQ1,LCN2,OAS1

## Sheet: PH
PH @24 hr							PH @96 hr
Upstream Regulator	Exp Fold Change	Molecule Type	Predicted Activation State	Activation z-score	p-value of overlap	Target molecules in dataset	Upstream Regulator	Exp Fold Change	Molecule Type	Predicted Activation State	Activation z-score	p-value of overlap	Target molecules in dataset
CCND1	4.401	transcription regulator	Activated	5.227	4.01e-37	AQP3,ASPM,ATAD2,AURKA,AZGP1,BIRC5,BRCA1,CASC5,CCNA1,CCNA2,CCND1,CCNE1,CCNE2,CDC45,CDC6,CDCA2,CDCA7,CDCA8,CDK2,CDKN1A,CDKN2C,CENPF,CENPK,CENPN,CEP55,CLSPN,CTNNA2,DKK2,DNMT1,DONSON,E2F1,E2F7,EGFR,ENPP2,ERI1,FAM83D,FOXM1,HACL1,HJURP,KIAA0101,KIF11,KIF20A,KIF20B,KIF2C,KRT14,MAFF,MCM10,MCM4,MCM7,MELK,MNS1,MYBL1,MYC,PBLD,PCNA,PLK1,PPARG,PRIM2,PSMC3IP,PSRC1,RAD51,RFC5,RGS2,RRM2,SELENBP1,SPC25,STARD4,TM7…	TNF		cytokine	Activated	4.563	4.33e-30	ADAMTS4,ADORA2A,ADRB2,AKAP12,ALOX5AP,APOBEC3B,AQP7,ARHGDIB,ASS1,C1QTNF1,C5AR1,CCDC80,CD38,CD44,CEBPA,CEBPD,CHST7,CIB2,COTL1,CP,CREM,CRY1,CSF1,CTSK,CXCL2,CYP2E1,DLX1,DUSP6,ELF3,ELK3,EMCN,EMP1,FABP4,FASN,FCER1G,FGG,FMO1,FRZB,G0S2,GBP2,GFPT2,GJA1,GSTM2,HK3,HMOX1,HP,IL13RA2,IL17RB,IL7,INPP5D,IRF1,ITGAM,JAG1,JUNB,KLF4,LBP,LCN2,LGALS3,LRRC8C,LXN,MAP2K6,MCAM,NCF1,NCF2,NLRP3,NR4A1,NRARP,OLFML2B,OLR1,ORM1…
E2F1	27.386	transcription regulator	Activated	6.031	5.13e-34	ATAD2,AURKA,AURKB,BIRC5,BRCA1,BUB3,CBX5,CBX7,CCNA2,CCNB1,CCND1,CCNE1,CCNE2,CCNF,CCT2,CDC20,CDC25A,CDC25B,CDC45,CDC6,CDCA4,CDK1,CDK2,CDKN1A,CDKN2C,Cdkn3,CEBPA,CHEK1,CHEK2,CITED2,CSE1L,DNMT1,DUT,E2F1,ECT2,EXOSC9,EZH2,FANCD2,FAS,FBXO5,FEN1,FOXM1,GINS1,GMNN,HLTF,HMGN1,Hmgn2 (includes others),HN1,INMT,KIAA0101,KIF23,KRT14,MAD2L1,MCM10,MCM2,MCM3,MCM4,MCM5,MCM6,MCM7,MDC1,MLH1,MYBL2,MYC,MYCN,NDC80,NUSAP1…	IFNG		cytokine	Activated	5.078	2.25e-22	ACLY,ADORA2A,ALOX5AP,ASS1,BAK1,BST1,C5AR1,CD38,CD44,CD5L,CEBPA,CEBPD,CHST7,CLEC7A,CLIP2,COL5A2,CP,CREM,CSF1,CTSK,CXCL2,CYP2E1,DAPK1,F2R,FASN,FCER1G,FCGR2A,FCGR3A/FCGR3B,FGG,FGL2,FHL2,GAS6,GBP2,GBP5,GJA1,GNG2,GPT,HCK,HMOX1,Ifi47,IL17RB,IL7,IRF1,ITGAM,JAG1,JAK3,JUNB,KLF4,LCN2,LGALS3,Ly6a (includes others),NAPSA,NCALD,NCF2,NLRP3,PBK,PCDH17,PIM1,PLA2G16,PLA2G7,PLEK,PTAFR,RAC2,S100A8,S100A9,SEMA4A,SER…
RABL6		other	Activated	5.925	1.42e-33	AURKB,BTG2,BUB1,CCNA2,CCNB1,CCNE2,CDC25A,CDC25C,CDK2,CENPF,CHEK1,CHEK2,DUT,EZH2,FEN1,H2AFX,HMMR,KIF23,MAD2L1,MCM10,MCM2,MCM5,MCM7,MELK,MYC,NDC80,PBK,PLK1,POLD1,POLE2,PRC1,RAD54B,RFC3,SERPINH1,TOP2A,TPX2,TTK,UBE2C,VRK1	TP53		transcription regulator	Activated	2.365	1.6e-21	ACLY,ADA,ADRB2,AKAP12,ANXA2,ANXA3,ASF1B,ASS1,BAK1,BMX,BOK,C9,CCDC80,CD44,CDK1,CEBPA,CEP55,CGREF1,COL5A2,CP,CSF1,CSF3R,CTSK,DAPK1,DLX1,DUSP6,EMILIN1,EXO1,F2R,FABP3,FABP4,FASN,FHL2,FMO1,GAS6,GATM,GTSE1,HMOX1,IL7,JUNB,KIAA0101,KIF23,KLF4,LGALS3,Ly6a (includes others),MAP2K6,MCAM,ME1,ME2,MKI67,MMP23B,MOCOS,NCF1,NCK2,NDRG1,NOL3,NRARP,NUSAP1,ORM1,PBK,PFKP,PIM1,PLA2G16,PPIC,PRKCB,PTGS1,PTPRE,PTPRO,PTTG1…
E2f		group	Activated	4.355	1.54e-29	BRCA1,CBX5,CCNA1,CCNA2,CCNB1,CCNE1,CDC25A,CDC25C,CDC45,CDC6,CDC7,CDK1,CDK2,DUOX2,E2F1,EXOSC8,FANCD2,GMNN,GOLT1B,HNRNPA1,KNTC1,LIG1,MAD2L1,MCM10,MCM2,MCM3,MCM4,MCM5,MCM6,MYBL2,MYC,MYCN,NASP,NUSAP1,ORC1,PCNA,POLA2,PRR11,RAD51,RECQL,RPA3,RRM2,SERPINE1,SKA2,TPX2,TTK,TYMS,UBE2C	IL6		cytokine	Activated	4.967	6.78e-20	ADAMTS4,BAK1,C5AR1,CD38,CD44,CDK1,CEBPA,CEBPD,CIB2,CP,CSF1,CSF3R,CTSK,CXCL2,CYP2E1,DUSP6,EXO1,FGA,FGB,FGG,FGL1,FLI1,GBP2,HMOX1,HP,HPX,IL7,IRF1,ITGAM,JUNB,KIAA0101,LBP,LCN2,LY86,MKI67,Mt1m/Mt2A,NCF2,ORM1,PIM1,PTTG1,S100A9,SEMA4A,SERPINA3,SLC7A7,Slco1a4,SOCS3,SPI1,TBXAS1,TIMP1,TK1,TLR1,TLR2,TLR4,TNFRSF11B,TNFRSF1B,UBE2C,VIM
E2F3		transcription regulator	Activated	4.699	1.24e-27	BIRC5,CCNA1,CCNA2,CCNB1,CCND1,CCNE1,CDC25A,CDC45,CDC6,CDCA3,CDCA4,CDK1,CDK2,CDKN1A,E2F1,EZH2,FBXO5,FST,KIAA0101,LBR,MAD2L1,MCM10,MCM2,MCM3,MCM4,MCM5,MCM6,MCM7,MLH1,MYBL2,MYC,MYCN,NUCKS1,ORC1,PCNA,PLK1,POLA2,PTN,PTTG1,RAD51,RRM1,RRM2,S100A8,SERPINE1,SERPINH1,THBD,TK1,TMPO,TPX2,UBE2C	IL1B		cytokine	Activated	5.381	4.93e-19	ADAMTS4,ADRB2,ASS1,CD44,CEBPA,CEBPD,CLIP2,CP,CREM,CSF1,CXCL2,CYP2E1,ELF3,FGB,FGG,G0S2,GAS6,GBP2,GJA1,HMOX1,HP,Ifi47,IL7,IRF1,ITGAM,JUNB,LBP,LCN2,MAP2K6,Mecom,NR4A1,OLR1,ORM1,PFKP,PIM1,PLA2G4A,PLSCR1,PTGS1,RAC2,S100A8,S100A9,SAA2-SAA4,SERPINA3,SERPINB9,SERPINH1,SLC25A4,Slco1a4,Slfn2,SOCS3,SPARC,THBD,TIMP1,TIMP2,TK1,TLR2,TLR4,TNFRSF11B,TNFRSF1B,TNFRSF9,TREM1,TREM3,VIM
TBX2		transcription regulator	Activated	5.422	1.85e-26	ASF1B,AURKA,AURKB,BUB1,CCNA2,CCNB1,CDC6,CDCA3,CDCA5,CDK1,CDKN1A,CDKN2C,CDT1,CHAF1B,CHEK1,CKAP2,DBP,DNMT1,E2F1,E2F7,EZH2,FOXM1,HAUS1,LIG1,MAD2L1,MCM2,MCM4,MCM5,MCM6,MCM7,MXD3,PKMYT1,PLK1,PRC1,PRIM2,SMC2	IL4		cytokine	Activated	2.21	8.37e-19	ALOX5AP,ANXA2,APOLD1,ASS1,C5AR1,CAPG,CBX3,CD38,CD44,CDK1,CHST7,CLEC7A,CSF1,CSF3R,CTSK,CXCL2,CYP2E1,F2R,FABP4,FCER1G,FCGR2A,FCGR3A/FCGR3B,GATM,GBE1,GBP2,GJA1,GNA15,GPT,HCK,HCLS1,IL13RA2,IL17RB,IRF1,JAG1,JAK3,JUNB,LGALS3,LRRC8C,MARCO,NDRG1,PFKP,PIM1,PKP3,PLSCR1,S100A8,S100A9,SEMA4A,SERPINB6,SKA1,SOCS3,TFEC,THBD,TIMP1,TIMP2,TLR2,TLR4,TNFRSF11B,TNFRSF9,VIM
EP400		other	Activated	3.741	3.97e-24	CCNA2,CCNF,CDC20,CDC25A,CDC6,CDCA3,CDKN1A,CENPF,E2F1,E2F7,FBXO5,FOXM1,H2AFZ,INCENP,MCM3,MCM4,MYBL2,PCNA,PLK1,PPARG,PSRC1,RCC1,SKA1,SKP2,SUV39H2,UHRF1	TGFB1		growth factor	Activated	4.396	2.99e-17	ABCG1,ACLY,ADAMTS2,ADAMTS4,ALOX5AP,ANKRD1,ANXA2,ASS1,C5AR1,CD44,CDK1,CEBPA,COL8A1,COTL1,CSF1,CTSK,CXCL2,DAPK1,ELF3,ELK3,EMILIN1,ESAM,F2R,FBLN5,FCER1G,FCGR3A/FCGR3B,FLI1,FLNA,FXYD5,FXYD6,GATM,GBP2,GCNT1,GFPT2,GJA1,GNG2,GPT,GUCY2C,HMOX1,IL13RA2,IL17RB,IMPDH1,INPP5D,IRF1,ITGAM,JAG1,JUNB,KDELR3,KLF4,LCN2,LGALS3,LPAR1,Ly6a (includes others),MKI67,NCF1,NCF2,NLRP3,NR4A1,OLR1,PIK3CD,PIM1,PLA1A,PLA2G4A,PL…
HGF		growth factor	Activated	5.928	4.16e-24	A2M,ACTA2,AURKA,AURKB,BIRC5,BUB1,CCND1,CCNE2,CCNF,CCNG1,CDC20,CDC25A,CDC25B,CDC25C,CDC45,CDC6,CDK1,CDK2,CDKN1A,CDKN2C,CENPF,CNTFR,COL4A1,CSE1L,CXCL2,DTYMK,DUSP6,DYNLL1,EBP,FAM3C,FEN1,FLNA,FOXM1,GAB1,GMNN,GPSM2,HMMR,ID1,INSIG1,ITGB3BP,KIF11,KIF15,KIF20B,KIF2C,L1CAM,LCN2,MAD2L1,MCM2,MCM5,MELK,MEOX2,MKI67,MYC,NDC80,NRG1,PCNA,PHLDA1,PHLDA2,PIM1,PKMYT1,PLAUR,PLK1,PLK4,PMCH,PRC1,PSMC3IP,PTAFR,PTTG1,RAR…	PDGF BB		complex	Activated	3.172	1.78e-16	ADRB2,AKAP12,CD44,CDK1,CEBPD,CP,CSF1,CXCL2,DUSP6,FASN,FBLN5,FHL2,FLNA,FMO1,FRZB,FXYD5,GBP2,GFPT2,GJA1,HMOX1,JUNB,LBP,LGALS3,NR4A1,OLR1,PCOLCE,PIM1,RGS2,SERPINA3,SLC7A7,SLCO1A2,SOCS3,SPI1,THBD,TIMP1
Vegf		group	Activated	4.862	3.76e-22	A2M,ACTA2,AURKA,AURKB,BIRC5,BUB1,CCNE2,CCNF,CDC20,CDC25A,CDC25B,CDC25C,CDC45,CDC6,CDK1,CDK2,CDKN2C,CENPF,CNTFR,CSE1L,CXCL11,CXCL12,DLL4,DTYMK,DUSP6,EBP,EFNA1,ENPP2,FAS,FLNA,FOXM1,FST,GAB1,GMNN,GPSM2,HERPUD1,HMMR,ID1,IHH,INSIG1,ITGB3BP,KIF11,KIF15,KIF20B,KIF2C,LCN2,LPAR1,MAD2L1,MCM2,MCM5,MELK,MEOX2,MKI67,MYC,MYCN,NDC80,NLRP12,NRG1,PC,PHLDA1,PHLDA2,PKMYT1,PLAUR,PLK1,PLK4,PMCH,PRC1,PSMC3IP,RCC1,RGS2…	STAT3		transcription regulator	Activated	4.294	9.81e-15	APOA4,BAK1,C5AR1,CDK1,CEBPA,CEBPD,CXCL2,FASN,FCER1G,FGA,FGB,FGG,FGL2,GBP2,GBP5,GJA1,HMOX1,HP,IL13RA2,IL7,IRF1,ITGAM,JAG1,JUNB,KLF4,LBP,LDHB,NDRG1,PIM1,PLA2G4A,PLSCR1,PTAFR,RALGDS,S100A9,SERPINA3,SERPINB9,Slfn2,SOCS3,THBD,TIMP1,TNFRSF1B,VIM
E2F2		transcription regulator	Activated	3.108	6.85e-22	BIRC5,CCNA2,CCNB1,CCND1,CCNE1,CDC25A,CDC45,CDC6,CDCA4,CDK1,CDKN1A,CDKN2C,E2F1,EZH2,MCM10,MCM2,MCM3,MCM4,MCM5,MCM6,MCM7,MLH1,MYBL2,MYC,MYCN,ORC1,PCNA,RAD51,RRM2,SERPINE1	CSF2		cytokine	Activated	4.441	4.78e-14	ABCG1,ADA,ALOX5AP,C5AR1,CD38,CDK1,CLEC7A,COL8A1,CSF1,CXCL2,DUSP6,EFEMP2,EXO1,F2R,INPP5D,ITGAM,LOC100909593/RT1-DMa,LOC100909630/RT1-DMb,MARCO,MKI67,NLRP3,NR4A1,NUSAP1,PIM1,SERPINB9,SKA1,Slfn2,SOCS3,SPAG5,SPI1,TLR1,TLR2,TLR4,TNFRSF1B,TNFRSF9,TREM1,UBE2C,UPP1
CSF2		cytokine	Activated	6.501	4.07e-21	AURKA,BIRC5,BUB1,C4A/C4B,CCNA2,CCNB1,CCND1,CCNF,CD74,CD83,CDC20,CDCA2,CDCA3,CDCA5,CDCA8,CDK1,CDKN1A,CDKN2C,CHAF1B,CHTF18,COL8A1,CSF1R,CXCL2,Cxcl9,DUSP6,E2F7,ERCC6L,EXO1,FANCA,FAS,FBXO5,FIGNL1,FOXM1,HAUS8,HCAR2,HJURP,HLA-DQB1,IL15,IL16,KIF11,KNTC1,MCM3,MCM5,MCM6,MKI67,MLH1,MNS1,MYC,NUSAP1,ODC1,PDE1B,PHGDH,PIM1,PLK1,POLD1,POLE,PPARG,PRC1,RAD51,RBM3,RECQL4,REG3A,RRM2,SKA1,SKA3,SMC2,SOCS2,SPAG5,SPC25…	CSF3		cytokine	Activated	2.706	3.35e-13	CAPG,CD300LD,CD44,CEBPA,CSF3R,DUSP6,FGB,GJA1,HMOX1,IL7,ITGAM,JAK3,LBP,LCN2,Ly6a (includes others),PIM1,PLSCR1,PRKCB,SOCS3,SPI1,TLR2,TLR4,TNFRSF1B
FOXM1	21.177	transcription regulator	Activated	5.484	1.16e-20	AURKB,BIRC5,CCNA1,CCNA2,CCNB1,CCND1,CCNE1,CCNE2,CCNF,CDC20,CDC25A,CDC25B,CDC25C,CDCA2,CDCA8,CDK1,CDK2,CDKN1A,CENPA,CENPF,CKS2,CXCL12,FOXM1,GTSE1,IPO7,KIF20A,MCM8,MKI67,MYC,PCNA,PLAUR,PLK1,PLK4,PRC1,SKP2,STMN1,TOP2A,VCAN	CEBPA	-2.292	transcription regulator	Activated	2.55	6.33e-13	ACLY,AKAP12,ALOX5AP,APOA4,ASS1,CEBPA,CEBPD,CKAP4,CSF1,CSF3R,CTSK,EMCN,FABP4,FASN,G0S2,GJA1,HMOX1,HP,ITGAM,JUNB,LCN2,Ly6a (includes others),OLR1,PPP1R3C,PTAFR,PTGS1,PTPRE,RAB31,RGS2,S100A8,S100A9,SOCS3,SPI1,TBXAS1,THBD
TGFB1		growth factor	Activated	2.834	1.46e-20	ABI2,Acot1,ACTA2,ACTC1,ACVRL1,ADAMTS2,ADAMTS4,ADORA1,ADRA2A,ALDH18A1,ALDH2,APOE,Apon,AQP1,ASGR2,ASPM,ASS1,B2M,BARD1,BDH1,BIRC5,BMF,BNIP3L,BUB1,CAMK2N1,CAND2,CAT,CCDC28A,CCNA2,CCNB1,CCND1,CCNE1,CCNE2,CCT2,CCT6A,CD83,CDC20,CDC25A,CDC25C,CDC7,CDK1,CDK2,CDKN1A,CDKN2C,CDT1,CEBPA,CENPA,CENPF,CITED2,CKS2,COL4A1,COL8A1,CSF1R,CSRP2,CXCL12,CXCL2,DDIT4,DDR2,DNMT1,DYNLL1,E2F1,ESPL1,FAM3C,FAS,FETUB,FLNA,FUBP1…	SP1		transcription regulator	Activated	3.21	6.4e-13	ADA,ADCY4,AFAP1L1,AKAP12,ASS1,CDK1,CEBPA,CEBPD,COL8A1,CREM,F2R,FASN,FES,FLNA,GJA1,HMOX1,HPSE,HSD11B2,IRF1,ITGAM,KLF4,KRT4,NCF2,NDRG1,PIM1,PKM,PLA2G4A,PRKCB,PTGS1,PTTG1,Rhox5,SLC11A1,SLC25A4,SPARC,THBD,TIMP1,TIMP2,TLR2,TSPO,VIM
MITF		transcription regulator	Activated	5.181	8.38e-20	ACSL1,APOE,AURKB,BRCA1,CCNB1,CCNF,CDC25B,CDCA3,CDCA8,CDK2,CDT1,CENPF,CENPM,CEP55,CHTF18,CREM,DSN1,ECT2,EME1,ESPL1,FANCA,FMOD,HAUS8,HPGD,KIF20A,KIFC1,LIG1,MCM2,MCM4,MCM5,MCM6,MDC1,MGAT4B,NCAPD3,NUF2,ORC6,PIF1,PLA1A,PLK1,POLD1,POLE2,PSMC3IP,RECQL4,RFC5,RPA3,SERPINE1,SERPINF1,SLC19A2,SPAG5,SPC25,TACC3,TPX2,UBE2C	IL2		cytokine	Activated	3.119	1.93e-12	CD38,CD44,CEBPA,CLSPN,CMKLR1,CSF1,CYTH4,DAPK1,DUSP6,EMP1,EPHA4,FCER1G,FCGR3A/FCGR3B,FGL2,GCNT1,HCK,IL17RB,IRF1,JAK3,Ly6a (includes others),MAP2K6,NDRG1,PIM1,PLAC8,RFTN1,RGS2,RHOC,S100A8,SERPINB9,SIPA1,SOCS3,TIMP1,TLR2,TNFRSF11B,TNFRSF1B,TNFRSF21,TNFRSF9,UGP2,UPP1,VIM
PTGER2		g-protein coupled receptor	Activated	4.359	1.33e-18	ASPM,AURKA,BRCA1,CCNA2,CENPF,CEP55,CFP,CKS2,CLEC4D,CSF1R,ECT2,H2AFX,KIF11,KIF15,KIF18B,KIF20A,KIF2C,MASTL,MELK,MKI67,NUF2,NUSAP1,PBK,PILRB,PIM1,PLK1,PRC1,SERPINE1,SPAG5,TNFAIP6,TPX2,TREM1,TROAP,TTK	SPI1	2.322	transcription regulator	Activated	2.515	3.17e-12	BTK,CDK1,CEBPA,CSF1,CSF3R,CTSK,DUSP6,FCER1G,FES,FLI1,HK3,ITGAM,KLF4,NCF1,NCF2,NCF4,P2RY10,SPI1,TFEC,TK1,TLR2,TLR4,TREM1,VIM
IL6		cytokine	Activated	2.681	2.04e-17	A2M,ACVRL1,ADAMTS4,ALAS1,ANG,APOE,BIRC5,BTG2,BUB1,BUB3,CCNA1,CCNA2,CCNB1,CCND1,CCNE1,CD74,CD83,CDC20,CDC25C,CDC45,CDC6,CDK1,CDK2,CDKN1A,CEBPA,CENPA,CES1,CES2,CHEK1,CXCL2,Cxcl9,CYP2C9,CYTIP,DIO1,DNMT1,DUSP6,E2F1,EGFR,ENPP2,EXO1,EZH2,F12,FAS,FOXM1,G6PC,GADD45A,GALE,GINS1,HLA-DQA1,HLA-DRB5,HPGD,ID1,IL15,KIAA0101,KIF11,KIF2C,KIFC1,KRT14,LCN2,LIG1,MAD2L1,MCM3,MKI67,MYBL2,MYC,ORM1,PCNA,PIM1,PLG,PLK4,PO…	OSM		cytokine	Activated	4.11	7.4e-12	ABCG1,ADAMTS4,ANXA2,ANXA3,AQP7,BAK1,CBX3,CEBPA,CEBPD,COL8A1,CRY1,CXCL2,DAPK1,FASN,FGA,FGB,GBP2,HMOX1,HP,HSD11B2,IL7,IRF1,JAG1,JUNB,LBP,LCN2,P2RY10,PLA2G4A,RAB31,S100A8,S100A9,SERPINA3,SLC16A6,SLC7A8,SOCS3,TIMP1,TLR2,TNFRSF11B
MYC	3.403	transcription regulator	Activated	4.657	4.12e-17	AHCY,ALDH18A1,AQP1,ARL6IP1,ASS1,AURKB,BIRC5,BRCA1,BUB1,CAMK2N1,CCNA2,CCNB1,CCND1,CCNE1,CCNE2,CD19,CDC20,CDC25A,CDC25B,CDC25C,CDCA7,CDK1,CDK2,CDKN1A,CEBPA,CHEK1,CKS2,Clec2d (includes others),COL4A1,COL8A1,CSRP2,CYP2C9,DCTPP1,DDIT4,DNMT1,DNPH1,DUSP6,E2F1,EXOSC8,EZH2,FABP2,FAS,FLNA,FMOD,FOXM1,FXYD1,G6PC,GADD45A,GCLC,GLS2,GPT,H2AFZ,HLA-E,Hmgn2 (includes others),HNRNPA1,HSP90AA1,HSPA14,ID1,IDH2,IPO7,I…	Vegf		group	Activated	3.656	1.6e-11	ADORA2A,AKAP12,ALOX5AP,BAG2,C1QTNF1,CD44,CDK1,CHST7,CRY1,DUSP6,EMCN,EMP1,EPHA4,FABP4,FLNA,GRK5,HMOX1,HOPX,HPSE,IRF1,LCN2,LPAR1,MKI67,NPL,NR4A1,NRARP,NRG1,PRKCB,RGS2,SOCS3,THBD,TIMP1,TNFRSF11B,TNFRSF9,UBE2C,VIM
ERBB2		kinase	Activated	2.547	1.89e-16	ACTA2,ALAS1,ALDOC,ANG,ASPM,AURKA,BARD1,BIRC5,BTG2,BUB1,CCNA2,CCNB1,CCND1,CCNE1,CCNE2,CDC20,CDC25A,CDC25C,CDK1,CDKN1A,CDKN2C,CDT1,CENPA,CENPF,CES1,CHCHD10,CHEK1,CHRNE,CKS2,COL4A1,CSF1R,CXCL12,Cxcl9,CYP2J2,CYP4B1,DPEP1,DUSP6,EBP,EGFR,EHHADH,ESPL1,FEN1,GINS1,GSTZ1,ID1,KIFC3,LCN2,MFNG,MKI67,MKNK2,MPHOSPH9,MXD3,MYBL1,MYBL2,MYC,MYCN,NDC80,NRG1,PCNA,PHLDA2,PINK1,PLAUR,POLD1,POLE2,PPARG,PRC1,RAD51AP1,RAD…	NOS2		enzyme	Activated	2.955	1.71e-11	CD44,CP,CSF3R,CXCL2,CYP2E1,FABP4,FASN,GJA1,GPT,HMOX1,KRT4,LCN2,LPAR1,PLSCR1,PTGS1,S100A8,SERPINA3,SERPINH1,Slfn2,TIMP1,TLR4,TYROBP
ESR1		ligand-dependent nuclear receptor	Activated	5.203	3.46e-12	ABI2,ACTC1,ADORA1,AP1S3,APOE,AQP1,AQP3,ASPM,ASS1,AURKA,BIRC5,BRCA1,BRCA2,BUB1,BUB3,CASC5,CCNA2,CCNB1,CCND1,CCNE1,CCNG1,CCP110,CD83,CDCA8,CDK1,CDK2,CDK5RAP2,CDKN1A,CEBPA,CENPA,CENPF,CENPK,CENPL,CENPM,CENPN,CENPQ,CHEK1,CHEK2,CLDN8,CLSPN,COL8A1,CSAD,CXCL12,DDIT4,E2F1,EFNA1,EGFR,ENPP2,F12,FAS,FKBP4,FLNA,FOXM1,FST,GPSM2,GSN,GSTA5,HDAC11,HDGFRP3,HLA-E,HSD3B2,HSP90AA1,ICA1,ID1,IMPDH2,INCENP,IPO7,KCNMA1,…	AGT		growth factor	Activated	2.993	2.32e-10	ANXA3,BOK,CD44,CDK1,CGREF1,CP,CREM,CXCL2,Cyp2c44,CYP2E1,CYP2J2,FASN,GJA1,GRK5,Gstm6,HMOX1,JAG1,NCALD,NCF1,NCF2,NDRG1,NR4A1,NRG1,OLR1,PPP1R3C,PTGS1,RGS2,SLC8A1,SOCS3,THBD,TIMP1,TNFRSF1B
TP63		transcription regulator	Activated	2.38	3.33e-11	ABI2,BRCA1,CA4,CCNA2,CCNB1,CCND1,CCNE1,CCNG1,CDC25C,CDK1,CDKN1A,CITED2,CKS2,COL4A1,DDIT4,DNMT1,DUSP6,EGFR,FANCA,FAS,FST,FUBP1,FUT1,GADD45A,GLS2,ID1,IHH,KCNK1,KHK,KIF23,KRT14,L1CAM,MAD2L1,MAFF,MCM10,MDC1,MLH1,MYC,PAX9,PCNA,PKLR,POLD2,RAD51,RBBP8,RCC1,RPA1,S100A8,SERPINE1,SERPINF1,TAGLN,VILL,WEE1	NFkB (complex)		complex	Activated	4.197	2.77e-10	ABCG1,ANKRD1,BAK1,CD44,CEBPD,CGREF1,CLIP2,CREM,CSF1,CXCL2,ELF3,FGG,G0S2,GAS6,GBP2,GFPT2,GRK5,HMOX1,IL13RA2,IRF1,ITGAM,JAG1,JUNB,LCN2,NCF2,OLR1,RFTN1,SERPINA3,SLC2A5,SOCS3,TFEC,TIMP1,TIMP2,TLR2,TLR4,TNFRSF11B,TNFRSF9,VIM
POR		enzyme	Activated	2.168	5.7e-11	Acot1,ACSL1,ACTG1,ALDH1A1,BDH1,C11orf54,CD74,CSAD,CYP2C18,EHHADH,ETHE1,FABP2,FDFT1,FGF1,FLVCR2,GSTA3,GSTA5,GSTM1,HLA-DQA1,HLA-DQB1,HLA-DRB5,HMGCS1,HSD17B10,INSIG1,LGALSL,MAP3K6,NR0B2,PNPLA7,PPARG,SDS,Slco1a4,STARD4,TM7SF2,TUBB2B	LDL		complex	Activated	2.901	3.14e-10	ABCG1,APOBEC3B,CDK1,CLIP2,CREM,CTSK,CXCL2,CYP2J2,EMB,FABP4,G0S2,GAS6,HMOX1,MKI67,NCF1,NR4A1,OLR1,PTAFR,S100A8,SIPA1,SOCS3,TLR4,TNFAIP8L2
MED1		transcription regulator	Activated	2.578	1.25e-10	AURKA,AURKB,BIRC5,CCNB1,CCND1,CCNE1,CDC20,CDC6,CDK1,CDK2,CDKN1A,CEBPA,CENPA,CIDEA,DIO1,DTYMK,E2F1,EHHADH,FOXM1,GADD45A,LBR,MAD2L1,MYC,MYCN,ODC1,OLR1,PIM1,PLK1,PPARG,TBX21	TLR4	2.887	transmembrane receptor	Activated	3.352	3.18e-10	APOBEC3B,CD38,CD44,CEBPD,CERK,CERS5,CTSK,CXCL2,FGL2,GBP2,HMOX1,HPSE,Ifi47,IRF1,ITGAM,LCN2,MARCO,NR4A1,PLA1A,PLEK,RGS14,SOCS3,TLR2,TLR4,TNFAIP8L2,TREM1,TREM3,TSPO
CREB1		transcription regulator	Activated	2.736	3.24e-10	AKAP8L,ALAS1,ALOXE3,APOE,AURKA,BIRC5,BTG2,CCNA1,CCNA2,CCNB1,CCND1,CDCA8,CDKN1A,CGREF1,CREM,CRYM,CSRP2,CTNNA2,CXCL2,DKK2,EBP,FABP2,G6PC,GADD45A,GPR19,HERPUD1,HLA-DQB1,HLA-DRA,HMGCS1,HN1,HPGD,HSD11B1,ID1,KDELR3,LCN2,MCM5,MCM6,MKI67,MKNK2,MNS1,MYBL2,MYC,MYH10,NOS1,NREP,PCK1,PCNA,PNO1,PPARG,Pvr,RAD54L,RBMX,RGS2,SAT1,SLC6A1,SOCS2,SQSTM1,STMN1,SULT2B1,SYNJ2,TACR3,TAGLN2,TFRC,THOP1,Tpm4	IL1		group	Activated	4.209	6.36e-10	ADAMTS4,ADRB2,CEBPD,CLEC7A,CP,CSF1,ELF3,GJA1,HMOX1,HP,IL7,IRF1,ITGAM,MAP2K6,NRG1,ORM1,PLA2G4A,PTGS1,S100A9,SOCS3,SPARC,THBD,TIMP1,TLR2,TLR4,TNFRSF11B,TNFRSF1B
TNF		cytokine	Activated	2.075	5.11e-10	A2M,Abcb1b,ACADM,ACSL1,ACTA2,ADAMTS4,ADAMTS7,ADORA1,AKR1B10,ALDH2,AOC3,APOE,AQP1,AQP3,AQP7,ASS1,B2M,BCKDHA,BIRC5,BTG2,BTG3,C10orf10,CABP1,CAT,CCL22,Ccl27a,CCND1,CD83,CDC25C,CDC42EP5,CDK2,CDKN1A,CDKN2C,CDO1,CEBPA,CHRNE,CITED2,CREM,CSF1R,CTSF,CXCL11,CXCL12,CXCL2,Cxcl9,CYP27A1,CYTIP,DHRS3,DIO1,DLL4,DNMT1,DUSP6,E2F1,EFNA1,EGFR,ENPP2,FADS1,FAS,FST,GAB1,GADD45A,GCLC,GSTM2,HLA-DRA,HLA-E,Hmgn2 (includes …	TNFSF11		cytokine	Activated	2.165	1.15e-09	BST1,CD44,CEBPA,CTSK,FGR,FHL2,HCK,HCLS1,HMOX1,ITGAM,JUNB,PIM1,PTPRE,RALGDS,SERPINB9,SLC7A7,Slfn2,SOCS3,TLR2,TLR4,TNFRSF11B,TNFRSF1B,TSPAN13
HRAS		enzyme	Activated	3.056	2.56e-09	A2M,ACTG1,ADRA2A,AURKA,AURKB,B2M,BIRC5,BTG2,CALU,CCNA2,CCNB1,CCND1,CCNE1,CCNG1,CD81,CD96,CDC25A,CDK1,CDK2,CDKN1A,CGREF1,COL4A1,CSRP2,CXCL12,CXCL2,DNMT1,DUSP6,E2F1,EGFR,FAM167A,FAM213A,FAS,FDFT1,FLNA,GSN,HSP90AA1,LRR1,MGME1,MTHFD1L,MYC,MYCN,MYH10,NOP58,NUCKS1,PAFAH1B3,PCK1,PCNA,PDIA5,PLAUR,PLK1,PPIC,Pvr,RRM2,SERPINE1,SIVA1,SLC30A3,SMARCA2,TACC3,TAGLN,TGFB1I1,TK1,TOP2A,Tpm4,TYMP,VCAN	IKBKB		kinase	Activated	3.031	1.69e-09	ANKRD1,CD44,CEBPD,CP,CSF1,CTSK,CXCL2,DUSP6,FASN,GBP2,GRK5,HMOX1,IRF1,JUNB,KIF23,LCN2,PLA2G4A,Slfn2,SOCS3,TIMP2,TNFRSF11B,TNFRSF1B,TNFRSF9
NFYA		transcription regulator	Activated	2.401	5.36e-09	CAT,CCNB1,CDC25B,CDC25C,CDCA8,CDK1,CDKN1A,CHEK2,E2F1,F12,GADD45A,HLA-DQB1,HLA-DRA,MLH1,PKM,PTTG1,RRM2,THOP1,THRSP,TOP2A	CD38	3.115	enzyme	Activated	2.917	1.97e-09	ANXA2,ASS1,CD44,CKAP4,FGL2,GBE1,GBP2,LGALS3,LRRC8C,NDRG1,PFKP,PIM1,PKM,SEMA4A,SKA1,SOCS3,TUBB2B,VIM
TFDP1		transcription regulator	Activated	2.621	6.6e-09	CCNA1,CCND1,CCNE1,CDC6,CDK1,CDKN1A,CDKN2C,E2F1,MYBL2,MYC,MYCN,RANBP1,STMN1	IL1A		cytokine	Activated	3.457	2.49e-09	ADAMTS4,ADORA2A,APOD,CD44,CSF1,CTSK,CXCL2,CYP2E1,HMOX1,HSD11B2,LCN2,MCAM,ORM1,PLA2G4A,S100A8,S100A9,SERPINA3,SPARC,TK1,TLR2,TNFRSF11B
NTRK2		kinase	Activated	3.779	8.77e-08	CCNA2,CCND1,CCNE1,CCNE2,CDC6,CDCA3,CDCA5,CDCA8,CDK1,CDKN2C,E2F1,MCM5,MYC,PCNA,TNFSF10	HGF		growth factor	Activated	3.64	3.72e-09	ADORA2A,AKAP12,BAG2,CD44,CDK1,CRY1,CSF1,CTSK,CXCL2,DUSP6,ELF3,EMP1,EPHA4,FLNA,GRK5,HMOX1,LCN2,MKI67,NR4A1,NRG1,PIM1,PTAFR,PTGS1,PTTG1,RGS2,S100A9,SOCS3,TAGLN2,THBD,TIMP1,UBE2C,VIM
MYBL2	41.074	transcription regulator	Activated	2.111	8.91e-08	BIRC5,CCNA1,CCNA2,CCNB1,CCND1,CDC25B,CDK1,CDK2,CEBPA,ID1,MYBL2,MYC,TOP2A	MYD88		other	Activated	4.12	7.01e-09	APOBEC3B,CD38,CD44,CEBPD,CTSK,CXCL2,GPT,HMOX1,HP,INPP5D,IRF1,JAG1,LPAR1,MARCO,MKI67,OLR1,PLA2G4A,S100A8,SOCS3,TFEC,TIMP1,TLR2
SMOC2		other	Activated	2.449	1.33e-07	AURKB,CCNB1,CDK1,CENPF,MCM10,MCM4	EGF		growth factor	Activated	3.133	1.51e-08	ADA,BAK1,CD44,CDK1,CEBPD,CREM,CXCL2,DUSP6,ELF3,FASN,GJA1,HMOX1,ITGAM,JUNB,LCN2,NCF1,NR4A1,PBK,PLSCR1,PTGS1,PTTG1,S100A9,SCG2,SERPINA3,SOCS3,SPARC,SPI1,SYT3,TIMP1,TNFRSF9,VIM
EIF4E		translation regulator	Activated	3.155	1.65e-07	BIRC5,CCND1,CDK2,CDKN1A,CDT1,CEBPA,CKS2,DGUOK,EGFR,INSIG1,LSM2,MYC,NCK2,NHP2,ODC1,PCNA,PIM1,PLAUR,PRPS1,SASS6,SIVA1,SKP2,SNRPA,UBE2C	TLR3		transmembrane receptor	Activated	3.342	1.6e-08	ADAMTS4,BAK1,CD38,CTSK,CXCL2,GBP2,HMOX1,Ifi47,IRF1,JUNB,LCN2,NR4A1,PIK3CD,S100A8,SERPINB9,SOCS3,TIMP1,TLR4,TNFAIP8L2,TNFRSF1B,TREM1
S100A9	3.424	other	Activated	2.901	2.4e-07	A2M,ADAMTS4,ALDH1A1,BMF,CCND1,CCNE2,CXCL14,DDIT4,EFNA1,ENPP2,FAS,FXYD1,Hells/LOC100911660,KCNMA1,LOC102724788/PRODH,MYH1,NRG1,OLR1,PHLDA1,PIK3IP1,S100A8,S100A9,SCUBE1,TNFRSF9,VCAN,WISP2	IL17A		cytokine	Activated	2.174	2.92e-08	CEBPD,COTL1,CTSK,CXCL2,DLX1,FMO1,GBP2,JAG1,LCN2,S100A8,S100A9,SOCS3,STEAP4,THBD,TIMP1,TIMP2,TLR2,TLR4,TNFRSF11B
PDGF BB		complex	Activated	2.162	2.48e-07	Abcb1b,ACTA2,AKR7A2,BRCA1,CCND1,CCNE1,CDK1,CDK2,CDKN1A,CDO1,CSF1R,CSRP2,CXCL2,DUSP6,EGFR,FLNA,GADD45A,HLA-E,HMGCS1,MYBL2,MYC,MYH1,ODC1,OLR1,Omd,PCNA,PHLDA1,PIM1,PPARG,Pvr,RFC5,RGS2,SAT1,SERPINE1,SLCO1A2,SRSF7,TAGLN,THBD,TNFRSF12A,VCAN	NFKBIA		transcription regulator	Activated	2.374	4.43e-08	ANKRD1,BOK,CEBPD,COL5A2,CP,CSF1,CXCL2,DUSP6,FHL2,GBP2,GRK5,HMOX1,HPSE,IRF1,JUNB,LCN2,NR4A1,PIM1,S100A8,S100A9,Slfn2,SOCS3,TIMP1,TIMP2,TLR2,TLR4,TNFRSF11B,TNFRSF1B
KLF5		transcription regulator	Activated	3.146	4.67e-07	ACADM,ACTA2,BIRC5,CCND1,CDK1,CDKN1A,CDT1,CGREF1,FAM110A,MYC,PCNA,PPARG,S100A9,TAGLN	SMARCA4		transcription regulator	Activated	4.061	5.92e-08	ARHGAP30,ARHGDIB,BAK1,CD44,CNTN1,COTL1,CP,CSF1,DUSP6,EFNB1,EPHA4,FABP4,FAM167A,FBLIM1,FCGR2A,FGG,FHL2,HCLS1,IRF1,KIFC3,LGALS3,NCALD,NRIP3,RAC2,RGS2,SERPINH1,SLC11A1,SOX17,TIMP2,TLR2,TNFRSF9,TREM1,TSPAN13
EIF4G1		translation regulator	Activated	3	7.45e-07	BIRC5,BRCA1,BRCA2,CHEK1,GADD45A,RAD51,RFC2,RFC4,RFC5	LIF		cytokine	Activated	2.803	7.8e-08	CEBPD,CXCL2,ELF3,FGB,FGG,GPT,HPSE,IL34,IL7,IRF1,JUNB,KNG1,LBP,PIM1,SERPINA3,SOCS3,TIMP1,TNFRSF11B
S100A8	7.244	other	Activated	2.294	9.03e-07	A2M,ADAMTS4,ALDH1A1,BMF,CCND1,CCNE2,CXCL14,CXCL2,Cxcl9,DDIT4,EFNA1,ENPP2,FAS,FXYD1,Hells/LOC100911660,KCNMA1,LOC102724788/PRODH,MYH1,NRG1,OLR1,PHLDA1,PIK3IP1,S100A8,SCUBE1,VCAN,WISP2	Cg		complex	Activated	3.171	1.41e-07	CEBPA,CEBPD,CREM,DUSP6,ELK3,EMB,EMCN,EMP1,FABP4,FGL2,G0S2,GJA1,HPSE,HSD11B2,IL13RA2,KLF4,MCAM,NR4A1,PTGS1,RGS2,STEAP1,TIMP1,TSPAN13,UPP1
Cg		complex	Activated	3.232	1.17e-06	Abcb1b,ACSL1,ACTA2,AKR1B10,Akr1b7,B2M,BARD1,BHMT,BTG2,BTG3,CCNE2,CDC6,CDKN1A,CEBPA,CREM,DUSP6,ELAVL2,ENPP2,EPHA3,FAS,FJX1,FST,G6PC,HLA-DQA1,HPGD,HSD11B1,HSD3B2,KCNJ3,KHK,MCM10,PCNA,PHLDA1,PLAUR,PPARG,RECQL,RGS2,SCUBE1,STEAP1,TNFAIP6,TNFRSF12A,VCAN	APP		other	Activated	3.456	1.67e-07	ABCG1,ADAMTS4,CD44,CD5L,CDK1,CLIC1,CP,CSF1,CXCL2,DBN1,DPYSL2,FABP3,FCGR2A,FLNA,GBP2,GNG2,HAP1,HMOX1,Ifi47,IL13RA2,IRF1,ITGAM,JUNB,LBP,LDHB,LGALS3,Ly6a (includes others),NCF1,OLR1,PFKP,PKM,PKP3,PRKCB,S100A8,SOCS3,TLR2,TLR4,TUBA4A,TUBB2B,TUBB4B,TUBB6
KRAS		enzyme	Activated	2.685	2.09e-06	AKR1B10,B2M,BDH1,BIRC5,CCND1,CCP110,CD74,CDKN1A,CDT1,COL4A1,DNMT1,DUSP6,E2F1,EFNA1,EGFR,FAH,FAS,GADD45A,GCLC,GMNN,GSN,ID1,IGF2BP2,IP6K2,ITM2A,ITM2B,MYC,MYCN,NRN1,PALD1,PIM1,PLA1A,PPARG,PRC1,Pvr,RHOC,RNASE4,SQSTM1,TNFRSF11B,TOP2A,VCAN	CSF1	2.224	cytokine	Activated	2.284	2.75e-07	CEBPA,CSF1,CTSK,CXCL2,F2R,FCER1G,FCGR2A,FCGR3A/FCGR3B,FHL2,ITGAM,JUNB,MARCO,SPI1,TLR1,TLR2,TNFRSF1B
CYP1B1		enzyme	Activated	2.384	3.71e-06	CBX3,CCND1,CCNE1,ETHE1,GSTM2,GZMA,MCM4,RAD51,SKP2,SLC46A3,SOCS2,TNFSF10,WEE1	CEBPB		transcription regulator	Activated	3.749	4.06e-07	ALOX5AP,CEBPA,CEBPD,COL5A2,CP,CSF3R,CXCL2,CYP2E1,DAPK1,EMCN,FABP4,FHL2,HP,HPX,IL7,INMT,LBP,LCN2,ORM1,PLA2G4A,PTGS1,RAC2,SOCS3,UPP1,VIM
IGF1		growth factor	Activated	2.883	5.76e-06	A2M,ACSS2,ACTA2,ASGR2,BIRC5,BRCA1,C4A/C4B,CCNA2,CCNB1,CCND1,CCNE1,CCNG1,CDK1,CDK2,CDKN1A,DDIT4,DYRK1B,E2F1,H2AFX,HSD11B1,IL16,LCN2,MKI67,MYC,MYCN,NUPR1,ODC1,PBK,PCNA,PHLDA1,PIM1,PLAUR,PPARG,SERPINE1,SHBG,SRSF3,TGFBI,THRSP,TK1,TNFRSF11B,TNFRSF12A,TUBB3,WEE1	STAT1		transcription regulator	Activated	3.363	4.63e-07	APOBEC3B,CEBPD,CREM,CSF3R,CXCL2,CYP2E1,FCER1G,FGL2,GBP2,GBP5,Ifi47,IRF1,KLF4,LCN2,PCDH17,PIM1,SERPINA3,SLC8A1,Slfn2,SOCS3,TLR4
RARA		ligand-dependent nuclear receptor	Activated	2.472	1.06e-05	ACACB,ALDH1A1,ASPM,BIRC5,CASC5,CCNA1,CCNA2,CDK1,CDKN1A,CENPA,CENPF,CENPM,CENPN,E2F1,E2F7,F12,KIF23,MAD2L1,MAFB,MYC,MYCN,PBK,PCK1,PLK4,PTTG1,SFPQ,SLC10A1,SMC4,THBD,UBE2T,WHSC1,ZNF367	IL5		cytokine	Activated	3.579	8.72e-07	ANXA2,ASS1,CKAP4,CSF3R,DUSP6,FGL2,GBP2,ITGAM,LRRC8C,NDRG1,PFKP,PIM1,PKM,SEMA4A,SKA1,TLR1,TNFRSF9,TUBB2B,UPP1,VIM
EGF		growth factor	Activated	4.56	1.17e-05	ACOT2,AQP3,AURKA,AURKB,BIRC5,BRCA1,BTG2,CCNB1,CCND1,CCNE1,CDC25C,CDK1,CDKN1A,CKS2,CLDN8,CREM,CSF1R,CXCL14,CXCL2,DUSP6,E2F1,EGFR,FST,GADD45A,HMGCS1,HPGD,HSD3B2,ID1,IGFALS,LCN2,MAD2L1,MYC,MYCN,ODC1,PBK,PCNA,PHLDA2,PLAUR,PPARG,PTTG1,RRM1,RRM2,S100A9,SERPINE1,SYT3,TJP3,TNFRSF12A,TNFRSF9,VCAN	EP300		transcription regulator	Activated	2.18	9.99e-07	ADORA2A,AKAP12,AMPD1,CAPG,CEBPA,EPSTI1,FABP4,FASN,GNG2,HMOX1,HSD11B2,MKI67,MYO1F,NDRG1,NR4A1,OLR1,PKLR,PLA2G4A,PLA2G7,SOCS3,TBXAS1,TK1,TLR2,TNFAIP8L2,UBE2C
CCNK		kinase	Activated	2.916	1.47e-05	BRCA1,FANCD2,MDC1,POLA2,RFC4,RFC5,RPA2,TIMELESS,UBE2T	CXCL12		cytokine	Activated	3.215	1.23e-06	CD44,CTSK,CYP2C18,CYP2D6,FLNA,HCLS1,JUNB,Ly6a (includes others),NR4A1,RHOC,RPS6KA3,SOCS3,TIMP1,TNFRSF11B,TNFRSF1B,VIM
LIN28A		other	Activated	2.599	2.99e-05	CCND1,CDC20,CDC25A,CDK1,CDK2,CDKN1A,H2AFX	IL6ST		transmembrane receptor	Activated	2.236	1.86e-06	HP,HPX,IL7,IRF1,JUNB,ORM1,PIM1,SOCS3,TNFRSF1B
MET		kinase	Activated	2.043	4.04e-05	AQP3,AURKA,AURKB,BMF,CCND1,CDK1,CDKN1A,CITED2,GCLC,IL15,MAD2L1,MYC,NREP,PLK1,SH3BP5	P38 MAPK		group	Activated	2.972	2.29e-06	ASS1,CD44,CEBPA,CTSK,FABP4,FLNA,GJA1,HMOX1,HP,ITGAM,JUNB,KDELR3,KLF4,NR4A1,PLA2G4A,PLA2G7,SLC8A1,SOCS3,TIMP1,TIMP2,TLR2,TREM1
RAF1		kinase	Activated	2.016	4.66e-05	CCND1,CD74,CDC25A,CDC6,CDKN1A,DHRS3,DUSP6,E2F1,FAS,MCM8,MKI67,MYBL2,MYC,NOP56,PC,PCK1,PHLDA1,PHLDA2,PLAUR,RAN,RRM2,SELENBP1,SNRPD1,TOMM40,WISP2,YPEL5	Pro-inflammatory Cytokine		group	Activated	2.414	2.87e-06	ASS1,HMOX1,HP,LCN2,NR4A1,OLR1,SOCS3,TIMP1,TLR2
ANGPT2		growth factor	Activated	2.929	5.6e-05	CAT,CDKN1A,EGFR,FAS,FEN1,FKBP4,HMGCS1,HSP90AA1,OLR1,PDIA5,PHLDA1,POLD1,PROS1,RAD21,RBM14,RFC2,RFC4,RPA2,RPA3,SERPINE1,SERPING1,SOD3,TNFRSF12A,TUBB3	CHUK		kinase	Activated	3.332	3.33e-06	CEBPD,CP,CSF1,CXCL2,DUSP6,GBP2,HMOX1,JUNB,LCN2,PLA2G4A,PLSCR1,Slfn2,SOCS3,TK1,TNFRSF11B,TNFRSF1B
NFkB (complex)		complex	Activated	2.368	6.85e-05	A2M,ADRA2A,APOE,BEX1,BIRC5,CCL22,CCNB1,CCND1,CD7,CD74,CD83,CDC25B,CDKN1A,CGREF1,CREM,CXCL11,CXCL12,CXCL2,Cxcl9,Cyb5r3,DBP,DIO1,E2F7,EFNA1,EGFR,FAS,FGF1,FST,GADD45A,GCLC,IL15,KYNU,LCN2,LTC4S,MYBL1,MYC,NLRP12,NOS1,NR1D1,ODC1,OLR1,PASK,PLK1,PPARG,Pvr,SERPINE1,SLC37A4,SLC7A5,SOD3,TFRC,TNFAIP6,TNFRSF11B,TNFRSF9,TNFSF10	IGF1		growth factor	Activated	2.268	4.99e-06	ADA,BAK1,CD44,CDK1,CEBPD,CSF1,FABP4,FASN,HMOX1,HSD11B2,JUNB,LCN2,Ly6a (includes others),MKI67,NCF2,PBK,PCOLCE,PIM1,SOCS3,TK1,TLR4,TNFRSF11B,VIM
CTNNB1		transcription regulator	Activated	2.347	7.11e-05	ACTA2,ACTC1,ALDH1A1,AOC3,BIRC5,BMF,CA3,CCNA1,CCNA2,CCND1,CCNE1,CCNE2,CDKN1A,CEBPA,CENPM,CNR1,CNTFR,COL4A1,CTNNA2,CTSF,CXCL12,Cxcl9,CYP4F12,DIO1,DLL4,DPEP1,EGFR,ENPP2,FAS,FEN1,FOXQ1,FST,HSD17B2,HTATIP2,ID4,IHH,IMPDH2,KIF23,KIFC1,L1CAM,MYC,MYCN,NDRG2,NRG1,PCNA,PHLDA2,PKP3,PLAUR,PLK1,PMCH,PPARG,S100A8,SERPINE1,SLC6A1,SQSTM1,TNFRSF11B,TNFSF10,UPB1,VCAN,YPEL3	STAT		group	Activated	2.596	5.57e-06	CEBPD,IRF1,JUNB,LBP,SERPINA3,SOCS3,TIMP1
MTPN		transcription regulator	Activated	2.746	8.09e-05	CCNA2,CCNB1,CCND1,CDK1,CEBPA,COL8A1,FAS,MYC,MYH1,S100A8,SERPINE1,TAGLN,TNFSF10,TUBA1A	Stat3-Stat3		complex	Activated	2.418	5.61e-06	FGA,FGB,FGG,LBP,SERPINA3,SOCS3
S100A6		transporter	Activated	2.121	8.6e-05	AURKA,CDK1,CENPA,CXCL2,EXOSC8,PBK,TMPO,TYMS	WNT3A		cytokine	Activated	2.385	8.95e-06	ADAMTS4,CD44,CEBPA,CYP2F1,EFNB1,FABP4,FHL2,KLF4,LBH,LCN2,NCALD,NRG1,SOX17,SPARC,TMEM2,TNFRSF11B,VIM
AIF1		other	Activated	2	0.000102	CCNB1,CCND1,CCNE1,PCNA	EGR1		transcription regulator	Activated	2.512	8.98e-06	CD44,CREM,CSF1,CXCL2,ENPEP,HMOX1,HPSE,ITGAM,JUNB,ME1,NDRG1,NR4A1,TIMP1,TLR4
PLAU		peptidase	Activated	2.062	0.000119	ACTA2,ANG,CCND1,EGFR,PHLDA1,PLAUR,PLG,PON1,PTN,S100A8,S100A9,SERPINE1	CCL5		cytokine	Activated	2.128	1.16e-05	C5AR1,CD44,CXCL2,DUSP6,EMP1,F2R,OLR1,TLR4,TUBB4B
TAL1		transcription regulator	Activated	3.298	0.000119	ASPM,AZGP1,BUB1,CCNB1,CCNE1,CDKN1A,EPB42,GINS1,HLA-E,HSD17B14,IL31RA,KIF15,KIF20A,LRR1,MCM2,MCM4,MELK,MYC,N4BP2L1,PTPRCAP,RIPK4,TNFSF10,TUBB4B	IL15		cytokine	Activated	2.353	1.49e-05	ARHGDIB,CD38,CD44,CMKLR1,CSF1,CXCL2,ELK3,FCGR3A/FCGR3B,GCNT1,ICAM5,IRF1,JUNB,MKI67,PIM1,PLEK,RAC2,TIMP1,TLR2,TNFRSF9,TYROBP,UPP1
BRD4		kinase	Activated	2.311	0.0002	AURKB,BDH1,CCND1,CDC25A,CXCL2,DCTPP1,FADS1,MTHFD1L,MYC,PIM1,POLE2,POLR3G,SFXN4,SRM	TICAM1		other	Activated	3.361	1.77e-05	APOBEC3B,CD38,CEBPD,CXCL2,Ifi47,IRF1,JAG1,LPAR1,MKI67,SOCS3,TFEC,TLR2
LATS2		kinase	Activated	2	0.000227	AURKB,CCNB1,E2F1,PLK1	IKBKG		kinase	Activated	3.283	3.01e-05	CEBPD,CP,CSF1,CXCL2,DUSP6,GBP2,JUNB,LCN2,Slfn2,SOCS3,TNFRSF1B
KMT2D		transcription regulator	Activated	2.837	0.000301	ACADM,Acot1,AP1S3,BTG3,CA4,CDCA7,CKAP4,CNTLN,E2F1,FAH,FOXQ1,GPX7,HAUS4,KCTD15,NUDT14,POLE,PPARG,PPIC,PTTG1,SFXN4,Tpm4	JUNB	2.428	transcription regulator	Activated	2.219	3.25e-05	ACLY,CXCL2,FASN,FBLN5,HMOX1,JUNB,LCN2,LPAR1,NCF2,SLC8A1,TIMP1
PRKCE		kinase	Activated	2.051	0.000324	ACTA2,BIRC5,CCND1,CCNE1,CDKN1A,Cxcl9,E2F1,EGFR,MYC,ODC1,PIM1,RGS2	CYP2E1	-2.12	enzyme	Activated	2.19	3.51e-05	C5AR1,HMOX1,NCF1,NCF2,TLR4
Pdgf (complex)		complex	Activated	2.898	0.000401	CCND1,CDKN1A,COL4A1,EGFR,MCM6,MCM7,MEOX2,MYC,ODC1,PCNA,PLAUR,PPARG,SERPINE1,THBD	SELPLG		other	Activated	2.449	3.97e-05	BST1,CXCL2,HCK,ITGAM,SERPINB9,THBD
ERK		group	Activated	2.17	0.000524	BMF,BTG2,BTG3,CCND1,CCNE1,CDKN1A,CKS2,CXCL2,EGFR,EZH2,FAS,FST,GCLC,KYNU,LCN2,MAFB,MAFF,MAP4K4,MYC,ODC1,SERPINE1,TBX21,TUBA1A,TYMP,VCAN	CTNNB1		transcription regulator	Activated	2.762	4.66e-05	APOD,CD44,CEBPA,CTNNA2,CXXC4,CYP2E1,F2R,FABP4,FCER1G,FOXQ1,GJA1,KIF23,LBH,LGALS3,ME1,MMP23B,NAP1L5,NR4A1,NRG1,PKP3,Podxl,RCN1,S100A8,SERPINA3,SOX17,SPI1,TIMP1,TMEM2,TNFRSF11B,VIM
ERK1/2		group	Activated	2.26	0.000776	Abcb1b,AKR1B10,B2M,BHMT,BRCA1,CAT,CCL22,CCND1,CDC25A,CDC25C,CDC42EP5,CDK1,CDKN1A,CEBPA,HPGD,ID1,MAPK8IP1,MYC,MYCN,PCNA,PLAUR,PTN,RAD51,RHOC,SERPINE1,TREM1,TYMP,VCAN	IL12 (complex)		complex	Activated	2.896	4.81e-05	CD44,CSF1,GJA1,GPT,IRF1,Ly6a (includes others),MARCO,PIM1,PLAC8,SOCS3,TIMP1,TLR2,TLR4,TNFRSF9
NR4A1		ligand-dependent nuclear receptor	Activated	2.846	0.000776	APOE,BIRC5,CCND1,CIDEA,CXCL12,E2F1,EHHADH,FBP1,G6PC,HCAR1,HSD3B2,IL16,LIPC,PCNA,PPARG,PPP1R3C,SAT1,TNFRSF9,TNFSF10,UBE2C	VEGFA		growth factor	Activated	3.607	6.07e-05	BTK,FABP4,GJA1,HMOX1,INPP5D,JUNB,ME2,NR4A1,PIM1,PTGS1,RASGRP3,SPARC,THBD,TMSB10/TMSB4X,TNFRSF9,TSPO
LDL		complex	Activated	2.598	0.00134	APOE,CCND1,CDK1,CDKN1A,CREM,CXCL11,CXCL2,CYP2C9,CYP2J2,DLL4,DNMT1,GCLC,INSIG1,MKI67,MLH1,NR0B2,OLR1,PPARG,PTAFR,RANBP1,RYR2,S100A8,SERPINE1,TNFAIP6	HIF1A		transcription regulator	Activated	2.916	6.36e-05	AKAP12,CD44,CXCL2,FHL2,GBE1,GJA1,HMOX1,HP,NDRG1,NR4A1,NRARP,NRN1,PKM,PLAC8,SCG2,SLC16A4,SOCS3,TLR2,TNFRSF11B,VIM
GRP		growth factor	Activated	2.412	0.0015	CCND1,CCNE1,MYC,MYCN,RRM1,RRM2	TMEM173	2.177	other	Activated	2.236	6.65e-05	CXCL2,GBP5,HAP1,HOPX,LCN2,UPP1
ABL1		kinase	Activated	2.63	0.00161	CCNA2,CCND1,CCNE1,CDKN1A,FAS,GADD45A,MYC	CREB1		transcription regulator	Activated	3.142	8.07e-05	ADORA2A,APOLD1,CEBPD,CGREF1,CREM,CTNNA2,CXCL2,FASN,FGL2,HMOX1,JUNB,KDELR3,LCN2,MCAM,MKI67,NAP1L5,NR4A1,RELT,RGS2,SCG2,SCN3B,SEMA4A,TAGLN2,UPP1,VIM
PIM1	2.595	kinase	Activated	2.158	0.00177	CCNA1,CCNB1,CDC25A,CDKN1A,MYC,PIM1,PROS1,SKP2,TBX21	FGF2		growth factor	Activated	3.587	8.26e-05	CSF1,CTSK,CXCL2,FABP4,FLNA,GJA1,HPSE,JUNB,MCAM,MKI67,NR4A1,PTPRE,PTTG1,S100A8,SCG2,SOCS3,SPARC,TIMP1,VIM
MTOR		kinase	Activated	2.093	0.00181	ACADM,BEX1,BIRC5,CCND1,CCNE1,CDKN1A,CEBPA,CITED2,DDIT4,EFNA1,EGFR,GSTZ1,HSD11B1,IP6K2,MYC,PCNA,PDK2,PKM,PPARG,PRKAR2B,SKP2,SQSTM1,TBX21,TK1,TNFRSF11B,TNFSF10	PRL		cytokine	Activated	2.956	9.89e-05	ANXA2,ANXA3,BOK,CEBPD,EPSTI1,HSD11B2,IRF1,PCOLCE,PIM1,PLSCR1,SERPINA3,SOCS3,SPARC,TIMP1,TIMP2,VIM
CSF1R	-2.42	kinase	Activated	2.414	0.00229	CCND1,CCNE1,CDKN1A,CSF1R,MYC,PCNA	TGM2		enzyme	Activated	2.673	0.000168	C5AR1,FCER1G,GJA1,HK3,ITGAM,NCF2,PIM1,PLSCR1,PTGS1,S100A8,SEMA6B,TNFRSF11B,TYROBP,VSIG4
Mek		group	Activated	3.815	0.00242	APOE,BMF,CCND1,CDCA7,CDKN1A,CSF1R,CXCL11,DDR2,DUSP6,LYAR,MAFF,MYC,NOP58,PHLDA1,PHLDA2,POLR3G,Pvr,SERPINE1,SLC16A6,TOP2A	F2		peptidase	Activated	3.765	0.000168	CD44,CKAP4,CLIC1,COTL1,F2R,HMOX1,JUNB,LBH,NCF1,NCF2,PLA2G4A,RAC2,TAGLN2,THBD,TIMP2
LRAT		enzyme	Activated	2	0.0026	CCNA2,CCNB1,CCNE1,CDKN1A	EDNRA		transmembrane receptor	Activated	2	0.00017	ITGAM,PTGS1,TIMP1,TIMP2
PDLIM2		other	Activated	2.309	0.00295	CDC25C,CHPF,CITED2,ENPP2,FBP1,GSTM1,GSTM2,KYNU,MDM1,PHLDA1,TAGLN,YPEL3	MAPK14		kinase	Activated	2.729	0.000181	ANKRD1,CEBPD,DUSP6,FASN,GJA1,HMOX1,JUNB,MAP2K6,Slfn2,SOCS3,TIMP1,TIMP2
ATF6		transcription regulator	Activated	2.768	0.00331	AURKA,BUB1,G6PC,HMMR,NR0B2,PCK1,RAN,TROAP,UBE2C	TGFA		growth factor	Activated	2.748	0.000194	CXCL2,ITGAM,JUNB,LCN2,PLA2G4A,PTGS1,PTTG1,VIM
Jnk		group	Activated	2.081	0.00346	A2M,ACTA2,BMF,BRCA1,CCL22,CCND1,CCNE1,CD83,CXCL12,DNMT1,FAS,GADD45A,MYC,PLAUR,PLG,RAD51,SERPINE1,SESN2,TNFRSF12A,VCAN	MTPN		transcription regulator	Activated	2.138	0.000212	APOD,CDK1,CEBPA,COL8A1,CP,GAS6,S100A8,SPARC
F2		peptidase	Activated	4.338	0.00372	ACTA2,CCNA2,CCND1,CDKN1A,CKAP4,COL4A1,E2F7,HSP90AA1,IFRD2,MYBL2,MYC,PLAUR,PROCR,PROS1,SERPINE1,SKP2,SRM,TAGLN2,THBD,TNFRSF12A,TNFSF10,TOMM40,TUBB3,UBE2S	Interferon alpha		group	Activated	4.155	0.000221	APOBEC3B,BAK1,CD38,CXCL2,CYP2E1,FASN,GBP2,IL7,IRF1,ITGAM,PIM1,S100A9,SERPINB9,Slfn2,SOCS3,TLR1,TLR2,TLR4
SMAD1		transcription regulator	Activated	2.4	0.00424	ACTA2,BTG2,CDKN1A,COL4A1,CXCL2,ID1,MYC	ERK		group	Activated	2.273	0.00023	CEBPD,CTSK,CXCL2,DPYSL2,FABP4,HMOX1,ITGAM,JAG1,JUNB,LCN2,MCAM,NDRG1,SORT1,TIMP1
IL17A		cytokine	Activated	2.469	0.0057	ACTA2,BIRC5,CCL22,CCND1,CD83,CXCL12,CXCL2,FAS,GADD45A,IL16,LCN2,MYC,PPARG,REG3A,S100A8,S100A9,STEAP4,THBD,TNFRSF11B,TYMP	ETS2		transcription regulator	Activated	2.607	0.000234	DUSP6,HMOX1,HPSE,JUNB,PLA2G16,TFEC,TIE1
CYP1A1		enzyme	Activated	2.138	0.00584	CBX3,CCND1,ETHE1,GPT,GSTM2,LYAR,ODC1,SLC46A3,SOCS2,TACC3,TMPO,WEE1	GH1		growth factor	Activated	2.628	0.000261	CEBPA,CEBPD,CYP2E1,FABP4,FASN,FGG,GPT,IRF1,JUNB,PLA2G16,SLCO1A2,SOCS3,VIM
Tnf (family)		group	Activated	2.062	0.00734	BIRC5,CCND1,CIRBP,CXCL11,CXCL12,ENPP2,FST,HSD11B1,LCN2,PCNA,PLEK2,SERPINE1,SHBG,TNFRSF9,TYMP	IL17RA		transmembrane receptor	Activated	2.2	0.000274	CSF3R,CXCL2,S100A8,S100A9,TIMP1
GLI1		transcription regulator	Activated	2.294	0.00823	ASPM,CCND1,CCSAP,CDK2,CDKN1A,ELAVL2,FAS,FGF1,FOXM1,INSIG1,MLH1,MYCN,NDRG2,NREP,PCDH18,PDZRN3,PHLDA2,PIM1,S100A9	STAT4		transcription regulator	Activated	2.166	0.000428	ARHGAP15,CXCL2,FCER1G,GBE1,GJA1,IRF1,NDRG1,PLAC8,RAMP2,RCN3,SOCS3,TIMP1,TUBB2B
TLX1		transcription regulator	Activated	2	0.0085	CDC6,CHEK1,ORC1,PCNA,RAD51	IL18		cytokine	Activated	2.136	0.000466	CD44,CSF1,FCGR3A/FCGR3B,GJA1,INPP5D,IRF1,ITGAM,TIMP1,TLR4,TNFRSF11B
LCN2	331.985	transporter	Activated	2.158	0.0135	CCL22,CKAP2,CXCL2,Cxcl9,KIF11,KIF23,TAGLN2,TNFRSF11B	SMAD3		transcription regulator	Activated	2.306	0.000467	ANKRD1,APOA4,DAPK1,HMOX1,HP,INPP5D,JAG1,JUNB,LPAR1,Ly6a (includes others),SLC25A4,TIMP1,VIM
RETNLB		other	Activated	2.345	0.0186	ACTA2,E2F7,LMNB1,MAP3K6,MYC,PLA1A,SOCS2,UBE2C,UBE2T	ERK1/2		group	Activated	3.411	0.000475	CD44,CDK1,CEBPA,DAPK1,EMCN,FABP4,GJA1,GRK5,JUNB,PTPRE,RHOC,SOCS3,TIMP1,TIMP2,TREM1
KLF6		transcription regulator	Activated	2.565	0.0194	CDKN1A,CXCL2,MKI67,MYC,NR1D1,PCNA,PPARG,SERPINH1	PI3K (complex)		complex	Activated	2.696	0.000493	ADRB2,AQP7,BAK1,FLI1,GJA1,HMOX1,ITGAM,LCN2,MCAM,PIM1,RGS2,SOCS3,SPI1,TLR4,TREM1
CD24		other	Activated	3	0.0197	ASPM,CDKN1A,DEPDC1B,HMMR,IRAK1BP1,KIF18A,KNTC1,N4BP3,SFPQ,SMC4,TOP2A	FOXO1		transcription regulator	Activated	3.053	0.000501	ACLY,CDK1,CTSK,DAPK1,FABP4,FASN,HMOX1,JAG1,JUNB,KLF4,ME1,NUSAP1,PBK,PKLR,PLSCR1,RPS6KA3,TNFRSF9
IL22		cytokine	Activated	2.051	0.0201	ACTA2,CCL22,CCND1,CXCL2,GPT,LCN2,MYC,REG3A,S100A8,S100A9	IL6R		transmembrane receptor	Activated	2.186	0.000535	CXCL2,HP,IRF1,SERPINA3,SOCS3,TIMP1,TNFRSF11B
MAP3K1		kinase	Activated	2.401	0.0215	CCND1,COL4A1,FAS,MAPK8IP1,PLAUR,SERPINE1,TOP2A	TWIST1		transcription regulator	Activated	3	0.000759	APOD,C1QTNF1,CD44,EMILIN1,PCOLCE,PXDN,RHOC,SDC3,TNFRSF21,VIM
RNF31		enzyme	Activated	2	0.0254	ADORA1,AURKA,CCND1,KCNMA1	RETNLB		other	Activated	2.646	0.000803	FABP4,FRZB,NR4A1,PLA1A,TIMP1,TLR2,UBE2C
IPMK		kinase	Activated	2	0.0254	ACTA2,FLNA,RAD51,TAGLN2	Akt		group	Activated	2.359	0.000829	ANKRD1,BAK1,CD44,CP,FABP4,HMOX1,LCN2,MCAM,NDRG1,PTGS1,SLC8A1,SOCS3,TLR2
MED13		transcription regulator	Activated	2	0.0254	CIDEA,PPARG,PRKAR2B,THRSP	MITF		transcription regulator	Activated	3.396	0.000862	APOLD1,CD44,CEP55,CREM,CTSK,DAPK1,LGALS3,PLA1A,SLC7A8,SORT1,SPAG5,UBE2C,UPP1
IL1		group	Activated	2.067	0.0269	ADAMTS4,APOE,CDKN1A,CSF1R,CXCL11,CYP27A1,EGFR,FAS,FST,HSD11B1,KYNU,LIPC,MYC,NRG1,ODC1,ORM1,PPARG,S100A9,SERPINE1,SHBG,THBD,TNFAIP6,TNFRSF11B,TNFSF10,TYMP,VCAN	TCR		complex	Activated	2.424	0.00087	ADORA2A,APOD,CD38,CD44,FLNA,GNPDA1,IL7,IRF1,JUNB,NR4A1,PIK3CD,PIM1,SOCS3,TLR4,TNFRSF1B
XIAP		enzyme	Activated	2	0.0295	BIRC5,CCND1,CDKN1A,SERPINE1	INHBA		growth factor	Activated	2.959	0.00096	ADRB2,ANKRD1,IRF1,JUNB,KLF4,NRG1,PAX4,S100A8,S100A9,SOX17,TIMP1
INS		other	Activated	2.763	0.0319	ACADM,AQP3,CAT,CCND1,CDKN1A,CIDEA,FADS3,FAS,G6PC,NOS1,PCK1,PPARG	Hbb-b2		other	Activated	2	0.00108	CD44,CEBPA,CLEC7A,LY86,TLR2
STAT5a/b		group	Activated	2.1	0.0398	CDC25A,CDKN1A,CDKN2C,IGFALS,MYC,PCK1,PIM1,RAD51,UGP2	CAMP		other	Activated	2.586	0.00135	BAK1,C5AR1,CSF1,CSF3R,ITGAM,TLR2,TLR4
NQO1		enzyme	Activated	2.213	0.0418	BIRC5,CCND1,CDKN1A,CEBPA,CXCL12	MIF		cytokine	Activated	2.271	0.00151	CD44,CXCL2,F2R,FASN,IL7,RAMP2,TIMP1,TLR4
Hedgehog		group	Activated	2.401	0.0447	ABCC8,CCNA2,CCND1,FOXM1,MYC,MYCN	EIF4E		translation regulator	Activated	2.121	0.0016	BAK1,CAPG,CEBPA,HMOX1,NCK2,NOL3,PIM1,UBE2C,UPP1
ERG		transcription regulator	Activated	2.433	0.0494	CCNA2,CDK5RAP2,CNR1,EZH2,HERPUD1,HMMR,HPGD,MYCN,NRG1,ORC6,PIM1,PLA1A,PLAUR,RPA1,TGFB1I1,TMPRSS2	Hbb-b1		transporter	Activated	2	0.00167	CD44,CEBPA,CLEC7A,LY86,TLR2
CDKN1A	15.368	kinase	Inhibited	-3.537	2.64e-47	ACTA2,ARL6IP1,ASPM,ATAD2,AURKA,AURKB,BIRC5,BRCA1,BUB1,BUB3,CCNA2,CCNB1,CCND1,CCNE1,CDC20,CDC25A,CDC25B,CDC25C,CDC6,CDK1,CDKN1A,CENPF,CEP55,CHAF1B,CHEK1,DLGAP5,EXO1,FAS,FOXM1,H2AFX,H2AFZ,HJURP,KIAA0101,KIF20A,KIF2C,KNSTRN,KNTC1,LBR,LIMA1,MAD2L1,MCM2,MCM3,MCM4,MCM6,MCM7,MIS18BP1,MKI67,MYBL2,MYC,NCAPD3,NUSAP1,ORC1,PBK,PCNA,PHGDH,PLK1,POLD1,PRC1,RAD51,RFC4,RPA3,RRM1,SERPINE1,SKP2,SMC2,SMC4,SPAG5,SPDL…	PLAU		peptidase	Activated	2.404	0.00174	ABCG1,C5AR1,GJA1,S100A8,S100A9,VIM
TP53		transcription regulator	Inhibited	-4.071	7.48e-47	A2M,Abcb1b,ACTA2,ADCK3,AHCY,ALDH18A1,ALDH4A1,APOE,AQP3,ARL6IP1,ASF1B,ASPM,ASS1,ATAD2,AURKA,AURKB,BIRC5,BMF,BRCA1,BRCA2,BTG2,BUB1,CALU,CAMK2N1,CAT,CCNA2,CCNB1,CCND1,CCNE1,CCNE2,CCNG1,CDC20,CDC25A,CDC25B,CDC25C,CDC6,CDC7,CDK1,CDK2,CDKN1A,CDT1,CEBPA,CENPF,CEP55,CES2,CGREF1,CHEK1,CHEK2,CITED2,CKAP2,COL4A1,CSF1R,CTSF,CXCL12,Cyb5r3,DBP,DCK,DDIT4,DLGAP5,DNMT1,DPEP1,DSN1,DUSP6,DUT,E2F1,EFNA1,EGFR,ENPP2,E…	TET2		other	Activated	2.828	0.002	ANXA2,C5AR1,FAM129B,GRK5,Ifitm1,LXN,S100A8,TIMP1
CDKN2A		transcription regulator	Inhibited	-6.223	2.18e-29	A2M,ASF1B,ATAD2,AURKB,BARD1,BIRC5,BTG2,BTG3,CCL22,CCNA1,CCNA2,CCNB1,CCND1,CCNE1,CCNG1,CDC25A,CDC25B,CDC25C,CDCA4,CDCA5,CDK1,CDK2,CDKN1A,CDKN2C,CENPK,CITED2,CXCL14,Cxcl9,DCK,DONSON,E2F1,EFNA1,EZH2,FANCA,FBXO5,FEN1,FST,GTSE1,H2AFX,HAUS1,IL15,KCNK1,KIFC1,MAD2L1,MCM4,MCM5,MCM7,MCM8,MELK,MKI67,MYBL2,MYC,MYCN,ODC1,PBX3,PCNA,PLK1,POLD2,RAD51AP1,RECQL4,RFC3,RFC4,RRM1,RRM2,SERPINE1,SKP2,SLBP,TCF19,TK1,TMP…	TNFSF12		cytokine	Activated	2.598	0.00214	BST1,CXCL2,ITGAM,NCF4,S100A8,S100A9,TIMP1
RB1		transcription regulator	Inhibited	-4.455	1.39e-28	ACTC1,ASF1B,ATAD2,AURKB,BARD1,BCKDHA,BIRC5,BRCA1,BTG3,CBX5,CCNA1,CCNA2,CCNB1,CCND1,CCNE1,CCNE2,CDC25A,CDC25C,CDC6,CDCA4,CDCA5,CDK1,CDK2,CDKN1A,CDT1,CEBPA,CENPK,CITED2,COQ7,DCK,DNMT1,DONSON,E2F1,EZH2,FANCA,FAS,FBXO5,FEN1,FST,FXYD1,GMNN,HAUS1,ID1,KCNK1,KIAA0101,LIG1,MCM10,MCM2,MCM3,MCM4,MCM5,MCM6,MCM7,MCM8,MELK,MYBL2,MYC,MYOM2,ORC1,PBX3,PCNA,PIM1,PLK1,PPARG,RAD51,RAD51AP1,RANBP1,RECQL4,REEP1,RFC3,R…	Ifn		group	Activated	2.772	0.00235	CD44,IL7,IRF1,LCN2,PTAFR,S100A8,TLR1,TLR2
SMARCB1		transcription regulator	Inhibited	-4.851	3.39e-22	A2M,ACSL1,APOA5,AURKA,BNIP3L,C4A/C4B,CA5A,CCNA2,CCND1,CCNE1,CDC6,CDC7,CDK1,CDKN1A,CDKN2C,CDT1,CENPA,Cyp2d26,CYP4F8,E2F1,FAS,FBP1,G6PC,GADD45A,GMNN,GSN,KIF11,KIF23,MCM10,MCM2,MCM3,MCM4,MCM5,MYBL2,MYC,PC,PCK1,PLK4,PPARG,PPP1R3C,PTN,RAD51AP1,RAD54B,RFC5,SKP2,SLC37A4,SMC4	NOD2		other	Activated	2.224	0.00255	CXCL2,ITGAM,RALGDS,RASGRP3,SOCS3,TNFRSF9
NUPR1	-4.777	transcription regulator	Inhibited	-5.818	5.54e-22	ALDOC,ALG8,ALOXE3,ARHGAP11A,ASPM,AURKA,BRCA1,BUB1,C1orf112,CAMK2N1,CASC5,CCNA2,CCNF,CDC25C,CDCA2,CDCA3,CDCA8,CDK2,CENPI,CENPL,CITED2,COQ10A,DSN1,EME1,ERCC6L,ESPL1,EXO1,FANCD2,FGF1,GADD45A,GINS1,GPSM2,GTSE1,HJURP,HLTF,IP6K2,KIF11,KIF18A,KIF20A,KIF23,KIF2C,KIFC1,LBR,LMNB1,MCM10,MGME1,MKI67,MMS22L,MYC,MYH10,NAA40,NAAA,NEIL3,NR1D1,NSL1,NUCKS1,NUPR1,PCTP,PHLDA1,PIM1,PLK1,PM20D2,POLA2,POLE2,POLH,POLQ,R…	ETS1		transcription regulator	Activated	2.18	0.00346	ARHGDIB,CD44,FCGR2A,FLI1,HMOX1,HPSE,JUNB,NCF1,SERPINB6,SPI1,TBXAS1
Rb		group	Inhibited	-4.577	2.01e-21	AURKB,BIRC5,CCNA2,CCND1,CCNE1,CCNE2,CDC6,CDK1,CDK2,CDKN1A,CDT1,DNMT1,E2F1,ECT2,EZH2,FOXM1,GMNN,MAD2L1,MCM3,MCM5,MCM7,MYBL2,MYC,PCNA,PLK1,POLD1,RBBP8,RFC4,RPA2,TOP2A,TYMS	RELA		transcription regulator	Activated	2.592	0.00379	ANKRD1,ARHGDIB,CD44,CXCL2,ELF3,GRK5,HMOX1,IRF1,JUNB,NR4A1,OLR1,SLC2A5,TLR2,TNFRSF11B,TREM1,VIM
HNF4A		transcription regulator	Inhibited	-4.566	3.56e-18	ABCC6,ABHD10,Acot1,ACSL1,ACTA2,ACY3,ADCK3,AGTPBP1,AGXT2,ALDH1A1,ALDH1L1,ALDH2,ANG,APOA2,APOE,APOH,Apon,AQP1,AQP3,ARHGAP11A,ARMC6,ASGR2,BAAT,BARD1,BCKDHA,BDH1,BHMT,BPHL,C10orf10,C11orf54,C4A/C4B,C8G,CBX3,CBX5,CCDC82,CCNA2,CCNB1,CCND1,CCNE1,CCNE2,CCNG1,CCP110,CDC25A,CDC45,CDC6,CDCA5,CDK1,CDK2,CDKN1A,CEBPA,CES2,CHEK2,CKS2,CMSS1,CTSA,CYP27A1,CYP2C9,CYP2J2,DBP,DCK,DIS3,DNPH1,DSN1,DUSP6,DYRK1B,EBP,ELL,…	PTPRJ		phosphatase	Activated	2.236	0.00382	CEBPD,CXCL2,FGL2,MARCO,PLA1A
E2F6		transcription regulator	Inhibited	-3.011	7.24e-18	BRCA1,CBX5,CCNE1,CDC25A,CDC45,CDC6,CDC7,CHEK2,E2F1,GMNN,KIAA0101,LIG1,MCM2,MCM3,MCM5,MYC,POLA2,RAD51,RAD51AP1,RBBP8,RECQL,RFC4,RPA2,RRM2,RYR2,SERPINE1	MKNK1		kinase	Activated	2.646	0.00385	ANXA2,CP,FLNA,LCN2,SERPINH1,SPARC,VIM
RBL1		transcription regulator	Inhibited	-4.109	8.61e-17	AURKB,CCNA2,CCND1,CCNE1,CDC25A,CDC6,CDK1,CDK2,CDKN1A,E2F1,FAS,MCM10,MCM2,MCM3,MCM5,MCM6,MCM7,MYBL2,MYC,MYCN,ORC1,PCNA,PLK1,RRM1,RRM2,SKP2,TYMS	IL23A		cytokine	Activated	2	0.00386	HP,HPX,S100A8,S100A9
RBL2		other	Inhibited	-4.327	9.18e-17	AURKA,AURKB,BRCA1,BUB1,CCNA2,CCNB1,CCND1,CCNE1,CCNF,CDC25A,CDC25C,CDC6,CDK1,CDKN1A,CDR2,DNMT1,E2F1,FAS,KIFC1,MYBL2,MYC,MYCN,PCNA,PIM1,PLK1,POLD1,PRIM2,RANBP1,RRM2,STMN1,TYMS	CYP1B1		enzyme	Activated	2.236	0.00448	CBX3,GSTM2,HMOX1,MARCO,MCAM
ACOX1		enzyme	Inhibited	-2.611	1.94e-15	ACADM,ACOT2,ACSL1,AIG1,Akr1c12/Akr1c13,BAAT,CAT,CDKN1A,CXCL12,CYP4F12,DIO1,EGFR,EHHADH,FABP2,FAH,G6PC,GADD45A,HLA-DQA1,HLA-DRB5,HPD,HSD11B1,LCN2,MYH1,NUPR1,OTC,PHLDA1,PXMP2,RBM3,RGS2,SELENBP1,SLC37A4,SLCO2B1,SQSTM1,TAGLN2,UPP2,Vnn3	NRG1	3.106	other	Activated	2.202	0.00456	BAK1,DUSP6,ELF3,GUCY2C,HMOX1,ITGAM,JUNB,NR4A1,NRG1,PKLR,VIM
HDAC1		transcription regulator	Inhibited	-3.548	4.85e-15	BMF,BRCA2,CCNA1,CCNA2,CCNB1,CCND1,CCNE1,CCNE2,CDC25A,CDC25C,CDC6,CDK1,CDK2,CDKN1A,CDT1,CEBPA,CSF1R,EGFR,FABP2,FAS,FOXM1,GABARAPL1,H2AFX,ID1,LCN2,LIG1,MCM10,MCM3,MCM5,MCM7,MYC,NASP,PCK1,PLK1,POLD2,PPARG,PRIM2,RAD54L,RECQL4,RRM2,S100A9,SQSTM1,TAGLN,TOP2A,TUBB3,TYMS,UHRF1	IL12B		cytokine	Activated	2.213	0.00484	CEBPD,INPP5D,S100A8,S100A9,SOCS3
KDM5B		transcription regulator	Inhibited	-3.816	9.23e-15	AURKA,BRCA1,BUB3,CCNA1,CCNB1,CCND1,CCNE1,CDCA3,CDK1,DLGAP5,E2F1,ECT2,FBXO5,FJX1,FST,GADD45A,GCA,HMMR,INSIG1,KIF2C,MCM2,MCM3,NDC80,PBK,PRPS1,PSIP1,RECQL,REEP1,SAT1,SMARCA2,SNRPD1,SPTSSA,TOP2A,TTK	CRH		cytokine	Activated	2.177	0.00697	JUNB,NR4A1,RAMP2,SOCS3,TLR4
BNIP3L	-2.015	other	Inhibited	-4.461	1.68e-12	AURKA,CCNA2,CCNE2,CD19,CENPF,CHEK1,CKAP2,E2F1,FANCD2,GADD45A,GPSM2,GSN,IL16,KIF11,MYBL2,NUF2,RAD54L,RRM2,TFRC,TOP2A	Tnf (family)		group	Activated	2.401	0.0072	CSF1,GJA1,JAG1,LCN2,SOCS3,TLR2,TNFRSF1B,TNFRSF9
DYRK1A		kinase	Inhibited	-3.144	2.74e-12	CCNB1,CCND1,CDC25C,CDC6,CDK1,CDKN1A,E2F1,KNTC1,MCM3,MCM4,MYBL2,SERPINE1,UBE2C	MET		kinase	Activated	2.433	0.00744	CD44,CDK1,FGL2,HMOX1,KLF4,SOCS3
HNF1A		transcription regulator	Inhibited	-2.945	2.15e-10	Akr1c12/Akr1c13,APOA2,APOH,AQP3,ARHGAP11A,ASGR2,C1orf50,C8G,CCND1,CCNE1,CDC45,CDO1,COQ7,CYP27A1,CYP2C9,DUSP6,ENPEP,FAS,FBP1,G6PC,GSTCD,HACL1,HCAR2,HSD11B1,HSD17B2,IHH,ITM2B,KIF12,KIF20A,ME3,MID1IP1,NR0B2,NR1D1,NUF2,PCK1,PKLR,PLA1A,PLG,PNO1,PROC,RNASE4,SERPINE1,SERPING1,SLC10A1,SLC17A2,SLC37A4,Slco1a4,SRI,TACR3,TAT,TEF,TFRC,TMEM140,TMPRSS2,TTR,UGT2B15,YPEL3	PRKCD		kinase	Activated	2.36	0.00803	ITGAM,JUNB,LBH,NR4A1,PLSCR1,PPP1R3D,TLR2,TNFRSF11B,TTC9
TCF3		transcription regulator	Inhibited	-3.578	6.93e-10	ABCC8,ACACB,AURKA,AZGP1,BUB1,CCNA2,CCNB1,CCNE1,CCNE2,CDC45,CDKN1A,CDKN2C,CGREF1,CPA1,ECT2,EPB42,GADD45A,GPLD1,H2AFX,HSD17B14,KIF11,KIF2C,MAD2L1,MKI67,MYC,MYCN,NR0B2,NUSAP1,PAFAH1B3,PLK4,PTPRCAP,SLC7A5,SULT2B1,TOP2A,TTK,TYMS	KLF4	2.263	transcription regulator	Activated	3.113	0.00881	ADRB2,COL8A1,FRZB,ITGAM,KLF4,LPO,PFKP,SERPINH1,SOX17,THBD,VIM
PPARG	-3.944	ligand-dependent nuclear receptor	Inhibited	-2.276	7.8e-10	Abcb1b,ACADM,ACSL1,ACTA2,APOA2,APOE,AQP3,AQP7,BDH1,BIRC5,BRCA1,CAT,CCL22,CCND1,CDK2,CDKN1A,CDKN2C,CEBPA,CES1,CIDEA,CXCL14,CXCL2,CYP4B1,DHRS3,EGFR,EHHADH,FABP2,FGF1,FST,G6PC,GABARAPL2,GPT,IHH,INSIG1,IVD,LOC102724788/PRODH,MCM7,MKI67,MKNK2,NR1D1,ODC1,OLAH,OLR1,PC,PCK1,PCNA,PCTP,PMM1,PPARG,PPIC,RARRES2,S100A8,SAT1,SERPINE1,SHBG,TNFSF10,TUBB	SAMSN1		other	Activated	2.449	0.0092	CXCL2,FGL2,IRF1,MARCO,PLA1A,SOCS3
Irgm1		other	Inhibited	-2.853	2.02e-09	AURKB,BUB1,CCNA2,CCNB1,CDCA3,Cxcl9,FAS,GINS1,KIF20A,MKI67,NUPR1,RRM2,SPAG5,TK1,UBE2C	ARHGAP21		other	Activated	2	0.00998	CXCL2,FGL2,IRF1,PLA1A
NLRP3		other	Inhibited	-2.657	7.66e-09	ACTA2,BRCA1,CDCA8,CDK2,CXCL2,ESPL1,H2AFX,LIG1,MDC1,PINK1,PRIM2,PTTG1,RAD51,RFC3,RFC4,TDP1,TTK,TYMS	AGER		transmembrane receptor	Activated	2.224	0.013	CSF1,CTSK,S100A8,S100A9,SCG2
NR3C1		ligand-dependent nuclear receptor	Inhibited	-2.014	1.48e-08	A2M,ADCK3,APOA2,APOE,AQP1,B2M,BARD1,BCKDHA,BMF,BNIP3L,BRCA1,C1QTNF7,C4A/C4B,CAT,CCND1,CD83,CDKN1A,CEBPA,CIDEA,CKAP2,CXCL2,Cxcl9,CYP27A1,CYP2C9,DDIT4,DUT,DYNLL1,EFNA1,ELMOD3,FKBP4,G6PC,GAB1,GADD45A,GLP2R,GZMA,HCAR2,HERPUD1,HSD11B1,IGFALS,IL15,KRT14,LIPC,MAT1A,MKNK2,MLF1,MYC,NR0B2,OLR1,PCK1,PHLDA2,PPARG,PPP2R1B,RAD21,RGS2,SDS,SERPINE1,SLC19A2,SLC1A7,SLC7A6,TAT,TCF19,THBD,TK1,TNFAIP6,TNFRSF11B,TNFRS…	IL27		cytokine	Activated	2.014	0.0135	CEBPD,GBP2,IRF1,ITGAM,PIM1,SOCS3,VIM
MXI1		transcription regulator	Inhibited	-2.922	2.28e-08	CCNB1,FOXM1,IMPDH2,MKI67,MTHFD2,MYC,MYCN,ODC1,SLC1A4	TGFB2		growth factor	Activated	2.449	0.0149	HMOX1,JAG1,PTAFR,S100A8,TIMP1,TNFRSF11B
IFNG		cytokine	Inhibited	-2.002	5.48e-08	A2M,Acot1,ACTA2,ADORA1,ADRA2A,AHCY,ALDH1L1,AQP1,ASS1,AZGP1,B2M,BMF,BRCA2,C10orf10,C4A/C4B,CAT,CCL22,Ccl27a,CCNA1,CCNA2,CCND1,CD74,CD83,CDK2,CDKN1A,CEBPA,CHRNE,CIRBP,CNR1,CREM,CSE1L,CSF1R,CXCL11,CXCL12,CXCL2,Cxcl9,Cyb5r3,CYP27A1,CYP2C9,DBP,DDR2,DIO1,DUOX2,E2F1,ELAVL2,FAH,FAM26F,FAS,FBP1,FGF1,GPR19,GPT,HCAR2,HLA-DQA1,HLA-DQB1,HLA-DRA,HLA-DRB5,HLA-E,HMGCS1,HSP90AA1,ID1,IL15,IL31RA,KCNMA1,KMO,KRT14,K…	IRF7		transcription regulator	Activated	2.813	0.0157	GBP5,Ifi47,IRF1,ITGAM,PLAC8,PLSCR1,S100A8,TLR4
HDAC2		transcription regulator	Inhibited	-2.995	1.17e-07	BRCA1,CCNE2,CDK2,CDKN1A,CDT1,FABP2,FAS,GABARAPL1,LIG1,MCM10,MCM3,MCM5,MCM7,MYC,MYCN,NASP,POLD2,PRIM2,RAD54L,S100A9,SQSTM1,TAGLN,TNFSF10	IFNA2		cytokine	Activated	2.608	0.0162	EPB41L3,GBP2,IRF1,NPDC1,PLSCR1,PTAFR,PTTG1,SERPINB9,SLC15A3,SOCS3
ATP7B		transporter	Inhibited	-3.464	4.05e-07	CCNG1,CDC20,CENPQ,FDFT1,HMGCS1,MAD2L1,PTTG1,RAD51,SMC2,SMC4,THRSP,TRIP13	GLI1		transcription regulator	Activated	2.182	0.0174	CSF1,EMB,HPSE,KLF4,NPDC1,PIM1,S100A9,SOX18,VIM
TOB1		transcription regulator	Inhibited	-3.025	5.31e-07	CCNA2,CCND1,CDK2,CDKN1A,CDT1,CHEK1,GMNN,HJURP,MIS18A,MIS18BP1,SPDL1,UBE2T,WDHD1	TLR7		transmembrane receptor	Activated	2.423	0.0196	CD38,CD44,CXCL2,GNG2,INPP5D,IRF1,JUNB
SMAD7		transcription regulator	Inhibited	-2.048	1.7e-06	ACTA2,ADAMTS2,BZW2,CCNA2,CCNB1,CCNE1,CDC25C,CDK1,CDKN1A,CDKN2C,CGREF1,CITED2,FAS,FST,GADD45A,MYC,MYLPF,PCNA,SERPINE1,TAGLN,TGFBI	RUNX2		transcription regulator	Activated	2.186	0.0209	CEBPA,CEBPD,LGALS3,MKI67,TIMP1,TNFRSF11B
CD3		complex	Inhibited	-4.176	7.06e-06	ALAS1,ANG,AQP3,BIRC5,CCL22,CCND1,CCNE1,CD74,CD83,CDC25A,CDK1,CDK2,CENPF,CKS2,CREM,CSTF2,EBP,EXOSC8,FAS,FMO3,GABARAPL2,GZMA,HAT1,HLA-DQB1,HMGN1,HNRNPA1,HSP90AA1,ICAM5,ID4,IFRD2,IL16,KRT14,MCM5,MTHFD2,MYC,NAGA,NASP,NME4,NOS1,ODC1,PAFAH1B3,PCNA,PKLR,PKMYT1,PPARG,RBBP8,RBM3,RHOC,SMPDL3B,SNRPN,SOCS2,SRSF7,STMN1,TBX21,TFRC,TMPO,TNFRSF9,TNFSF10,TOP2A,WEE1	ARNT2		transcription regulator	Activated	2.333	0.0213	ABCG1,AQP7,BST1,CMKLR1,FCGR2A,GUCY2C,LHX8,TNFRSF9,TYROBP
MEF2D		transcription regulator	Inhibited	-3.317	7.13e-06	CCND1,CCNE1,CCNE2,CDC6,CDK2,CDT1,MCM3,MCM5,MCM6,MEOX2,PCNA	TBK1		kinase	Activated	2.236	0.0229	CXCL2,FGL2,MARCO,PLA1A,TLR2
STUB1		enzyme	Inhibited	-2.337	1.05e-05	ACTA2,BIRC5,CCNA2,CDC25C,CDK1,CDKN1A,NOS1,PCNA,RAD51,TAGLN	SIM1		transcription regulator	Activated	2.333	0.0251	ABCG1,AQP7,BST1,CMKLR1,FCGR2A,GUCY2C,LHX8,TNFRSF9,TYROBP
SREBF2		transcription regulator	Inhibited	-2.913	1.27e-05	ACSL1,ACSS2,ALDOC,APOA2,CDKN1A,EBP,FDFT1,HES6,HMGCS1,INSIG1,RARRES2,STARD4,THRSP,TM7SF2	Ifnar		group	Activated	2.169	0.0275	APOBEC3B,FCER1G,GBP2,IRF1,TLR2
I kappa b kinase		complex	Inhibited	-2.438	1.4e-05	BRCA1,BRCA2,FANCA,FANCD2,RAD51,RAD51C	MAP3K8		kinase	Activated	2.393	0.0275	CEBPD,CXCL2,DUSP6,HP,MARCO,SOCS3,TUBB2B
SREBF1		transcription regulator	Inhibited	-2.364	1.54e-05	ACACB,ACSL1,ACSS2,ALDOC,APOA2,APOA5,CDKN1A,CEBPA,CSAD,EHHADH,ETHE1,FADS1,FAS,FDFT1,G6PC,HMGCS1,INSIG1,MAT1A,NR0B2,PCK1,PKLR,PPARG,SERPINE1,STARD4,THRSP,TM7SF2	NGF		growth factor	Activated	2.236	0.0281	ANXA2,CDK1,HMOX1,JUNB,NR4A1,PLA2G4A,SCG2,SORT1
AGA		enzyme	Inhibited	-2	3.53e-05	CHEK2,MCM3,MCM4,MCM5	BMP2		growth factor	Activated	2.77	0.0378	CSF1,CTSK,FABP4,JUNB,KLF4,SPARC,TIMP1,TNFRSF11B
Ptprd		phosphatase	Inhibited	-2.449	4.16e-05	A2M,BIRC5,CDK1,CDKN1A,CXCL14,MYC	POMC		other	Activated	2.193	0.0382	HMOX1,HSD11B2,JUNB,NR4A1,TIMP2
SCAP		other	Inhibited	-3.293	7.5e-05	ACACB,ACSL1,ACSS2,ALDOC,CSAD,EHHADH,FDFT1,HES6,INSIG1,STARD4,TM7SF2	CD40LG		cytokine	Activated	2.952	0.0404	CBX3,CD38,CD44,CSF1,CXCL2,G0S2,IRF1,ITGAM,JUNB,PIM1,PLEK,RGS2,TNFRSF11B
THRB		ligand-dependent nuclear receptor	Inhibited	-2.207	0.000137	APOA2,APOA5,BTG2,CCNB1,CCND1,CCNE1,CEBPA,CXCL2,DIO1,E2F1,EGFR,EHHADH,F12,G6PC,GSN,ID1,PCK1,PPARG,PTAFR,TGFBI,THRSP,TLE2,TREM1,WNT7A	MAP3K14		kinase	Activated	2	0.0411	BST1,CD44,CXCL2,PLA2G4A
HCAR2	8.058	g-protein coupled receptor	Inhibited	-2.449	0.00015	CCNE2,IQGAP3,KIF20A,PLK1,PLK4,WEE1	Mapk		group	Activated	2	0.046	ADA,GJA1,HMOX1,JUNB,S100A8
SPARC		other	Inhibited	-3	0.000167	ACOT2,BARD1,BRCA1,BRCA2,CHAF1B,CTSF,ELMOD3,FANCB,FOXQ1,HAT1,MCM6,POLE,POLE2,RFC4,RRM1,SERPINE1	IL10RA		transmembrane receptor	Inhibited	-2.982	2.93e-15	ABCG1,ASS1,CELA1,Ces1f,CSF3R,CYP2C18,CYP2F1,GAS6,GBP2,GBP5,GSTM2,Gstm6,HAO2,HK3,HPSE,Ifi47,IRF1,LCN2,Ly6a (includes others),NPL,OLR1,PCOLCE,PLA2G16,RIPK3,SERPINB6,SERPINB9,SOCS3,SPARC,TFEC,TLR2,TREM1,TREM3,UPP1
PXR ligand-PXR-Retinoic acid-RXRÎ±		complex	Inhibited	-2.396	0.000175	ALAS1,ALDH1A1,CAT,CES2,CYP2C9,GSTA2,GSTM1,GSTM2,SLCO1A2	Immunoglobulin		complex	Inhibited	-2.85	1.44e-12	CD44,CSF1,CXCL2,CYP2E1,DPYSL2,FCER1G,FCGR2A,FCGR3A/FCGR3B,HCK,HK3,HMOX1,IL17RB,IRF1,KLF4,Ly6a (includes others),NCF2,NLRP3,PLSCR1,RAB31,RGS2,S100A8,S100A9,SLC11A1,SPI1,TIMP1,TLR2
UXT		other	Inhibited	-2.239	0.000183	BUB1,CCNA2,CDC6,CHEK1,GTSE1,HPGD,KDELR3,TTK	Alpha catenin		group	Inhibited	-3.809	1.31e-08	ADAMTS2,ADAMTS4,COL5A2,CXCL2,ELK3,IRF1,ITGAM,MMP23B,RHOC,S100A8,S100A9,SOCS3,STEAP4,TIMP1,VIM
FOXP3		transcription regulator	Inhibited	-2.181	0.00117	BRCA1,CDKN1A,DUSP6,EZH2,FEN1,LIG1,NRN1,POLD1,RAD54B,RBM14,SKP2,TONSL,TTR	INSIG1		other	Inhibited	-2.36	1.32e-08	ABCG1,ACLY,ALOX5AP,CLEC7A,CXCL2,FABP4,FASN,LCN2,MARCO,OLR1,PLA2G7,PTGS1,S100A8,S100A9
FXR ligand-FXR-Retinoic acid-RXRÎ±		complex	Inhibited	-2.148	0.0015	APOE,BAAT,FETUB,LIPC,NR0B2,SLC27A5	APOE		transporter	Inhibited	-3.437	1.47e-07	APOD,C5AR1,CD44,CSF1,CTSK,EMILIN1,F2R,HMOX1,ITGAM,LCN2,MYLIP,NCF1,NCF2,PRKCB,S100A8,S100A9,SERPINA3,SOCS3,TIMP1
CIITA		transcription regulator	Inhibited	-2.409	0.00192	B2M,CCND1,CD74,HLA-DQA1,HLA-DQB1,HLA-DRA,SLC26A3	TRIM24		transcription regulator	Inhibited	-2.967	2.16e-05	EMB,EPSTI1,GBP2,Ifi47,IRF1,KIAA0101,LGALS3,Ly6a (includes others),PLAC8,TLR2
RBM5		other	Inhibited	-2.184	0.00206	BTG2,CDK2,HSP90AA1,INSIG1,MLH1,PIM1,PLK4,SERPINH1	ALDH1A2		enzyme	Inhibited	-2.449	2.73e-05	CD44,CSF1,Ly6a (includes others),PCOLCE,SPARC,TIMP1
MLXIPL		transcription regulator	Inhibited	-2.21	0.00476	ACACB,G6PC,KHK,MID1IP1,PKLR,THRSP	NPC1		transporter	Inhibited	-2.211	0.000185	ABCG1,CTSK,LGALS3,MYLIP,S100A8,TLR4
PPARGC1A		transcription regulator	Inhibited	-3.359	0.00569	ACACB,ACADM,ALAS1,CAT,CDKN1A,CIDEA,CYP2C9,CYP2D6,DIO1,G6PC,HSD3B2,INSIG1,KCNK1,LIPC,MYH1,NCEH1,OLR1,PCK1,PDK2,SESN2,TNFRSF12A	ARHGDIG		other	Inhibited	-2	0.000364	COL5A2,DUSP6,LPAR1,RGS2
USF1		transcription regulator	Inhibited	-2.213	0.00657	APOA2,APOA5,B2M,BRCA2,CAT,CEBPA,PKLR,SERPINE1,SHBG,SPEG	PTGER4		g-protein coupled receptor	Inhibited	-2.563	0.000466	ADAMTS4,CD44,CP,GBP2,Ifi47,IL13RA2,IRF1,NCF1,NCF2,OLR1
INHA		growth factor	Inhibited	-2.241	0.00795	ACTA2,CCNE1,Cyp2d22,E2F1,EGFR,ESPL1,FST,HSD17B2,MYC,PIK3IP1,SERPINE1,TUBE1	SOCS1		other	Inhibited	-2.77	0.000663	BAK1,CD44,CXCL2,FCER1G,GBP5,Ifi47,IRF1,RALGDS,SOCS3
ADCYAP1		other	Inhibited	-2.471	0.0117	BTG2,CCNA2,CXCL2,ENPP2,FST,H2AFZ,Hmgb2 (includes others),Hmgn2 (includes others),IDH2,KIF23,MCM2,MYC,NOS1,ORM1,PPP1R3B,SERPINF1,SMPDL3B,TGFBI,TK1,TMPO,TUBB2B	CBX5		transcription regulator	Inhibited	-2.121	0.00223	CYP2J2,FOXQ1,LCN2,OLR1,SERPINA3,SLC7A7,SLC7A8,TSPAN13
FST	4.967	other	Inhibited	-2.596	0.0145	ACSL1,APOA2,CIDEA,FST,PLG,PPARG,THRSP	ZBTB20		transcription regulator	Inhibited	-2.236	0.00323	CYP2F1,FASN,GAS6,LDHB,SOCS3
PARP9		enzyme	Inhibited	-2	0.0152	CD74,HLA-DQA1,HLA-DQB1,HLA-E	Irgm1		other	Inhibited	-2	0.00998	MKI67,SPAG5,TK1,UBE2C
PPARGC1B		transcription regulator	Inhibited	-2.599	0.0215	ACACB,ACADM,CCND1,FDFT1,G6PC,MCM4,PCK1	TCF3		transcription regulator	Inhibited	-2.236	0.0112	CELA1,CERK,CGREF1,KLF4,MKI67,NUSAP1,PFKP,PTGS1,SCN4A,SOCS3
Alpha catenin		group	Inhibited	-2.27	0.0216	ADAMTS2,ADAMTS4,CXCL12,CXCL2,EPHA3,MYC,RHOC,S100A8,S100A9,STEAP4,TNFAIP6,TNFRSF12A	DNMT3B		enzyme	Inhibited	-2.236	0.0136	CDK1,KDELR3,LXN,PRKCB,Rhox5,SERPINB9
Cdkn1c		other	Inhibited	-2	0.0217	CDC6,CDKN1A,CDT1,MCM3	CD3		complex	Inhibited	-2.003	0.0153	ARHGDIB,CD44,CDK1,CREM,ELK3,FCER1G,HPX,ICAM5,IRF1,JAK3,JUNB,Ly6a (includes others),NR4A1,PKLR,PLEK,RAC2,RHOC,SOCS3,TFEC,TLR2,TNFRSF9
NFATC2		transcription regulator	Inhibited	-2.228	0.0217	CCNA2,CCNB1,CCNE1,CCNF,CDKN1A,CITED2,ENPP2,FAS,IL15,MYC,PPARG,RGS2,SH3BP5,SOCS2	estrogen receptor		group	Inhibited	-3.138	0.0171	ABCG1,CAPG,CD44,JAG1,RGS2,SPARC,TIMP1,TIMP2,TLR4,VIM
PAX6		transcription regulator	Inhibited	-3.317	0.0247	CCND1,CDC45,CDC6,CDCA2,CDCA7,CDK2,CENPI,CENPN,GAB1,HAUS1,IQGAP3,L1CAM,MCM3,MCM6,SMC2,SPAG1,TMEM252,TUBB3	CHD4		enzyme	Inhibited	-2	0.0216	HMOX1,SCN3B,SYDE1,TIMP2
NFIX		transcription regulator	Inhibited	-2	0.0254	ALAS1,CCND1,PKLR,SERPINE1	TSC2		other	Inhibited	-2.391	0.0244	ANXA2,CP,DPP7,HMOX1,LDHB,LGALS3
FGF21		growth factor	Inhibited	-2.325	0.0258	ACADM,BDH1,CIDEA,G6PC,PCK1,SERPINE1	IL1RN		cytokine	Inhibited	-2.425	0.0374	CD44,CYP2E1,IRF1,S100A9,SLC15A3,TIMP1
RAD21	2.3	transcription regulator	Inhibited	-2	0.0295	HLA-DQA1,HLA-DQB1,HLA-DRA,MYC
CEBPD		transcription regulator	Inhibited	-2.433	0.0298	BIRC5,BRCA1,BRCA2,CCNB1,CCND1,CSF1R,MYC,PPARG,PTAFR,TNFAIP6

## Sheet: Common to all
at 24hr				at 96hr											Category	Term	Count	%	PValue	Genes	List Total	Pop Hits	Pop Total	Fold Enrichment	Bonferroni	Benjamini	FDR
Upstream Regulator	Activation z-score(ALPPS)	Activation z-score(PH)	Activation z-score(PVL)	Upstream Regulator	Activation z-score(ALPPS)	Activation z-score(PH)	Activation z-score(PVL)								UP_KEYWORDS	Transcription regulation	31	35.6322	6.04574e-21	E2F1, E2F2, E2F3, E2F6, FOXM1, ERBB2, MITF, PAX6, NFYA, MXI1, CTNNB1, CDKN2A, RARA, TCF3, MYC, TFDP1, KLF6, RBL2, TBX2, CREB1, TP53, ESR1, NR4A1, RB1, ATF6, UXT, MEF2D, CCND1, HDAC2, HDAC1, HNF4A	86	829	20793	9.0412	7.49671e-19	7.49671e-19	6.98128e-18
CSF2	7.055	6.501	6.996	CSF2	6.246	4.441	2.367								UP_KEYWORDS	Transcription	31	35.6322	3.04712e-20	E2F1, E2F2, E2F3, E2F6, FOXM1, ERBB2, MITF, PAX6, NFYA, MXI1, CTNNB1, CDKN2A, RARA, TCF3, MYC, TFDP1, KLF6, RBL2, TBX2, CREB1, TP53, ESR1, NR4A1, RB1, ATF6, UXT, MEF2D, CCND1, HDAC2, HDAC1, HNF4A	86	878	20793	8.53662	3.77843e-18	1.88921e-18	3.51864e-17
RABL6	5.667	5.925	6	Cg	4.152	3.171	2.398								UP_KEYWORDS	Nucleus	42	48.2759	4.91299e-17	E2F1, E2F2, S100A6, E2F3, XIAP, E2F6, FOXM1, ERBB2, MITF, PAX6, NFYA, MXI1, CTNNB1, CDKN2A, MTPN, RARA, TCF3, MYC, KDM5B, TLX1, TFDP1, KLF6, RBL2, TBX2, CREB1, ESR1, TP53, RAF1, NR4A1, RB1, PRKCE, ATF6, MEF2D, UXT, CCND1, HDAC2, HDAC1, HNF4A, NUPR1, DYRK1A, MTOR, TOB1	86	2412	20793	4.21008	6.09211e-15	2.0307e-15	5.67325e-14
HGF	5.567	5.928	6.197	TGFB1	3.942	4.396	2.648								UP_KEYWORDS	DNA-binding	27	31.0345	2.0979e-15	E2F1, E2F2, E2F3, E2F6, ERBB2, FOXM1, MITF, PAX6, NFYA, MXI1, CDKN2A, RARA, TCF3, MYC, TLX1, TFDP1, KLF6, RBL2, TBX2, CREB1, TP53, ESR1, NR4A1, RB1, ATF6, MEF2D, HNF4A	86	925	20793	7.05734	2.61569e-13	6.53921e-14	2.43139e-12
E2F1	5.551	6.031	5.948	F2	3.774	3.765	2.373								UP_KEYWORDS	Activator	14	16.092	5.18402e-11	E2F1, KLF6, FOXM1, CREB1, ERBB2, MITF, ESR1, TP53, NFYA, CTNNB1, ATF6, MEF2D, UXT, MYC	86	263	20793	12.8704	6.42818e-09	1.28564e-09	5.98621e-08
Vegf	5.551	4.862	5.788	SMARCA4	3.567	4.061	3.247								UP_KEYWORDS	Ubl conjugation	17	19.5402	1.09961e-07	XIAP, CREB1, FOXM1, MET, TP53, PAX6, ESR1, CTNNB1, MEF2D, CCND1, CDKN2A, HNF4A, HDAC1, NTRK2, TCF3, MYC, CSF1R	86	790	20793	5.20284	1.36351e-05	2.27253e-06	0.000126977
TBX2	5.33	5.422	5.238	IFNA2	3.412	2.608	2.189								UP_KEYWORDS	Proto-oncogene	6	6.89655	8.63343e-07	HRAS, ERBB2, MET, RAF1, MYC, CSF1R	86	43	20793	33.7366	0.000107049	1.52934e-05	0.000996936
FOXM1	4.79	5.484	4.875	IFNG	3.392	5.078	2.888								UP_KEYWORDS	Cyclin	6	6.89655	9.70911e-07	CDKN1C, CCNK, S100A6, CCND1, CDKN1A, CDKN2A	86	44	20793	32.9699	0.000120386	1.5049e-05	0.00112115
PTGER2	4.785	4.359	4.68	EGF	3.266	3.133	2.685								UP_KEYWORDS	Kinase	14	16.092	1.09758e-06	ERBB2, MET, RAF1, PRKCE, LATS2, CDKN1C, CDKN1A, CDKN2A, MAP3K1, DYRK1A, NTRK2, MTOR, ABL1, CSF1R	86	609	20793	5.55814	0.000136091	1.51221e-05	0.00126742
CCND1	4.765	5.227	4.825	FOXO1	3.262	3.053	2.159								UP_KEYWORDS	Phosphoprotein	35	40.2299	9.79685e-06	E2F1, TNF, XIAP, AIF1, FOXM1, ERBB2, NFYA, CTNNB1, CDKN2A, MTPN, MAP3K1, TCF3, MYC, CSF1R, IL6, RBL2, CREB1, MET, ESR1, TP53, RAF1, NR4A1, RB1, PRKCE, ATF6, MEF2D, CCND1, EIF4E, HDAC1, HNF4A, DYRK1A, NTRK2, MTOR, TOB1, ATP7B	86	4047	20793	2.091	0.00121408	0.000121474	0.0113123
ESR1	4.692	5.203	4.71	IL5	3.109	3.579	2.714								UP_KEYWORDS	Tyrosine-protein kinase	6	6.89655	3.77027e-05	ERBB2, DYRK1A, MET, NTRK2, ABL1, CSF1R	86	92	20793	15.7682	0.00466431	0.000424929	0.0435283
E2F3	4.559	4.699	4.303	CD38	3.096	2.917	2.982								UP_KEYWORDS	Repressor	7	8.04598	0.000222567	UXT, CCND1, RBL2, HDAC1, TP53, RB1, MXI1	86	210	20793	8.0593	0.027224	0.00229748	0.256707
EGF	4.443	4.56	4.437	P38 MAPK	2.736	2.972	2.177								UP_KEYWORDS	Biological rhythms	5	5.74713	0.000294649	HDAC1, CREB1, TP53, NFYA, ATP7B	86	78	20793	15.4987	0.0358823	0.00280697	0.339716
F2	4.342	4.338	4.11	SMAD3	2.37	2.306	2.207								UP_KEYWORDS	Isopeptide bond	9	10.3448	0.000794496	MEF2D, CCND1, HDAC1, XIAP, HNF4A, CREB1, FOXM1, TP53, TCF3	86	482	20793	4.51455	0.0938557	0.00701504	0.913605
MITF	4.333	5.181	4.938	RETNLB	2.345	2.646	2.236								UP_KEYWORDS	S-nitrosylation	4	4.5977	0.00082644	HRAS, HDAC1, XIAP, CTNNB1	86	45	20793	21.4915	0.0974408	0.00681143	0.950178
E2f	3.967	4.355	4.018	SP1	2.318	3.21	2.595								UP_KEYWORDS	Transferase	15	17.2414	0.000853384	ERBB2, MET, RAF1, PRKCE, LATS2, CDKN1C, CDKN1A, CDKN2A, LRAT, MAP3K1, NTRK2, DYRK1A, MTOR, ABL1, CSF1R	86	1316	20793	2.75584	0.100454	0.00659471	0.981017
IGF1	3.926	2.883	3.691	IL4	2.316	2.21	2.184								UP_KEYWORDS	ATP-binding	13	14.9425	0.000946819	ERBB2, MAP3K1, DYRK1A, MET, NTRK2, RAF1, MTOR, NLRP3, ABL1, PRKCE, LATS2, ATP7B, CSF1R	86	1029	20793	3.05455	0.110825	0.00688567	1.08789
NTRK2	3.907	3.779	3.779	FGF2	2.199	3.587	2.16								UP_KEYWORDS	Cell cycle	7	8.04598	0.00137289	CCND1, CDKN2A, RBL2, FOXM1, TP53, RB1, PRKCE	86	297	20793	5.6985	0.156635	0.00941953	1.57391
MYC	3.888	4.657	4.044	MKNK1	2.121	2.646	2.646								UP_KEYWORDS	Growth factor	5	5.74713	0.00140062	CSF2, IL6, IGF1, HGF, EGF	86	118	20793	10.2449	0.159534	0.00910561	1.60547
CREB1	3.53	2.736	4.074	ERK1/2	2.046	3.411	2.199								UP_KEYWORDS	Glycoprotein	19	21.8391	0.00205512	AGA, CSF2, PTGER2, TNF, ERBB2, MET, ESR1, SPARC, HGF, CTNNB1, LCN2, ATF6, F2, NTRK2, CD24, EGF, MYC, ANGPT2, CSF1R	86	2123	20793	2.16383	0.225159	0.0126738	2.34758
NFkB	3.476	2.368	4.137	INHBA	2.004	2.959	2.166								UP_KEYWORDS	Tumor suppressor	4	4.5977	0.00239881	CDKN2A, RBL2, TP53, RB1	86	65	20793	14.8787	0.257558	0.0140814	2.73524
Mek	3.444	3.815	3.251	DNMT3B	-2.138	-2.236	-2.219								UP_KEYWORDS	Zinc-finger	11	12.6437	0.0023991	KLF6, KMT2D, XIAP, HNF4A, MAP3K1, ESR1, RAF1, NR4A1, RARA, PRKCE, KDM5B	86	849	20793	3.13259	0.257584	0.0134472	2.73556
ANGPT2	3.357	2.929	3.162	Alpha catenin	-2.885	-3.809	-2.611								UP_KEYWORDS	Nucleotide-binding	14	16.092	0.00275656	HRAS, ERBB2, MET, RAF1, PRKCE, NLRP3, LATS2, MAP3K1, DYRK1A, NTRK2, MTOR, ABL1, CSF1R, ATP7B	86	1327	20793	2.5508	0.289854	0.0147718	3.13725
EP400	3.355	3.741	3.487	TRIM24	-2.967	-2.967	-2								UP_KEYWORDS	Serine/threonine-protein kinase	6	6.89655	0.00501536	MAP3K1, DYRK1A, RAF1, MTOR, PRKCE, LATS2	86	270	20793	5.37287	0.463918	0.0256434	5.64069
ERBB2	3.319	2.547	3.687												UP_KEYWORDS	Acetylation	16	18.3908	0.00524182	E2F1, MEF2D, S100A6, HRAS, EIF4E, HDAC1, HNF4A, AIF1, MAP3K1, MTPN, TP53, NR4A1, RB1, MTOR, MYC, CTNNB1	86	1775	20793	2.17942	0.478838	0.025731	5.88839
HRAS	3.302	3.056	2.913												UP_KEYWORDS	Chromatin regulator	4	4.5977	0.0111765	HDAC2, RBL2, HDAC1, RB1	86	113	20793	8.55855	0.751842	0.052192	12.1717
MTPN	3.223	2.746	2.747												UP_KEYWORDS	Metal-binding	17	19.5402	0.011643	KMT2D, KLF6, S100A6, XIAP, AIF1, TP53, ESR1, RAF1, NR4A1, SPARC, PRKCE, HNF4A, MAP3K1, RARA, KDM5B, ANGPT2, ATP7B	86	2127	20793	1.93241	0.765945	0.0523643	12.649
KMT2D	3.207	2.837	3.317												UP_KEYWORDS	Differentiation	6	6.89655	0.0122468	MEF2D, CREB1, NTRK2, PAX6, CD24, ANGPT2	86	336	20793	4.31748	0.783027	0.0531086	13.2633
EIF4E	3.179	3.155	3.247												UP_KEYWORDS	Zinc	12	13.7931	0.0123659	KLF6, KMT2D, XIAP, HNF4A, MAP3K1, TP53, ESR1, RAF1, NR4A1, RARA, PRKCE, KDM5B	86	1245	20793	2.3304	0.786246	0.0518139	13.3839
Cg	3.156	3.232	2.387												UP_KEYWORDS	Alternative splicing	10	11.4943	0.0143108	CDKN2A, HNF4A, CREB1, FOXM1, DYRK1A, NTRK2, PAX6, IGF1, TCF3, ATP7B	86	938	20793	2.5776	0.832599	0.0578387	15.3333
ERK	3.054	2.17	2.912												UP_KEYWORDS	Methylation	7	8.04598	0.0145072	HRAS, HDAC1, TP53, ESR1, RAF1, RB1, TCF3	86	485	20793	3.48959	0.836685	0.0567783	15.5278
BRD4	2.993	2.311	2.638												UP_KEYWORDS	Disulfide bond	17	19.5402	0.0156428	AGA, CSF2, PTGER2, IL6, TNF, ERBB2, MET, IGF1, SPARC, HGF, LCN2, SMOC2, F2, NTRK2, EGF, ANGPT2, CSF1R	86	2199	20793	1.86914	0.85844	0.0592659	16.645
Tnf	2.91	2.062	2.95												UP_KEYWORDS	Cytoplasm	18	20.6897	0.0168496	S100A6, XIAP, AIF1, ERBB2, TP53, ESR1, RAF1, NR4A1, PRKCE, CTNNB1, UXT, CCND1, EIF4E, CDKN2A, LRAT, MTPN, MTOR, TOB1	86	2410	20793	1.80582	0.878417	0.0618573	17.8175
Pdgf	2.907	2.898	3.206												UP_KEYWORDS	Apoptosis	5	5.74713	0.0260119	LCN2, MEF2D, CDKN2A, XIAP, TP53	86	274	20793	4.41203	0.961924	0.0916473	26.2395
TAL1	2.848	3.298	2.848												UP_KEYWORDS	Developmental protein	6	6.89655	0.0511345	MEF2D, NTRK2, MITF, PAX6, CD24, ANGPT2	86	492	20793	2.94853	0.998509	0.169692	45.4528
KLF5	2.845	3.146	2.685												UP_KEYWORDS	Kringle	2	2.29885	0.0634613	F2, HGF	86	16	20793	30.2224	0.999705	0.202149	53.0976
CD24	2.828	3	2.646												UP_KEYWORDS	Acute phase	2	2.29885	0.0634613	IL6, F2	86	16	20793	30.2224	0.999705	0.202149	53.0976
MED1	2.826	2.578	3.612												UP_KEYWORDS	Cytokine	3	3.44828	0.0734301	CSF2, IL6, TNF	86	109	20793	6.65447	0.999922	0.225543	58.5497
PDGF BB	2.796	2.162	3.092
E2F2	2.794	3.108	2.954
IL6	2.793	2.681	2.262
ATF6	2.768	2.768	2.598
RAF1	2.682	2.016	3.048
EIF4G1	2.646	3	2.646
ABL1	2.63	2.63	2.433
MTOR	2.519	2.093	2.397
Jnk	2.434	2.081	2.144
TFDP1	2.425	2.621	2.621
LCN2	2.414	2.158	2.236
NFYA	2.401	2.401	2.401
CCNK	2.39	2.916	2.39
KLF6	2.372	2.565	2.151
RARA	2.353	2.472	2.043
TNF	2.328	2.075	2.485
MYBL2	2.324	2.111	2.324
NR4A1	2.3	2.846	2.708
CTNNB1	2.262	2.347	2.848
S100A6	2.236	2.121	2.236
SMOC2	2.236	2.449	2.449
CSF1R	2.2	2.414	2.2
GRP	2.2	2.412	2.2
MAP3K1	2.195	2.401	2.195
Hedgehog	2.191	2.401	2.191
MET	2.191	2.043	2.97
LIN28A	2.19	2.599	2.4
PRKCE	2.012	2.051	2.006
AIF1	2	2	2
LATS2	2	2	2
LRAT	2	2	2
TLX1	2	2	2
XIAP	2	2	2
Cdkn1c	0	-2	0
AGA	-2	-2	-2
NLRP3	-2.148	-2.657	-2.874
MXI1	-2.162	-2.922	-2.162
HCAR2	-2.449	-2.449	-2.449
TOB1	-2.517	-3.025	-2.864
Ptprd	-2.646	-2.449	-2.449
E2F6	-2.688	-3.011	-2.688
SPARC	-2.714	-3	-2.887
UXT	-2.787	-2.239	-2.626
ATP7B	-2.828	-3.464	-2.828
HDAC2	-2.843	-2.995	-2.843
HNF4A	-2.912	-4.566	-2.534
MEF2D	-3	-3.317	-3
PAX6	-3	-3.317	-3
DYRK1A	-3.144	-3.144	-2.982
CDKN1A	-3.187	-3.537	-3.464
KDM5B	-3.296	-3.816	-4.214
HDAC1	-3.543	-3.548	-3.996
TCF3	-3.582	-3.578	-3.311
Irgm1	-3.592	-2.853	-4.111
TP53	-3.805	-4.071	-3.806
RBL2	-3.85	-4.327	-3.85
RBL1	-3.874	-4.109	-3.993
CD3	-3.966	-4.176	-4.17
RB1	-3.979	-4.455	-4.731
BNIP3L	-4.111	-4.461	-4.111
SMARCB1	-4.287	-4.851	-3.28
Rb	-4.587	-4.577	-4.587
CDKN2A	-5.422	-6.223	-5.758
NUPR1	-5.695	-5.818	-5.96

## Sheet: Specific to ALPPS
at 24hr		at 96hr
Upstream Regulator	Activation z-score(ALPPS)	Upstream Regulator	Activation z-score(ALPPS)
ETS1	2.756	FOXM1	4.064
IL1A	2.75	PTGER2	3.962
CCL5	2.425	E2F3	3.633
NCF1	2.425	KMT2D	3.212
KITLG	2.402	SRF	3.186
LIF	2.388	E2F1	3.179
CD38	2.354	TBX2	3.144
WNT1	2.238	E2f	3.082
CYP1A2	2.236	BMP4	2.983
IGF2	2.236	KITLG	2.961
ITGAV	2.213	NTRK2	2.795
CARM1	2.204	IRF1	2.735
UCP1	2.172	EIF2AK2	2.709
BMP4	2.142	SPP1	2.701
DDX5	2.14	ESR1	2.691
CDK2	2.121	Jnk	2.589
SRF	2.112	WNT1	2.563
FGF2	2.103	ERG	2.449
ETS2	2	IPMK	2.449
LCAT	-2	Nfat	2.449
SMARCE1	-2	SOX4	2.439
APOE	-2.007	EP400	2.413
CAT	-2.19	RARA	2.356
STK3	-2.219	RAF1	2.324
ERBB3	-2.357	Notch	2.294
		SMAD4	2.239
		CD24	2.236
		CD2	2.219
		FGF19	2.216
		PRMT5	2.177
		PIAS1	2.176
		HTT	2.128
		E2F2	2.064
		Tgf beta	2.035
		ERBB2	2.032
		CCND1	2.027
		CD44	2.019
		CCNK	2
		S100A6	2
		SMOC2	2
		FMO3	-2
		Ptprd	-2
		SREBF1	-2.014
		PPARGC1A	-2.125
		ABCB4	-2.128
		IgG	-2.145
		Igm	-2.178
		DICER1	-2.184
		FGF21	-2.208
		BNIP3L	-2.345
		MLXIPL	-2.414
		UXT	-2.418
		FOXA1	-2.441
		NCOR-LXR-Oxysterol-RXR-9 cis RA	-2.449
		RBL1	-2.574
		HSF1	-2.606
		CDKN2A	-2.644
		RBL2	-2.723
		CDKN1A	-2.825
		HNF4A	-2.893
		ATP7B	-3
		Rb	-3.205
		NUPR1	-3.479

## Sheet: Specific to PH
at 24hr		at 96hr
Upstream Regulator	Activation z-score(PH)	Upstream Regulator	Activation z-score(PH)
ERG	2.433	TNF	4.563
TP63	2.38	STAT3	4.294
PDLIM2	2.309	MYD88	4.12
GLI1	2.294	OSM	4.11
POR	2.168	CEBPB	3.749
PIM1	2.158	VEGFA	3.607
IPMK	2	IL1A	3.457
MED13	2	TLR3	3.342
RNF31	2	CHUK	3.332
NFIX	-2	IKBKG	3.283
PARP9	-2	PDGF BB	3.172
RAD21	-2	CREB1	3.142
FXR ligand-FXR-Retinoic acid-RX	-2.148	IL2	3.119
FOXP3	-2.181	KLF4	3.113
RBM5	-2.184	IKBKB	3.031
MLXIPL	-2.21	TWIST1	3
USF1	-2.213	AGT	2.993
NFATC2	-2.228	NOS2	2.955
INHA	-2.241	HIF1A	2.916
Alpha catenin	-2.27	TET2	2.828
PPARG	-2.276	LIF	2.803
FGF21	-2.325	Ifn	2.772
SREBF1	-2.364	CTNNB1	2.762
PXR ligand-PXR-Retinoic acid-RX	-2.396	TGFA	2.748
CIITA	-2.409	CSF3	2.706
CEBPD	-2.433	PI3K	2.696
FST	-2.596	TGM2	2.673
SREBF2	-2.913	GH1	2.628
HNF1A	-2.945	ETS2	2.607
SCAP	-3.293	TNFSF12	2.598
		RELA	2.592
		CAMP	2.586
		CEBPA	2.55
		SPI1	2.515
		EGR1	2.512
		SAMSN1	2.449
		TGFB2	2.449
		TCR	2.424
		TLR7	2.423
		Stat3-Stat3	2.418
		Pro-inflammatory Cytokine	2.414
		PLAU	2.404
		Tnf	2.401
		MAP3K8	2.393
		NFKBIA	2.374
		TP53	2.365
		PRKCD	2.36
		Akt	2.359
		IL15	2.353
		ARNT2	2.333
		SIM1	2.333
		CSF1	2.284
		ERK	2.273
		MIF	2.271
		IGF1	2.268
		CYP1B1	2.236
		IL6ST	2.236
		NGF	2.236
		PTPRJ	2.236
		TBK1	2.236
		TMEM173	2.236
		AGER	2.224
		NOD2	2.224
		JUNB	2.219
		IL12B	2.213
		NRG1	2.202
		IL17RA	2.2
		POMC	2.193
		CYP2E1	2.19
		IL6R	2.186
		RUNX2	2.186
		EP300	2.18
		ETS1	2.18
		CRH	2.177
		IL17A	2.174
		Ifnar	2.169
		IL18	2.136
		CCL5	2.128
		IL27	2.014
		EDNRA	2
		Hbb-b1	2
		Hbb-b2	2
		IL23A	2
		MAP3K14	2
		Mapk	2
		CHD4	-2
		CD3	-2.003
		CBX5	-2.121
		NPC1	-2.211
		ZBTB20	-2.236
		INSIG1	-2.36
		IL1RN	-2.425
		PTGER4	-2.563
		SOCS1	-2.77
		Immunoglobulin	-2.85
		IL10RA	-2.982

## Sheet: Specific to PVL
at 24hr		at 96hr
Upstream Regulator	Activation z-score(PVL)	Upstream Regulator	Activation z-score(PVL)
IRF7	4.261	XBP1	2.449
IRF3	4.139	MYOD1	2.371
TLR3	3.798	JUN	2.23
TLR9	3.56	POU5F1	2.162
IRF5	3.525	ATF4	2
TLR7	3.522	PDLIM2	-2
Ifnar	3.412
IFNA2	3.332
MAVS	3.286
DDX58	3.246
IFN Beta	3.188
IFNL1	3.098
IRF1	3.082
CSF1	3.044
IFNB1	2.887
IL21	2.887
RELA	2.829
NCOA3	2.804
SAMSN1	2.714
SASH1	2.714
PAF1	2.646
P38 MAPK	2.627
IFNAR1	2.576
DOCK8	2.53
REL	2.47
EHF	2.449
MKNK1	2.449
YAP1	2.414
Ifn gamma	2.408
Interferon alpha	2.403
IFN alpha/beta	2.4
IFIH1	2.394
EIF2AK2	2.38
IFNA4	2.377
EGFR	2.375
IFN type 1	2.369
RXRA	2.245
FZD9	2.213
NCOA2	2.2
Mapk	2.183
TCR	2.13
MAP2K1	2.121
SMAD3	2.063
IL27	2.057
Insulin	2.051
CHUK	2.031
ATM	2.019
IFNE	2
IFNK	2
IFNL4	2
MSC	2
SELP	2
TNK1	2
ZAP70	2
CBX5	-2
USP18	-2.194
IRF4	-2.384
COL18A1	-2.391
DNASE2	-2.407
PTGER4	-3.023
ACKR2	-3.464
TRIM24	-3.75

## Sheet: ALPPS & PH excl PVL
at 24hr			at 96hr
Upstream Regulator	Activation z-score(ALPPS)	Activation z-score(PH)	Upstream Regulator	Activation z-score(ALPPS)	Activation z-score(PH)
KRAS	3.21	2.685	Vegf	4.832	3.656
TGFB1	2.862	2.834	MITF	4.188	3.396
INS	2.756	2.763	HGF	4.008	3.64
IL17A	2.697	2.469	Interferon alpha	3.711	4.155
S100A9	2.673	2.901	TLR4	3.653	3.352
IL1	2.647	2.067	MTPN	3.637	2.138
RETNLB	2.55	2.345	STAT1	3.615	3.363
S100A8	2.517	2.294	IL6	3.517	4.967
CYP1A1	2.433	2.138	NFkB	3.472	4.197
CYP1B1	2.373	2.384	IRF7	3.067	2.813
ERK1/2	2.327	2.26	TNFSF11	3.024	2.165
SMAD1	2.219	2.4	CXCL12	2.959	3.215
NQO1	2.213	2.213	LDL	2.84	2.901
LDL	2.049	2.598	CD40LG	2.734	2.952
SMAD7	-2.13	-2.048	MET	2.717	2.433
STUB1	-2.158	-2.337	IL1	2.694	4.209
PPARGC1B	-2.19	-2.599	EIF4E	2.646	2.121
ADCYAP1	-2.217	-2.471	APP	2.506	3.456
NR3C1	-2.237	-2.014	BMP2	2.506	2.77
ACOX1	-2.523	-2.611	IL12	2.429	2.896
PPARGC1A	-2.804	-3.359	GLI1	2.398	2.182
			MAPK14	2.391	2.729
			STAT	2.19	2.596
			IL1B	2.104	5.381
			TICAM1	2.086	3.361
			PRL	2.074	2.956
			WNT3A	2.01	2.385
			ARHGAP21	2	2
			SELPLG	2	2.449
			ARHGDIG	-2	-2
			estrogen receptor	-2.01	-3.138
			APOE	-2.434	-3.437
			ALDH1A2	-2.449	-2.449
			TCF3	-3.04	-2.236
			Irgm1	-3.592	-2
			TSC2	-3.801	-2.391

## Sheet: Common to 24hr and 96hr
	at 24hr			at 96hr
Upstream Regulator	Activation z-score(ALPPS)	Activation z-score(PH)	Activation z-score(PVL)	Activation z-score(ALPPS)	Activation z-score(PH)	Activation z-score(PVL)
CSF2	7.055	6.501	6.996	6.246	4.441	2.367
RABL6	5.667	5.925	6	3.9	0.816	2
HGF	5.567	5.928	6.197	4.008	3.64	1.588
E2F1	5.551	6.031	5.948	3.179	0	1.293
Vegf	5.551	4.862	5.788	4.832	3.656	0
TBX2	5.33	5.422	5.238	3.144	0	0.788
FOXM1	4.79	5.484	4.875	4.064	0	1.811
PTGER2	4.785	4.359	4.68	3.962	1.667	1.633
CCND1	4.765	5.227	4.825	2.027	0	0
ESR1	4.692	5.203	4.71	2.691	-0.684	1.313
E2F3	4.559	4.699	4.303	3.633	0.707	0.64
EGF	4.443	4.56	4.437	3.266	3.133	2.685
F2	4.342	4.338	4.11	3.774	3.765	2.373
MITF	4.333	5.181	4.938	4.188	3.396	0
E2f	3.967	4.355	4.018	3.082	0	0
IGF1	3.926	2.883	3.691	1.361	2.268	0.429
NTRK2	3.907	3.779	3.779	2.795	0	0
CREB1	3.53	2.736	4.074	1.807	3.142	0
NFkB	3.476	2.368	4.137	3.472	4.197	0
IL1B	3.461	1.596	2.049	2.104	5.381	1.707
EP400	3.355	3.741	3.487	2.413	0	0
ERBB2	3.319	2.547	3.687	2.032	1.191	-0.256
MTPN	3.223	2.746	2.747	3.637	2.138	1.89
KMT2D	3.207	2.837	3.317	3.212	1.706	0
EIF4E	3.179	3.155	3.247	2.646	2.121	1.342
Cg	3.156	3.232	2.387	4.152	3.171	2.398
TNFSF11	3.144	1.298	3.398	3.024	2.165	0.896
IL2	3.068	1.038	2.82	1.87	3.119	0.333
ERK	3.054	2.17	2.912	0.845	2.273	0
Tnf	2.91	2.062	2.95	0	2.401	0
TGFB1	2.862	2.834	1.038	3.942	4.396	2.648
CD24	2.828	3	2.646	2.236	0	0
STAT1	2.816	-0.275	4.306	3.615	3.363	0
PDGF BB	2.796	2.162	3.092	0.924	3.172	0.889
E2F2	2.794	3.108	2.954	2.064	0	0
IL6	2.793	2.681	2.262	3.517	4.967	1.896
CD40LG	2.776	1.551	3.075	2.734	2.952	0
PI3K	2.759	1.79	2.384	0.599	2.696	0
ETS1	2.756	0	0	1.617	2.18	0
IL1A	2.75	1.639	1.968	1.764	3.457	0
IL5	2.739	1.904	2.612	3.109	3.579	2.714
IL17A	2.697	2.469	1.876	0.054	2.174	0
RAF1	2.682	2.016	3.048	2.324	1.714	0
AGT	2.666	1.614	2.991	1.623	2.993	0
TLR4	2.655	2.111	3.516	3.653	3.352	1.484
IL1	2.647	2.067	0	2.694	4.209	0
NRG1	2.632	1.036	2.077	1.17	2.202	0
NFKBIA	2.615	1.247	2.347	1.695	2.374	-1.554
Ifn	2.586	0.522	3.653	0	2.772	0
TCR	2.58	0	2.13	0	2.424	0
JUN	2.574	0.745	2.598	1.395	1.987	2.23
TICAM1	2.574	0	3.664	2.086	3.361	0
RETNLB	2.55	2.345	1.667	2.345	2.646	2.236
HIF1A	2.434	0.859	2.726	1.962	2.916	0.875
Jnk	2.434	2.081	2.144	2.589	1.152	0
CCL5	2.425	2.164	1.709	0	2.128	0
FOXO1	2.415	1.579	2.644	3.262	3.053	2.159
PRL	2.407	0.655	3.214	2.074	2.956	1.977
KITLG	2.402	0	1.19	2.961	1.63	0
CCNK	2.39	2.916	2.39	2	0	0
LIF	2.388	1.445	1.915	1.182	2.803	0
CYP1B1	2.373	2.384	1.803	-0.128	2.236	0
CD38	2.354	0.782	1.91	3.096	2.917	2.982
RARA	2.353	2.472	2.043	2.356	0	1.134
SP1	2.331	1.738	2.647	2.318	3.21	2.595
TNF	2.328	2.075	2.485	1.915	4.563	0.652
ERK1/2	2.327	2.26	1.999	2.046	3.411	2.199
CTNNB1	2.262	2.347	2.848	0.425	2.762	1.568
WNT1	2.238	1.412	1.526	2.563	0	1.98
S100A6	2.236	2.121	2.236	2	0	0
SMOC2	2.236	2.449	2.449	2	0	0
APP	2.234	1.694	2.844	2.506	3.456	0.6
MET	2.191	2.043	2.97	2.717	2.433	0
BMP4	2.142	1.94	0	2.983	0	1.832
SRF	2.112	0.662	0	3.186	0.389	0
FGF2	2.103	1.611	1.701	2.199	3.587	2.16
LDL	2.049	2.598	1.694	2.84	2.901	1.308
SPP1	2.036	1.376	2.127	2.701	0	0
ETS2	2	-0.513	0	0.765	2.607	0
SELPLG	2	2	2	2	2.449	0
TMEM173	2	0	2.646	1	2.236	0
PLAU	1.977	2.062	2.2	1.387	2.404	0
GLI1	1.915	2.294	1.791	2.398	2.182	1.526
CSF1	1.851	1.813	3.044	0.851	2.284	0.67
IFNG	1.837	-2.002	3.059	3.392	5.078	2.888
P38 MAPK	1.771	-0.001	2.627	2.736	2.972	2.177
SMAD3	1.77	2.039	2.063	2.37	2.306	2.207
IRF1	1.762	0.754	3.082	2.735	1.516	0
RELA	1.675	1.099	2.829	1.489	2.592	0
CHUK	1.472	0.467	2.031	1.726	3.332	0
Mapk	1.026	0	2.183	0	2	0
SREBF1	0.264	-2.364	0	-2.014	-1.66	-0.141
Alpha catenin	0	-2.27	0	-2.885	-3.809	-2.611
EIF2AK2	0	0	2.38	2.709	0	0
ERG	0	2.433	0	2.449	0	0
FGF21	0	-2.325	0	-2.208	-1.994	0
IFNA2	0	0	3.332	3.412	2.608	2.189
IL27	0	-0.719	2.057	0	2.014	0
IPMK	0	2	0	2.449	0	0
IRF7	0	0	4.261	3.067	2.813	0
Ifnar	0	0	3.412	0	2.169	0
Interferon alpha	0	0	2.403	3.711	4.155	0
MKNK1	0	2.236	2.449	2.121	2.646	2.646
MLXIPL	0	-2.21	0	-2.414	-1.985	0
PDLIM2	0	2.309	1.667	0	0	-2
SAMSN1	0	0	2.714	0	2.449	0
TLR3	0	2.573	3.798	0	3.342	1.709
TLR7	0	0	3.522	0	2.423	0
TRIM24	0	0	-3.75	-2.967	-2.967	-2
CBX5	-0.816	-0.302	-2	0	-2.121	0
PTGER4	-1.796	-1.698	-3.023	-1.591	-2.563	0
APOE	-2.007	0	0	-2.434	-3.437	0
IL10RA	-2.183	-1.301	-2.429	-1.095	-2.982	-0.213
ACOX1	-2.523	-2.611	-1.772	-2.846	-1.765	-2.828
TSC2	-2.57	-1.576	-2.57	-3.801	-2.391	-1.94
Ptprd	-2.646	-2.449	-2.449	-2	0	0
SOCS1	-2.764	-2.204	-4.276	0	-2.77	0
UXT	-2.787	-2.239	-2.626	-2.418	0	0
PPARGC1A	-2.804	-3.359	0	-2.125	-1.044	0
ATP7B	-2.828	-3.464	-2.828	-3	-1.732	0
HNF4A	-2.912	-4.566	-2.534	-2.893	-1.192	0
CDKN1A	-3.187	-3.537	-3.464	-2.825	-1.197	-0.851
KDM5B	-3.296	-3.816	-4.214	-3.3	0	-2
TCF3	-3.582	-3.578	-3.311	-3.04	-2.236	-1.04
Irgm1	-3.592	-2.853	-4.111	-3.592	-2	0
TP53	-3.805	-4.071	-3.806	0.443	2.365	1.147
RBL2	-3.85	-4.327	-3.85	-2.723	0	0
RBL1	-3.874	-4.109	-3.993	-2.574	0	0
CD3	-3.966	-4.176	-4.17	-1.459	-2.003	0
BNIP3L	-4.111	-4.461	-4.111	-2.345	0	0
Rb	-4.587	-4.577	-4.587	-3.205	0	0
CDKN2A	-5.422	-6.223	-5.758	-2.644	-0.366	-0.72
NUPR1	-5.695	-5.818	-5.96	-3.479	0	0

## Sheet: Union to 24hr and 96hr
	at 24hr			at 96hr
Upstream Regulator	Activation z-score(ALPPS)	Activation z-score(PH)	Activation z-score(PVL)	Activation z-score(ALPPS)	Activation z-score(PH)	Activation z-score(PVL)
CSF2	7.055	6.501	6.996	6.246	4.441	2.367
RABL6	5.667	5.925	6	3.9	0.816	2
HGF	5.567	5.928	6.197	4.008	3.64	1.588
E2F1	5.551	6.031	5.948	3.179	0	1.293
Vegf	5.551	4.862	5.788	4.832	3.656	0
TBX2	5.33	5.422	5.238	3.144	0	0.788
FOXM1	4.79	5.484	4.875	4.064	0	1.811
PTGER2	4.785	4.359	4.68	3.962	1.667	1.633
CCND1	4.765	5.227	4.825	2.027	0	0
ESR1	4.692	5.203	4.71	2.691	-0.684	1.313
E2F3	4.559	4.699	4.303	3.633	0.707	0.64
EGF	4.443	4.56	4.437	3.266	3.133	2.685
F2	4.342	4.338	4.11	3.774	3.765	2.373
MITF	4.333	5.181	4.938	4.188	3.396	0
E2f	3.967	4.355	4.018	3.082	0	0
IGF1	3.926	2.883	3.691	1.361	2.268	0.429
NTRK2	3.907	3.779	3.779	2.795	0	0
MYC	3.888	4.657	4.044	0.702	-1.464	-0.706
CREB1	3.53	2.736	4.074	1.807	3.142	0
NFkB	3.476	2.368	4.137	3.472	4.197	0
IL1B	3.461	1.596	2.049	2.104	5.381	1.707
Mek	3.444	3.815	3.251	0	0	0
ANGPT2	3.357	2.929	3.162	0.711	0	0
EP400	3.355	3.741	3.487	2.413	0	0
ERBB2	3.319	2.547	3.687	2.032	1.191	-0.256
HRAS	3.302	3.056	2.913	-0.891	1.551	0.381
MTPN	3.223	2.746	2.747	3.637	2.138	1.89
KRAS	3.21	2.685	1.153	-1.067	-0.378	0
KMT2D	3.207	2.837	3.317	3.212	1.706	0
EIF4E	3.179	3.155	3.247	2.646	2.121	1.342
Cg	3.156	3.232	2.387	4.152	3.171	2.398
TNFSF11	3.144	1.298	3.398	3.024	2.165	0.896
IL2	3.068	1.038	2.82	1.87	3.119	0.333
ERK	3.054	2.17	2.912	0.845	2.273	0
BRD4	2.993	2.311	2.638	0	0	0
Tnf	2.91	2.062	2.95	0	2.401	0
Pdgf	2.907	2.898	3.206	1.542	1.994	0
TGFB1	2.862	2.834	1.038	3.942	4.396	2.648
TAL1	2.848	3.298	2.848	0.853	0	0
KLF5	2.845	3.146	2.685	1.748	0	0.482
CD24	2.828	3	2.646	2.236	0	0
MED1	2.826	2.578	3.612	1.63	-0.132	0
STAT1	2.816	-0.275	4.306	3.615	3.363	0
PDGF BB	2.796	2.162	3.092	0.924	3.172	0.889
E2F2	2.794	3.108	2.954	2.064	0	0
IL6	2.793	2.681	2.262	3.517	4.967	1.896
CD40LG	2.776	1.551	3.075	2.734	2.952	0
ATF6	2.768	2.768	2.598	1.89	0	0
PI3K	2.759	1.79	2.384	0.599	2.696	0
ETS1	2.756	0	0	1.617	2.18	0
INS	2.756	2.763	1.941	1.413	0	0
IL1A	2.75	1.639	1.968	1.764	3.457	0
IL5	2.739	1.904	2.612	3.109	3.579	2.714
IL17A	2.697	2.469	1.876	0.054	2.174	0
RAF1	2.682	2.016	3.048	2.324	1.714	0
S100A9	2.673	2.901	1.667	0.302	1.528	0
AGT	2.666	1.614	2.991	1.623	2.993	0
TLR4	2.655	2.111	3.516	3.653	3.352	1.484
IL1	2.647	2.067	0	2.694	4.209	0
EIF4G1	2.646	3	2.646	0	0	0
NRG1	2.632	1.036	2.077	1.17	2.202	0
ABL1	2.63	2.63	2.433	0	0	0
TRAF2	2.629	1.769	2.456	1.6	0	0
CYR61	2.615	2.2	2.416	1.016	0.152	0
NFKBIA	2.615	1.247	2.347	1.695	2.374	-1.554
Ap1	2.608	1.98	2.207	0	0	0
Ifn	2.586	0.522	3.653	0	2.772	0
TCR	2.58	0	2.13	0	2.424	0
JUN	2.574	0.745	2.598	1.395	1.987	2.23
TICAM1	2.574	0	3.664	2.086	3.361	0
RETNLB	2.55	2.345	1.667	2.345	2.646	2.236
MTOR	2.519	2.093	2.397	0.541	0.183	1.342
S100A8	2.517	2.294	1.897	0.302	0.282	0
FGFR1	2.442	2.639	2.442	1.474	0	1.89
HIF1A	2.434	0.859	2.726	1.962	2.916	0.875
Jnk	2.434	2.081	2.144	2.589	1.152	0
JAK2	2.434	0	2.415	0	0	0
CYP1A1	2.433	2.138	1.342	0.555	1.982	0
CCL5	2.425	2.164	1.709	0	2.128	0
TFDP1	2.425	2.621	2.621	1.982	0	0
NCF1	2.425	1.982	1.98	1.432	0	0
FOXO1	2.415	1.579	2.644	3.262	3.053	2.159
LCN2	2.414	2.158	2.236	1.89	1.941	0
PRL	2.407	0.655	3.214	2.074	2.956	1.977
KITLG	2.402	0	1.19	2.961	1.63	0
NFYA	2.401	2.401	2.401	1.746	0.762	0
CCNK	2.39	2.916	2.39	2	0	0
LIF	2.388	1.445	1.915	1.182	2.803	0
CYP1B1	2.373	2.384	1.803	-0.128	2.236	0
KLF6	2.372	2.565	2.151	1.926	0.626	0
SRC	2.36	0	2.73	0.46	-0.269	1.98
CD38	2.354	0.782	1.91	3.096	2.917	2.982
RARA	2.353	2.472	2.043	2.356	0	1.134
SP1	2.331	1.738	2.647	2.318	3.21	2.595
TNF	2.328	2.075	2.485	1.915	4.563	0.652
ERK1/2	2.327	2.26	1.999	2.046	3.411	2.199
MYBL2	2.324	2.111	2.324	1.6	0	0
NR4A1	2.3	2.846	2.708	1.71	1.387	0
CTNNB1	2.262	2.347	2.848	0.425	2.762	1.568
WNT1	2.238	1.412	1.526	2.563	0	1.98
EHF	2.236	2.646	2.449	0	1.89	0
SMOC2	2.236	2.449	2.449	2	0	0
S100A6	2.236	2.121	2.236	2	0	0
CYP1A2	2.236	1.89	1.342	0	0	0
IGF2	2.236	0	0	-1.114	0	0
APP	2.234	1.694	2.844	2.506	3.456	0.6
SMAD1	2.219	2.4	0	1.285	0	0
RELB	2.219	0	2.219	0	0	0
MBD2	2.213	1.698	2.213	1.172	0	0
ITGAV	2.213	1.982	1.982	1.172	0	0
NQO1	2.213	2.213	1.982	0	-0.849	0
CARM1	2.204	1.965	0	0	0	0
CSF1R	2.2	2.414	2.2	0	0	0
GRP	2.2	2.412	2.2	0	0	0
MAP3K1	2.195	2.401	2.195	0	1.982	0
MET	2.191	2.043	2.97	2.717	2.433	0
Hedgehog	2.191	2.401	2.191	0	0	0
LIN28A	2.19	2.599	2.4	0	0	0
PTGS2	2.173	1.248	2.417	1.611	0.524	0.711
UCP1	2.172	0.515	1.942	0.645	0	1
BMP4	2.142	1.94	0	2.983	0	1.832
DDX5	2.14	1.897	1.897	0	0	0
CDK2	2.121	1.265	1.667	0	0	0
SRF	2.112	0.662	0	3.186	0.389	0
FGF2	2.103	1.611	1.701	2.199	3.587	2.16
IFI16	2.065	1.736	2.523	0	0	0
LDL	2.049	2.598	1.694	2.84	2.901	1.308
SPP1	2.036	1.376	2.127	2.701	0	0
PRKCE	2.012	2.051	2.006	1.129	0	0
ETS2	2	-0.513	0	0.765	2.607	0
SELPLG	2	2	2	2	2.449	0
TMEM173	2	0	2.646	1	2.236	0
IL21	2	0	2.887	0	1.725	0
AIF1	2	2	2	0	0	0
LATS2	2	2	2	0	0	0
LRAT	2	2	2	0	0	0
TLX1	2	2	2	0	0	0
XIAP	2	2	2	0	0	0
PLAU	1.977	2.062	2.2	1.387	2.404	0
TNFSF12	1.973	2.599	0	0	2.598	0
PIM1	1.964	2.158	1.915	0	0	0
Ifn gamma	1.944	1.519	2.408	0	1.965	0
INHBA	1.943	2.947	0	2.004	2.959	2.166
MAP2K1	1.929	1.723	2.121	0.711	1.915	0.429
GLI1	1.915	2.294	1.791	2.398	2.182	1.526
IL22	1.913	2.051	2.393	0	1.777	0
Tgf beta	1.874	0.764	1.441	2.035	1.436	1.467
CSF1	1.851	1.813	3.044	0.851	2.284	0.67
IFNG	1.837	-2.002	3.059	3.392	5.078	2.888
P38 MAPK	1.771	-0.001	2.627	2.736	2.972	2.177
SMAD3	1.77	2.039	2.063	2.37	2.306	2.207
IRF1	1.762	0.754	3.082	2.735	1.516	0
STAT5a/b	1.732	2.1	2.216	1.432	1.213	0
RELA	1.675	1.099	2.829	1.489	2.592	0
ATM	1.671	1.671	2.019	0.878	0	0
RXRA	1.639	-0.489	2.245	-0.945	-0.882	0.528
MAP3K14	1.633	0	0	1.342	2	0
TGFA	1.583	1.98	1.934	1.769	2.748	1.936
EGFR	1.564	1.555	2.375	0.26	-0.493	-0.192
NGF	1.532	0.972	1.903	0.991	2.236	0
ATF4	1.526	-0.925	0	0.401	1.342	2
WNT3A	1.521	0	1.091	2.01	2.385	0.656
IL4	1.51	-0.934	1.11	2.316	2.21	2.184
OSM	1.473	1.546	1.869	1.55	4.11	1.896
CHUK	1.472	0.467	2.031	1.726	3.332	0
PIAS1	1.471	1.471	1.091	2.176	0	0.728
SMARCA4	1.463	-0.685	1.376	3.567	4.061	3.247
NCOA3	1.45	1.939	2.804	0.194	-0.7	0
MYOD1	1.446	0.122	0	0.746	0	2.371
CD2	1.387	0	1.698	2.219	0	0
NOS2	1.384	0.702	1.673	1.579	2.955	1.452
SELP	1.342	1.342	2	1.342	1.633	0
POR	1.342	2.168	0	0.707	0	0
EP300	1.309	-0.297	1.675	0.91	2.18	1.076
STAT3	1.268	1.93	0.692	1.721	4.294	1.953
YAP1	1.234	1.234	2.414	0.922	0	0
REL	1.175	2.045	2.47	0	0	0
TP63	1.045	2.38	0.974	-1.789	1.195	0.154
CXCL12	1.027	-0.131	1.649	2.959	3.215	1.982
Mapk	1.026	0	2.183	0	2	0
MYD88	0.974	-0.012	1.723	1.898	4.12	0
SOX4	0.971	0.081	0	2.439	1.224	1.912
Insulin	0.937	1.592	2.051	-1.063	-0.348	0
CEBPB	0.893	0.824	0.852	1.954	3.749	0
TGFB2	0.795	1.138	0.488	1.044	2.449	1.231
Akt	0.793	0.015	1.238	1.351	2.359	0
VEGFA	0.768	1.506	1.085	1.58	3.607	1.534
GH1	0.696	0.352	-0.341	0.346	2.628	0
IKBKG	0.631	-0.49	1.297	0	3.283	0
BMP2	0.568	0.323	0.581	2.506	2.77	1.823
Notch	0.543	0.141	0.261	2.294	0	0
EGR1	0.452	-0.383	0.258	-0.332	2.512	0
CHD4	0.447	1.414	0	-0.447	-2	0
IKBKB	0.323	-0.509	1.005	0.471	3.031	0
MAPK14	0.29	-0.635	0.416	2.391	2.729	0
KLF4	0.282	0.473	1.126	1.928	3.113	1.783
IL15	0.28	-0.614	0.093	0.867	2.353	0
SREBF1	0.264	-2.364	0	-2.014	-1.66	-0.141
MYCN	0.238	0.449	0.864	-2.496	-2.619	-2.8
CD44	0.224	0	-0.093	2.019	1.56	0
CSF3	0.223	0.129	1.342	0	2.706	0
PRKCD	0.222	0	0.011	0	2.36	0
RUNX2	0.204	-0.777	-0.168	0.405	2.186	0.045
AGER	0.19	1.115	0.403	0	2.224	0
SMAD4	0.071	1.911	0	2.239	1.585	0.99
MKNK1	0	2.236	2.449	2.121	2.646	2.646
XBP1	0	0	0	0.613	0.798	2.449
STAT4	0	-1.335	0	1.365	2.166	2.433
IFNA2	0	0	3.332	3.412	2.608	2.189
POU5F1	0	0	0	0.754	0.483	2.162
TLR3	0	2.573	3.798	0	3.342	1.709
TET2	0	0	0	1.897	2.828	1.633
IFNB1	0	0	2.887	1.563	1.063	1.238
Interferon alpha	0	0	2.403	3.711	4.155	0
IL12	0	0	1.495	2.429	2.896	0
IRF7	0	0	4.261	3.067	2.813	0
TGM2	0	-1.04	1.786	0	2.673	0
STAT	0	0	0	2.19	2.596	0
CAMP	0	0	0	0	2.586	0
SAMSN1	0	0	2.714	0	2.449	0
TLR7	0	0	3.522	0	2.423	0
Stat3-Stat3	0	0	0	0	2.418	0
Pro-inflammatory Cytokine	0	0	0	0	2.414	0
MAP3K8	0	-0.262	0	0	2.393	0
SIM1	0	-1.807	0	1.069	2.333	0
ARNT2	0	-1.807	0	0.832	2.333	0
MIF	0	0	0	0.643	2.271	0
PTPRJ	0	0	0.447	1.633	2.236	0
TBK1	0	0	1.069	0	2.236	0
IL6ST	0	0	0	0	2.236	0
NOD2	0	0	0	0	2.224	0
JUNB	0	0	0	0	2.219	0
IL12B	0	0	0	0	2.213	0
IL17RA	0	1.4	0	0	2.2	0
POMC	0	0	0	0	2.193	0
CYP2E1	0	0	0	0	2.19	0
IL6R	0	0	0	0.129	2.186	0
CRH	0	0	0	0	2.177	0
Ifnar	0	0	3.412	0	2.169	0
IL18	0	0	0	0	2.136	0
IL27	0	-0.719	2.057	0	2.014	0
ARHGAP21	0	-1.134	1.342	2	2	0
Hbb-b1	0	0	0	1	2	0
Hbb-b2	0	0	0	1	2	0
EDNRA	0	0	0	0	2	0
IL23A	0	0	0	0	2	0
TLR9	0	2.138	3.56	0	1.976	0
IFN alpha/beta	0	0	2.4	1.238	1.943	0
HTT	0	-0.59	0	2.128	0.563	0
EIF2AK2	0	0	2.38	2.709	0	0
Nfat	0	0	1.982	2.449	0	0
ERG	0	2.433	0	2.449	0	0
IPMK	0	2	0	2.449	0	0
FGF19	0	1.837	0	2.216	0	0
SASH1	0	0	2.714	1.89	0	0
IRF3	0	0	4.139	1.8	0	0
IRF5	0	0	3.525	1.633	0	0
MAVS	0	0	3.286	0	0	0
DDX58	0	0	3.246	0	0	0
IFN Beta	0	0	3.188	0	0	0
IFNL1	0	0	3.098	0	0	0
PAF1	0	0	2.646	0	0	0
IFNAR1	0	0	2.576	0	0	0
DOCK8	0	0	2.53	0	0	0
IFIH1	0	0	2.394	0	0	0
IFN type 1	0	0	2.369	0	0	0
FZD9	0	0	2.213	0	0	0
ZAP70	0	0.563	2	0	0	0
IFNE	0	0	2	0	0	0
IFNK	0	0	2	0	0	0
IFNL4	0	0	2	0	0	0
TNK1	0	0	2	0	0	0
PARP9	0	-2	1.698	0	0	0
MED13	0	2	0	0	0	0
RNF31	0	2	0	0	0	0
FXR ligand-FXR-Retinoic acid-RX	0	0	0	0	0	0
IFNA4	0	0	0	0	0	0
PXR ligand-PXR-Retinoic acid-RX	0	0	0	0	0	0
Cdkn1c	0	-2	0	0	0	0
RAD21	0	-2	0	0	0	0
USF1	0	-2.213	0	0	0	0
CIITA	0	-2.409	0	0	0	0
SCAP	0	-3.293	0	0	0	0
USP18	0	0	-2.194	0	0	0
DNASE2	0	0	-2.407	0	0	0
ACKR2	0	0	-3.464	0	0	0
SREBF2	0	-2.913	0	-0.364	0	0
NFIX	0	-2	0	-1.964	0	0
FMO3	0	0	0	-2	0	0
FOXA1	0	0	0	-2.441	0	0
NCOR-LXR-Oxysterol-RXR-9 cis RA	0	1	0	-2.449	0	0
MSC	0	0	2	0	-1.067	0
MLXIPL	0	-2.21	0	-2.414	-1.985	0
FGF21	0	-2.325	0	-2.208	-1.994	0
ARHGDIG	0	0	0	-2	-2	0
NPC1	0	0	0	0	-2.211	0
ZBTB20	0	0	0	0	-2.236	0
INSIG1	0	1.315	0	0.577	-2.36	0
IL1RN	0	0	-1.703	0	-2.425	0
Immunoglobulin	0	-0.916	1.661	0.037	-2.85	0
PDLIM2	0	2.309	1.667	0	0	-2
TRIM24	0	0	-3.75	-2.967	-2.967	-2
Alpha catenin	0	-2.27	0	-2.885	-3.809	-2.611
PRMT5	-0.096	-0.469	0	2.177	0.281	0
NCOA2	-0.099	-0.993	2.2	-0.651	-0.132	0
TWIST1	-0.254	-0.12	0	1.116	3	0.2
IgG	-0.494	0	-0.183	-2.145	0.216	0
estrogen receptor	-0.653	-1.5	-0.653	-2.01	-3.138	0
PPARG	-0.742	-2.276	1.677	-0.575	0.275	1.156
CEBPA	-0.774	-0.794	-0.432	0.856	2.55	0
CBX5	-0.816	-0.302	-2	0	-2.121	0
ALDH1A2	-1	0	-1	-2.449	-2.449	0
Igm	-1.005	-0.525	0	-2.178	0	0
SPI1	-1.125	-2.667	-1.295	0.85	2.515	-0.293
HNF1A	-1.199	-2.945	-0.794	-1.09	1.634	0
NFATC2	-1.292	-2.228	1.195	1.265	0	0
ABCB4	-1.345	-1.293	0	-2.128	-1.396	0
FOXP3	-1.408	-2.181	-1.408	0	0	0
INHA	-1.537	-2.241	-1.254	0.196	0	0
HSF1	-1.582	-1.554	-1.618	-2.606	0	-1.264
RBM5	-1.664	-2.184	-1.387	-1.452	0	0
DNMT3B	-1.664	-1.066	-0.128	-2.138	-2.236	-2.219
PTGER4	-1.796	-1.698	-3.023	-1.591	-2.563	0
COL18A1	-1.866	-0.982	-2.391	0	0	0
CEBPD	-1.873	-2.433	-1.99	0	1.783	0
THRB	-1.95	-2.207	-2.271	-1.231	-1.664	0
FST	-1.951	-2.596	0	0	0	0
IRF4	-1.986	-1.585	-2.384	0	-1.287	0
I kappa b kinase	-1.987	-2.438	-2.224	0	0	0
LCAT	-2	-1.633	0	0	0	0
SMARCE1	-2	-0.378	-1.342	0	0	0
AGA	-2	-2	-2	0	0	0
APOE	-2.007	0	0	-2.434	-3.437	0
SMAD7	-2.13	-2.048	-1.056	-1.983	-1.671	-1.408
NLRP3	-2.148	-2.657	-2.874	-0.721	0.914	0
STUB1	-2.158	-2.337	-1.671	-1.706	0	0
MXI1	-2.162	-2.922	-2.162	-1.961	0	0
IL10RA	-2.183	-1.301	-2.429	-1.095	-2.982	-0.213
PPARGC1B	-2.19	-2.599	0	0	0	0
CAT	-2.19	0	-1.96	-1.452	0	0
ADCYAP1	-2.217	-2.471	-2.921	-1.644	0.177	-0.302
STK3	-2.219	0	0	0	0	0
NR3C1	-2.237	-2.014	-1.486	1.045	0.238	0.651
ERBB3	-2.357	-2.357	-1.941	-0.73	-0.73	0
ID3	-2.425	-2.213	-2.621	0	0	0
HCAR2	-2.449	-2.449	-2.449	0	0	0
TOB1	-2.517	-3.025	-2.864	-1.633	0	0
ACOX1	-2.523	-2.611	-1.772	-2.846	-1.765	-2.828
TSC2	-2.57	-1.576	-2.57	-3.801	-2.391	-1.94
DICER1	-2.601	-2.44	0	-2.184	-1.179	0
Ptprd	-2.646	-2.449	-2.449	-2	0	0
E2F6	-2.688	-3.011	-2.688	-1.89	0	0
SPARC	-2.714	-3	-2.887	0	-0.816	0
SOCS1	-2.764	-2.204	-4.276	0	-2.77	0
UXT	-2.787	-2.239	-2.626	-2.418	0	0
PPARGC1A	-2.804	-3.359	0	-2.125	-1.044	0
ATP7B	-2.828	-3.464	-2.828	-3	-1.732	0
HDAC2	-2.843	-2.995	-2.843	-1.248	0	0
HNF4A	-2.912	-4.566	-2.534	-2.893	-1.192	0
PTEN	-2.984	-1.192	-2.502	-0.078	0.829	0
MEF2D	-3	-3.317	-3	0	0	0
PAX6	-3	-3.317	-3	0	0	0
DYRK1A	-3.144	-3.144	-2.982	-1.767	0	0
CDKN1A	-3.187	-3.537	-3.464	-2.825	-1.197	-0.851
KDM5B	-3.296	-3.816	-4.214	-3.3	0	-2
HDAC1	-3.543	-3.548	-3.996	-1.287	0.102	0.064
TCF3	-3.582	-3.578	-3.311	-3.04	-2.236	-1.04
Irgm1	-3.592	-2.853	-4.111	-3.592	-2	0
TP53	-3.805	-4.071	-3.806	0.443	2.365	1.147
RBL2	-3.85	-4.327	-3.85	-2.723	0	0
RBL1	-3.874	-4.109	-3.993	-2.574	0	0
CD3	-3.966	-4.176	-4.17	-1.459	-2.003	0
RB1	-3.979	-4.455	-4.731	-1.876	0	0.239
BNIP3L	-4.111	-4.461	-4.111	-2.345	0	0
SMARCB1	-4.287	-4.851	-3.28	-0.363	0.972	1.572
Rb	-4.587	-4.577	-4.587	-3.205	0	0
CDKN2A	-5.422	-6.223	-5.758	-2.644	-0.366	-0.72
NUPR1	-5.695	-5.818	-5.96	-3.479	0	0
